# Supplementary material for: Integrative proteomic and phosphoproteomic analysis in the female goat hypothalamus to study the onset of puberty
Source: BMC Genomics. 2023 Oct 18;24:621. doi: 10.1186/s12864-023-09705-7 (PMC10583467; doi:10.1186/s12864-023-09705-7)
Supplement: Supplementary file 1 — Supplementary Material 1 [file 12864_2023_9705_MOESM1_ESM.xlsx]

## Sheet: sheet1
Supplemental Data S1. All protein species identified in prepubertal and pubertal hypothalamus of goat
Accession	Protein Name	Gene Name	Function	Description	Coverage	Unique Peptides	Peptides	PSMs	AAs	MW [kDa]	calc. pI	prepuberty-1/REF	prepuberty-1/REF Count	prepuberty-1/REF Variability [%]	prepuberty-2/REF	prepuberty-2/REF Count	prepuberty-2/REF Variability [%]	prepuberty-3/REF	prepuberty-3/REF Count	prepuberty-3/REF Variability [%]	puberty-1/REF	puberty-1/REF Count	puberty-1/REF Variability [%]	puberty-2/REF	puberty-2/REF Count	puberty-2/REF Variability [%]	puberty-3/REF	puberty-3/REF Count	puberty-3/REF Variability [%]	Identified or Quantified
A0A452EML0	Peptidase S1 domain-containing protein	LOC102178719		Peptidase S1 domain-containing protein OS=Capra hircus OX=9925 GN=LOC102178719 PE=4 SV=1 - [A0A452EML0_CAPHI]	58.94	11	11	568	246	25.8165	7.72314	1.0193	557	13.7296	1.42031	551	19.4013	1.13971	555	10.3266	0.97986	549	11.0783	0.795525	541	25.3847	0.85934	548	16.0561	Quantified
A0A452FV03	Glial fibrillary acidic protein	GFAP		Glial fibrillary acidic protein OS=Capra hircus OX=9925 GN=GFAP PE=3 SV=1 - [A0A452FV03_CAPHI]	88.79	61	64	556	428	49.4244	5.38916	1.03547	525	15.8678	0.977443	523	21.8767	0.973525	525	8.96289	0.987667	526	23.0928	1.03198	526	24.9182	0.989826	527	12.9481	Quantified
A0A452FEU5	Sodium/potassium-transporting ATPase subunit alpha	ATP1A3		Sodium/potassium-transporting ATPase subunit alpha OS=Capra hircus OX=9925 GN=ATP1A3 PE=3 SV=1 - [A0A452FEU5_CAPHI]	47.24	8	51	367	1014	111.658	5.45264	1.07311	39	10.7352	1.02791	39	16.5991	0.987384	39	4.00564	1.06032	39	14.1773	0.911532	39	15.8869	0.945687	39	10.1067	Quantified
A0A452EGB1	Uncharacterized protein	ACTB		Uncharacterized protein OS=Capra hircus OX=9925 GN=ACTB PE=3 SV=1 - [A0A452EGB1_CAPHI]	55.47	1	24	380	375	41.7097	5.47803	0.756331	15	8.63025	1.02362	14	25.7824	0.862573	16	15.2072	1.07585	16	15.883	1.26831	16	10.5808	1.08581	16	25.4025	Quantified
A0A452G3J7	Tubulin beta chain	TUBB2A	FUNCTION: Tubulin is the major constituent of microtubules. It binds two moles of GTP, one at an exchangeable site on the beta chain and one at a non-exchangeable site on the alpha chain. {ECO:0000256|RuleBase:RU000352, ECO:0000256|SAAS:SAAS00031082}.	Tubulin beta chain OS=Capra hircus OX=9925 GN=TUBB2A PE=3 SV=1 - [A0A452G3J7_CAPHI]	59.78	2	26	422	445	49.875	4.89404	0.946881	21	22.2955	1.08044	21	12.2516	1.03267	21	3.86106	0.989297	21	19.3377	0.878016	21	25.9304	0.949657	21	15.8154	Quantified
A0A452FIJ2	Tubulin beta chain	TUBB2B	FUNCTION: Tubulin is the major constituent of microtubules. It binds two moles of GTP, one at an exchangeable site on the beta chain and one at a non-exchangeable site on the alpha chain. {ECO:0000256|RuleBase:RU000352, ECO:0000256|SAAS:SAAS00031082}.	Tubulin beta chain OS=Capra hircus OX=9925 GN=TUBB2B PE=3 SV=1 - [A0A452FIJ2_CAPHI]	59.78	2	26	417	445	49.9209	4.89404	1.04858	16	17.5277	1.08099	16	17.5616	1.06843	16	8.97272	0.992299	16	12.8734	0.878621	16	13.4959	0.953717	16	4.18301	Quantified
A0A452G8J3	Uncharacterized protein	ACTG1		Uncharacterized protein OS=Capra hircus OX=9925 GN=ACTG1 PE=3 SV=1 - [A0A452G8J3_CAPHI]	55.47	1	24	376	375	41.7658	5.47803	0.827323	8	54.6227	1.09626	7	45.6156	1.25595	11	12.2206	1.07663	10	32.2162	1.33667	12	26.7631	0.997207	10	21.6645	Quantified
A0A452FFE6	Sodium/potassium-transporting ATPase subunit alpha	ATP1A3		Sodium/potassium-transporting ATPase subunit alpha OS=Capra hircus OX=9925 GN=ATP1A3 PE=3 SV=1 - [A0A452FFE6_CAPHI]	44.61	1	44	329	993	108.37	5.42725	0.95019	1		1.00487	1		0.972158	1		0.968339	1		1.09384	1		1.04842	1		Quantified
A0A452G9S2	Dihydropyrimidinase-related protein 2	DPYSL2		Dihydropyrimidinase-related protein 2 OS=Capra hircus OX=9925 GN=DPYSL2 PE=3 SV=1 - [A0A452G9S2_CAPHI]	62.04	33	37	299	677	73.4891	6.354	0.992025	248	12.3859	1.06739	247	14.5757	0.96962	247	8.27551	1.07813	247	15.3425	0.969697	248	24.0817	0.977299	248	12.8657	Quantified
A0A452FM11	Tubulin beta chain	TUBB4B	FUNCTION: Tubulin is the major constituent of microtubules. It binds two moles of GTP, one at an exchangeable site on the beta chain and one at a non-exchangeable site on the alpha chain. {ECO:0000256|RuleBase:RU000352, ECO:0000256|SAAS:SAAS00031082}.	Tubulin beta chain OS=Capra hircus OX=9925 GN=TUBB4B PE=3 SV=1 - [A0A452FM11_CAPHI]	65.7	2	28	403	446	49.9851	4.85596	1.00103	12	14.9368	1.14635	12	13.4759	0.949976	12	10.8777	1.18078	12	12.9976	0.82084	12	6.73511	0.915019	12	11.7933	Quantified
A0A452EHE9	Spectrin alpha chain, non-erythrocytic 1	SPTAN1		Spectrin alpha chain, non-erythrocytic 1 OS=Capra hircus OX=9925 GN=SPTAN1 PE=3 SV=1 - [A0A452EHE9_CAPHI]	52.32	15	143	415	2452	282.204	5.31299	0.957979	40	19.3545	1.04026	37	15.2061	0.949914	39	9.04923	1.08753	40	15.5145	0.967612	40	27.2937	0.999798	40	13.4509	Quantified
A0A452F0I5	Sodium/potassium-transporting ATPase subunit alpha	ATP1A1		Sodium/potassium-transporting ATPase subunit alpha OS=Capra hircus OX=9925 GN=ATP1A1 PE=3 SV=1 - [A0A452F0I5_CAPHI]	40.55	21	43	275	1021	112.586	5.52881	1.04593	55	17.0485	0.956437	55	24.7359	0.950527	55	9.7236	0.957697	55	26.9162	1.05304	55	25.2198	1.00646	55	11.7899	Quantified
A0A452ENG9	Spectrin beta chain	SPTBN1		Spectrin beta chain OS=Capra hircus OX=9925 GN=SPTBN1 PE=3 SV=1 - [A0A452ENG9_CAPHI]	49.85	117	131	383	2363	274.236	5.56689	1.01083	357	11.9013	0.976437	356	17.1535	0.960913	356	7.6983	1.01146	355	16.0252	1.02176	358	19.9641	1.01313	356	9.43913	Quantified
A0A452EHD5	Spectrin alpha chain, non-erythrocytic 1	SPTAN1		Spectrin alpha chain, non-erythrocytic 1 OS=Capra hircus OX=9925 GN=SPTAN1 PE=3 SV=1 - [A0A452EHD5_CAPHI]	51.1	4	132	382	2403	276.568	5.35107	0.988541	7	9.61932	1.02705	7	27.6068	0.972972	7	2.04881	1.08683	7	19.0849	1.04633	7	6.01304	1.02685	7	14.2849	Quantified
A0A452G963	Sodium/potassium-transporting ATPase subunit alpha	ATP1A2		Sodium/potassium-transporting ATPase subunit alpha OS=Capra hircus OX=9925 GN=ATP1A2 PE=3 SV=1 - [A0A452G963_CAPHI]	49.71	32	53	290	1020	112.18	5.59229	0.998057	106	14.2007	0.997448	104	15.5077	0.995142	106	8.75005	1.00822	106	17.0586	0.991268	106	18.7794	0.998442	106	12.3524	Quantified
A0A452G3S8	Tubulin beta chain	TUBB	FUNCTION: Tubulin is the major constituent of microtubules. It binds two moles of GTP, one at an exchangeable site on the beta chain and one at a non-exchangeable site on the alpha chain. {ECO:0000256|RuleBase:RU000352, ECO:0000256|SAAS:SAAS00031082}.	Tubulin beta chain OS=Capra hircus OX=9925 GN=TUBB PE=3 SV=1 - [A0A452G3S8_CAPHI]	55.18	2	25	365	444	49.639	4.89404	0.97096	21	7.43249	1.08371	21	8.90836	1.04365	21	4.97409	1.1063	21	6.47689	0.859584	21	11.7984	0.961903	21	4.9943	Quantified
A0A452G940	Tubulin beta chain	LOC102181148	FUNCTION: Tubulin is the major constituent of microtubules. It binds two moles of GTP, one at an exchangeable site on the beta chain and one at a non-exchangeable site on the alpha chain. {ECO:0000256|RuleBase:RU000352, ECO:0000256|SAAS:SAAS00031082}.	Tubulin beta chain OS=Capra hircus OX=9925 GN=LOC102181148 PE=3 SV=1 - [A0A452G940_CAPHI]	54.67	7	23	320	450	50.4003	4.93213	0.98422	45	16.6106	1.05524	45	31.2881	0.997866	45	8.00012	1.08298	45	31.5963	0.962326	45	27.8967	0.96114	45	14.1721	Quantified
A0A452FCZ5	Tubulin beta chain	TUBB4A	FUNCTION: Tubulin is the major constituent of microtubules. It binds two moles of GTP, one at an exchangeable site on the beta chain and one at a non-exchangeable site on the alpha chain. {ECO:0000256|RuleBase:RU000352, ECO:0000256|SAAS:SAAS00031082}.	Tubulin beta chain OS=Capra hircus OX=9925 GN=TUBB4A PE=3 SV=1 - [A0A452FCZ5_CAPHI]	64.19	6	25	338	444	49.5438	4.88135	1.02009	28	18.2564	0.96042	27	26.3686	0.972037	27	10.5932	0.995619	28	16.8524	0.987891	28	27.7858	1.03356	28	17.3131	Quantified
A0A452FMX3	Uncharacterized protein	PLEC		Uncharacterized protein OS=Capra hircus OX=9925 GN=PLEC PE=4 SV=1 - [A0A452FMX3_CAPHI]	42.72	183	185	404	4150	470.386	5.8335	0.997011	399	12.5516	0.957717	399	17.9105	0.992782	399	7.16619	0.96801	399	16.1024	1.04422	399	19.5361	1.03416	399	12.4681	Quantified
A0A452DQP6	Uncharacterized protein	ACTC1		Uncharacterized protein OS=Capra hircus OX=9925 GN=ACTC1 PE=3 SV=1 - [A0A452DQP6_CAPHI]	45.99	6	21	269	374	41.6308	5.70654	0.998976	27	17.1143	0.893613	27	28.8428	0.977975	27	6.12726	0.916276	27	13.7021	1.08406	27	19.8665	1.07938	27	10.143	Quantified
A0A452E573	ATP synthase subunit beta	ATP5F1B	FUNCTION: Produces ATP from ADP in the presence of a proton gradient across the membrane. {ECO:0000256|RuleBase:RU003553}.	ATP synthase subunit beta OS=Capra hircus OX=9925 GN=ATP5F1B PE=3 SV=1 - [A0A452E573_CAPHI]	44.7	20	20	192	528	56.1485	5.2749	1.0084	190	12.0019	1.05007	187	13.5827	1.02178	188	7.69007	1.03091	190	15.348	0.921063	190	20.5509	0.988201	190	9.47615	Quantified
A0A452F3L8	Tubulin alpha chain	TUBA1B	FUNCTION: Tubulin is the major constituent of microtubules. It binds two moles of GTP, one at an exchangeable site on the beta chain and one at a non-exchangeable site on the alpha chain. {ECO:0000256|RuleBase:RU000352, ECO:0000256|SAAS:SAAS00392176}.	Tubulin alpha chain OS=Capra hircus OX=9925 GN=TUBA1B PE=3 SV=1 - [A0A452F3L8_CAPHI]	48.12	4	20	203	451	50.1196	5.05908	1.03194	70	11.8038	1.08012	71	11.0859	1.0202	71	10.3123	1.02071	71	11.2796	0.867421	70	17.3541	0.969424	71	8.23298	Quantified
A0A452G1A9	Tubulin beta chain	TUBB6	FUNCTION: Tubulin is the major constituent of microtubules. It binds two moles of GTP, one at an exchangeable site on the beta chain and one at a non-exchangeable site on the alpha chain. {ECO:0000256|RuleBase:RU000352, ECO:0000256|SAAS:SAAS00031082}.	Tubulin beta chain OS=Capra hircus OX=9925 GN=TUBB6 PE=3 SV=1 - [A0A452G1A9_CAPHI]	31.84	1	15	226	446	49.882	4.85596	0.977107	2	7.08918	1.10389	2	6.12496	1.00998	2	4.33812	0.990183	2	3.41005	0.972481	2	13.6968	1.00787	2	6.32967	Quantified
A0A452DZ43	Fructose-bisphosphate aldolase	ALDOC		Fructose-bisphosphate aldolase OS=Capra hircus OX=9925 GN=ALDOC PE=3 SV=1 - [A0A452DZ43_CAPHI]	66.48	23	30	148	364	39.3832	6.65381	0.983721	122	13.6844	1.01338	120	12.8501	0.986654	121	7.93942	1.02049	121	12.1915	1.021	121	17.1738	1.00562	122	7.7548	Quantified
A0A452FE94	Vimentin	VIM		Vimentin OS=Capra hircus OX=9925 GN=VIM PE=3 SV=1 - [A0A452FE94_CAPHI]	74.46	42	52	272	466	53.667	5.12256	0.974842	214	15.5348	0.913779	212	23.5598	1.20818	216	18.6371	0.951917	215	24.8675	0.944485	215	23.8614	1.00459	215	13.6065	Quantified
A0A452DLW3	Microtubule-associated protein	MAP2		Microtubule-associated protein OS=Capra hircus OX=9925 GN=MAP2 PE=4 SV=1 - [A0A452DLW3_CAPHI]	46.46	64	82	251	1836	199.181	4.84326	1.01081	209	12.3289	1.02419	208	18.4067	0.993289	210	7.0802	0.987558	210	16.7419	0.970371	210	23.776	1.00388	209	10.8137	Quantified
A0A452EU77	Pyruvate kinase	PKM		Pyruvate kinase OS=Capra hircus OX=9925 GN=PKM PE=3 SV=1 - [A0A452EU77_CAPHI]	61.96	3	40	202	531	57.943	7.69385	1.01288	6	3.50059	1.07412	6	6.07236	1.05024	6	6.90445	1.01335	6	9.02636	0.885817	6	10.103	0.998521	6	2.30983	Quantified
A0A452ET82	Pyruvate kinase	PKM		Pyruvate kinase OS=Capra hircus OX=9925 GN=PKM PE=3 SV=1 - [A0A452ET82_CAPHI]	61.96	5	42	215	531	58.0539	7.53271	0.965368	19	12.1129	1.05233	19	18.2493	0.989521	19	6.0519	1.04185	19	11.2608	0.937585	19	21.7608	0.991934	19	6.27367	Quantified
A0A452F2L8	Creatine kinase	CKB		Creatine kinase OS=Capra hircus OX=9925 GN=CKB PE=3 SV=1 - [A0A452F2L8_CAPHI]	50.66	17	18	147	381	42.6824	5.78271	1.05281	145	15.0508	0.932445	143	20.5686	0.987324	144	9.1033	0.941574	145	17.5678	1.00855	144	18.275	1.02287	145	9.63865	Quantified
A0A452G2X7	Uncharacterized protein	PLP1		Uncharacterized protein OS=Capra hircus OX=9925 GN=PLP1 PE=3 SV=1 - [A0A452G2X7_CAPHI]	31.77	5	11	137	277	30.0251	8.35303	1.05811	86	10.8298	1.01019	86	18.1624	0.874279	86	16.6924	1.01638	86	15.8825	1.0367	86	23.9235	0.988979	86	10.2375	Quantified
A0A452FXX0	Malate dehydrogenase	MDH2		Malate dehydrogenase OS=Capra hircus OX=9925 GN=MDH2 PE=3 SV=1 - [A0A452FXX0_CAPHI]	60.95	21	21	137	338	35.5548	8.54346	1.02537	137	9.13856	1.06933	137	11.4851	1.03257	137	7.3231	1.05993	137	14.0956	0.869575	137	17.9017	0.950683	137	8.7842	Quantified
A0A452EYE8	Uncharacterized protein	HSPA8		Uncharacterized protein OS=Capra hircus OX=9925 GN=HSPA8 PE=3 SV=1 - [A0A452EYE8_CAPHI]	54.24	1	33	172	590	65.2565	5.8335	1.01845	6	8.08316	1.09114	6	15.2531	0.919814	6	12.7229	1.11226	6	28.8675	0.865655	6	39.1174	0.832336	6	19.6281	Quantified
A0A452G572	Clathrin heavy chain	CLTC	FUNCTION: Clathrin is the major protein of the polyhedral coat of coated pits and vesicles. {ECO:0000256|PIRNR:PIRNR002290}.	Clathrin heavy chain OS=Capra hircus OX=9925 GN=CLTC PE=3 SV=1 - [A0A452G572_CAPHI]	33.7	48	48	156	1644	188.008	5.65576	1.0151	156	13.3866	1.04794	155	17.7387	0.986548	156	6.3477	1.01984	155	18.1823	0.96574	154	22.6883	0.971564	155	12.0155	Quantified
A0A452EYF6	Uncharacterized protein	HSPA8		Uncharacterized protein OS=Capra hircus OX=9925 GN=HSPA8 PE=3 SV=1 - [A0A452EYF6_CAPHI]	48.83	2	34	175	643	70.465	5.46533	1.03171	9	12.0633	1.32902	9	13.6723	1.02943	9	4.95659	0.953276	9	9.45887	0.947716	9	7.09528	0.755438	9	12.7714	Quantified
A0A452FMZ7	HATPase_c domain-containing protein	HSP90AA1		HATPase_c domain-containing protein OS=Capra hircus OX=9925 GN=HSP90AA1 PE=3 SV=1 - [A0A452FMZ7_CAPHI]	38.88	23	36	176	733	84.6777	5.0083	1.04491	96	10.0374	1.06331	96	14.2402	1.02153	96	7.38724	1.02512	96	14.746	0.941006	96	17.3044	0.972036	96	11.0466	Quantified
A0A452EVL8	Uncharacterized protein	MAP1A		Uncharacterized protein OS=Capra hircus OX=9925 GN=MAP1A PE=4 SV=1 - [A0A452EVL8_CAPHI]	38.54	99	100	224	3051	330.524	4.88135	1.02672	216	11.3197	1.01559	214	14.9024	0.96517	216	8.86388	1.00765	215	14.2257	0.996385	216	18.0977	0.9975	216	10.329	Quantified
A0A452DL22	Myelin basic protein	MBP		Myelin basic protein OS=Capra hircus OX=9925 GN=MBP PE=3 SV=1 - [A0A452DL22_CAPHI]	54.45	2	12	190	191	20.7736	11.019	0.961733	22	11.8651	0.996272	22	16.0469	0.919155	22	10.8068	1.06388	22	10.5779	1.07	22	12.9416	1.02268	22	10.426	Quantified
A0A452DNH9	Tubulin alpha chain	TUBA4A	FUNCTION: Tubulin is the major constituent of microtubules. It binds two moles of GTP, one at an exchangeable site on the beta chain and one at a non-exchangeable site on the alpha chain. {ECO:0000256|RuleBase:RU000352, ECO:0000256|SAAS:SAAS00392176}.	Tubulin alpha chain OS=Capra hircus OX=9925 GN=TUBA4A PE=3 SV=1 - [A0A452DNH9_CAPHI]	47.52	3	19	153	444	49.4391	5.05908	1.07981	20	6.68772	0.997811	20	7.57251	0.973114	20	4.61423	1.07382	21	6.37264	0.916998	21	10.9225	0.981498	21	6.63971	Quantified
A0A452FIN8	IF rod domain-containing protein	INA		IF rod domain-containing protein OS=Capra hircus OX=9925 GN=INA PE=3 SV=1 - [A0A452FIN8_CAPHI]	68.54	38	44	155	499	55.3473	5.40186	1.05831	117	14.888	1.01778	117	18.4308	0.885274	117	11.3321	1.05393	117	15.4659	1.02495	117	23.3331	0.95489	117	10.0346	Quantified
A0A452EI94	Uncharacterized protein	MAP1B		Uncharacterized protein OS=Capra hircus OX=9925 GN=MAP1B PE=4 SV=1 - [A0A452EI94_CAPHI]	38.7	80	81	206	2468	270.304	4.79248	1.03773	200	10.9785	1.0204	200	16.4216	0.975435	200	8.28631	1.01653	199	15.1723	0.958235	200	22.0921	0.975814	200	10.8942	Quantified
A0A452DLG6	Myelin basic protein	MBP		Myelin basic protein OS=Capra hircus OX=9925 GN=MBP PE=3 SV=1 - [A0A452DLG6_CAPHI]	54.55	2	12	186	165	17.9012	11.1362	0.955578	18	13.5226	0.823953	18	12.5439	0.77227	18	9.17792	0.993403	18	12.4078	1.40003	18	10.8678	1.00339	18	12.3815	Quantified
A0A097C2Z1	Tyrosine 3-monooxygenase/tryptophan 5-monooxygenase activation protein zeta polypeptide (Fragment)	YWHAZ		Tyrosine 3-monooxygenase/tryptophan 5-monooxygenase activation protein zeta polypeptide (Fragment) OS=Capra hircus OX=9925 GN=YWHAZ PE=2 SV=1 - [A0A097C2Z1_CAPHI]	62.04	16	22	179	245	27.7277	4.79248	1.03617	146	17.0264	1.03317	146	18.9486	1.01572	146	7.38504	0.980143	145	15.103	0.929803	147	16.0557	0.972768	147	12.0283	Quantified
A0A452FXM5	Voltage-dependent anion-selective channel protein 1	VDAC1		Voltage-dependent anion-selective channel protein 1 OS=Capra hircus OX=9925 GN=VDAC1 PE=3 SV=1 - [A0A452FXM5_CAPHI]	64.66	15	16	75	283	30.7216	8.54346	1.05241	72	16.6923	1.01663	72	13.3612	1.01886	72	8.28516	0.975848	72	12.9271	0.936454	72	20.4537	0.978869	72	7.59181	Quantified
A0A452FNW6	Glyceraldehyde-3-phosphate dehydrogenase	GAPDH		Glyceraldehyde-3-phosphate dehydrogenase OS=Capra hircus OX=9925 GN=GAPDH PE=3 SV=1 - [A0A452FNW6_CAPHI]	52.25	17	17	124	333	35.8823	8.35303	1.02308	122	13.6324	1.04379	121	13.8442	0.978608	122	6.17329	1.1182	122	17.6918	0.93805	122	10.5338	0.990611	122	10.1245	Quantified
A0A452F4F3	Uncharacterized protein	ANK2		Uncharacterized protein OS=Capra hircus OX=9925 GN=ANK2 PE=4 SV=1 - [A0A452F4F3_CAPHI]	26.67	89	95	204	3933	430.464	5.0083	0.993798	191	10.3593	1.03701	189	14.3825	0.972101	189	6.92952	1.05756	190	15.3807	0.978245	192	23.2223	0.986106	191	11.1556	Quantified
A0A452FBM4	160 kDa neurofilament protein	NEFM		160 kDa neurofilament protein OS=Capra hircus OX=9925 GN=NEFM PE=3 SV=1 - [A0A452FBM4_CAPHI]	53.58	58	63	189	922	102.663	4.93213	1.17205	159	19.6763	0.954746	157	23.5304	0.843253	158	13.0683	0.933768	159	21.6909	1.05789	159	22.753	0.957442	159	11.5853	Quantified
A0A452FYL3	Uncharacterized protein	DYNC1H1		Uncharacterized protein OS=Capra hircus OX=9925 GN=DYNC1H1 PE=3 SV=1 - [A0A452FYL3_CAPHI]	25.02	120	120	230	4641	531.145	6.3667	1.07039	230	11.3426	0.982519	228	19.8193	0.975216	229	7.59171	0.966726	229	20.0048	0.99046	230	20.3376	0.985771	229	11.3202	Quantified
A0A452F327	HATPase_c domain-containing protein	HSP90AB1		HATPase_c domain-containing protein OS=Capra hircus OX=9925 GN=HSP90AB1 PE=3 SV=1 - [A0A452F327_CAPHI]	37.57	16	31	151	724	83.2011	5.03369	1.00405	66	13.8774	1.01619	66	15.603	1.01793	66	9.37407	0.985866	66	16.7697	0.964609	66	25.2021	0.987962	66	10.0671	Quantified
A0A452DLE1	Glutamate dehydrogenase (NAD(P)(+))	GLUD1		Glutamate dehydrogenase (NAD(P)(+)) OS=Capra hircus OX=9925 GN=GLUD1 PE=3 SV=1 - [A0A452DLE1_CAPHI]	44.56	30	30	133	561	61.5484	7.95752	1.02935	132	14.1115	0.930476	130	17.9204	1.00789	131	7.19	1.03894	132	19.9784	1.01559	132	22.9595	0.99946	131	12.2402	Quantified
A0A452EN82	ATP synthase subunit alpha	ATP5F1A	FUNCTION: Produces ATP from ADP in the presence of a proton gradient across the membrane. {ECO:0000256|RuleBase:RU003551}.	ATP synthase subunit alpha OS=Capra hircus OX=9925 GN=ATP5F1A PE=3 SV=1 - [A0A452EN82_CAPHI]	45.71	13	28	169	560	60.7541	9.14404	1.04762	88	13.7593	1.04705	87	14.6477	1.0214	87	6.77865	1.03023	88	16.7894	0.871427	87	20.2819	0.976721	88	12.2574	Quantified
A0A452EEX0	Vesicle-fusing ATPase	NSF	FUNCTION: Required for vesicle-mediated transport. Catalyzes the fusion of transport vesicles within the Golgi cisternae. Is also required for transport from the endoplasmic reticulum to the Golgi stack. Seems to function as a fusion protein required for the delivery of cargo proteins to all compartments of the Golgi stack independent of vesicle origin. {ECO:0000256|RuleBase:RU367045}.	Vesicle-fusing ATPase OS=Capra hircus OX=9925 GN=NSF PE=3 SV=1 - [A0A452EEX0_CAPHI]	46.01	36	37	128	752	83.5715	6.7417	1.04855	125	11.0233	1.04496	124	16.4216	0.967157	125	7.80338	1.03317	124	14.3432	0.948777	125	15.0913	0.96751	124	9.5285	Quantified
A0A452DU53	2',3'-cyclic-nucleotide 3'-phosphodiesterase	CNP	FUNCTION: May participate in RNA metabolism in the myelinating cell, CNP is the third most abundant protein in central nervous system myelin. {ECO:0000256|PIRNR:PIRNR000970}.	2',3'-cyclic-nucleotide 3'-phosphodiesterase OS=Capra hircus OX=9925 GN=CNP PE=3 SV=1 - [A0A452DU53_CAPHI]	52.14	34	34	197	420	47.3705	9.01221	1.05515	197	10.1168	1.0373	196	21.1405	0.845252	197	10.2504	1.02311	197	22.3723	1.08266	197	25.2609	0.947513	197	13.1654	Quantified
Q06B57	3-hydroxyacyl-[acyl-carrier-protein] dehydratase	FASN		3-hydroxyacyl-[acyl-carrier-protein] dehydratase OS=Capra hircus OX=9925 GN=FASN PE=2 SV=2 - [Q06B57_CAPHI]	21.32	3	46	100	2514	273.676	6.43018	0.992496	4	7.69029	0.95632	4	8.81036	1.03742	4	4.12908	0.966736	4	5.71619	1.04584	4	6.42007	0.995409	4	4.35624	Quantified
A0A452F4M6	Amidohydro-rel domain-containing protein	DPYSL3		Amidohydro-rel domain-containing protein OS=Capra hircus OX=9925 GN=DPYSL3 PE=3 SV=1 - [A0A452F4M6_CAPHI]	53.51	24	27	135	684	73.9519	6.40479	0.954171	94	11.4255	1.02143	94	13.6072	1.02879	94	7.97458	1.01474	94	11.2576	1.00474	94	17.8007	0.989939	94	9.59396	Quantified
A0A452F5L4	3-hydroxyacyl-[acyl-carrier-protein] dehydratase	FASN		3-hydroxyacyl-[acyl-carrier-protein] dehydratase OS=Capra hircus OX=9925 GN=FASN PE=4 SV=1 - [A0A452F5L4_CAPHI]	20.64	1	44	97	2510	273.382	6.50732	0.992412	1		1.14563	1		1.21319	1		1.069	1		0.801881	1		0.87067	1		Quantified
A0A452E104	Phosphoglycerate kinase	PGK1		Phosphoglycerate kinase OS=Capra hircus OX=9925 GN=PGK1 PE=3 SV=1 - [A0A452E104_CAPHI]	65.23	18	28	136	417	44.5371	8.26514	1.05834	84	9.11229	1.07969	82	9.41827	1.00127	84	7.46812	1.08544	84	11.6593	0.854689	83	17.049	0.943295	83	8.51366	Quantified
A0A452EA90	Neurofilament light polypeptide	NEFL		Neurofilament light polypeptide OS=Capra hircus OX=9925 GN=NEFL PE=3 SV=1 - [A0A452EA90_CAPHI]	54.87	39	42	135	554	62.5507	4.60205	1.06725	116	15.718	0.987033	116	20.9196	0.824749	116	14.4782	1.02806	115	19.3137	1.12525	116	23.8869	0.963677	116	11.3619	Quantified
A0A452DW73	Aconitate hydratase, mitochondrial	ACO2		Aconitate hydratase, mitochondrial OS=Capra hircus OX=9925 GN=ACO2 PE=3 SV=1 - [A0A452DW73_CAPHI]	47.05	34	34	118	780	85.348	7.82568	1.00388	117	12.0564	1.00522	116	14.4957	1.0038	117	8.66986	0.98642	117	12.1451	0.986767	117	19.1547	0.987667	117	10.5244	Quantified
B3VHM9	Albumin (Fragment)			Albumin (Fragment) OS=Capra hircus OX=9925 PE=1 SV=1 - [B3VHM9_CAPHI]	66.04	42	42	186	583	66.2698	5.85889	0.918084	186	11.7039	0.956046	185	14.8444	0.988025	186	8.3301	1.13859	186	15.8125	1.03878	186	20.4668	0.945961	186	10.2259	Quantified
A0A452F4B6	15S Mg(2+)-ATPase p97 subunit	VCP		15S Mg(2+)-ATPase p97 subunit OS=Capra hircus OX=9925 GN=VCP PE=3 SV=1 - [A0A452F4B6_CAPHI]	44.29	35	35	98	806	89.2467	5.26221	1.00271	95	14.065	0.973068	95	18.9648	1.0022	95	8.61651	0.982551	96	17.528	1.02018	95	18.0353	1.01743	96	10.7736	Quantified
A0A452F5D8	2-phospho-D-glycerate hydro-lyase	ENO2		2-phospho-D-glycerate hydro-lyase OS=Capra hircus OX=9925 GN=ENO2 PE=3 SV=1 - [A0A452F5D8_CAPHI]	52.46	16	19	85	427	46.5585	5.03369	0.98861	73	11.1994	1.0513	73	14.4271	0.993904	73	8.52465	1.09359	72	11.507	0.95612	73	15.8242	0.954943	73	13.4378	Quantified
A0A452G3B3	14_3_3 domain-containing protein	YWHAG		14_3_3 domain-containing protein OS=Capra hircus OX=9925 GN=YWHAG PE=3 SV=1 - [A0A452G3B3_CAPHI]	61.54	12	18	138	247	28.2849	4.89404	1.01161	60	15.4128	0.986494	60	16.9629	0.983302	60	8.55458	0.937173	60	13.12	1.04445	59	20.6855	1.01346	60	11.0097	Quantified
A0A452FD97	Synaptosomal-associated protein	SNAP25		Synaptosomal-associated protein OS=Capra hircus OX=9925 GN=SNAP25 PE=3 SV=1 - [A0A452FD97_CAPHI]	75.73	17	18	63	206	23.3002	4.76709	1.01244	56	17.117	0.939453	55	14.5823	0.940356	56	11.5711	0.968961	56	11.577	1.05592	56	19.7669	1.04674	56	10.3856	Quantified
A0A452EU55	2-phospho-D-glycerate hydro-lyase	ENO1		2-phospho-D-glycerate hydro-lyase OS=Capra hircus OX=9925 GN=ENO1 PE=3 SV=1 - [A0A452EU55_CAPHI]	50.46	25	28	140	434	47.2823	6.58057	1.10211	116	14.7524	0.955057	116	20.5762	0.998308	116	7.23193	0.974474	117	23.4224	0.975278	117	19.7455	0.987765	117	9.96807	Quantified
A0A452EBU9	Alpha-synuclein	SNCA		Alpha-synuclein OS=Capra hircus OX=9925 GN=SNCA PE=3 SV=1 - [A0A452EBU9_CAPHI]	61.43	8	11	70	140	14.4532	4.729	1.0409	44	12.2622	1.12738	44	14.0125	1.02988	44	6.86761	1.06137	44	12.8293	0.881393	44	19.6325	0.90061	44	11.9941	Quantified
A0A452DQM6	60 kDa chaperonin	HSPD1		60 kDa chaperonin OS=Capra hircus OX=9925 GN=HSPD1 PE=3 SV=1 - [A0A452DQM6_CAPHI]	42.23	30	30	113	573	60.9253	5.87158	1.0527	113	12.9561	1.05698	111	15.3663	1.03009	112	6.98015	1.03203	113	15.313	0.879977	113	19.4594	0.952634	113	10.7619	Quantified
A0A452FK33	Calcium-transporting ATPase	ATP2B4	FUNCTION: This magnesium-dependent enzyme catalyzes the hydrolysis of ATP coupled with the transport of calcium. {ECO:0000256|RuleBase:RU361146}.	Calcium-transporting ATPase OS=Capra hircus OX=9925 GN=ATP2B4 PE=3 SV=1 - [A0A452FK33_CAPHI]	19.1	10	21	65	1204	133.202	5.79541	0.965669	26	12.0053	0.92528	26	20.6055	0.995181	26	5.66488	1.01996	26	17.1008	1.04062	26	30.8289	1.04161	26	13.1119	Quantified
F8UN03	Heat shock protein 70.1			Heat shock protein 70.1 OS=Capra hircus OX=9925 PE=2 SV=1 - [F8UN03_CAPHI]	41.97	22	29	97	641	70.1861	5.8208	1.00622	65	11.5793	1.06074	65	15.9476	1.00355	65	6.84695	1.04591	65	23.8154	0.945617	65	22.7643	0.966967	65	11.1509	Quantified
A0A452DU29	Reticulon	RTN4		Reticulon OS=Capra hircus OX=9925 GN=RTN4 PE=4 SV=1 - [A0A452DU29_CAPHI]	36.93	34	34	84	1194	129.234	4.51318	1.03911	84	12.9527	1.06074	84	15.7323	0.984892	84	7.15136	0.983896	84	18.8501	0.976155	84	19.1074	0.987741	84	10.0725	Quantified
A0A452FXU9	Calcium-transporting ATPase	ATP2B1	FUNCTION: This magnesium-dependent enzyme catalyzes the hydrolysis of ATP coupled with the transport of calcium. {ECO:0000256|RuleBase:RU361146}.	Calcium-transporting ATPase OS=Capra hircus OX=9925 GN=ATP2B1 PE=3 SV=1 - [A0A452FXU9_CAPHI]	24.32	13	28	72	1184	130.493	5.90967	1.01414	27	14.1729	0.999613	27	15.1563	0.99879	27	9.81509	1.0268	27	14.3116	0.995999	27	19.1802	0.961177	27	10.9034	Quantified
A0A452ET55	Triosephosphate isomerase	TPI1		Triosephosphate isomerase OS=Capra hircus OX=9925 GN=TPI1 PE=3 SV=1 - [A0A452ET55_CAPHI]	53.56	18	18	85	295	31.452	5.97314	1.02566	85	11.7563	1.08586	85	13.7225	1.03057	85	7.46126	1.11483	85	11.7039	0.831594	85	14.371	0.954121	85	10.5849	Quantified
A0A452E7G1	Uncharacterized protein	FLNA		Uncharacterized protein OS=Capra hircus OX=9925 GN=FLNA PE=3 SV=1 - [A0A452E7G1_CAPHI]	28.42	54	58	101	2639	279.997	6.11279	0.940133	94	10.583	1.02557	93	14.8183	1.01164	94	6.7276	0.987802	94	15.3348	0.999898	94	19.0535	1.05274	94	10.1234	Quantified
A0A452E304	FERM domain-containing protein	EPB41L2		FERM domain-containing protein OS=Capra hircus OX=9925 GN=EPB41L2 PE=4 SV=1 - [A0A452E304_CAPHI]	33.16	33	35	96	941	104.471	5.17334	0.978823	94	12.7219	0.976821	93	18.2192	0.966287	93	7.04995	0.980394	93	13.5368	1.05639	94	18.5289	1.03581	94	10.9564	Quantified
A0A452DSE1	H15 domain-containing protein	H1-4		H15 domain-containing protein OS=Capra hircus OX=9925 GN=H1-4 PE=3 SV=1 - [A0A452DSE1_CAPHI]	56.16	5	19	103	219	21.876	11.0337	0.971015	11	17.1885	0.867093	11	9.24559	0.944712	11	8.80454	0.94711	11	25.5921	1.08899	11	22.997	1.05144	11	11.3987	Quantified
A0A452EH63	Fructose-bisphosphate aldolase	ALDOA		Fructose-bisphosphate aldolase OS=Capra hircus OX=9925 GN=ALDOA PE=3 SV=1 - [A0A452EH63_CAPHI]	64.56	23	29	138	364	39.4113	8.19189	0.999914	118	10.2873	1.01672	116	15.5549	1.00164	118	7.91212	1.00477	118	14.1854	0.943138	119	22.0516	1.01899	119	8.97038	Quantified
A0A452E7B9	Uncharacterized protein	ACTN4		Uncharacterized protein OS=Capra hircus OX=9925 GN=ACTN4 PE=3 SV=1 - [A0A452E7B9_CAPHI]	44.35	24	33	82	911	104.848	5.43994	1.0059	61	9.04884	0.977055	61	15.5919	1.00327	61	5.71924	0.966242	61	12.2666	1.058	61	8.17363	1.03755	61	7.72563	Quantified
A0A452E5I0	H15 domain-containing protein	H1-3		H15 domain-containing protein OS=Capra hircus OX=9925 GN=H1-3 PE=3 SV=1 - [A0A452E5I0_CAPHI]	55.2	6	18	99	221	22.1662	10.9604	1.00715	13	10.5691	1.03418	13	11.7935	1.10205	13	6.23891	0.992504	13	10.1042	0.915556	13	8.82076	0.943607	13	4.61832	Quantified
M4NBE4	78 kDa glucose-regulated protein	HSPA5		78 kDa glucose-regulated protein OS=Capra hircus OX=9925 GN=HSPA5 PE=2 SV=1 - [M4NBE4_CAPHI]	54.05	36	39	109	655	72.3525	5.16064	1.00897	90	9.18018	1.09308	90	17.7798	1.06534	90	7.50761	1.08045	90	21.1823	0.859619	90	22.7969	0.950788	90	14.3342	Quantified
A0A452DLT7	Hexokinase	HK1		Hexokinase OS=Capra hircus OX=9925 GN=HK1 PE=3 SV=1 - [A0A452DLT7_CAPHI]	37.84	37	37	116	917	102.154	6.7124	1.05658	116	10.3068	1.00364	116	16.8602	1.01997	116	6.49522	0.994919	116	15.8028	0.969902	116	17.3842	0.979971	116	11.8868	Quantified
A0A452FKB0	H1.2 linker histone, cluster member	H1-2		H1.2 linker histone, cluster member OS=Capra hircus OX=9925 GN=H1-2 PE=3 SV=1 - [A0A452FKB0_CAPHI]	51.1	5	17	96	227	22.8195	11.0044	0.959732	10	11.1862	1.0895	10	14.2533	1.04026	10	3.5352	1.13365	10	11.523	0.859516	10	17.9958	0.942888	10	7.11134	Quantified
A0A452G2Z2	Uncharacterized protein	PLP1		Uncharacterized protein OS=Capra hircus OX=9925 GN=PLP1 PE=3 SV=1 - [A0A452G2Z2_CAPHI]	27.27	1	7	55	242	26.1942	7.91357	0.856804	4	5.29457	1.11113	4	6.82333	0.803342	4	15.3816	1.03731	4	3.30635	1.43932	4	21.471	0.83558	4	13.2639	Quantified
A0A452EU44	14_3_3 domain-containing protein	YWHAH		14_3_3 domain-containing protein OS=Capra hircus OX=9925 GN=YWHAH PE=3 SV=1 - [A0A452EU44_CAPHI]	53.66	14	18	107	246	28.179	4.89404	1.06403	53	17.3156	1.02098	51	15.938	1.01509	52	7.89215	0.990871	52	14.1132	0.947357	54	17.7295	0.979453	54	7.09436	Quantified
A0A452FKN8	TRANSKETOLASE_1 domain-containing protein	TKT		TRANSKETOLASE_1 domain-containing protein OS=Capra hircus OX=9925 GN=TKT PE=4 SV=1 - [A0A452FKN8_CAPHI]	36.12	21	21	87	623	67.8477	7.47412	1.01146	87	9.32288	1.06091	87	11.9477	0.983367	87	8.18895	1.06048	87	12.3661	0.939229	87	21.4677	0.946909	87	10.9155	Quantified
A0A452F078	Amidohydro-rel domain-containing protein	CRMP1		Amidohydro-rel domain-containing protein OS=Capra hircus OX=9925 GN=CRMP1 PE=3 SV=1 - [A0A452F078_CAPHI]	26.03	13	16	102	584	63.8786	7.32764	0.997131	56	10.4653	1.07429	55	14.3258	1.01847	56	6.32918	1.07572	56	9.01792	0.910095	56	21.0782	0.93916	56	10.4391	Quantified
A0A452DTE5	Uncharacterized protein	TLN1		Uncharacterized protein OS=Capra hircus OX=9925 GN=TLN1 PE=4 SV=1 - [A0A452DTE5_CAPHI]	26.52	47	58	95	2541	269.6	6.0874	0.967073	74	10.3841	1.03597	73	15.0516	1.02341	74	6.8164	1.01848	74	11.1562	0.970903	74	19.2602	0.997865	73	9.82266	Quantified
A0A452F2M2	CCT-theta	CCT8		CCT-theta OS=Capra hircus OX=9925 GN=CCT8 PE=3 SV=1 - [A0A452F2M2_CAPHI]	49.27	27	27	73	548	59.5994	5.59229	0.993145	73	11.4246	1.04109	71	16.2718	1.02669	72	8.12719	1.03282	73	14.7466	0.976394	72	18.2218	0.996156	73	10.1925	Quantified
A0A452FDH8	Uncharacterized protein	MYH14		Uncharacterized protein OS=Capra hircus OX=9925 GN=MYH14 PE=3 SV=1 - [A0A452FDH8_CAPHI]	25.11	40	52	81	1999	227.932	5.63037	0.991696	61	11.5944	0.950003	59	17.2717	0.940563	60	7.4774	1.01307	60	21.4141	1.14809	60	21.9088	1.00171	59	12.9741	Quantified
A0A452G789	MICOS complex subunit MIC60	IMMT	FUNCTION: Component of the MICOS complex, a large protein complex of the mitochondrial inner membrane that plays crucial roles in the maintenance of crista junctions, inner membrane architecture, and formation of contact sites to the outer membrane. {ECO:0000256|RuleBase:RU363000}.	MICOS complex subunit MIC60 OS=Capra hircus OX=9925 GN=IMMT PE=3 SV=1 - [A0A452G789_CAPHI]	46.66	39	39	98	808	88.6148	7.12256	1.01609	98	11.8569	0.983839	98	14.9298	0.98819	98	6.06702	0.970744	98	17.9891	1.02378	97	21.6264	1.00556	98	11.0781	Quantified
A0A452EQZ4	Malate dehydrogenase	MDH1		Malate dehydrogenase OS=Capra hircus OX=9925 GN=MDH1 PE=3 SV=1 - [A0A452EQZ4_CAPHI]	53.8	22	22	102	329	35.8327	6.58057	1.0543	102	12.2453	1.08951	99	15.9225	0.977134	101	6.36871	1.02207	101	16.4271	0.925919	102	24.0144	0.990215	102	13.7709	Quantified
A0A452G4K3	ATP-dependent 6-phosphofructokinase	PFKM	FUNCTION: Catalyzes the phosphorylation of D-fructose 6-phosphate to fructose 1,6-bisphosphate by ATP, the first committing step of glycolysis. {ECO:0000256|HAMAP-Rule:MF_03184}.	ATP-dependent 6-phosphofructokinase OS=Capra hircus OX=9925 GN=PFKM PE=3 SV=1 - [A0A452G4K3_CAPHI]	34.62	25	26	74	780	85.5405	7.98682	1.06027	68	11.1269	1.08437	68	14.6249	0.982619	68	6.74633	1.03332	68	17.1867	0.869956	68	16.2769	0.979757	68	9.1883	Quantified
A0A452F249	Uncharacterized protein	GNAO1		Uncharacterized protein OS=Capra hircus OX=9925 GN=GNAO1 PE=4 SV=1 - [A0A452F249_CAPHI]	38.42	13	14	89	354	40.0409	5.52881	0.954566	75	13.3551	1.04796	75	15.2807	0.976284	75	7.12197	1.08816	75	18.8182	0.981742	75	22.1989	0.987332	75	13.0979	Quantified
A0A452FUV2	Uncharacterized protein	MAP6		Uncharacterized protein OS=Capra hircus OX=9925 GN=MAP6 PE=3 SV=1 - [A0A452FUV2_CAPHI]	43.31	27	27	67	979	103.634	6.80029	0.971783	67	21.1826	0.988588	65	17.4523	0.935841	67	7.55307	1.06964	67	19.4446	0.998294	67	24.5221	0.978785	67	8.62757	Quantified
A0A452FS72	14_3_3 domain-containing protein	YWHAE		14_3_3 domain-containing protein OS=Capra hircus OX=9925 GN=YWHAE PE=3 SV=1 - [A0A452FS72_CAPHI]	48.97	12	13	88	243	27.6059	5.10986	1.02065	80	12.9982	0.925997	77	15.8691	1.00802	78	7.36695	0.919818	78	15.0391	1.01547	79	10.712	1.03427	79	8.61374	Quantified
A0A452FZ51	Sodium/potassium-transporting ATPase subunit alpha	ATP1A4		Sodium/potassium-transporting ATPase subunit alpha OS=Capra hircus OX=9925 GN=ATP1A4 PE=3 SV=1 - [A0A452FZ51_CAPHI]	14.13	1	16	114	1033	113.653	6.69775	0.967483	1		0.79195	1		0.917176	1		0.810517	1		1.41201	1		1.06454	1		Quantified
A0A452FPX8	Enoyl-CoA hydratase	HADHA		Enoyl-CoA hydratase OS=Capra hircus OX=9925 GN=HADHA PE=3 SV=1 - [A0A452FPX8_CAPHI]	35.16	25	25	69	748	81.5807	8.99756	1.01997	69	12.3531	1.05453	69	12.1375	1.05642	69	5.04486	1.03244	69	11.4816	0.917876	69	15.2585	0.982148	69	9.10116	Quantified
A0A452ECX7	14-3-3 protein theta	YWHAQ		14-3-3 protein theta OS=Capra hircus OX=9925 GN=YWHAQ PE=3 SV=1 - [A0A452ECX7_CAPHI]	42.86	10	19	94	245	27.7468	4.77979	0.976676	44	19.0856	0.988773	44	14.2849	1.0026	44	9.70915	0.967083	44	18.3731	1.03652	44	21.4479	0.972188	44	10.9892	Quantified
A0A452FJ29	Ubiquitin-activating enzyme E1	UBA1		Ubiquitin-activating enzyme E1 OS=Capra hircus OX=9925 GN=UBA1 PE=3 SV=1 - [A0A452FJ29_CAPHI]	30.43	30	30	84	1055	117.425	5.64307	1.01861	83	12.4549	1.02395	83	15.6828	0.990658	83	7.84588	1.03466	84	15.1185	0.960898	84	21.5468	0.972666	83	12.4231	Quantified
A0A452F5T2	Creatine kinase	CKMT1A		Creatine kinase OS=Capra hircus OX=9925 GN=CKMT1A PE=3 SV=1 - [A0A452F5T2_CAPHI]	32.93	12	14	84	416	46.8831	8.33838	1.0577	82	9.18675	1.0313	82	10.0975	1.03823	82	6.40554	1.00658	82	11.4399	0.865463	82	13.0568	1.01877	82	8.02634	Quantified
A0A452G3Y0	Tubulin beta chain	TUBB1	FUNCTION: Tubulin is the major constituent of microtubules. It binds two moles of GTP, one at an exchangeable site on the beta chain and one at a non-exchangeable site on the alpha chain. {ECO:0000256|RuleBase:RU000352, ECO:0000256|SAAS:SAAS00031082}.	Tubulin beta chain OS=Capra hircus OX=9925 GN=TUBB1 PE=3 SV=1 - [A0A452G3Y0_CAPHI]	12.42	1	7	126	451	49.9995	5.07178	1.08844	1		0.995579	1		1.00909	1		1.02887	1		0.970265	1		0.933004	1		Quantified
A0A452FYV6	Cofilin, non-muscle isoform	CFL1		Cofilin, non-muscle isoform OS=Capra hircus OX=9925 GN=CFL1 PE=3 SV=1 - [A0A452FYV6_CAPHI]	44.24	9	11	60	165	18.3756	8.00146	1.00351	41	12.1677	1.03695	41	20.8355	1.00126	41	8.30134	1.06304	41	14.4781	1.03793	41	26.3312	0.925207	41	12.9249	Quantified
A0A452FLH3	Proton-translocating NAD(P)(+) transhydrogenase	NNT		Proton-translocating NAD(P)(+) transhydrogenase OS=Capra hircus OX=9925 GN=NNT PE=3 SV=1 - [A0A452FLH3_CAPHI]	25.97	29	29	76	1086	113.835	8.1626	1.03675	76	10.3876	1.09548	76	13.1189	1.07358	76	5.33338	1.05462	76	13.2759	0.869411	76	20.682	0.928203	76	11.1232	Quantified
A0A452F4T8	Dynamin GTPase	DNM1		Dynamin GTPase OS=Capra hircus OX=9925 GN=DNM1 PE=3 SV=1 - [A0A452F4T8_CAPHI]	30.65	19	28	86	845	95.354	7.1665	1.05567	59	6.82234	1.03443	59	11.4144	0.993536	59	7.38003	0.998144	58	19.7329	0.988843	59	20.3923	0.969798	59	11.1329	Quantified
A0A452E8N5	Uncharacterized protein	NFASC		Uncharacterized protein OS=Capra hircus OX=9925 GN=NFASC PE=3 SV=1 - [A0A452E8N5_CAPHI]	23.81	23	23	58	1180	130.247	6.49365	0.986163	55	10.6937	1.00354	54	16.8978	0.93389	54	7.09519	1.06913	57	11.5292	1.00025	57	21.2971	0.980056	56	9.11096	Quantified
A0A452E4A8	WD_REPEATS_REGION domain-containing protein	GNB1		WD_REPEATS_REGION domain-containing protein OS=Capra hircus OX=9925 GN=GNB1 PE=3 SV=1 - [A0A452E4A8_CAPHI]	31.08	3	9	61	325	35.4701	6.16357	0.97816	23	6.7947	1.13056	23	10.0129	1.02925	23	3.41048	1.20519	23	8.1597	0.84412	23	10.0309	0.91505	23	8.84545	Quantified
A0A452EYJ1	Uncharacterized protein	PEBP1		Uncharacterized protein OS=Capra hircus OX=9925 GN=PEBP1 PE=3 SV=1 - [A0A452EYJ1_CAPHI]	81.82	15	15	82	187	21.0027	7.48877	1.0249	82	18.7971	1.11724	82	14.2067	0.99637	82	5.2141	1.09933	82	14.9442	0.859129	82	18.3085	0.925645	82	12.1009	Quantified
A0A452E5B5	Uncharacterized protein	MYH11		Uncharacterized protein OS=Capra hircus OX=9925 GN=MYH11 PE=3 SV=1 - [A0A452E5B5_CAPHI]	21.4	29	45	91	1972	227.47	5.47803	0.905307	58	15.4598	1.01182	58	20.8536	0.903175	58	9.6555	1.00377	58	16.7354	1.02161	59	18.9976	1.11126	58	12.1721	Quantified
A0A452DLK2	Calcium-transporting ATPase	ATP2B3	FUNCTION: This magnesium-dependent enzyme catalyzes the hydrolysis of ATP coupled with the transport of calcium. {ECO:0000256|RuleBase:RU361146}.	Calcium-transporting ATPase OS=Capra hircus OX=9925 GN=ATP2B3 PE=3 SV=1 - [A0A452DLK2_CAPHI]	24.43	13	24	57	1048	114.65	6.37939	0.991546	21	12.5776	0.995911	21	13.4504	1.0126	21	6.21483	1.03292	21	10.9814	0.974925	21	16.645	0.97929	21	13.2896	Quantified
A0A452FBM2	75 kDa glucose-regulated protein	HSPA9		75 kDa glucose-regulated protein OS=Capra hircus OX=9925 GN=HSPA9 PE=3 SV=1 - [A0A452FBM2_CAPHI]	43.74	30	31	76	679	73.6618	6.30322	1.05961	75	13.7049	1.00049	75	20.3333	0.989459	75	6.39453	0.993249	75	22.997	0.960119	75	22.2709	1.01044	75	10.5482	Quantified
A0A452F6C9	Uncharacterized protein	MYH10		Uncharacterized protein OS=Capra hircus OX=9925 GN=MYH10 PE=3 SV=1 - [A0A452F6C9_CAPHI]	30.73	54	71	125	1975	228.677	5.57959	1.00348	90	17.8374	1.00793	88	16.0985	1.00605	90	6.09801	0.967299	89	19.8787	0.999086	90	23.2761	1.00891	90	10.448	Quantified
P02077	Hemoglobin subunit beta-A		FUNCTION: Involved in oxygen transport from the lung to the various peripheral tissues.	Hemoglobin subunit beta-A OS=Capra hircus OX=9925 PE=1 SV=1 - [HBBA_CAPHI]	70.34	9	11	71	145	16.0113	7.29834	0.857473	40	12.803	0.919555	40	11.7074	0.676829	40	34.0749	1.25073	40	22.2458	1.06399	40	14.6511	1.12865	40	9.24777	Quantified
A0A452FQK2	Aminopeptidase	NPEPPS		Aminopeptidase OS=Capra hircus OX=9925 GN=NPEPPS PE=3 SV=1 - [A0A452FQK2_CAPHI]	28.99	31	31	70	921	103.562	5.8335	0.999383	70	11.8131	1.03649	70	13.8924	1.00226	70	5.00201	1.02444	70	17.0201	1.00905	70	16.9124	0.991231	70	8.47692	Quantified
A0A452FZF8	Dimethylargininase	DDAH1		Dimethylargininase OS=Capra hircus OX=9925 GN=DDAH1 PE=3 SV=1 - [A0A452FZF8_CAPHI]	61.05	16	17	55	285	31.257	6.01123	0.973365	49	11.3657	0.979128	49	12.6932	0.962826	49	8.13028	1.08474	49	18.833	1.01195	49	21.2332	0.976065	49	10.6959	Quantified
A0A452EHZ1	40S ribosomal protein S27a	RPS27A		40S ribosomal protein S27a OS=Capra hircus OX=9925 GN=RPS27A PE=3 SV=1 - [A0A452EHZ1_CAPHI]	47.44	8	8	110	156	17.9535	9.64209	0.957816	110	6.68021	1.11	110	11.5874	0.978608	110	5.67304	1.20634	110	16.4962	0.861316	110	17.7822	0.919001	110	10.9292	Quantified
A0A452E5N4	Uncharacterized protein	STIP1		Uncharacterized protein OS=Capra hircus OX=9925 GN=STIP1 PE=4 SV=1 - [A0A452E5N4_CAPHI]	54.14	39	39	103	543	62.5253	6.43018	1.00096	103	17.2932	0.987042	103	17.5663	0.990951	103	6.61026	0.986877	103	16.7927	1.00659	103	19.472	1.00412	103	11.0067	Quantified
A0A452FAW1	Uncharacterized protein	MYH9		Uncharacterized protein OS=Capra hircus OX=9925 GN=MYH9 PE=3 SV=1 - [A0A452FAW1_CAPHI]	30.38	48	61	105	1965	227.079	5.60498	0.994812	83	10.674	0.953386	81	19.9278	1.04339	84	7.94226	0.927099	83	20.8171	1.02838	84	20.784	1.05812	84	11.3004	Quantified
A0A452G4D6	CCT-beta	CCT2		CCT-beta OS=Capra hircus OX=9925 GN=CCT2 PE=3 SV=1 - [A0A452G4D6_CAPHI]	43.74	19	19	52	535	57.4252	6.63916	0.994329	50	8.92734	1.00306	49	15.5424	1.02034	50	5.3108	0.998113	50	13.8715	1.00737	51	18.1795	0.983399	51	10.5275	Quantified
A0A452DS05	Phosphoinositide 5-phosphatase	SYNJ1		Phosphoinositide 5-phosphatase OS=Capra hircus OX=9925 GN=SYNJ1 PE=3 SV=1 - [A0A452DS05_CAPHI]	22.18	29	29	66	1533	168.379	7.04932	1.08694	66	13.3933	1.03362	66	16.8517	0.970698	66	5.30591	0.988883	66	16.1629	0.914163	66	19.4367	0.978601	66	11.2148	Quantified
A0A452DPX3	IF rod domain-containing protein	NEFH		IF rod domain-containing protein OS=Capra hircus OX=9925 GN=NEFH PE=3 SV=1 - [A0A452DPX3_CAPHI]	48.52	39	40	87	1049	114.475	8.01611	1.11667	78	15.3622	0.936676	78	20.1138	0.838019	78	11.169	0.98402	78	16.0409	1.10235	78	18.6243	1.00655	78	10.1043	Quantified
A0A452F571	D-3-phosphoglycerate dehydrogenase	PHGDH		D-3-phosphoglycerate dehydrogenase OS=Capra hircus OX=9925 GN=PHGDH PE=3 SV=1 - [A0A452F571_CAPHI]	28.52	16	16	48	533	56.519	5.90967	0.937155	48	6.13474	1.09634	48	6.99822	1.07502	48	10.8532	1.07288	48	6.87779	0.955189	48	11.5002	0.933356	48	7.88543	Quantified
A0A452EVJ3	Uncharacterized protein	CNTN1		Uncharacterized protein OS=Capra hircus OX=9925 GN=CNTN1 PE=3 SV=1 - [A0A452EVJ3_CAPHI]	34.58	32	32	101	1018	113.28	6.29053	1.01703	101	9.71772	1.06911	101	13.8181	0.980787	101	6.14103	1.02842	101	13.1763	0.925447	101	18.2301	0.984542	101	9.33922	Quantified
A0A452EQJ4	PDZ domain-containing protein	AHNAK		PDZ domain-containing protein OS=Capra hircus OX=9925 GN=AHNAK PE=4 SV=1 - [A0A452EQJ4_CAPHI]	32.65	3	66	99	5412	576.935	5.99854	0.99474	4	1.40283	1.00936	4	3.96485	1.13413	4	8.75762	0.90662	4	8.59573	1.01195	4	2.19931	1.00922	4	2.80234	Quantified
A0A452E3X0	Uncharacterized protein	QDPR		Uncharacterized protein OS=Capra hircus OX=9925 GN=QDPR PE=4 SV=1 - [A0A452E3X0_CAPHI]	42.56	8	8	33	242	25.559	7.82568	0.990272	33	11.4686	1.103	33	9.0103	0.977071	33	6.54292	1.12958	33	9.6505	0.882574	33	6.45714	1.00126	33	9.72873	Quantified
A0A452EPE2	NADH-ubiquinone oxidoreductase 75 kDa subunit, mitochondrial	NDUFS1		NADH-ubiquinone oxidoreductase 75 kDa subunit, mitochondrial OS=Capra hircus OX=9925 GN=NDUFS1 PE=3 SV=1 - [A0A452EPE2_CAPHI]	47.87	32	32	61	727	79.3474	6.26514	1.05924	61	13.5794	1.05831	61	10.9223	1.0391	61	7.64276	1.00342	61	15.2948	0.925647	61	22.8461	0.952397	61	12.7991	Quantified
A0A452F0U4	Calcium-transporting ATPase	ATP2B2	FUNCTION: This magnesium-dependent enzyme catalyzes the hydrolysis of ATP coupled with the transport of calcium. {ECO:0000256|RuleBase:RU361146}.	Calcium-transporting ATPase OS=Capra hircus OX=9925 GN=ATP2B2 PE=3 SV=1 - [A0A452F0U4_CAPHI]	23.4	20	28	60	1248	137.849	6.20166	1.01624	40	19.629	1.01611	40	16.2091	0.980758	40	12.0505	0.979608	39	21.7137	0.964116	40	22.2743	0.984778	40	13.8226	Quantified
A0A452FQ33	Uncharacterized protein	LMNA		Uncharacterized protein OS=Capra hircus OX=9925 GN=LMNA PE=3 SV=1 - [A0A452FQ33_CAPHI]	42.71	36	37	75	665	74.1518	7.18115	0.987779	72	13.9578	0.958185	71	18.3592	1.06149	73	8.901	0.950527	72	16.0008	1.00551	74	26.7424	1.0108	74	11.1192	Quantified
A0A452GAF2	Ketimine reductase mu-crystallin	CRYM		Ketimine reductase mu-crystallin OS=Capra hircus OX=9925 GN=CRYM PE=4 SV=1 - [A0A452GAF2_CAPHI]	46.82	12	12	50	314	33.7823	5.50342	1.05904	44	9.86963	1.05578	44	12.3568	1.05689	44	8.27485	0.988443	44	12.867	0.929305	44	16.2343	0.96723	44	10.2422	Quantified
A0A452ETA1	14_3_3 domain-containing protein	YWHAB		14_3_3 domain-containing protein OS=Capra hircus OX=9925 GN=YWHAB PE=3 SV=1 - [A0A452ETA1_CAPHI]	52.44	9	18	107	246	28.0648	4.83057	1.04426	30	25.0268	1.00701	29	16.7865	1.00847	29	6.71909	1.00209	29	16.4343	0.912644	31	23.3463	0.974631	30	10.8599	Quantified
A0A452DXG0	ATP synthase subunit alpha	LOC102183240	FUNCTION: Produces ATP from ADP in the presence of a proton gradient across the membrane. {ECO:0000256|RuleBase:RU003551}.	ATP synthase subunit alpha OS=Capra hircus OX=9925 GN=LOC102183240 PE=3 SV=1 - [A0A452DXG0_CAPHI]	27.06	1	16	83	547	59.0782	9.08545	1.00092	2	1.82902	0.947748	2	20.2066	0.923412	2	3.93898	0.847821	2	11.345	1.20915	2	0.191197	1.07244	2	2.09533	Quantified
A0A452EBH1	Kinesin-like protein	KIF5C		Kinesin-like protein OS=Capra hircus OX=9925 GN=KIF5C PE=3 SV=1 - [A0A452EBH1_CAPHI]	36.15	20	32	60	957	109.302	6.22705	0.959978	37	11.2043	0.935899	37	12.6282	0.960581	37	8.76592	0.967262	37	15.6527	1.07639	37	14.2222	1.04972	37	9.60487	Quantified
A0A452DZB4	Protein kinase C and casein kinase substrate in neurons protein 1	PACSIN1		Protein kinase C and casein kinase substrate in neurons protein 1 OS=Capra hircus OX=9925 GN=PACSIN1 PE=3 SV=1 - [A0A452DZB4_CAPHI]	62.39	27	29	61	444	50.5647	5.19873	0.974958	58	12.3378	0.994678	57	23.3005	0.930659	58	10.1039	1.0454	59	22.3312	1.06257	58	22.2339	1.02035	58	14.2514	Quantified
A0A452EW87	t-SNARE coiled-coil homology domain-containing protein	STX1B		t-SNARE coiled-coil homology domain-containing protein OS=Capra hircus OX=9925 GN=STX1B PE=3 SV=1 - [A0A452EW87_CAPHI]	43.06	13	15	59	288	33.2538	5.37646	1.07676	54	13.348	1.08162	53	14.1985	0.973393	53	8.04461	1.02026	54	15.9227	0.938124	54	17.419	0.973037	54	9.23485	Quantified
P0CH25	Hemoglobin subunit alpha-1	HBA1	FUNCTION: Involved in oxygen transport from the lung to the various peripheral tissues. {ECO:0000250}.	Hemoglobin subunit alpha-1 OS=Capra hircus OX=9925 GN=HBA1 PE=1 SV=1 - [HBA1_CAPHI]	64.79	1	9	75	142	15.1549	8.67529	0.927213	17	16.1627	1.02807	17	17.4111	0.933428	17	7.28303	1.08569	17	18.7938	1.03205	17	21.3952	1.01788	17	22.4778	Quantified
A0A452FRB2	Tubulin alpha chain	TUBA8	FUNCTION: Tubulin is the major constituent of microtubules. It binds two moles of GTP, one at an exchangeable site on the beta chain and one at a non-exchangeable site on the alpha chain. {ECO:0000256|RuleBase:RU000352, ECO:0000256|SAAS:SAAS00392176}.	Tubulin alpha chain OS=Capra hircus OX=9925 GN=TUBA8 PE=3 SV=1 - [A0A452FRB2_CAPHI]	20.94	2	8	66	449	50.0075	5.19873	1.15177	4	2.60379	1.08102	3	23.2574	1.03747	4	5.52152	0.91099	3	12.9121	1.08784	4	63.029	0.988325	3	0.352543	Quantified
A0A452E495	Heat shock-related 70 kDa protein 2	HSPA2		Heat shock-related 70 kDa protein 2 OS=Capra hircus OX=9925 GN=HSPA2 PE=3 SV=1 - [A0A452E495_CAPHI]	23.58	5	18	63	636	69.7818	5.66846	1.12875	7	9.16361	1.1133	7	11.2907	0.991215	7	6.86917	1.11601	7	11.8677	0.778136	7	27.7692	0.915572	7	4.56846	Quantified
A0A452EQ10	PDZ domain-containing protein	AHNAK		PDZ domain-containing protein OS=Capra hircus OX=9925 GN=AHNAK PE=4 SV=1 - [A0A452EQ10_CAPHI]	32.67	1	62	95	5393	575.016	5.90967	0.912406	2	5.42188	0.961889	2	0.864896	1.10025	2	7.54408	0.906044	2	0.39663	1.08316	2	2.13268	1.06618	2	0.673763	Quantified
A0A452EPX6	PDZ domain-containing protein	AHNAK		PDZ domain-containing protein OS=Capra hircus OX=9925 GN=AHNAK PE=4 SV=1 - [A0A452EPX6_CAPHI]	30.64	2	64	95	5294	563.978	6.11279	0.993768	3	2.29996	0.906672	3	6.03887	1.03308	3	1.28144	0.841142	3	0.565409	0.998685	3	12.4908	1.10094	3	6.61401	Quantified
A0A452DYX2	Uncharacterized protein	TNR		Uncharacterized protein OS=Capra hircus OX=9925 GN=TNR PE=3 SV=1 - [A0A452DYX2_CAPHI]	15.61	19	19	50	1358	149.2	4.90674	1.07111	50	14.7004	1.09037	50	11.1067	0.96863	50	7.71633	1.07919	50	13.5464	0.897847	50	16.6102	0.953194	50	10.2422	Quantified
A0A452G1X0	Calcium/calmodulin-dependent protein kinase	CAMK2A		Calcium/calmodulin-dependent protein kinase OS=Capra hircus OX=9925 GN=CAMK2A PE=3 SV=1 - [A0A452G1X0_CAPHI]	34.97	9	18	81	489	55.3122	7.44482	1.11102	48	17.6786	1.06294	47	13.1008	0.970452	47	8.59933	0.996512	47	17.9276	0.881665	47	17.6668	0.966027	47	7.91852	Quantified
A0A452EJW7	GST class-pi	LOC100861197		GST class-pi OS=Capra hircus OX=9925 GN=LOC100861197 PE=3 SV=1 - [A0A452EJW7_CAPHI]	41.43	7	7	45	210	23.6521	7.35693	0.991837	45	11.7418	1.09275	43	13.9211	1.0221	45	6.94914	1.11587	43	15.6977	0.882624	44	29.921	0.926081	45	14.7579	Quantified
A0A452EXC9	Vacuolar proton pump subunit B	ATP6V1B2	FUNCTION: Non-catalytic subunit of the peripheral V1 complex of vacuolar ATPase. {ECO:0000256|RuleBase:RU366021}.	Vacuolar proton pump subunit B OS=Capra hircus OX=9925 GN=ATP6V1B2 PE=3 SV=1 - [A0A452EXC9_CAPHI]	45.4	21	21	59	511	56.5409	5.80811	0.965394	59	8.44611	1.10529	59	14.569	1.00973	59	6.27624	1.12397	59	13.1366	0.832369	59	24.2339	0.933693	59	8.2941	Quantified
A0A452FR97	Phosphoglycerate mutase	PGAM1		Phosphoglycerate mutase OS=Capra hircus OX=9925 GN=PGAM1 PE=3 SV=1 - [A0A452FR97_CAPHI]	48.03	14	14	75	254	28.8739	7.18115	1.00457	75	12.235	1.08844	75	11.759	0.983644	75	6.5565	1.09928	75	9.56196	0.931167	75	12.2813	0.965756	75	10.5802	Quantified
A0A452G7Y3	Neurochondrin	NCDN		Neurochondrin OS=Capra hircus OX=9925 GN=NCDN PE=3 SV=1 - [A0A452G7Y3_CAPHI]	19.89	13	13	32	729	78.7516	5.47803	0.955221	32	10.9193	1.06693	32	17.739	0.913112	32	9.00635	0.986446	32	14.1923	1.10481	32	25.6969	0.977721	32	10.9829	Quantified
A0A452FSS9	Uncharacterized protein	SCRN1		Uncharacterized protein OS=Capra hircus OX=9925 GN=SCRN1 PE=3 SV=1 - [A0A452FSS9_CAPHI]	30.68	14	14	56	414	46.2466	4.77979	0.977799	49	15.5202	1.04178	47	16.0593	0.995404	48	8.51821	1.03936	48	15.1028	0.989349	49	24.2744	0.999545	49	15.0548	Quantified
A0A452EEF8	Uncharacterized protein	NCAM1		Uncharacterized protein OS=Capra hircus OX=9925 GN=NCAM1 PE=4 SV=1 - [A0A452EEF8_CAPHI]	31.18	1	31	98	1007	107.105	4.85596	0.93238	1		1.15513	1		0.985098	1		1.21215	1		0.882682	1		0.926143	1		Quantified
A0A452EEY9	Uncharacterized protein	NCAM1		Uncharacterized protein OS=Capra hircus OX=9925 GN=NCAM1 PE=4 SV=1 - [A0A452EEY9_CAPHI]	30.84	1	31	101	1002	106.574	4.84326	1.16334	4	8.56553	1.14647	4	7.22987	0.973276	4	4.86475	1.19675	4	1.72584	0.805208	4	8.71335	0.808486	4	6.1716	Quantified
A0A452F9H3	AP complex subunit beta	AP2B1		AP complex subunit beta OS=Capra hircus OX=9925 GN=AP2B1 PE=3 SV=1 - [A0A452F9H3_CAPHI]	20.59	9	19	59	923	103.203	5.37646	1.0261	32	7.09216	1.02102	32	18.2422	1.02227	32	4.74744	1.06381	32	13.8185	0.947284	32	18.0077	0.994273	32	7.45863	Quantified
A0A452G1E3	AP-2 complex subunit alpha	AP2A1	FUNCTION: Component of the adaptor protein complex 2 (AP-2). Adaptor protein complexes function in protein transport via transport vesicles in different membrane traffic pathways. Adaptor protein complexes are vesicle coat components and appear to be involved in cargo selection and vesicle formation. AP-2 is involved in clathrin-dependent endocytosis in which cargo proteins are incorporated into …	AP-2 complex subunit alpha OS=Capra hircus OX=9925 GN=AP2A1 PE=3 SV=1 - [A0A452G1E3_CAPHI]	24.06	19	24	61	985	108.625	7.76709	0.986468	49	11.2279	1.06307	49	11.6322	0.986347	49	6.6364	0.998293	49	10.715	0.983847	49	18.8431	1.02339	49	10.9422	Quantified
A0A452FM54	Maillard deglycase	PARK7		Maillard deglycase OS=Capra hircus OX=9925 GN=PARK7 PE=3 SV=1 - [A0A452FM54_CAPHI]	64.55	15	15	90	189	20.0366	7.32764	0.997584	88	12.3464	1.00298	84	20.2376	1.00115	88	8.15454	0.997555	87	21.6515	1.01932	88	25.502	0.997329	89	14.1681	Quantified
A0A452DSB1	Annexin	ANXA2		Annexin OS=Capra hircus OX=9925 GN=ANXA2 PE=3 SV=1 - [A0A452DSB1_CAPHI]	54.28	18	18	41	339	38.5878	7.31299	0.956228	40	17.4011	1.00577	40	15.0902	1.07995	40	11.4543	0.942693	41	12.7451	1.04112	41	15.22	1.04388	40	14.0837	Quantified
A0A452G8Y9	Uncharacterized protein	SLC25A4		Uncharacterized protein OS=Capra hircus OX=9925 GN=SLC25A4 PE=3 SV=1 - [A0A452G8Y9_CAPHI]	36.24	6	12	58	298	32.9463	9.83252	1.0174	30	6.32258	1.00456	30	14.631	1.02041	30	5.86673	1.01924	30	18.366	0.913617	30	11.1015	0.978293	30	12.8877	Quantified
A0A452FNS1	Peptidyl-prolyl cis-trans isomerase	PPIA	FUNCTION: PPIases accelerate the folding of proteins. It catalyzes the cis-trans isomerization of proline imidic peptide bonds in oligopeptides. {ECO:0000256|RuleBase:RU363019}.	Peptidyl-prolyl cis-trans isomerase OS=Capra hircus OX=9925 GN=PPIA PE=3 SV=1 - [A0A452FNS1_CAPHI]	57.32	11	13	87	164	17.8578	8.1626	0.964629	82	10.0032	1.1039	82	15.6143	1.00821	82	6.78044	1.06915	82	13.3626	0.922768	82	19.0328	0.944212	82	9.87549	Quantified
A0A452EGC4	Aspartate aminotransferase	GOT2		Aspartate aminotransferase OS=Capra hircus OX=9925 GN=GOT2 PE=3 SV=1 - [A0A452EGC4_CAPHI]	46.5	23	23	89	428	47.6762	8.90967	1.06359	89	11.7263	1.06093	89	15.4212	1.02021	89	7.28611	1.05997	89	12.2319	0.8719	89	18.5575	0.93798	89	11.7592	Quantified
A0A452FVJ0	V-type proton ATPase subunit a	ATP6V0A1	FUNCTION: Essential component of the vacuolar proton pump (V-ATPase), a multimeric enzyme that catalyzes the translocation of protons across the membranes. Required for assembly and activity of the V-ATPase. {ECO:0000256|RuleBase:RU361189}.	V-type proton ATPase subunit a OS=Capra hircus OX=9925 GN=ATP6V0A1 PE=3 SV=1 - [A0A452FVJ0_CAPHI]	19.69	15	15	53	838	96.2533	6.62451	0.992225	53	8.56889	1.01258	53	9.87298	0.990247	53	5.91989	1.06274	53	12.0681	0.945426	53	20.1834	0.958605	53	8.51561	Quantified
A0A452FE38	H(+)-transporting two-sector ATPase	ATP6V1A		H(+)-transporting two-sector ATPase OS=Capra hircus OX=9925 GN=ATP6V1A PE=3 SV=1 - [A0A452FE38_CAPHI]	39	19	19	53	618	68.4316	5.57959	1.0509	53	17.5292	0.995631	53	19.0214	0.968274	53	9.74525	0.979097	53	18.4494	0.991634	53	17.796	1.00295	53	13.344	Quantified
A0A452ESX0	Alanine--tRNA ligase	AARS	FUNCTION: Catalyzes the attachment of alanine to tRNA(Ala) in a two-step reaction: alanine is first activated by ATP to form Ala-AMP and then transferred to the acceptor end of tRNA(Ala). Also edits incorrectly charged tRNA(Ala) via its editing domain. {ECO:0000256|HAMAP-Rule:MF_03133}.	Alanine--tRNA ligase OS=Capra hircus OX=9925 GN=AARS PE=3 SV=1 - [A0A452ESX0_CAPHI]	29.24	32	32	71	968	106.623	5.52881	1.0115	67	9.35423	1.03809	66	15.9814	0.979594	67	7.94802	1.06799	67	14.4734	0.982963	67	18.4696	0.974183	67	11.197	Quantified
A0A452E3T4	Synaptobrevin-2	VAMP2		Synaptobrevin-2 OS=Capra hircus OX=9925 GN=VAMP2 PE=3 SV=1 - [A0A452E3T4_CAPHI]	38.05	1	4	26	113	12.3026	8.76318	1.01205	9	13.325	0.900862	9	11.8204	0.93534	9	7.82763	0.944835	9	15.3768	1.0105	9	31.7469	1.06869	9	10.0929	Quantified
A0A452FTR2	Stathmin	STMN1		Stathmin OS=Capra hircus OX=9925 GN=STMN1 PE=3 SV=1 - [A0A452FTR2_CAPHI]	63.76	10	16	58	149	17.292	5.97314	0.941436	33	11.8143	1.02784	33	15.3552	0.997608	33	5.21845	1.07092	33	13.2223	0.955198	33	10.1947	0.951487	33	6.74482	Quantified
A0A452DKU9	Metavinculin	VCL		Metavinculin OS=Capra hircus OX=9925 GN=VCL PE=3 SV=1 - [A0A452DKU9_CAPHI]	38.93	40	40	82	1066	116.642	5.99854	0.974724	82	12.7865	0.970794	81	12.2151	1.04561	82	8.38819	0.929862	82	16.4297	1.02688	82	15.6391	1.03675	82	11.0277	Quantified
A0A452E480	L-lactate dehydrogenase	LDHB		L-lactate dehydrogenase OS=Capra hircus OX=9925 GN=LDHB PE=3 SV=1 - [A0A452E480_CAPHI]	38.92	12	15	76	334	36.4581	6.44287	1.04057	55	8.75601	1.07623	55	18.287	1.00295	55	4.82124	1.02195	55	17.1716	0.926231	55	14.0919	0.95356	55	8.26635	Quantified
A0A452G237	Calcium-transporting ATPase	ATP2A2	FUNCTION: This magnesium-dependent enzyme catalyzes the hydrolysis of ATP coupled with the transport of calcium. {ECO:0000256|RuleBase:RU361146}.	Calcium-transporting ATPase OS=Capra hircus OX=9925 GN=ATP2A2 PE=3 SV=1 - [A0A452G237_CAPHI]	25.61	24	24	47	984	108.085	5.43994	1.02712	47	9.823	1.0112	47	8.50552	1.01979	47	6.92415	0.988108	47	11.8766	0.935738	47	16.3894	0.989744	47	8.83533	Quantified
A0A452DKZ3	Uncharacterized protein	NAPG	FUNCTION: Required for vesicular transport between the endoplasmic reticulum and the Golgi apparatus. {ECO:0000256|RuleBase:RU367013}.	Uncharacterized protein OS=Capra hircus OX=9925 GN=NAPG PE=3 SV=1 - [A0A452DKZ3_CAPHI]	62.5	18	18	50	312	34.7203	5.41455	0.969147	50	8.11181	1.04584	50	13.6472	0.997174	50	8.21338	1.06675	50	14.1596	0.978816	50	19.3657	0.999825	50	7.35301	Quantified
A0A452FJE8	Aldedh domain-containing protein	ALDH9A1		Aldedh domain-containing protein OS=Capra hircus OX=9925 GN=ALDH9A1 PE=3 SV=1 - [A0A452FJE8_CAPHI]	36.84	19	19	55	494	53.883	5.59229	0.970114	55	11.3914	1.03414	55	14.4289	0.999386	55	5.00221	1.04505	55	13.0013	0.951764	54	15.6732	0.997436	55	11.5838	Quantified
A0A452ECP7	Carbonic anhydrase	CA3	FUNCTION: Reversible hydration of carbon dioxide. {ECO:0000256|RuleBase:RU367011}.	Carbonic anhydrase OS=Capra hircus OX=9925 GN=CA3 PE=3 SV=1 - [A0A452ECP7_CAPHI]	56.92	12	12	60	260	29.4408	7.84033	0.91776	60	12.3476	1.02878	60	20.7456	0.920229	60	7.80674	1.11941	60	21.1825	0.964835	60	23.9217	1.02749	60	12.7146	Quantified
A0A452DQC8	Isocitrate dehydrogenase [NADP]	IDH2		Isocitrate dehydrogenase [NADP] OS=Capra hircus OX=9925 GN=IDH2 PE=3 SV=1 - [A0A452DQC8_CAPHI]	40.71	19	19	60	452	50.6788	8.68994	0.996027	60	13.3026	1.03451	60	10.0081	1.0328	60	7.12296	1.00979	60	11.3564	1.03373	60	14.9699	0.958918	60	8.11426	Quantified
A0A452DSA3	Septin-type G domain-containing protein	SEPTIN6		Septin-type G domain-containing protein OS=Capra hircus OX=9925 GN=SEPTIN6 PE=3 SV=1 - [A0A452DSA3_CAPHI]	38.24	9	16	42	421	48.0877	7.12256	1.02274	21	9.32443	1.10501	21	6.99708	1.03996	21	5.47783	1.04098	21	8.77921	0.847734	21	8.40462	0.978751	21	11.3473	Quantified
A0A452FVR7	Aldolase_II domain-containing protein	ADD1		Aldolase_II domain-containing protein OS=Capra hircus OX=9925 GN=ADD1 PE=3 SV=1 - [A0A452FVR7_CAPHI]	26.59	1	15	41	722	79.0629	6.46826	1.06501	5	2.95075	1.10179	5	5.20115	1.03686	5	6.77104	1.14915	5	8.27006	0.763282	5	10.3421	0.944648	5	2.84161	Quantified
A0A452E0C3	10 kDa heat shock protein, mitochondrial	HSPE1		10 kDa heat shock protein, mitochondrial OS=Capra hircus OX=9925 GN=HSPE1 PE=3 SV=1 - [A0A452E0C3_CAPHI]	81.19	11	11	65	101	10.7938	8.92432	1.00964	65	11.3965	1.08565	65	13.9731	1.02397	65	3.57256	1.09913	65	14.8473	0.900346	65	21.0251	0.946742	65	9.18163	Quantified
A0A452DZT8	Heat shock 70 kDa protein 4	HSPA4		Heat shock 70 kDa protein 4 OS=Capra hircus OX=9925 GN=HSPA4 PE=3 SV=1 - [A0A452DZT8_CAPHI]	36.9	26	28	67	840	94.4134	5.21143	1.03973	59	12.7495	1.07338	59	13.8174	1.00331	59	7.00311	1.0236	58	15.9272	0.902306	59	17.4795	0.965345	59	11.5575	Quantified
A0A452DPV3	Phosphoglycerate kinase	PGK2		Phosphoglycerate kinase OS=Capra hircus OX=9925 GN=PGK2 PE=3 SV=1 - [A0A452DPV3_CAPHI]	26.38	2	12	58	417	44.6723	8.39697	1.00648	6	7.87451	1.04926	6	8.77276	0.984691	6	3.98574	1.00035	6	5.87472	0.969319	6	3.06023	0.989845	6	6.28351	Quantified
A0A452EQE5	Uncharacterized protein	UQCRC1		Uncharacterized protein OS=Capra hircus OX=9925 GN=UQCRC1 PE=4 SV=1 - [A0A452EQE5_CAPHI]	39.5	15	15	41	476	52.353	6.25244	1.02039	41	20.4211	1.01433	39	13.325	1.00868	41	10.5555	1.0636	40	10.1599	1.00633	40	28.9129	0.960306	40	17.0316	Quantified
A0A452FGG8	Uncharacterized protein	TNC		Uncharacterized protein OS=Capra hircus OX=9925 GN=TNC PE=3 SV=1 - [A0A452FGG8_CAPHI]	16.67	31	31	54	2201	241.097	5.04639	1.00937	54	10.0987	1.10407	54	15.9707	0.979229	54	9.68964	1.08368	54	13.916	0.925881	54	18.3604	0.961811	54	7.51162	Quantified
A0A452DTY2	Uncharacterized protein	SLC25A5		Uncharacterized protein OS=Capra hircus OX=9925 GN=SLC25A5 PE=3 SV=1 - [A0A452DTY2_CAPHI]	38.26	3	13	57	298	32.9342	9.77393	0.946145	12	21.6526	0.837883	12	14.9983	0.964004	12	8.29166	0.816478	12	11.9483	1.31575	12	20.4562	1.09811	12	8.66891	Quantified
A0A452FEB8	Succinate-semialdehyde dehydrogenase	ALDH5A1		Succinate-semialdehyde dehydrogenase OS=Capra hircus OX=9925 GN=ALDH5A1 PE=3 SV=1 - [A0A452FEB8_CAPHI]	29.61	17	17	60	510	54.4901	8.104	1.02439	60	13.5938	1.01586	60	13.2696	1.00468	60	6.33203	0.999678	60	12.4696	1.00419	60	17.787	0.977433	60	7.98092	Quantified
A0A452DNL3	WD_REPEATS_REGION domain-containing protein	GNB2		WD_REPEATS_REGION domain-containing protein OS=Capra hircus OX=9925 GN=GNB2 PE=3 SV=1 - [A0A452DNL3_CAPHI]	29.71	4	11	57	340	37.3071	5.99854	0.997767	17	9.11349	1.01344	17	13.6463	1.04183	17	7.51005	1.08856	17	10.3534	0.885495	17	12.9989	0.954343	17	6.85068	Quantified
A0A452EZS5	PKS_ER domain-containing protein	CRYZ		PKS_ER domain-containing protein OS=Capra hircus OX=9925 GN=CRYZ PE=3 SV=1 - [A0A452EZS5_CAPHI]	31.21	11	11	38	330	35.2806	8.45557	0.996657	38	9.72516	1.04183	38	11.3297	0.985405	38	6.40299	1.11503	38	9.75541	0.96635	38	18.7109	0.928134	38	7.75376	Quantified
A0A452FI32	Actin-depolymerizing factor	GSN		Actin-depolymerizing factor OS=Capra hircus OX=9925 GN=GSN PE=3 SV=1 - [A0A452FI32_CAPHI]	28.44	18	18	55	742	81.9141	5.77002	1.02959	55	11.0901	1.02333	55	14.2276	0.966904	55	6.45956	1.019	55	13.1775	1.00852	55	18.1792	0.963788	55	9.91367	Quantified
A0A452F1P8	TPR_REGION domain-containing protein	ST13		TPR_REGION domain-containing protein OS=Capra hircus OX=9925 GN=ST13 PE=3 SV=1 - [A0A452F1P8_CAPHI]	19.25	5	8	32	374	41.906	5.46533	0.9713	17	7.97901	1.03222	17	11.8436	1.02856	17	10.5392	1.07019	17	7.80943	0.994638	17	31.9819	0.982072	17	5.41476	Quantified
A0A452EWL1	Uncharacterized protein	UQCRC2		Uncharacterized protein OS=Capra hircus OX=9925 GN=UQCRC2 PE=3 SV=1 - [A0A452EWL1_CAPHI]	37.97	16	16	57	453	48.1368	8.63135	1.01706	57	10.5006	1.06759	57	10.4453	1.01644	57	5.29043	1.03342	57	10.7911	0.922031	57	16.1556	0.989531	57	10.4055	Quantified
A0A452GAH2	Citrate synthase	CS		Citrate synthase OS=Capra hircus OX=9925 GN=CS PE=3 SV=1 - [A0A452GAH2_CAPHI]	26.21	13	13	50	454	50.5508	7.59131	1.0388	50	10.4269	1.07414	50	14.2467	0.992244	50	5.32811	1.01182	50	10.0994	0.933356	50	18.3185	0.963466	50	10.0932	Quantified
A0A452G5W4	Alpha-1,4 glucan phosphorylase	PYGB	FUNCTION: Phosphorylase is an important allosteric enzyme in carbohydrate metabolism. Enzymes from different sources differ in their regulatory mechanisms and in their natural substrates. However, all known phosphorylases share catalytic and structural properties. {ECO:0000256|RuleBase:RU000587}.	Alpha-1,4 glucan phosphorylase OS=Capra hircus OX=9925 GN=PYGB PE=3 SV=1 - [A0A452G5W4_CAPHI]	30.38	21	30	74	846	96.4985	7.12256	1.01176	53	12.8282	0.999535	53	18.5525	0.940262	53	8.00513	1.01658	52	13.4327	1.00195	53	16.3205	1.00662	53	7.77658	Quantified
A0A452DTX3	Uncharacterized protein	SLC25A12		Uncharacterized protein OS=Capra hircus OX=9925 GN=SLC25A12 PE=3 SV=1 - [A0A452DTX3_CAPHI]	22.67	10	13	43	675	74.4828	8.26514	1.04686	30	7.15906	1.04989	30	14.8136	1.01901	30	7.22517	0.982217	30	19.4358	0.984058	30	21.8898	0.967312	30	18.0669	Quantified
A0A452DY86	Uncharacterized protein	PI4KA		Uncharacterized protein OS=Capra hircus OX=9925 GN=PI4KA PE=3 SV=1 - [A0A452DY86_CAPHI]	9.22	17	17	31	2060	230.68	6.97607	0.940445	31	21.9175	0.9524	31	14.0772	0.995541	31	8.70535	0.947511	31	16.813	1.00267	31	19.1749	1.05207	31	10.5812	Quantified
A0A452DPJ7	Fumarate hydratase, mitochondrial	FH		Fumarate hydratase, mitochondrial OS=Capra hircus OX=9925 GN=FH PE=3 SV=1 - [A0A452DPJ7_CAPHI]	27.45	12	12	49	510	54.5873	8.89502	1.06061	49	8.04209	1.04084	49	17.2895	0.98439	49	6.70407	1.01304	49	11.6331	0.986001	49	22.125	0.957758	49	13.437	Quantified
A0A452G2D4	Rib_recp_KP_reg domain-containing protein	KTN1		Rib_recp_KP_reg domain-containing protein OS=Capra hircus OX=9925 GN=KTN1 PE=4 SV=1 - [A0A452G2D4_CAPHI]	21.26	27	27	52	1303	150.569	5.88428	1.0034	52	10.8695	0.994661	52	14.2208	1.00203	52	6.93123	0.996787	52	15.1636	0.972248	52	16.5017	0.992318	52	7.05599	Quantified
A0A452FWD0	FERM domain-containing protein	EPB41L3		FERM domain-containing protein OS=Capra hircus OX=9925 GN=EPB41L3 PE=4 SV=1 - [A0A452FWD0_CAPHI]	40.79	28	32	74	912	101.386	5.12256	1.03511	64	8.7903	0.954004	65	11.978	0.924513	64	8.18231	0.960384	65	16.6129	1.06599	64	11.3555	1.04167	65	9.25534	Quantified
A0A452DJT0	Serine/threonine-protein phosphatase	PPP3CB		Serine/threonine-protein phosphatase OS=Capra hircus OX=9925 GN=PPP3CB PE=3 SV=1 - [A0A452DJT0_CAPHI]	28.24	8	14	46	524	58.9605	5.90967	1.04525	21	6.52797	1.09306	21	18.0355	0.97367	21	5.73859	1.02491	21	8.04677	0.938227	21	14.3548	0.964494	21	9.9523	Quantified
A0A452EVX4	CCT-alpha	TCP1		CCT-alpha OS=Capra hircus OX=9925 GN=TCP1 PE=3 SV=1 - [A0A452EVX4_CAPHI]	33.09	17	17	48	556	60.2566	5.98584	1.04051	45	9.00547	1.08556	45	16.0902	1.03432	45	4.66853	1.06073	45	13.5982	0.902155	45	21.5883	0.936065	45	10.6778	Quantified
A0A452F6E5	Succinate--CoA ligase [ADP-forming] subunit beta, mitochondrial	SUCLA2	FUNCTION: ATP-specific succinyl-CoA synthetase functions in the citric acid cycle (TCA), coupling the hydrolysis of succinyl-CoA to the synthesis of ATP and thus represents the only step of substrate-level phosphorylation in the TCA. The beta subunit provides nucleotide specificity of the enzyme and binds the substrate succinate, while the binding sites for coenzyme A and phosphate are found in t…	Succinate--CoA ligase [ADP-forming] subunit beta, mitochondrial OS=Capra hircus OX=9925 GN=SUCLA2 PE=3 SV=1 - [A0A452F6E5_CAPHI]	30.67	16	16	67	463	50.1593	6.94678	1.03353	67	8.3826	1.02921	67	10.6716	1.0217	67	7.46759	1.01185	67	9.60997	0.920165	67	15.3583	0.983327	67	10.128	Quantified
A0A452FLV0	(S)-3-amino-2-methylpropionate transaminase	ABAT		(S)-3-amino-2-methylpropionate transaminase OS=Capra hircus OX=9925 GN=ABAT PE=3 SV=1 - [A0A452FLV0_CAPHI]	35.7	19	19	56	493	55.6222	8.11865	1.03866	55	9.48145	1.00618	55	18.7602	0.984466	55	7.3319	1.00642	55	15.5349	1.00631	55	13.468	0.98824	55	9.38752	Quantified
A0A452F8K1	Calretinin	CALB2		Calretinin OS=Capra hircus OX=9925 GN=CALB2 PE=3 SV=1 - [A0A452F8K1_CAPHI]	44.65	13	14	43	271	31.3306	5.021	0.987295	40	9.04214	1.09801	40	8.94542	0.967655	40	5.31941	1.2171	40	15.1036	0.888035	40	15.8743	0.914983	40	11.9136	Quantified
A0A452FY52	Aspartate aminotransferase	GOT1		Aspartate aminotransferase OS=Capra hircus OX=9925 GN=GOT1 PE=3 SV=1 - [A0A452FY52_CAPHI]	46.97	17	17	47	413	46.4416	7.1958	1.09903	47	11.4086	1.06303	47	17.7985	1.011	47	5.86227	1.05046	47	12.7037	0.843609	47	19.187	0.940622	47	8.95848	Quantified
A0A452G8C4	Serine/threonine-protein phosphatase	PPP3CA		Serine/threonine-protein phosphatase OS=Capra hircus OX=9925 GN=PPP3CA PE=3 SV=1 - [A0A452G8C4_CAPHI]	29.56	1	15	61	521	58.6343	5.85889	1.10566	3	7.97168	1.05282	3	19.6507	0.908639	3	2.40646	0.876763	3	3.40082	0.943707	3	6.27284	1.02239	3	11.8715	Quantified
A0A452EZP6	Protein-tyrosine-phosphatase	PTPRZ1		Protein-tyrosine-phosphatase OS=Capra hircus OX=9925 GN=PTPRZ1 PE=3 SV=1 - [A0A452EZP6_CAPHI]	7.82	19	19	48	2316	254.289	4.80518	1.02501	48	12.2656	1.06297	48	15.3642	1.01825	48	7.70639	1.07001	48	13.1064	0.894851	48	28.2566	0.933345	48	13.7524	Quantified
A0A452FVN1	Protein kinase C	PRKCG		Protein kinase C OS=Capra hircus OX=9925 GN=PRKCG PE=3 SV=1 - [A0A452FVN1_CAPHI]	31.9	19	21	51	699	78.6783	7.69385	1.04899	38	10.0928	1.03184	38	16.3842	0.957941	38	5.73402	0.948766	38	12.2194	1.01496	38	16.2511	1.03071	38	9.29255	Quantified
A0A452DQ32	Gap junction protein	GJA1	FUNCTION: One gap junction consists of a cluster of closely packed pairs of transmembrane channels, the connexons, through which materials of low MW diffuse from one cell to a neighboring cell. {ECO:0000256|RuleBase:RU000630}.	Gap junction protein OS=Capra hircus OX=9925 GN=GJA1 PE=3 SV=1 - [A0A452DQ32_CAPHI]	29.58	12	12	48	382	43.0309	8.66064	0.997616	48	9.01668	1.00095	48	14.2872	0.984111	48	9.25931	1.03078	48	14.0132	0.996035	48	21.7142	0.994013	48	12.3318	Quantified
A0A452EVH6	Annexin	ANXA6		Annexin OS=Capra hircus OX=9925 GN=ANXA6 PE=3 SV=1 - [A0A452EVH6_CAPHI]	34.03	26	27	71	667	75.1692	5.8208	1.05693	69	12.6947	0.946558	69	21.0962	0.957113	69	7.35178	0.871695	69	15.5266	1.05737	69	22.9459	1.05344	69	15.1439	Quantified
A0A452FMR3	Pyruvate carboxylase	PC	FUNCTION: Catalyzes a 2-step reaction, involving the ATP-dependent carboxylation of the covalently attached biotin in the first step and the transfer of the carboxyl group to pyruvate in the second. {ECO:0000256|PIRNR:PIRNR001594}.	Pyruvate carboxylase OS=Capra hircus OX=9925 GN=PC PE=4 SV=1 - [A0A452FMR3_CAPHI]	26.74	24	24	51	1178	129.659	6.80029	0.965429	50	12.2203	1.02509	48	12.8776	0.977253	48	8.22602	0.996385	47	12.5207	1.0264	49	17.3515	1.0306	49	10.6293	Quantified
C6ZP52	II alpha globin	HBAII		II alpha globin OS=Capra hircus OX=9925 GN=HBAII PE=3 SV=1 - [C6ZP52_CAPHI]	64.79	1	9	64	142	15.2119	8.67529	0.954015	6	8.1677	1.03413	6	10.748	0.963444	6	13.1782	0.955755	6	4.64862	1.11774	6	11.9564	1.04801	6	9.05281	Quantified
A0A452FQH8	Beta-synuclein	SNCB		Beta-synuclein OS=Capra hircus OX=9925 GN=SNCB PE=3 SV=1 - [A0A452FQH8_CAPHI]	55.63	5	10	48	142	14.7694	4.62744	1.08105	16	6.13218	1.14216	16	7.75616	1.03022	16	7.35674	0.979371	16	6.84925	0.927641	16	8.76698	0.960873	16	3.73021	Quantified
A0A452E1Z1	Synapsin I	SYN1		Synapsin I OS=Capra hircus OX=9925 GN=SYN1 PE=3 SV=1 - [A0A452E1Z1_CAPHI]	42.99	1	24	76	670	70.3558	9.87646	0.84403	1		0.908496	1		1.01319	1		0.817272	1		1.34178	1		1.09205	1		Quantified
A0A452FF22	Uncharacterized protein	MYO5A		Uncharacterized protein OS=Capra hircus OX=9925 GN=MYO5A PE=3 SV=1 - [A0A452FF22_CAPHI]	23.8	41	44	78	1849	214.275	8.42627	1.03332	72	11.9942	1.03788	72	16.8334	0.971485	72	4.69818	1.01295	72	16.5319	0.977923	72	17.3569	0.989733	72	11.3061	Quantified
A0A452DYZ1	Peptidylprolyl isomerase	LOC108634682		Peptidylprolyl isomerase OS=Capra hircus OX=9925 GN=LOC108634682 PE=4 SV=1 - [A0A452DYZ1_CAPHI]	25	2	2	20	108	11.9021	8.14795	0.988353	19	14.7425	0.93897	19	13.4266	0.959755	19	7.15367	0.963365	19	11.9412	1.08135	19	14.0664	1.03866	19	8.69926	Quantified
A0A452G4G3	Spectrin beta chain	SPTBN2		Spectrin beta chain OS=Capra hircus OX=9925 GN=SPTBN2 PE=3 SV=1 - [A0A452G4G3_CAPHI]	20.35	31	42	64	2373	268.558	6.29053	0.965657	47	16.3268	0.980187	47	14.0063	0.938724	47	11.0146	1.02996	47	21.0835	1.01765	47	13.624	0.999512	47	11.6502	Quantified
P0CH26	Hemoglobin subunit alpha-2	HBA2	FUNCTION: Involved in oxygen transport from the lung to the various peripheral tissues. {ECO:0000250}.	Hemoglobin subunit alpha-2 OS=Capra hircus OX=9925 GN=HBA2 PE=1 SV=1 - [HBA2_CAPHI]	64.79	1	9	61	142	15.1819	8.67529	0.720887	3	55.7447	0.741936	3	27.2969	0.84274	3	13.6646	1.00834	3	11.0148	1.34552	3	14.8293	1.1707	3	10.1905	Quantified
A0A452G2Q3	Glutamine synthetase	GLUL		Glutamine synthetase OS=Capra hircus OX=9925 GN=GLUL PE=3 SV=1 - [A0A452G2Q3_CAPHI]	35.92	14	14	52	373	42.0183	6.84424	1.01062	52	10.3734	0.976475	51	16.9122	1.0346	52	11.2063	1.05306	52	17.1915	0.965035	52	24.3043	0.953689	52	11.9476	Quantified
A0A452E226	Synapsin I	SYN1		Synapsin I OS=Capra hircus OX=9925 GN=SYN1 PE=3 SV=1 - [A0A452E226_CAPHI]	45.06	2	26	80	708	74.6949	9.75928	0.979383	3	14.5428	1.4502	3	6.36186	1.03091	3	11.5878	1.21713	3	2.00789	0.695816	3	25.4076	0.84264	3	4.53116	Quantified
A0A452EXI9	Uncharacterized protein	NCAM2		Uncharacterized protein OS=Capra hircus OX=9925 GN=NCAM2 PE=4 SV=1 - [A0A452EXI9_CAPHI]	27.09	24	24	51	860	95.8608	5.87158	1.07341	51	9.07427	0.96612	51	16.9842	0.986942	51	9.98408	0.931355	51	24.9245	1.00858	51	21.5893	0.985105	51	12.3717	Quantified
A0A452ESF6	Alpha-actinin cytoskeletal isoform	ACTN1		Alpha-actinin cytoskeletal isoform OS=Capra hircus OX=9925 GN=ACTN1 PE=3 SV=1 - [A0A452ESF6_CAPHI]	31.38	16	25	50	889	102.669	5.5415	0.941939	30	11.1568	1.00209	30	13.6569	1.01972	30	5.20613	0.98938	30	13.4557	1.05556	30	15.8614	1.03816	30	8.26848	Quantified
A0A452FF42	Elongation factor Tu	TUFM	FUNCTION: This protein promotes the GTP-dependent binding of aminoacyl-tRNA to the A-site of ribosomes during protein biosynthesis. {ECO:0000256|RuleBase:RU000325}.	Elongation factor Tu OS=Capra hircus OX=9925 GN=TUFM PE=3 SV=1 - [A0A452FF42_CAPHI]	50.88	22	22	66	452	49.353	7.1958	1.0621	66	9.34849	1.07212	66	12.4195	1.02364	66	7.37147	1.00458	66	16.8925	0.920174	66	17.6964	0.98623	66	8.4011	Quantified
A0A452E8E3	Uncharacterized protein	ACAD8		Uncharacterized protein OS=Capra hircus OX=9925 GN=ACAD8 PE=3 SV=1 - [A0A452E8E3_CAPHI]	38.99	13	13	31	395	43.0274	7.10791	1.01294	31	12.2834	1.06821	31	5.09981	1.03693	31	8.93908	1.05077	31	8.9138	0.944117	31	10.4798	0.956578	31	8.59025	Quantified
A0A452FKS5	Annexin	ANXA5		Annexin OS=Capra hircus OX=9925 GN=ANXA5 PE=3 SV=1 - [A0A452FKS5_CAPHI]	45.45	17	17	42	319	35.8945	5.04639	0.999894	42	17.5787	0.900224	41	29.0847	1.0597	42	9.43654	0.94381	41	30.5228	0.982003	42	16.8812	1.13225	42	16.0888	Quantified
A0A452DR10	RUN domain-containing protein	RUFY3		RUN domain-containing protein OS=Capra hircus OX=9925 GN=RUFY3 PE=4 SV=1 - [A0A452DR10_CAPHI]	35.82	19	19	44	469	52.8842	5.49072	1.01883	44	16.2043	1.01017	44	17.2371	1.01131	44	6.86576	1.04983	44	21.7332	0.95966	44	25.9298	0.955233	44	13.6768	Quantified
A0A452DUZ1	Uncharacterized protein	NUMA1		Uncharacterized protein OS=Capra hircus OX=9925 GN=NUMA1 PE=4 SV=1 - [A0A452DUZ1_CAPHI]	20.02	39	40	56	2088	233.94	5.69385	0.963023	54	11.1708	0.968151	54	18.0828	1.03566	54	7.01832	0.958053	54	12.6149	1.0405	54	23.0407	1.01822	54	11.0763	Quantified
A0A452FJ27	Uncharacterized protein	DCTN2		Uncharacterized protein OS=Capra hircus OX=9925 GN=DCTN2 PE=3 SV=1 - [A0A452FJ27_CAPHI]	38.42	16	16	28	406	44.662	5.21143	1.0068	28	12.7251	1.04636	27	13.0632	1.00453	28	5.20413	1.06789	28	9.9105	0.973646	27	14.4533	0.955721	27	6.91891	Quantified
A0A452FNP4	Sidoreflexin	SFXN1		Sidoreflexin OS=Capra hircus OX=9925 GN=SFXN1 PE=3 SV=1 - [A0A452FNP4_CAPHI]	42.24	12	14	51	322	35.6274	9.43701	0.984565	48	11.4878	1.0007	48	12.1072	0.975647	48	6.35969	1.0715	48	15.04	0.986626	48	16.5231	0.995912	48	10.1312	Quantified
A0A452FU58	Sodium/potassium-transporting ATPase subunit beta	ATP1B1	FUNCTION: This is the non-catalytic component of the active enzyme, which catalyzes the hydrolysis of ATP coupled with the exchange of Na(+) and K(+) ions across the plasma membrane. {ECO:0000256|RuleBase:RU362099}.	Sodium/potassium-transporting ATPase subunit beta OS=Capra hircus OX=9925 GN=ATP1B1 PE=3 SV=1 - [A0A452FU58_CAPHI]	40.59	20	20	67	303	35.0768	8.52881	1.10696	67	13.694	1.09427	67	28.5741	1.01179	67	7.89401	1.0269	67	26.3393	0.894729	67	25.7232	0.946035	67	17.1568	Quantified
A0A452E5C9	Serine/arginine-rich splicing factor 1	SRSF1		Serine/arginine-rich splicing factor 1 OS=Capra hircus OX=9925 GN=SRSF1 PE=3 SV=1 - [A0A452E5C9_CAPHI]	37.1	10	10	31	248	27.7278	10.3599	0.962869	31	8.65571	1.04016	31	13.5856	1.06049	31	4.1344	0.971931	31	15.4333	1.04602	31	20.0239	0.997254	31	8.09645	Quantified
A0A452E1S9	Dynein light chain	DYNLL2		Dynein light chain OS=Capra hircus OX=9925 GN=DYNLL2 PE=3 SV=1 - [A0A452E1S9_CAPHI]	32.58	2	2	16	89	10.3431	7.37158	1.18217	16	12.2238	0.849999	15	15.051	0.956539	16	6.83356	0.864818	16	33.914	1.16756	16	14.3756	1.03267	16	12.2777	Quantified
A0A452E1R9	Peroxiredoxin-1	PRDX1	FUNCTION: Thiol-specific peroxidase that catalyzes the reduction of hydrogen peroxide and organic hydroperoxides to water and alcohols, respectively. {ECO:0000256|PIRNR:PIRNR000239}.	Peroxiredoxin-1 OS=Capra hircus OX=9925 GN=PRDX1 PE=3 SV=1 - [A0A452E1R9_CAPHI]	61.31	14	17	60	199	22.1954	8.39697	1.06056	44	11.5771	1.04638	44	14.7754	0.974312	44	8.04106	1.07914	44	14.8766	0.916667	44	24.8173	0.9578	44	12.6555	Quantified
A0A452FX49	Hemoglobin subunit beta-C	HBBC		Hemoglobin subunit beta-C OS=Capra hircus OX=9925 GN=HBBC PE=3 SV=1 - [A0A452FX49_CAPHI]	37.32	2	5	38	142	15.7543	6.96143	0.980225	6	3.18678	1.31903	6	19.2723	1.52661	6	13.0177	0.659113	6	31.2154	0.958249	6	7.43186	0.477923	6	45.6723	Quantified
A0A452FJF9	Beta-1 metal-binding globulin	TF		Beta-1 metal-binding globulin OS=Capra hircus OX=9925 GN=TF PE=3 SV=1 - [A0A452FJF9_CAPHI]	44.99	33	33	68	698	76.9024	7.00537	0.974479	68	12.2362	1.092	68	16.3456	1.09307	68	8.76019	1.04967	68	14.998	0.99826	68	23.8912	0.903352	68	13.5824	Quantified
A0A452DY71	Uncharacterized protein	MACF1		Uncharacterized protein OS=Capra hircus OX=9925 GN=MACF1 PE=4 SV=1 - [A0A452DY71_CAPHI]	10.59	2	74	108	7307	826.699	5.31299	0.947154	2	38.1413	1.10034	2	46.6768	1.06364	2	18.755	0.811126	2	35.0654	1.09252	2	5.23227	0.930846	2	38.6569	Quantified
A0A452DYJ2	Uncharacterized protein	MACF1		Uncharacterized protein OS=Capra hircus OX=9925 GN=MACF1 PE=4 SV=1 - [A0A452DYJ2_CAPHI]	14.07	1	73	107	5382	613.959	5.32568	0.938546	1		0.972533	1		0.999267	1		0.985583	1		1.09097	1		1.04331	1		Quantified
A0A452ETE8	Uncharacterized protein	CCT6A		Uncharacterized protein OS=Capra hircus OX=9925 GN=CCT6A PE=3 SV=1 - [A0A452ETE8_CAPHI]	33.15	18	18	42	531	57.9056	6.75635	1.00212	42	8.68226	1.06671	42	8.37884	1.02743	42	8.51048	1.05061	42	13.6196	0.926587	42	15.7472	0.973223	42	9.78566	Quantified
A0A452FYS6	Dynactin subunit 1	DCTN1		Dynactin subunit 1 OS=Capra hircus OX=9925 GN=DCTN1 PE=3 SV=1 - [A0A452FYS6_CAPHI]	38.07	41	42	75	1261	139.454	5.5415	1.01807	74	10.5359	0.975753	73	16.1216	0.965784	73	5.52135	0.988223	73	18.1076	1.06886	74	17.2992	1.02076	74	9.9723	Quantified
A0A452G8J5	Septin-2	SEPTIN2		Septin-2 OS=Capra hircus OX=9925 GN=SEPTIN2 PE=3 SV=1 - [A0A452G8J5_CAPHI]	39.61	12	12	30	361	41.4223	6.65381	1.00022	30	9.4722	1.04143	28	13.9019	0.991826	30	4.87627	1.05427	29	10.2998	0.955854	29	13.1266	1.01936	29	4.61702	Quantified
A9LM10	RAB1A			RAB1A OS=Capra hircus OX=9925 PE=2 SV=1 - [A9LM10_CAPHI]	54.63	6	12	56	205	22.6634	6.21436	1.0532	20	7.6879	1.00989	18	13.7742	1.02607	20	2.68279	1.01794	20	15.506	0.923897	20	15.718	0.977855	19	9.04445	Quantified
A0A452DVL8	Uncharacterized protein	PCBP1		Uncharacterized protein OS=Capra hircus OX=9925 GN=PCBP1 PE=4 SV=1 - [A0A452DVL8_CAPHI]	33.71	5	9	26	356	37.4739	7.09326	0.965537	10	11.6531	1.1307	10	5.91935	1.06472	10	14.157	1.07718	10	3.14763	0.915697	10	16.7263	0.93686	10	7.4316	Quantified
A0A452F834	Uncharacterized protein	COL12A1		Uncharacterized protein OS=Capra hircus OX=9925 GN=COL12A1 PE=4 SV=1 - [A0A452F834_CAPHI]	12.72	29	29	46	2980	324.976	5.49072	1.01278	46	10.3671	1.00106	46	14.2853	1.03519	46	7.16203	0.976653	46	9.78598	0.947829	46	18.0166	1.06389	46	7.68755	Quantified
A0A452G069	WD_REPEATS_REGION domain-containing protein	WDR1		WD_REPEATS_REGION domain-containing protein OS=Capra hircus OX=9925 GN=WDR1 PE=4 SV=1 - [A0A452G069_CAPHI]	34.82	18	18	47	606	66.285	6.65381	1.00465	47	11.8733	1.04176	46	9.42832	1.02421	47	7.18492	1.03397	46	9.52005	0.932076	47	19.1441	0.994708	47	7.78714	Quantified
O02828	Microtubule-associated protein tau	MAPT	FUNCTION: Promotes microtubule assembly and stability, and might be involved in the establishment and maintenance of neuronal polarity. The C-terminus binds axonal microtubules while the N-terminus binds neural plasma membrane components, suggesting that tau functions as a linker protein between both. Axonal polarity is predetermined by tau localization (in the neuronal cell) in the domain of the…	Microtubule-associated protein tau OS=Capra hircus OX=9925 GN=MAPT PE=2 SV=3 - [TAU_CAPHI]	56.58	1	24	77	403	41.8222	8.93896	0.841418	1		0.982904	1		1.13045	1		0.994732	1		1.09793	1		1.00228	1		Quantified
A0A452EN49	Heterogeneous nuclear ribonucleoprotein K	HNRNPK		Heterogeneous nuclear ribonucleoprotein K OS=Capra hircus OX=9925 GN=HNRNPK PE=4 SV=1 - [A0A452EN49_CAPHI]	35.45	17	17	61	440	48.5232	5.45264	1.00336	61	13.2018	1.08081	61	10.7841	1.04123	61	6.81839	0.998918	61	11.8571	0.901105	61	19.0762	0.992766	61	9.72702	Quantified
A0A452FTQ1	Uncharacterized protein	NAPA	FUNCTION: Required for vesicular transport between the endoplasmic reticulum and the Golgi apparatus. {ECO:0000256|RuleBase:RU367013}.	Uncharacterized protein OS=Capra hircus OX=9925 GN=NAPA PE=3 SV=1 - [A0A452FTQ1_CAPHI]	50.51	11	14	40	295	33.1832	5.36377	1.03858	31	12.161	0.97275	30	10.6049	0.946057	31	9.17899	1.01582	31	11.4753	1.08872	31	9.80155	0.968404	31	16.5336	Quantified
A0A452DWL1	IF rod domain-containing protein	DES		IF rod domain-containing protein OS=Capra hircus OX=9925 GN=DES PE=3 SV=1 - [A0A452DWL1_CAPHI]	37.66	12	19	53	470	53.4992	5.2749	0.919487	24	15.6063	0.935553	22	11.9565	0.996294	23	7.61684	0.965492	23	17.6238	1.12806	24	17.407	1.12519	24	16.5583	Quantified
A0A452F853	Ubiquitin carboxyl-terminal hydrolase	UCHL1		Ubiquitin carboxyl-terminal hydrolase OS=Capra hircus OX=9925 GN=UCHL1 PE=3 SV=1 - [A0A452F853_CAPHI]	50.67	13	14	82	223	24.9225	5.16064	0.982844	79	13.8613	1.06837	79	19.4147	0.961552	79	6.1836	1.0854	79	23.3442	0.93333	79	26.2394	0.926288	79	16.0556	Quantified
A0A452E570	TIP120 domain-containing protein	CAND1		TIP120 domain-containing protein OS=Capra hircus OX=9925 GN=CAND1 PE=3 SV=1 - [A0A452E570_CAPHI]	25.53	28	30	52	1230	136.317	5.78271	1.03599	48	8.3933	1.06617	48	17.9861	1.00707	47	5.91367	1.02024	47	15.2378	0.909272	48	21.5192	0.966235	48	7.76633	Quantified
A0A452F2J1	Uncharacterized protein	BIN1		Uncharacterized protein OS=Capra hircus OX=9925 GN=BIN1 PE=4 SV=1 - [A0A452F2J1_CAPHI]	38.16	4	22	58	587	64.2252	5.09717	0.972617	7	12.1961	1.17557	7	6.2823	0.989153	7	3.28414	1.16148	7	2.80997	0.952197	7	9.82501	0.914719	7	6.49413	Quantified
A0A452FVE7	Aldolase_II domain-containing protein	ADD1		Aldolase_II domain-containing protein OS=Capra hircus OX=9925 GN=ADD1 PE=3 SV=1 - [A0A452FVE7_CAPHI]	31.76	3	17	42	658	72.8628	6.45557	0.96868	6	10.1154	1.08589	6	7.24394	0.980205	6	3.52551	1.20438	6	9.9595	0.939668	6	4.17604	0.924272	6	8.42091	Quantified
A0A452ER52	Electron transfer flavoprotein subunit alpha	ETFA	FUNCTION: The electron transfer flavoprotein serves as a specific electron acceptor for several dehydrogenases, including five acyl-CoA dehydrogenases, glutaryl-CoA and sarcosine dehydrogenase. It transfers the electrons to the main mitochondrial respiratory chain via ETF-ubiquinone oxidoreductase (ETF dehydrogenase). {ECO:0000256|PIRNR:PIRNR000089}.	Electron transfer flavoprotein subunit alpha OS=Capra hircus OX=9925 GN=ETFA PE=3 SV=1 - [A0A452ER52_CAPHI]	39.34	10	10	34	333	34.9656	8.55811	1.05989	34	5.52732	0.98966	34	18.0593	1.06981	33	5.33666	0.985061	34	14.3111	0.923654	34	15.164	0.985137	34	7.86559	Quantified
A0A452FD76	Uncharacterized protein	NAPB	FUNCTION: Required for vesicular transport between the endoplasmic reticulum and the Golgi apparatus. {ECO:0000256|RuleBase:RU367013}.	Uncharacterized protein OS=Capra hircus OX=9925 GN=NAPB PE=3 SV=1 - [A0A452FD76_CAPHI]	41.16	9	12	45	294	33.0344	5.85889	0.967347	36	12.8478	0.954765	36	14.9839	0.952399	36	7.29923	1.13279	36	18.3348	1.02711	36	17.2125	0.939719	36	12.2875	Quantified
A0A452F874	Kinesin-like protein	KIF5B		Kinesin-like protein OS=Capra hircus OX=9925 GN=KIF5B PE=3 SV=1 - [A0A452F874_CAPHI]	28.04	15	26	41	963	109.71	6.44287	1.03092	19	13.7271	0.926924	19	13.0618	0.993987	19	7.36835	0.922483	19	9.8115	1.15978	19	29.7982	1.03468	19	15.7806	Quantified
A0A452EUB7	Uncharacterized protein	FLNB		Uncharacterized protein OS=Capra hircus OX=9925 GN=FLNB PE=3 SV=1 - [A0A452EUB7_CAPHI]	20.01	43	46	74	2549	272.044	5.75732	0.99826	68	9.15595	1.08344	68	11.2415	1.1019	68	8.32575	1.07101	68	6.83609	0.883035	68	15.3101	0.921595	68	9.0023	Quantified
A0A452EK25	Septin-type G domain-containing protein	SEPTIN8		Septin-type G domain-containing protein OS=Capra hircus OX=9925 GN=SEPTIN8 PE=3 SV=1 - [A0A452EK25_CAPHI]	35.66	10	16	44	429	49.8283	6.02393	1.11458	21	24.7663	0.973441	20	22.8582	0.915854	21	18.4542	0.994387	21	23.9898	1.09253	21	20.2293	0.996876	21	13.9163	Quantified
A0A452F2W9	Uncharacterized protein	BIN1		Uncharacterized protein OS=Capra hircus OX=9925 GN=BIN1 PE=4 SV=1 - [A0A452F2W9_CAPHI]	47.58	2	20	56	433	47.7558	5.19873	0.900182	5	6.22261	0.857757	5	22.6426	0.747451	5	3.61056	1.08607	5	30.7974	1.37833	5	8.75488	1.04353	5	18.983	Quantified
A0A452E968	T-complex protein 1 subunit gamma	CCT3		T-complex protein 1 subunit gamma OS=Capra hircus OX=9925 GN=CCT3 PE=3 SV=1 - [A0A452E968_CAPHI]	36.33	19	19	44	545	60.5474	6.80029	1.01305	43	8.877	1.08257	42	15.3088	1.013	43	5.64622	1.066	43	12.2193	0.93491	43	17.1158	0.996634	44	10.1618	Quantified
A0A452G896	Serine/threonine-protein phosphatase	PPP3CA		Serine/threonine-protein phosphatase OS=Capra hircus OX=9925 GN=PPP3CA PE=3 SV=1 - [A0A452G896_CAPHI]	28.18	1	15	61	511	57.6058	6.30322	1.05276	3	3.43938	1.17284	3	1.96462	1.01371	3	0.534268	1.191	3	4.20585	0.791025	3	9.23916	0.893642	3	1.56526	Quantified
A0A452ERY2	ADF-H domain-containing protein	CFL2		ADF-H domain-containing protein OS=Capra hircus OX=9925 GN=CFL2 PE=3 SV=1 - [A0A452ERY2_CAPHI]	41.57	5	7	36	166	18.7249	7.88428	0.969586	17	13.0489	0.97418	17	19.3917	1.01267	17	7.3903	0.953656	17	20.736	1.00863	17	10.3503	1.01932	17	11.3602	Quantified
A0A452E6C1	WD_REPEATS_REGION domain-containing protein	GNB4		WD_REPEATS_REGION domain-containing protein OS=Capra hircus OX=9925 GN=GNB4 PE=3 SV=1 - [A0A452E6C1_CAPHI]	27.35	4	9	47	340	37.557	5.99854	1.05071	13	14.3997	1.11803	13	15.8177	1.04367	13	7.40387	1.05649	13	10.525	0.900042	13	7.14412	0.899353	13	8.50053	Quantified
A0A452E1U8	Uncharacterized protein	GNAI2		Uncharacterized protein OS=Capra hircus OX=9925 GN=GNAI2 PE=4 SV=1 - [A0A452E1U8_CAPHI]	37.14	0	13	30	350	39.8069	5.89697																			Identified
A0A452EKV7	Dynamin-like 120 kDa protein, form S1	OPA1		Dynamin-like 120 kDa protein, form S1 OS=Capra hircus OX=9925 GN=OPA1 PE=4 SV=1 - [A0A452EKV7_CAPHI]	27.3	28	28	55	978	113.238	7.63525	1.03222	55	12.879	1.00142	55	16.0022	0.988253	55	5.5211	1.00812	55	17.0115	0.969258	55	17.0563	0.993422	55	12.5389	Quantified
A0A452DMR1	Uncharacterized protein	RAB7A		Uncharacterized protein OS=Capra hircus OX=9925 GN=RAB7A PE=4 SV=1 - [A0A452DMR1_CAPHI]	31.88	6	6	25	207	23.4708	6.69775	1.03495	25	10.5912	1.00394	25	12.6541	1.02217	25	9.14832	1.0014	25	12.9569	0.932604	25	15.3973	0.965199	25	6.8724	Quantified
A0A452F6X6	AP-2 complex subunit mu	AP2M1	FUNCTION: Component of the adaptor protein complex 2 (AP-2). Adaptor protein complexes function in protein transport via transport vesicles in different membrane traffic pathways. Adaptor protein complexes are vesicle coat components and appear to be involved in cargo selection and vesicle formation. AP-2 is involved in clathrin-dependent endocytosis in which cargo proteins are incorporated into …	AP-2 complex subunit mu OS=Capra hircus OX=9925 GN=AP2M1 PE=3 SV=1 - [A0A452F6X6_CAPHI]	35.8	15	15	31	433	49.3579	9.53955	1.05735	31	11.4915	1.00101	31	15.1215	1.00331	31	6.67712	0.996009	31	12.9435	0.931448	31	13.5856	0.994586	31	9.67252	Quantified
A0A452FD55	HATPase_c domain-containing protein	TRAP1		HATPase_c domain-containing protein OS=Capra hircus OX=9925 GN=TRAP1 PE=3 SV=1 - [A0A452FD55_CAPHI]	25.18	14	15	42	691	77.7542	6.81494	0.987455	30	11.2574	0.974323	30	13.2279	1.01552	30	4.39713	0.954089	30	14.6226	1.0282	30	14.6733	0.996955	30	8.42676	Quantified
A0A452G6Q5	Microtubule-associated protein	MAPT		Microtubule-associated protein OS=Capra hircus OX=9925 GN=MAPT PE=4 SV=1 - [A0A452G6Q5_CAPHI]	29.03	2	25	78	744	76.9115	6.1001	0.976855	2	6.3733	1.10983	2	5.61535	1.09599	2	24.177	1.03693	2	10.9926	0.906913	2	20.312	0.91825	2	16.6232	Quantified
A0A452DWR4	Aldedh domain-containing protein	ALDH7A1		Aldedh domain-containing protein OS=Capra hircus OX=9925 GN=ALDH7A1 PE=4 SV=1 - [A0A452DWR4_CAPHI]	31.31	13	13	25	527	57.3523	7.34229	1.00049	25	14.5776	0.996668	25	13.3612	1.01753	25	7.5154	1.01271	25	14.2399	0.971877	25	15.6502	0.969769	25	11.0881	Quantified
A0A452F4N4	Uncharacterized protein	STXBP1		Uncharacterized protein OS=Capra hircus OX=9925 GN=STXBP1 PE=3 SV=1 - [A0A452F4N4_CAPHI]	44.11	29	29	84	594	67.5259	6.96143	1.01555	84	12.5166	1.03378	84	16.747	0.981254	84	5.60824	1.06802	84	12.4534	0.933905	84	19.8813	0.967761	84	13.2359	Quantified
A0A452E9B0	Myelin-oligodendrocyte glycoprotein	MOG	FUNCTION: Minor component of the myelin sheath. May be involved in completion and/or maintenance of the myelin sheath and in cell-cell communication. Mediates homophilic cell-cell adhesion. {ECO:0000256|PIRNR:PIRNR016522}.	Myelin-oligodendrocyte glycoprotein OS=Capra hircus OX=9925 GN=MOG PE=3 SV=1 - [A0A452E9B0_CAPHI]	35.77	9	9	31	246	28.0859	8.03076	0.99938	31	20.016	0.924545	31	30.8205	0.798305	31	18.7313	1.13551	31	38.8918	1.14332	31	24.7751	0.968756	31	18.3595	Quantified
A0A452G7V5	Protein disulfide-isomerase	P4HB		Protein disulfide-isomerase OS=Capra hircus OX=9925 GN=P4HB PE=3 SV=1 - [A0A452G7V5_CAPHI]	30.44	21	21	48	565	63.0539	5.24951	0.974198	48	14.2262	0.995806	47	11.8721	1.07176	48	8.90387	1.03667	48	7.34392	0.951401	48	20.2955	0.983878	48	7.53927	Quantified
A0A452G8T1	Uncharacterized protein	NRCAM		Uncharacterized protein OS=Capra hircus OX=9925 GN=NRCAM PE=3 SV=1 - [A0A452G8T1_CAPHI]	14.78	15	15	28	1279	141.593	5.59229	1.04007	28	8.52966	1.05042	28	22.4288	0.999761	28	5.88412	0.957311	28	15.1281	0.949526	28	18.5886	0.999657	28	11.0013	Quantified
A0A452E1G9	HATPase_c domain-containing protein	HSP90B1		HATPase_c domain-containing protein OS=Capra hircus OX=9925 GN=HSP90B1 PE=3 SV=1 - [A0A452E1G9_CAPHI]	25.5	22	24	65	804	92.4103	4.84326	1.00804	60	13.5638	1.06594	58	15.7311	1.07396	60	8.92334	1.03501	60	15.8499	0.986089	60	19.2147	0.987729	60	12.1987	Quantified
A0A452EGC8	Uncharacterized protein	LMNB2		Uncharacterized protein OS=Capra hircus OX=9925 GN=LMNB2 PE=3 SV=1 - [A0A452EGC8_CAPHI]	43.7	30	32	58	611	69.0319	5.56689	0.956482	55	15.6713	0.931996	55	20.2814	1.03035	55	7.12492	1.02229	55	16.1065	1.02962	55	16.151	1.02316	55	14.4328	Quantified
A0A452DP35	L-lactate dehydrogenase			L-lactate dehydrogenase OS=Capra hircus OX=9925 PE=3 SV=1 - [A0A452DP35_CAPHI]	33.13	9	12	40	332	36.5272	7.51807	1.2582	19	9.82092	0.924756	19	27.5994	0.920078	19	8.29343	0.870214	19	14.0789	0.981358	19	10.953	1.0779	19	8.27931	Quantified
A0A452F3U3	Uncharacterized protein	CCT5		Uncharacterized protein OS=Capra hircus OX=9925 GN=CCT5 PE=3 SV=1 - [A0A452F3U3_CAPHI]	35.3	21	22	57	541	59.5909	5.90967	1.01212	54	12.9022	1.07501	54	13.7981	1.03897	54	4.19909	1.0566	54	13.0866	0.888521	54	19.9352	0.943881	54	9.08794	Quantified
A4F2F7	Guanine nucleotide binding protein alpha inhibiting 2 (Fragment)	Gi2		Guanine nucleotide binding protein alpha inhibiting 2 (Fragment) OS=Capra hircus OX=9925 GN=Gi2 PE=2 SV=1 - [A4F2F7_CAPHI]	38.89	1	12	31	306	35.0144	5.61768	1.00466	4	25.013	0.8248	4	29.2006	1.00471	4	3.58244	0.866046	4	20.218	1.03484	4	12.4184	1.21149	4	8.13357	Quantified
A0A452G6T8	Microtubule-associated protein	MAPT		Microtubule-associated protein OS=Capra hircus OX=9925 GN=MAPT PE=4 SV=1 - [A0A452G6T8_CAPHI]	43.65	1	23	76	449	46.5736	8.25049	1.11365	1		1.05264	1		1.13369	1		0.972216	1		0.764209	1		1.00734	1		Quantified
A0A452EX02	Uncharacterized protein	PCSK1N		Uncharacterized protein OS=Capra hircus OX=9925 GN=PCSK1N PE=4 SV=1 - [A0A452EX02_CAPHI]	51.95	10	10	20	256	26.9746	6.82959	0.843319	19	15.1926	0.93377	19	26.4157	0.938405	19	12.34	1.1059	19	21.1045	1.18174	19	36.9832	1.0573	19	18.977	Quantified
A0A452FTZ9	Uncharacterized protein	PPP2R1A		Uncharacterized protein OS=Capra hircus OX=9925 GN=PPP2R1A PE=4 SV=1 - [A0A452FTZ9_CAPHI]	25.81	13	13	40	589	65.2399	5.10986	1.04237	40	9.34965	1.03192	40	16.8161	0.979101	40	6.33012	1.04857	40	12.5173	0.960957	40	18.6093	0.967072	40	9.32547	Quantified
A0A452FSH4	ATP-citrate synthase	ACLY	FUNCTION: Catalyzes the cleavage of citrate into oxaloacetate and acetyl-CoA, the latter serving as common substrate for de novo cholesterol and fatty acid synthesis. {ECO:0000256|PIRNR:PIRNR036511}.	ATP-citrate synthase OS=Capra hircus OX=9925 GN=ACLY PE=3 SV=1 - [A0A452FSH4_CAPHI]	20.62	22	22	45	1091	119.75	7.23975	1.05189	45	14.8742	1.03275	45	14.1333	0.974157	45	6.0545	0.998671	45	9.72745	0.99504	45	18.8399	0.976654	45	13.3478	Quantified
A0A452DNI3	C-1-tetrahydrofolate synthase, cytoplasmic	MTHFD1		C-1-tetrahydrofolate synthase, cytoplasmic OS=Capra hircus OX=9925 GN=MTHFD1 PE=3 SV=1 - [A0A452DNI3_CAPHI]	25.24	24	24	46	935	101.195	6.94678	1.03345	46	7.59408	1.04322	46	20.1091	0.981279	46	7.12675	0.995795	46	15.4161	0.921597	46	24.2056	0.998772	46	11.4751	Quantified
A0A452FN01	Uncharacterized protein	HNRNPD		Uncharacterized protein OS=Capra hircus OX=9925 GN=HNRNPD PE=4 SV=1 - [A0A452FN01_CAPHI]	24.51	9	10	26	306	32.8281	8.1626	1.02938	19	8.52797	1.08004	19	19.9088	1.02498	19	11.3372	0.952147	19	10.7439	0.939056	19	22.199	0.968801	19	10.581	Quantified
A0A452FAH1	Uncharacterized protein	CKAP4		Uncharacterized protein OS=Capra hircus OX=9925 GN=CKAP4 PE=4 SV=1 - [A0A452FAH1_CAPHI]	42.57	23	23	44	599	65.5086	6.13818	0.952232	44	9.03903	0.930887	44	10.9437	1.015	44	9.59215	0.979195	44	15.0302	1.04019	44	20.1527	1.05087	44	8.23909	Quantified
A0A452FQK7	ATP-dependent dihydroxyacetone kinase	TKFC		ATP-dependent dihydroxyacetone kinase OS=Capra hircus OX=9925 GN=TKFC PE=4 SV=1 - [A0A452FQK7_CAPHI]	22.49	10	10	22	578	59.0511	7.76709	0.988085	22	15.7114	0.990084	20	11.3851	0.969777	21	5.34004	0.988569	22	9.51855	1.00121	22	12.391	0.997208	22	4.9907	Quantified
A0A452FDC4	Uncharacterized protein	TRIM2		Uncharacterized protein OS=Capra hircus OX=9925 GN=TRIM2 PE=3 SV=1 - [A0A452FDC4_CAPHI]	19.49	10	11	26	744	81.344	6.87354	0.992018	25	5.31676	1.08901	25	10.1301	0.983822	25	6.25963	1.0243	25	14.1918	0.966216	25	17.8437	0.975641	25	6.00045	Quantified
A0A452GA81	RNA-splicing ligase RtcB homolog	RTCB	FUNCTION: Catalytic subunit of the tRNA-splicing ligase complex that acts by directly joining spliced tRNA halves to mature-sized tRNAs by incorporating the precursor-derived splice junction phosphate into the mature tRNA as a canonical 3',5'-phosphodiester. May act as an RNA ligase with broad substrate specificity, and may function toward other RNAs. {ECO:0000256|HAMAP-Rule:MF_03144}.	RNA-splicing ligase RtcB homolog OS=Capra hircus OX=9925 GN=RTCB PE=3 SV=1 - [A0A452GA81_CAPHI]	33.47	16	16	33	505	55.1909	7.2251	1.00126	33	13.6835	1.02377	33	14.3066	1.00656	33	4.7008	1.03757	33	16.9868	0.953587	33	13.9597	0.984105	33	9.41349	Quantified
A0A452EB34	Uncharacterized protein	SLC25A6		Uncharacterized protein OS=Capra hircus OX=9925 GN=SLC25A6 PE=3 SV=1 - [A0A452EB34_CAPHI]	38.59	6	15	48	298	32.8373	9.75928	0.98417	8	1.94807	0.943277	8	6.71014	1.08371	8	5.12541	0.928397	8	11.0818	1.02805	8	19.3793	1.01955	8	7.3087	Quantified
A0A452EU65	Mitogen-activated protein kinase	MAPK3		Mitogen-activated protein kinase OS=Capra hircus OX=9925 GN=MAPK3 PE=3 SV=1 - [A0A452EU65_CAPHI]	31.32	6	10	36	380	43.0881	6.46826	0.890446	12	8.12664	0.82407	12	10.0917	0.966633	12	5.65239	0.992558	12	10.2412	1.16902	12	13.9912	1.07134	12	6.60474	Quantified
A0A452E4D7	Uncharacterized protein	MAG		Uncharacterized protein OS=Capra hircus OX=9925 GN=MAG PE=4 SV=1 - [A0A452E4D7_CAPHI]	20.61	11	11	41	626	69.1488	5.021	1.06055	41	9.30745	0.964512	41	21.076	0.897474	41	12.2232	0.850995	41	28.9491	1.18023	41	33.189	1.01398	41	16.5483	Quantified
A0A452DTF4	Uncharacterized protein	BASP1		Uncharacterized protein OS=Capra hircus OX=9925 GN=BASP1 PE=3 SV=1 - [A0A452DTF4_CAPHI]	78.51	18	18	56	228	23.127	4.55127	1.04825	56	13.2388	0.910039	55	17.6325	0.943573	56	12.0097	0.956388	56	18.8915	1.10774	56	20.5079	1.00891	56	11.9107	Quantified
A0A452G7R7	Uncharacterized protein	HNRNPH3		Uncharacterized protein OS=Capra hircus OX=9925 GN=HNRNPH3 PE=4 SV=1 - [A0A452G7R7_CAPHI]	29.48	8	8	25	346	36.9031	6.87354	0.951312	25	11.0061	0.992381	25	13.9862	1.03585	25	9.12943	0.985397	25	14.5833	1.07334	25	20.6517	1.00393	25	8.59236	Quantified
A0A452G724	Rab GDP dissociation inhibitor	GDI2	FUNCTION: Regulates the GDP/GTP exchange reaction of most RAB proteins by inhibiting the dissociation of GDP from them, and the subsequent binding of GTP. {ECO:0000256|RuleBase:RU363124}.	Rab GDP dissociation inhibitor OS=Capra hircus OX=9925 GN=GDI2 PE=3 SV=1 - [A0A452G724_CAPHI]	45.87	14	20	42	436	49.4772	7.54736	1.10046	31	20.6006	1.03195	31	18.9512	1.03279	31	5.77883	0.949777	31	17.7654	0.927904	31	16.9974	0.990339	31	10.5349	Quantified
A0A452EB05	Pyruvate dehydrogenase E1 component subunit beta	PDHB	FUNCTION: The pyruvate dehydrogenase complex catalyzes the overall conversion of pyruvate to acetyl-CoA and CO2. {ECO:0000256|RuleBase:RU364074}.	Pyruvate dehydrogenase E1 component subunit beta OS=Capra hircus OX=9925 GN=PDHB PE=4 SV=1 - [A0A452EB05_CAPHI]	34.54	11	11	34	359	39.1432	6.65381	1.05918	34	10.553	0.930459	33	13.7513	1.04525	34	6.2814	0.885714	33	25.591	1.0226	34	17.1494	1.02277	34	9.5034	Quantified
A0A452EGC2	Voltage-dependent anion-selective channel protein 2	VDAC2		Voltage-dependent anion-selective channel protein 2 OS=Capra hircus OX=9925 GN=VDAC2 PE=3 SV=1 - [A0A452EGC2_CAPHI]	36.46	9	9	48	288	30.9523	6.7417	1.06975	48	12.0811	1.06288	47	19.374	1.04144	47	8.03208	0.991828	47	9.21633	0.885522	48	19.2387	0.977674	48	7.19366	Quantified
A0A452DUI2	Propanoyl-CoA:carbon dioxide ligase subunit alpha	PCCA		Propanoyl-CoA:carbon dioxide ligase subunit alpha OS=Capra hircus OX=9925 GN=PCCA PE=4 SV=1 - [A0A452DUI2_CAPHI]	32.05	22	22	40	730	80.3223	7.7085	1.01291	40	11.6568	0.972576	40	17.6449	1.05072	40	7.09168	0.960869	40	17.0936	0.929597	40	16.7324	1.03753	40	12.3031	Quantified
A0A452ESU7	Heat shock 27 kDa protein	HSPB1		Heat shock 27 kDa protein OS=Capra hircus OX=9925 GN=HSPB1 PE=3 SV=1 - [A0A452ESU7_CAPHI]	59.7	10	10	32	201	22.3353	6.69775	0.943262	32	14.9006	0.957299	32	21.8023	0.985197	32	5.95614	0.984973	32	19.928	1.02238	32	15.098	1.06769	32	6.38605	Quantified
A0A452FHY8	Uncharacterized protein	TLN2		Uncharacterized protein OS=Capra hircus OX=9925 GN=TLN2 PE=4 SV=1 - [A0A452FHY8_CAPHI]	17.66	25	37	59	2542	271.281	5.5542	0.953001	36	13.8885	1.04662	36	14.73	1.00708	36	7.86206	1.05177	36	10.3296	0.97956	36	16.2955	0.985945	36	10.645	Quantified
A0A452FUJ9	Uncharacterized protein	HSPA4L		Uncharacterized protein OS=Capra hircus OX=9925 GN=HSPA4L PE=3 SV=1 - [A0A452FUJ9_CAPHI]	29.33	26	28	50	1023	115.402	5.42725	1.08041	43	12.7359	1.01055	42	17.9839	0.979086	43	9.51018	0.999386	43	17.274	0.98303	43	18.4095	0.996778	43	9.9693	Quantified
A0A452F0G2	Uncharacterized protein	HSD17B10		Uncharacterized protein OS=Capra hircus OX=9925 GN=HSD17B10 PE=3 SV=1 - [A0A452F0G2_CAPHI]	39.08	8	8	23	261	27.1523	8.27979	1.02633	23	9.01353	1.01948	23	15.0659	1.02026	23	7.10159	1.03329	23	12.4882	0.920048	23	21.1202	1.00092	23	9.01559	Quantified
A0A452F8E0	Leucine zipper-EF-hand-containing transmembrane protein 1	LETM1		Leucine zipper-EF-hand-containing transmembrane protein 1 OS=Capra hircus OX=9925 GN=LETM1 PE=3 SV=1 - [A0A452F8E0_CAPHI]	23.91	15	15	44	732	81.4963	6.46826	1.05164	44	14.5377	0.946411	44	23.9196	0.982025	44	9.29826	0.923433	44	24.0625	1.06105	44	21.7747	1.04674	44	14.6871	Quantified
A0A452DZM5	Uncharacterized protein	PURA		Uncharacterized protein OS=Capra hircus OX=9925 GN=PURA PE=3 SV=1 - [A0A452DZM5_CAPHI]	23.6	5	5	19	322	34.8594	6.44287	1.03008	19	6.50748	1.01372	18	19.9174	1.06123	19	6.64524	1.1536	18	13.1457	0.907789	18	21.3291	0.9441	19	6.55709	Quantified
A0A452E811	Rab GDP dissociation inhibitor	GDI1	FUNCTION: Regulates the GDP/GTP exchange reaction of most RAB proteins by inhibiting the dissociation of GDP from them, and the subsequent binding of GTP. {ECO:0000256|RuleBase:RU363124}.	Rab GDP dissociation inhibitor OS=Capra hircus OX=9925 GN=GDI1 PE=3 SV=1 - [A0A452E811_CAPHI]	26.43	9	15	40	401	45.4575	5.18604	1.03766	29	12.452	0.962704	29	22.4988	0.982431	29	6.48097	1.02643	29	28.0462	0.981025	29	31.5841	1.00166	29	15.0823	Quantified
A0A452EKB7	Isocitrate dehydrogenase [NAD] subunit, mitochondrial	IDH3A		Isocitrate dehydrogenase [NAD] subunit, mitochondrial OS=Capra hircus OX=9925 GN=IDH3A PE=3 SV=1 - [A0A452EKB7_CAPHI]	40.16	17	17	50	366	39.6722	7.1958	1.09193	50	8.84987	1.04536	50	12.1379	0.974779	50	6.14752	1.05707	50	10.4325	0.872387	50	16.2728	0.984203	50	10.991	Quantified
A0A452FQM6	NADH dehydrogenase [ubiquinone] flavoprotein 1, mitochondrial	NDUFV1	FUNCTION: Core subunit of the mitochondrial membrane respiratory chain NADH dehydrogenase (Complex I) that is believed to belong to the minimal assembly required for catalysis. Complex I functions in the transfer of electrons from NADH to the respiratory chain. {ECO:0000256|RuleBase:RU364066}.	NADH dehydrogenase [ubiquinone] flavoprotein 1, mitochondrial OS=Capra hircus OX=9925 GN=NDUFV1 PE=3 SV=1 - [A0A452FQM6_CAPHI]	41.81	16	16	43	464	50.5877	8.20654	1.04491	42	9.3878	0.9742	43	12.7664	1.01157	42	7.4737	0.969144	43	17.5501	1.01334	43	15.172	0.998712	42	7.67021	Quantified
A0A452FVD3	Rac family small GTPase 1	RAC1		Rac family small GTPase 1 OS=Capra hircus OX=9925 GN=RAC1 PE=4 SV=1 - [A0A452FVD3_CAPHI]	29.41	6	8	36	187	21.055	8.5874	0.896042	26	17.6577	1.10269	26	10.1187	1.03847	26	4.28595	1.17103	26	7.23631	0.993973	26	18.2588	0.835288	26	7.83272	Quantified
A0A452E2H7	Elongation factor 1-alpha	EEF1A1	FUNCTION: This protein promotes the GTP-dependent binding of aminoacyl-tRNA to the A-site of ribosomes during protein biosynthesis. {ECO:0000256|RuleBase:RU000325}.	Elongation factor 1-alpha OS=Capra hircus OX=9925 GN=EEF1A1 PE=3 SV=1 - [A0A452E2H7_CAPHI]	33.77	2	15	55	462	50.1091	9.01221	1.01298	6	3.93116	1.31239	6	8.80844	1.07428	6	7.92591	1.16625	6	13.5383	0.712714	6	9.08681	0.835509	6	10.972	Quantified
A0A452E219	Cytochrome c oxidase polypeptide Va	LOC102191741		Cytochrome c oxidase polypeptide Va OS=Capra hircus OX=9925 GN=LOC102191741 PE=3 SV=1 - [A0A452E219_CAPHI]	30.26	7	7	26	152	16.8137	7.41553	1.02075	26	8.15551	1.05227	26	10.0338	1.01032	26	7.07283	1.03579	26	6.65483	0.907969	26	12.0758	0.98467	26	8.23326	Quantified
A0A452DVV1	Cytosol aminopeptidase	LAP3		Cytosol aminopeptidase OS=Capra hircus OX=9925 GN=LAP3 PE=3 SV=1 - [A0A452DVV1_CAPHI]	49.33	20	20	47	519	56.1607	6.48096	1.01636	47	9.01409	1.00544	47	11.7861	0.914893	47	12.3507	1.1047	47	10.0708	1.02488	47	16.9845	0.94317	47	11.2474	Quantified
A0A452F4R6	Isocitrate dehydrogenase [NADP]	IDH1		Isocitrate dehydrogenase [NADP] OS=Capra hircus OX=9925 GN=IDH1 PE=3 SV=1 - [A0A452F4R6_CAPHI]	33.57	14	14	44	414	46.7384	6.62451	1.003	44	13.1686	1.02109	44	24.7096	1.06791	44	15.0729	0.955338	44	17.902	1.01622	44	26.8161	0.964857	44	17.7044	Quantified
A0A452EYS8	Prohibitin	PHB2		Prohibitin OS=Capra hircus OX=9925 GN=PHB2 PE=3 SV=1 - [A0A452EYS8_CAPHI]	53.63	17	18	58	289	32.3233	9.80322	1.03048	57	9.71017	1.07123	55	12.0607	1.02536	57	4.94833	1.05297	57	11.2578	0.921097	57	14.3941	0.986792	57	10.1641	Quantified
A0A452FQV1	T-complex protein 1 subunit eta	CCT7	FUNCTION: Molecular chaperone; assists the folding of proteins upon ATP hydrolysis. Known to play a role, in vitro, in the folding of actin and tubulin. {ECO:0000256|RuleBase:RU365042}.	T-complex protein 1 subunit eta OS=Capra hircus OX=9925 GN=CCT7 PE=3 SV=1 - [A0A452FQV1_CAPHI]	29.28	16	16	39	543	59.4049	7.1958	0.983022	38	12.8715	1.07112	38	15.3775	1.01756	38	8.54561	1.06186	38	12.634	0.929817	38	19.965	0.940532	38	9.08262	Quantified
A0A452FGM9	Septin-type G domain-containing protein	SEPTIN11		Septin-type G domain-containing protein OS=Capra hircus OX=9925 GN=SEPTIN11 PE=3 SV=1 - [A0A452FGM9_CAPHI]	35.66	10	17	38	429	49.3672	6.81494	0.947641	14	10.8363	1.10498	14	11.2679	1.01237	14	4.09504	1.24022	14	16.4245	0.933443	14	16.9585	0.954987	14	15.8052	Quantified
A0A452EHJ7	Kinesin-like protein	KIF2A		Kinesin-like protein OS=Capra hircus OX=9925 GN=KIF2A PE=3 SV=1 - [A0A452EHJ7_CAPHI]	21.38	13	13	25	697	78.9634	6.81494	1.01172	25	12.1216	0.938571	25	7.46338	0.988541	25	2.77186	0.95884	25	11.3095	1.05494	25	17.587	1.01585	25	7.64121	Quantified
A0A452FES2	PPR_long domain-containing protein	LRPPRC		PPR_long domain-containing protein OS=Capra hircus OX=9925 GN=LRPPRC PE=4 SV=1 - [A0A452FES2_CAPHI]	16.97	23	23	43	1373	156.068	6.56592	1.06127	43	8.50954	1.00753	43	14.3333	0.952306	43	5.78039	0.982038	43	9.89234	0.966157	43	16.1125	1.02035	43	6.34644	Quantified
A0A452FSM2	Uncharacterized protein	TMOD2		Uncharacterized protein OS=Capra hircus OX=9925 GN=TMOD2 PE=4 SV=1 - [A0A452FSM2_CAPHI]	32.19	8	10	45	351	39.5037	5.33838	1.02387	21	12.4552	0.992134	21	15.7377	0.946807	21	6.00878	1.06327	21	20.7793	0.916666	21	23.1327	1.00108	21	10.8414	Quantified
A0A452E1R1	Calcium/calmodulin-dependent protein kinase	CAMK2D		Calcium/calmodulin-dependent protein kinase OS=Capra hircus OX=9925 GN=CAMK2D PE=3 SV=1 - [A0A452E1R1_CAPHI]	31.39	8	18	58	532	59.8484	7.26904	1.04567	23	9.29625	1.02958	23	15.0287	0.994073	23	6.44045	1.09668	23	18.0623	0.904028	23	18.1812	0.921142	23	9.43979	Quantified
A0A452FT33	Aldedh domain-containing protein	ALDH2		Aldedh domain-containing protein OS=Capra hircus OX=9925 GN=ALDH2 PE=3 SV=1 - [A0A452FT33_CAPHI]	24.05	14	14	29	499	54.3574	6.45557	1.03736	29	10.0607	1.0001	29	12.2149	1.01527	29	8.9609	1.05187	29	9.01811	0.912278	29	10.495	0.955731	29	6.85371	Quantified
A0A452DW24	Elongation factor 1-alpha	LOC108636537	FUNCTION: This protein promotes the GTP-dependent binding of aminoacyl-tRNA to the A-site of ribosomes during protein biosynthesis. {ECO:0000256|RuleBase:RU000325}.	Elongation factor 1-alpha OS=Capra hircus OX=9925 GN=LOC108636537 PE=3 SV=1 - [A0A452DW24_CAPHI]	31.07	1	13	47	441	47.5778	9.08545	0.692622	5	9.5561	0.719829	5	28.8241	0.943832	5	7.53058	0.87866	5	4.26993	1.49882	5	21.5288	1.22001	5	6.98831	Quantified
A0A452DNV9	Uncharacterized protein	HSPA12A		Uncharacterized protein OS=Capra hircus OX=9925 GN=HSPA12A PE=4 SV=1 - [A0A452DNV9_CAPHI]	27.51	19	19	47	676	74.9605	6.72705	1.00994	46	7.92096	1.01054	44	20.8471	0.943958	47	9.48947	0.987036	46	19.5057	1.04253	47	23.639	1.05165	46	13.4097	Quantified
A0A452G9F8	Uncharacterized protein			Uncharacterized protein OS=Capra hircus OX=9925 PE=3 SV=1 - [A0A452G9F8_CAPHI]	26.25	7	8	16	381	42.184	8.90967	1.00161	15	13.7548	0.982755	15	16.7101	0.974019	15	8.00435	1.08412	15	9.49875	0.984302	15	15.8137	0.992881	15	5.53179	Quantified
A0A452FF51	Eukaryotic translation initiation factor 4H	EIF4H		Eukaryotic translation initiation factor 4H OS=Capra hircus OX=9925 GN=EIF4H PE=4 SV=1 - [A0A452FF51_CAPHI]	25.7	6	6	29	214	23.87	8.6167	0.873431	29	23.3174	0.967911	29	18.9742	0.969282	29	8.59164	0.85015	29	11.3169	1.17481	29	16.7597	1.12177	29	8.7062	Quantified
A0A452G7D4	Ig-like domain-containing protein	HEPACAM		Ig-like domain-containing protein OS=Capra hircus OX=9925 GN=HEPACAM PE=4 SV=1 - [A0A452G7D4_CAPHI]	21.77	8	8	18	418	45.9661	8.98291	1.04745	18	11.156	1.01253	18	9.95818	1.04781	18	7.86838	0.917499	18	14.5837	1.05854	18	20.3028	1.0135	18	8.96831	Quantified
A0A452FIF7	Uncharacterized protein	HNRNPH1		Uncharacterized protein OS=Capra hircus OX=9925 GN=HNRNPH1 PE=4 SV=1 - [A0A452FIF7_CAPHI]	25.92	5	10	24	463	50.8807	8.49951	0.943266	12	10.205	1.12472	12	9.52737	1.02683	12	5.50264	1.08209	12	20.5982	0.872087	12	25.2352	0.907595	12	15.6726	Quantified
K7RCQ1	Mitogen-activated protein kinase	ERK2		Mitogen-activated protein kinase OS=Capra hircus OX=9925 GN=ERK2 PE=2 SV=1 - [K7RCQ1_CAPHI]	37.5	9	13	46	360	41.3492	6.97607	0.95908	19	14.2632	0.974067	19	6.49032	0.957269	19	9.76995	1.06542	19	17.4246	1.01798	19	15.0111	1.02857	19	7.20327	Quantified
A0A452EUR4	Septin-type G domain-containing protein	SEPTIN3		Septin-type G domain-containing protein OS=Capra hircus OX=9925 GN=SEPTIN3 PE=3 SV=1 - [A0A452EUR4_CAPHI]	25.42	9	9	30	358	40.6681	7.48877	1.02525	30	12.8673	1.06501	30	21.4184	1.02498	30	6.35527	1.00121	30	14.6831	0.950133	30	25.9372	1.01019	30	11.3634	Quantified
A0A452DJX5	Uncharacterized protein	L1CAM		Uncharacterized protein OS=Capra hircus OX=9925 GN=L1CAM PE=3 SV=1 - [A0A452DJX5_CAPHI]	19.41	20	20	31	1252	139.675	5.77002	1.01389	31	13.2138	1.05785	31	11.6394	0.977607	31	5.58191	1.03069	31	19.8534	0.96781	31	20.9182	0.986768	31	8.41458	Quantified
A0A452EMC8	Amine oxidase	MAOA		Amine oxidase OS=Capra hircus OX=9925 GN=MAOA PE=3 SV=1 - [A0A452EMC8_CAPHI]	24.54	8	10	28	432	49.5048	7.51807	1.01656	22	7.30373	1.05262	22	14.1335	0.988825	22	9.56883	1.09353	22	9.67126	0.835916	22	12.1966	0.934452	22	10.4234	Quantified
A0A452E8C0	Uncharacterized protein	EEF1D		Uncharacterized protein OS=Capra hircus OX=9925 GN=EEF1D PE=3 SV=1 - [A0A452E8C0_CAPHI]	28.84	5	6	20	267	29.3179	5.60498	1.00025	19	6.71529	0.988578	18	13.7565	1.01175	18	9.5219	0.990844	18	5.41249	1.03441	18	14.6059	0.981008	19	9.86705	Quantified
A0A452ECC6	Prohibitin	PHB		Prohibitin OS=Capra hircus OX=9925 GN=PHB PE=3 SV=1 - [A0A452ECC6_CAPHI]	42.28	12	12	42	272	29.7719	5.75732	1.05266	42	10.76	1.01995	42	14.8268	1.03058	42	6.51412	1.00804	42	11.6919	1.00522	42	15.8351	0.974438	42	6.89474	Quantified
A0A452FAR3	Uncharacterized protein	VWA5A		Uncharacterized protein OS=Capra hircus OX=9925 GN=VWA5A PE=4 SV=1 - [A0A452FAR3_CAPHI]	15.96	10	10	23	783	86.1858	6.07471	0.982064	23	10.1294	1.02947	23	15.3667	1.00045	23	10.5841	1.03936	23	15.0878	1.04541	23	16.3102	0.981955	23	9.96184	Quantified
I1W1N0	Ras-related protein Rab-2A	RAB2A		Ras-related protein Rab-2A OS=Capra hircus OX=9925 GN=RAB2A PE=2 SV=1 - [I1W1N0_CAPHI]	46.23	4	9	20	212	23.5038	6.53662	1.18944	8	10.3799	0.99119	8	6.63006	1.01197	8	3.31327	1.00826	8	6.64602	0.860021	8	6.15129	0.941934	8	10.9179	Quantified
A0A452FI38	Tubulin polymerization-promoting protein family member 3	TPPP3		Tubulin polymerization-promoting protein family member 3 OS=Capra hircus OX=9925 GN=TPPP3 PE=3 SV=1 - [A0A452FI38_CAPHI]	51.14	11	11	33	176	18.9727	9.11475	0.966157	32	13.2399	1.01412	32	11.1622	0.944843	32	6.62935	1.04875	32	14.9369	1.13496	32	14.4161	0.94791	32	9.23429	Quantified
A0A452F0K7	Uncharacterized protein	TPM3		Uncharacterized protein OS=Capra hircus OX=9925 GN=TPM3 PE=3 SV=1 - [A0A452F0K7_CAPHI]	59.27	14	24	37	248	29.0147	4.77979	0.964839	23	10.6364	0.870949	22	11.6067	0.926053	21	8.09218	1.08057	23	19.6837	1.10567	23	25.034	1.12574	23	9.72667	Quantified
A0A452FH59	Uncharacterized protein	ACAT1		Uncharacterized protein OS=Capra hircus OX=9925 GN=ACAT1 PE=3 SV=1 - [A0A452FH59_CAPHI]	37.41	14	14	40	409	43.4036	8.01611	1.09669	40	16.0551	1.01075	39	19.6696	1.01223	40	6.4281	0.951593	40	16.7006	0.983408	40	15.0349	1.00297	40	7.43674	Quantified
A0A452ERC8	Ribonuclease inhibitor	RNH1		Ribonuclease inhibitor OS=Capra hircus OX=9925 GN=RNH1 PE=4 SV=1 - [A0A452ERC8_CAPHI]	34.65	12	12	23	456	48.9099	4.80518	0.952759	23	10.8456	0.986172	23	14.3681	0.981308	23	5.52123	0.938881	23	19.4894	1.041	23	19.0511	1.01134	23	11.6801	Quantified
A0A452FZ27	WD_REPEATS_REGION domain-containing protein			WD_REPEATS_REGION domain-containing protein OS=Capra hircus OX=9925 PE=3 SV=1 - [A0A452FZ27_CAPHI]	16.51	0	5	34	315	34.7009	6.771																			Identified
A0A452FIP5	RNA helicase	DDX17		RNA helicase OS=Capra hircus OX=9925 GN=DDX17 PE=3 SV=1 - [A0A452FIP5_CAPHI]	17.56	7	12	23	729	80.2021	8.26514	0.987499	12	6.72403	0.987638	12	5.07937	1.10408	12	7.32218	0.988107	12	8.21486	0.91235	12	8.70519	1.01264	12	5.52022	Quantified
A0A452FQD6	Uncharacterized protein	DCLK1		Uncharacterized protein OS=Capra hircus OX=9925 GN=DCLK1 PE=4 SV=1 - [A0A452FQD6_CAPHI]	21.75	7	15	29	731	81.2665	8.646	0.973674	13	10.0217	1.06409	13	10.5636	1.00334	13	9.98997	1.08641	13	6.31328	0.990198	13	20.4129	0.983457	13	7.00252	Quantified
A0A452EDY8	Peptidyl-prolyl cis-trans isomerase	PIN1		Peptidyl-prolyl cis-trans isomerase OS=Capra hircus OX=9925 GN=PIN1 PE=4 SV=1 - [A0A452EDY8_CAPHI]	34.97	5	5	21	163	18.262	8.82178	0.969151	21	10.2357	0.986891	21	25.9573	0.965657	21	2.96206	1.02663	21	14.4567	1.06864	21	26.6371	1.01038	21	7.31937	Quantified
A0A452E9R4	IF rod domain-containing protein	PRPH		IF rod domain-containing protein OS=Capra hircus OX=9925 GN=PRPH PE=3 SV=1 - [A0A452E9R4_CAPHI]	11.58	1	7	28	475	54.1146	5.35107	0.84008	1		0.96667	1		0.861708	1		0.802729	1		1.40847	1		1.14853	1		Quantified
A0A452EY52	Amino acid transporter	SLC1A3		Amino acid transporter OS=Capra hircus OX=9925 GN=SLC1A3 PE=3 SV=1 - [A0A452EY52_CAPHI]	19	10	12	35	542	59.5367	8.1626	1.02592	31	12.5291	0.944096	30	23.8763	1.00843	31	4.72495	0.982585	31	14.1222	1.03824	31	20.2513	1.00317	31	10.8009	Quantified
A0A452E290	Peptidylprolyl isomerase	FKBP4		Peptidylprolyl isomerase OS=Capra hircus OX=9925 GN=FKBP4 PE=4 SV=1 - [A0A452E290_CAPHI]	37.25	17	17	32	459	51.49	5.43994	1.08482	32	17.2786	0.943865	32	16.9791	1.02481	32	6.23655	0.924706	32	15.458	0.987079	32	18.5989	0.98145	32	10.0756	Quantified
A0A452G6W6	NSFL1 cofactor p47	NSFL1C		NSFL1 cofactor p47 OS=Capra hircus OX=9925 GN=NSFL1C PE=4 SV=1 - [A0A452G6W6_CAPHI]	42.47	14	14	23	372	40.8744	5.24951	1.05095	23	11.2459	1.02287	22	16.1048	1.01151	23	9.83976	0.99866	23	17.8519	0.930456	23	15.0015	0.943146	23	14.8604	Quantified
B2CZF0	Tetraspanin			Tetraspanin OS=Capra hircus OX=9925 PE=2 SV=1 - [B2CZF0_CAPHI]	11.44	3	3	17	236	25.762	5.51611	0.980927	10	5.57942	0.960797	10	9.35206	0.924242	10	8.46288	1.06981	10	14.5545	1.08515	10	23.5412	0.981415	10	10.6593	Quantified
A0A452EWA5	Elongation factor 1-alpha	EEF1A2	FUNCTION: This protein promotes the GTP-dependent binding of aminoacyl-tRNA to the A-site of ribosomes during protein biosynthesis. {ECO:0000256|RuleBase:RU000325}.	Elongation factor 1-alpha OS=Capra hircus OX=9925 GN=EEF1A2 PE=3 SV=1 - [A0A452EWA5_CAPHI]	28.08	8	15	52	463	50.4383	9.02686	1.11404	12	12.9117	0.92404	12	22.3007	0.956065	12	7.9157	0.915104	12	25.3413	1.02316	12	16.7213	1.036	12	11.8661	Quantified
A0A452FJ48	Uncharacterized protein	RRAS2		Uncharacterized protein OS=Capra hircus OX=9925 GN=RRAS2 PE=4 SV=1 - [A0A452FJ48_CAPHI]	40.69	6	8	30	204	23.3847	6.01123	1.02676	16	20.4269	1.00823	16	21.6386	0.998606	16	6.0164	0.89514	16	22.1474	1.16766	16	13.5761	1.00614	16	16.5241	Quantified
A0A452G2Q0	AP-2 complex subunit alpha	AP2A2	FUNCTION: Component of the adaptor protein complex 2 (AP-2). Adaptor protein complexes function in protein transport via transport vesicles in different membrane traffic pathways. Adaptor protein complexes are vesicle coat components and appear to be involved in cargo selection and vesicle formation. AP-2 is involved in clathrin-dependent endocytosis in which cargo proteins are incorporated into …	AP-2 complex subunit alpha OS=Capra hircus OX=9925 GN=AP2A2 PE=3 SV=1 - [A0A452G2Q0_CAPHI]	22.73	17	22	44	937	103.617	6.96143	1.00813	32	11.6726	1.0744	32	9.91684	1.01307	32	5.98426	1.00459	32	9.72685	0.954179	32	16.4112	0.99334	32	8.22081	Quantified
A0A452FMK7	Calponin	CNN3	FUNCTION: Thin filament-associated protein that is implicated in the regulation and modulation of smooth muscle contraction. It is capable of binding to actin, calmodulin, troponin C and tropomyosin. The interaction of calponin with actin inhibits the actomyosin Mg-ATPase activity. {ECO:0000256|RuleBase:RU361224}.	Calponin OS=Capra hircus OX=9925 GN=CNN3 PE=3 SV=1 - [A0A452FMK7_CAPHI]	24.01	5	7	18	329	36.3348	6.04932	1.09622	14	9.84912	1.14884	12	7.80787	1.07358	14	7.57355	1.05778	13	11.8231	0.870369	14	23.8628	0.961715	14	5.70043	Quantified
A0A452EDW0	Uncharacterized protein	PBXIP1		Uncharacterized protein OS=Capra hircus OX=9925 GN=PBXIP1 PE=4 SV=1 - [A0A452EDW0_CAPHI]	14.91	9	9	18	711	77.9819	5.0083	0.934749	18	18.5714	1.01149	18	10.222	1.01648	18	8.30622	0.953989	18	10.7925	1.09573	18	18.5012	1.0334	18	7.61687	Quantified
A0A452F9R5	Uncharacterized protein	CASKIN1		Uncharacterized protein OS=Capra hircus OX=9925 GN=CASKIN1 PE=4 SV=1 - [A0A452F9R5_CAPHI]	24.6	25	25	32	1423	148.585	9.24658	0.969408	32	10.4392	1.00574	32	13.3271	0.987531	32	8.57347	1.03104	32	10.8391	1.02282	32	15.5548	0.999881	32	7.30387	Quantified
A0A452GAK5	Uncharacterized protein	SLC12A2		Uncharacterized protein OS=Capra hircus OX=9925 GN=SLC12A2 PE=3 SV=1 - [A0A452GAK5_CAPHI]	18.72	16	17	39	1170	127.295	6.43018	1.07588	37	8.69352	0.990029	37	13.1324	0.972374	37	4.87857	0.964681	37	10.4631	1.04646	37	12.5971	0.989633	37	7.80405	Quantified
A0A452FL25	Apolipoprotein E	APOE		Apolipoprotein E OS=Capra hircus OX=9925 GN=APOE PE=2 SV=1 - [A0A452FL25_CAPHI]	34.49	11	11	26	316	36.0607	5.8335	0.976885	26	12.1839	0.949246	26	20.085	0.97431	26	16.0006	0.968057	26	16.355	1.00626	26	23.4917	1.01509	26	14.8828	Quantified
A0A452DTK2	Visinin-like protein 1	VSNL1		Visinin-like protein 1 OS=Capra hircus OX=9925 GN=VSNL1 PE=4 SV=1 - [A0A452DTK2_CAPHI]	57.07	10	12	43	191	22.128	5.14795	0.994128	38	12.7339	1.0133	38	13.9062	1.00154	38	8.72451	0.933851	38	15.8563	1.02139	38	20.3743	1.00566	38	10.8121	Quantified
A0A452E1X1	Uncharacterized protein	LSAMP		Uncharacterized protein OS=Capra hircus OX=9925 GN=LSAMP PE=4 SV=1 - [A0A452E1X1_CAPHI]	35.41	9	9	32	305	33.6119	5.92236	1.00156	32	6.37656	1.08131	32	7.39287	0.983633	32	4.34441	1.11045	32	11.6975	0.914	32	12.6896	0.952714	32	8.15497	Quantified
A0A452EIR1	Tr-type G domain-containing protein	EEF2		Tr-type G domain-containing protein OS=Capra hircus OX=9925 GN=EEF2 PE=3 SV=1 - [A0A452EIR1_CAPHI]	23.54	17	18	45	858	95.307	6.82959	1.0178	43	11.393	1.03626	43	16.3208	1.04123	42	7.09957	1.01006	43	15.805	0.918515	43	16.7422	0.953164	43	6.33961	Quantified
A0A452FGM5	Uncharacterized protein	PCCB		Uncharacterized protein OS=Capra hircus OX=9925 GN=PCCB PE=4 SV=1 - [A0A452FGM5_CAPHI]	28.55	12	12	24	550	59.3135	7.66455	1.028	24	7.20175	1.0362	24	20.5836	1.01638	24	8.58284	0.995781	24	15.0398	0.96569	24	21.7074	0.982227	24	13.1997	Quantified
A0A452E992	Uncharacterized protein	BCAN		Uncharacterized protein OS=Capra hircus OX=9925 GN=BCAN PE=3 SV=1 - [A0A452E992_CAPHI]	28.57	20	22	48	910	99.2016	4.80518	1.00935	46	15.5103	0.916518	44	19.6417	0.972035	46	11.8947	0.894664	45	24.0632	1.09226	45	29.2918	1.05958	46	11.3411	Quantified
A0A452G5N0	Amidohydro-rel domain-containing protein	DPYSL5		Amidohydro-rel domain-containing protein OS=Capra hircus OX=9925 GN=DPYSL5 PE=3 SV=1 - [A0A452G5N0_CAPHI]	39.68	19	19	64	557	60.4878	7.45947	1.02722	63	12.0311	1.11197	63	12.8269	1.04136	63	7.56783	0.98649	63	7.51227	0.93087	63	15.2807	0.935943	63	10.4887	Quantified
A0A452FB58	Uncharacterized protein	SLC25A11		Uncharacterized protein OS=Capra hircus OX=9925 GN=SLC25A11 PE=3 SV=1 - [A0A452FB58_CAPHI]	34.39	10	10	31	314	34.1839	9.87646	1.04521	31	15.499	0.999459	31	15.962	1.02978	31	4.95333	1.0225	31	10.7692	0.898969	31	17.7544	0.985274	31	13.781	Quantified
A0A452EPH2	Kinesin motor domain-containing protein	KIF5A		Kinesin motor domain-containing protein OS=Capra hircus OX=9925 GN=KIF5A PE=3 SV=1 - [A0A452EPH2_CAPHI]	20.47	9	19	33	1026	116.881	5.99854	1.01631	12	11.6131	0.941078	12	12.5397	0.951284	12	2.33657	1.0165	12	10.9983	1.15271	12	14.5223	1.02257	12	3.98687	Quantified
A0A452ER34	Uncharacterized protein	RAB1B		Uncharacterized protein OS=Capra hircus OX=9925 GN=RAB1B PE=4 SV=1 - [A0A452ER34_CAPHI]	59.2	5	12	52	201	22.1882	5.73193	1.06781	14	12.9073	1.02496	13	7.25586	1.01849	14	6.09753	0.965791	14	12.259	0.977566	14	11.8549	1.01068	14	7.95097	Quantified
A0A452ENM0	LLGL domain-containing protein	LLGL1		LLGL domain-containing protein OS=Capra hircus OX=9925 GN=LLGL1 PE=3 SV=1 - [A0A452ENM0_CAPHI]	21.28	16	16	41	1062	115.18	6.3667	1.00792	41	9.05099	1.00594	40	11.1468	0.983005	41	6.55533	0.996918	40	11.3146	1.01992	40	15.0151	0.98983	40	9.2232	Quantified
A0A452E9T4	Uncharacterized protein	LOC102188874		Uncharacterized protein OS=Capra hircus OX=9925 GN=LOC102188874 PE=3 SV=1 - [A0A452E9T4_CAPHI]	36.55	13	14	26	394	45.6799	5.70654	1.09069	18	16.3242	1.01297	18	16.0664	0.971474	18	9.10293	1.03926	18	15.3166	0.892118	18	23.8631	0.96427	19	13.6625	Quantified
A0A452F6I3	Uncharacterized protein	PGM1		Uncharacterized protein OS=Capra hircus OX=9925 GN=PGM1 PE=3 SV=1 - [A0A452F6I3_CAPHI]	29.36	16	16	32	562	61.5348	6.81494	1.08835	32	15.0166	0.970397	31	25.7209	1.00558	32	7.47958	0.86581	32	26.607	1.02974	32	23.031	1.02742	32	13.8655	Quantified
A0A452F0Q1	Uncharacterized protein			Uncharacterized protein OS=Capra hircus OX=9925 PE=4 SV=1 - [A0A452F0Q1_CAPHI]	28.31	3	8	23	332	36.482	6.94678	1.0219	6	11.5048	0.816167	6	18.4791	1.07019	6	10.9904	0.959814	6	8.27764	1.09676	6	18.9691	1.00051	6	4.94594	Quantified
A0A452DZJ0	Histone H2B	H2BU1		Histone H2B OS=Capra hircus OX=9925 GN=H2BU1 PE=3 SV=1 - [A0A452DZJ0_CAPHI]	50	2	7	40	126	13.9295	10.3159	0.848523	5	5.98421	1.04187	5	9.41293	1.22247	5	5.35375	1.02304	5	13.6906	1.01607	5	35.6075	0.998734	5	8.56674	Quantified
A0A452FQ18	Uncharacterized protein	CADM4		Uncharacterized protein OS=Capra hircus OX=9925 GN=CADM4 PE=3 SV=1 - [A0A452FQ18_CAPHI]	23.64	7	7	16	385	42.3678	5.96045	0.944063	16	7.58394	0.952068	16	18.4068	0.922925	16	12.9638	1.01047	16	10.4051	1.05388	16	21.4646	1.08984	16	10.6907	Quantified
A0A452EHN4	Fascin	FSCN1		Fascin OS=Capra hircus OX=9925 GN=FSCN1 PE=3 SV=1 - [A0A452EHN4_CAPHI]	34.08	17	17	56	493	54.7231	7.00537	1.01196	56	14.0526	1.12194	56	14.9269	1.00064	56	6.53979	0.995523	56	14.8073	0.926709	56	23.2711	0.941477	56	13.9335	Quantified
A0A452G6D2	6-phosphogluconate dehydrogenase, decarboxylating	PGD	FUNCTION: Catalyzes the oxidative decarboxylation of 6-phosphogluconate to ribulose 5-phosphate and CO(2), with concomitant reduction of NADP to NADPH. {ECO:0000256|PIRNR:PIRNR000109}.	6-phosphogluconate dehydrogenase, decarboxylating OS=Capra hircus OX=9925 GN=PGD PE=3 SV=1 - [A0A452G6D2_CAPHI]	23.68	11	11	30	473	51.9475	7.50342	1.03408	30	8.78984	1.07486	30	16.0629	1.0545	30	7.81398	1.04605	30	9.93731	0.883018	30	15.3304	0.973413	30	9.70941	Quantified
A0A452FVJ2	Polyadenylate-binding protein	PABPC1	FUNCTION: Binds the poly(A) tail of mRNA. {ECO:0000256|RuleBase:RU362004}.	Polyadenylate-binding protein OS=Capra hircus OX=9925 GN=PABPC1 PE=3 SV=1 - [A0A452FVJ2_CAPHI]	24.76	11	15	33	630	69.9115	9.51025	1.00346	22	9.35647	1.00913	22	19.8453	1.02842	22	6.96687	1.08178	22	9.99685	0.925473	22	16.9117	0.978144	22	10.3014	Quantified
A0A452F0H2	RRM domain-containing protein	ALYREF		RRM domain-containing protein OS=Capra hircus OX=9925 GN=ALYREF PE=4 SV=1 - [A0A452F0H2_CAPHI]	20.5	4	4	12	239	25.6119	10.5942	0.929809	12	22.2622	0.88153	12	9.03159	0.981927	12	13.3456	0.897633	12	12.6097	1.17726	12	26.2642	1.09811	12	10.1199	Quantified
A0A452FJ34	Core histone macro-H2A	MACROH2A1	FUNCTION: Variant histone H2A which replaces conventional H2A in a subset of nucleosomes. {ECO:0000256|PIRNR:PIRNR037942}.	Core histone macro-H2A OS=Capra hircus OX=9925 GN=MACROH2A1 PE=4 SV=1 - [A0A452FJ34_CAPHI]	22.28	6	6	16	368	39.0491	9.80322	1.02135	16	15.7689	1.02591	16	9.11428	1.0617	16	8.85357	0.988066	16	7.51783	0.970335	16	14.0722	0.933126	16	13.181	Quantified
A0A452DQL9	Heat shock 110 kDa protein	HSPH1		Heat shock 110 kDa protein OS=Capra hircus OX=9925 GN=HSPH1 PE=3 SV=1 - [A0A452DQL9_CAPHI]	33.25	23	26	54	815	91.8404	5.5542	1.00211	44	7.61827	1.12424	44	12.9046	0.971535	43	7.0109	1.09815	43	13.7089	0.900565	43	23.0835	0.932611	43	9.62745	Quantified
M4N836	Synaptophysin (Fragment)	SYP		Synaptophysin (Fragment) OS=Capra hircus OX=9925 GN=SYP PE=2 SV=1 - [M4N836_CAPHI]	23.26	1	2	16	129	14.6093	5.45264																			Identified
A0A452EEG7	Uncharacterized protein	LOC102188434		Uncharacterized protein OS=Capra hircus OX=9925 GN=LOC102188434 PE=3 SV=1 - [A0A452EEG7_CAPHI]	39.64	7	7	46	169	19.5451	9.30518	1.036	46	10.1469	1.00559	46	14.2033	1.02599	46	8.52202	1.02198	46	14.7929	0.906753	46	17.9638	0.989951	46	12.1014	Quantified
A0A452DLV5	Uncharacterized protein	RAB3C		Uncharacterized protein OS=Capra hircus OX=9925 GN=RAB3C PE=3 SV=1 - [A0A452DLV5_CAPHI]	38.22	1	8	35	225	25.6625	5.13525	0.93489	2	1.73805	1.02377	2	18.1416	1.00438	2	1.56769	1.12925	2	6.30436	1.0649	2	22.4429	0.876746	2	0.86657	Quantified
A0A452DLV6	Uncharacterized protein	RAB3C		Uncharacterized protein OS=Capra hircus OX=9925 GN=RAB3C PE=3 SV=1 - [A0A452DLV6_CAPHI]	40.53	1	8	37	227	25.9216	5.23682	0.865073	4	25.6254	0.679866	4	19.2431	0.915531	4	5.32647	0.840671	4	27.9709	1.38228	4	38.317	1.14158	4	3.44592	Quantified
A0A452EY56	AAA domain-containing protein	PSMC1		AAA domain-containing protein OS=Capra hircus OX=9925 GN=PSMC1 PE=3 SV=1 - [A0A452EY56_CAPHI]	32.27	13	14	27	440	49.1507	6.21436	0.990026	23	15.4838	1.01241	23	13.0919	1.04175	23	7.34108	0.992554	23	14.9336	0.973067	23	14.4912	0.970831	23	7.11672	Quantified
A0A452DRC0	Uncharacterized protein	GALK1		Uncharacterized protein OS=Capra hircus OX=9925 GN=GALK1 PE=3 SV=1 - [A0A452DRC0_CAPHI]	39.29	13	13	21	392	42.2147	6.46826	0.945214	21	14.3814	0.95894	21	20.1998	0.934995	20	9.41764	0.923461	21	13.8912	1.17977	21	35.4777	1.07601	21	12.8685	Quantified
A0A452DPE3	Uncharacterized protein			Uncharacterized protein OS=Capra hircus OX=9925 PE=4 SV=1 - [A0A452DPE3_CAPHI]	43.18	16	16	46	623	66.0767	4.53857	0.9944	45	11.9525	1.01068	45	17.6929	0.988512	45	9.11317	1.01729	44	16.3735	1.01914	45	16.4591	0.984514	45	10.1642	Quantified
A0A452ERJ8	Uncharacterized protein	BSN		Uncharacterized protein OS=Capra hircus OX=9925 GN=BSN PE=4 SV=1 - [A0A452ERJ8_CAPHI]	9.73	29	31	49	3885	412.679	7.59131	0.987461	43	10.3702	1.00692	43	12.9808	0.988546	43	7.90923	1.0668	43	12.4368	0.948291	43	20.525	1.00731	43	7.7759	Quantified
A0A452EHN7	Uncharacterized protein	LMNB1		Uncharacterized protein OS=Capra hircus OX=9925 GN=LMNB1 PE=3 SV=1 - [A0A452EHN7_CAPHI]	29.93	21	23	38	578	65.5933	5.08447	1.0927	34	6.34149	1.00115	33	20.2621	1.14807	35	11.94	0.899226	34	30.7198	0.94959	33	26.1346	0.984298	34	9.09265	Quantified
A0A452G1L9	TGc domain-containing protein	TGM2		TGc domain-containing protein OS=Capra hircus OX=9925 GN=TGM2 PE=3 SV=1 - [A0A452G1L9_CAPHI]	23.76	12	12	26	606	68.3961	5.36377	0.923947	24	11.9598	1.0112	24	15.6847	1.15004	24	9.43691	0.944121	24	18.6952	0.978788	24	14.9736	1.05673	24	13.825	Quantified
A0A452FYS8	Serine/threonine-protein phosphatase	PPP5C		Serine/threonine-protein phosphatase OS=Capra hircus OX=9925 GN=PPP5C PE=3 SV=1 - [A0A452FYS8_CAPHI]	31.06	20	20	39	499	56.8612	6.27783	0.987996	39	8.35353	1.04278	39	14.2896	1.00636	39	7.20576	1.03594	39	19.7127	0.906875	39	22.8336	0.974607	39	13.4314	Quantified
A0A452EUX2	Peroxiredoxin-6	PRDX6	FUNCTION: Thiol-specific peroxidase that catalyzes the reduction of hydrogen peroxide and organic hydroperoxides to water and alcohols, respectively. {ECO:0000256|PIRNR:PIRNR000239}.	Peroxiredoxin-6 OS=Capra hircus OX=9925 GN=PRDX6 PE=3 SV=1 - [A0A452EUX2_CAPHI]	42.86	11	11	24	224	25.0792	6.37939	1.09871	24	13.3663	0.913998	24	13.961	0.951419	24	8.71885	1.07699	24	17.0382	0.971966	24	13.8286	1.01577	24	8.79303	Quantified
A0A452FFW1	Voltage-dependent anion-selective channel protein 3	VDAC3		Voltage-dependent anion-selective channel protein 3 OS=Capra hircus OX=9925 GN=VDAC3 PE=3 SV=1 - [A0A452FFW1_CAPHI]	34.98	8	9	22	283	30.7194	8.77783	1.05631	19	9.21235	1.03995	19	13.0097	1.04682	19	4.4008	0.967931	19	20.2794	0.9541	19	18.7088	0.933208	19	8.77751	Quantified
D3K382	Protein disulfide-isomerase	Pdia3		Protein disulfide-isomerase OS=Capra hircus OX=9925 GN=Pdia3 PE=2 SV=1 - [D3K382_CAPHI]	32.48	18	18	54	505	56.9799	6.65381	0.964856	54	9.93345	0.991826	54	14.2905	1.05811	54	8.3762	1.00437	54	15.7143	0.976244	54	15.2599	1.00649	54	8.59433	Quantified
A0A452FHG5	Uncharacterized protein	HNRNPL		Uncharacterized protein OS=Capra hircus OX=9925 GN=HNRNPL PE=4 SV=1 - [A0A452FHG5_CAPHI]	24.66	9	10	19	588	64.0353	8.22119	1.02633	18	23.9455	1.09525	18	14.1098	1.08338	18	5.40705	1.02639	18	16.8525	0.85008	18	13.0396	0.931338	18	6.78813	Quantified
A0A452DJQ6	Uncharacterized protein	AIFM1		Uncharacterized protein OS=Capra hircus OX=9925 GN=AIFM1 PE=3 SV=1 - [A0A452DJQ6_CAPHI]	21.02	12	12	22	609	66.2077	9.11475	1.03232	22	15.9564	0.967093	22	16.5221	1.00438	22	10.9354	0.985968	22	12.4412	0.997728	22	26.4041	0.989636	22	9.69543	Quantified
A0A452EBH2	Uncharacterized protein	HSD17B4		Uncharacterized protein OS=Capra hircus OX=9925 GN=HSD17B4 PE=4 SV=1 - [A0A452EBH2_CAPHI]	22.15	13	13	22	736	79.4412	8.42627	1.02952	22	6.82202	1.01009	22	8.53883	1.02721	22	5.30929	0.965152	22	11.2266	0.968712	22	16.7522	0.975107	22	8.12742	Quantified
A0A452DMP9	Histone H2B	LOC102178318		Histone H2B OS=Capra hircus OX=9925 GN=LOC102178318 PE=3 SV=1 - [A0A452DMP9_CAPHI]	57.14	3	8	42	126	13.8816	10.3159	0.968366	7	3.93286	0.973049	7	7.22927	1.07969	7	13.189	1.08583	7	10.8769	0.927596	7	8.84311	0.965354	7	4.88363	Quantified
A0A452E831	Uncharacterized protein	GNAQ		Uncharacterized protein OS=Capra hircus OX=9925 GN=GNAQ PE=3 SV=1 - [A0A452E831_CAPHI]	20.61	6	7	22	359	42.1153	5.68115	0.996668	20	8.71779	1.0027	20	12.6908	0.979219	20	9.59238	1.0127	20	12.9016	1.02827	20	14.9707	1.02271	20	9.04161	Quantified
A0A452DXH7	Pyridoxal kinase	PDXK		Pyridoxal kinase OS=Capra hircus OX=9925 GN=PDXK PE=3 SV=1 - [A0A452DXH7_CAPHI]	44.23	9	9	26	312	34.7196	6.0874	0.958099	26	8.42451	1.0512	26	18.9657	0.980282	26	5.86585	0.984939	26	15.4181	0.961147	26	32.1475	0.968845	26	11.8013	Quantified
A0A452FKI3	UTP--glucose-1-phosphate uridylyltransferase	UGP2		UTP--glucose-1-phosphate uridylyltransferase OS=Capra hircus OX=9925 GN=UGP2 PE=3 SV=1 - [A0A452FKI3_CAPHI]	25	12	12	39	504	56.3415	7.89893	1.01444	39	7.64085	1.00981	39	14.4294	1.02704	39	8.32317	0.96246	39	14.7993	0.969676	39	12.2731	0.956918	39	6.58846	Quantified
A0A452E3I2	Dynamin GTPase	DNM3		Dynamin GTPase OS=Capra hircus OX=9925 GN=DNM3 PE=3 SV=1 - [A0A452E3I2_CAPHI]	22.05	10	17	35	848	95.6318	8.35303	1.00358	15	11.5158	0.999342	15	11.5096	0.975002	15	5.1341	0.99453	15	8.82211	1.0621	15	8.12479	1.00958	15	9.75453	Quantified
A0A452FDS2	AAA domain-containing protein	PSMC5		AAA domain-containing protein OS=Capra hircus OX=9925 GN=PSMC5 PE=3 SV=1 - [A0A452FDS2_CAPHI]	26.42	8	9	22	405	45.365	8.27979	0.937567	18	10.7025	0.809951	18	21.1114	1.01467	18	5.58237	0.900958	18	16.2457	1.15227	18	19.0992	1.06891	18	13.8322	Quantified
A0A452EK85	Stathmin	STMN2		Stathmin OS=Capra hircus OX=9925 GN=STMN2 PE=3 SV=1 - [A0A452EK85_CAPHI]	20.67	2	8	29	179	20.8149	8.32373	1.08938	4	2.97208	1.03104	4	2.61911	0.99431	4	0.441764	1.11223	4	2.32073	0.868192	4	4.76151	0.933797	4	3.56355	Quantified
A0A452DX27	Glutaminase	GLS		Glutaminase OS=Capra hircus OX=9925 GN=GLS PE=3 SV=1 - [A0A452DX27_CAPHI]	26.45	13	13	22	673	74.0302	7.72314	1.04157	21	10.266	1.06456	20	14.1429	1.04522	21	7.1776	1.0379	21	9.75227	0.92562	21	17.0239	0.961476	21	7.37752	Quantified
A0A452FPU3	Uncharacterized protein	COL14A1		Uncharacterized protein OS=Capra hircus OX=9925 GN=COL14A1 PE=4 SV=1 - [A0A452FPU3_CAPHI]	13.04	21	21	43	1725	186.055	5.17334	1.0051	43	8.428	0.983049	43	9.72251	1.02573	43	6.59851	1.00046	43	14.0824	0.963006	43	17.7593	1.01961	43	7.58878	Quantified
A0A452FJU7	Uncharacterized protein	HNRNPAB		Uncharacterized protein OS=Capra hircus OX=9925 GN=HNRNPAB PE=4 SV=1 - [A0A452FJU7_CAPHI]	15.44	3	4	18	285	30.6041	7.91357	1.02627	11	13.4671	0.934918	11	8.23655	1.04429	11	9.8475	0.903831	11	7.41787	0.982589	11	12.1716	1.02873	11	9.37035	Quantified
A0A452EJU6	Complex I-B15	NDUFB4		Complex I-B15 OS=Capra hircus OX=9925 GN=NDUFB4 PE=3 SV=1 - [A0A452EJU6_CAPHI]	43.41	6	6	14	129	15.1019	9.72998	1.0009	14	12.1175	0.895324	14	13.773	0.985441	14	2.57919	0.967457	14	12.7923	1.08539	14	14.8096	1.07369	14	8.8084	Quantified
A0A452DLQ9	Uncharacterized protein	ECHS1		Uncharacterized protein OS=Capra hircus OX=9925 GN=ECHS1 PE=3 SV=1 - [A0A452DLQ9_CAPHI]	46.55	11	11	35	290	31.085	8.1333	1.0488	35	12.8646	1.01049	35	18.1746	0.989594	35	9.37867	1.0102	35	16.9242	0.865458	35	21.45	0.993201	35	12.2685	Quantified
A0A452FIG7	S-formylglutathione hydrolase	ESD	FUNCTION: Serine hydrolase involved in the detoxification of formaldehyde. {ECO:0000256|RuleBase:RU363068}.	S-formylglutathione hydrolase OS=Capra hircus OX=9925 GN=ESD PE=3 SV=1 - [A0A452FIG7_CAPHI]	32.98	7	7	15	282	31.5155	6.771	1.08254	15	6.9948	0.988425	15	11.6774	0.992407	15	5.81362	0.979318	15	24.336	1.00695	15	6.22666	0.97097	15	6.75373	Quantified
A0A452ELE4	NADH dehydrogenase [ubiquinone] 1 alpha subcomplex subunit 10, mitochondrial	NDUFA10	FUNCTION: Accessory subunit of the mitochondrial membrane respiratory chain NADH dehydrogenase (Complex I), that is believed not to be involved in catalysis. Complex I functions in the transfer of electrons from NADH to the respiratory chain. The immediate electron acceptor for the enzyme is believed to be ubiquinone. {ECO:0000256|PIRNR:PIRNR000543}.	NADH dehydrogenase [ubiquinone] 1 alpha subcomplex subunit 10, mitochondrial OS=Capra hircus OX=9925 GN=NDUFA10 PE=3 SV=1 - [A0A452ELE4_CAPHI]	40.85	18	18	38	355	40.3077	7.53271	1.03146	38	9.82599	1.08236	38	19.7817	1.04279	38	6.64765	1.02651	38	17.4295	0.932717	38	18.6358	0.951175	38	14.3851	Quantified
A0A452E6J2	Aspartate--tRNA ligase, cytoplasmic	DARS1		Aspartate--tRNA ligase, cytoplasmic OS=Capra hircus OX=9925 GN=DARS1 PE=3 SV=1 - [A0A452E6J2_CAPHI]	40.52	20	20	37	501	57.0601	6.84424	0.988759	37	12.6277	1.01069	37	13.0055	0.989253	37	7.97736	0.934574	37	14.1483	1.00724	37	17.7845	1.02197	37	10.5463	Quantified
A0A452FM89	AIP3 domain-containing protein	SRCIN1		AIP3 domain-containing protein OS=Capra hircus OX=9925 GN=SRCIN1 PE=4 SV=1 - [A0A452FM89_CAPHI]	15.57	18	18	30	1246	134.101	9.26123	1.00858	30	10.5524	1.04339	30	12.4395	0.977356	30	6.26432	1.00234	30	13.4902	0.980604	30	18.8592	0.974607	30	8.29298	Quantified
A0A452DQ87	ADF-H domain-containing protein	DBN1		ADF-H domain-containing protein OS=Capra hircus OX=9925 GN=DBN1 PE=4 SV=1 - [A0A452DQ87_CAPHI]	30.74	22	22	44	706	77.0181	4.4624	0.992882	43	11.9646	0.972489	42	17.4734	1.01556	42	7.11554	0.975451	43	20.383	1.02719	43	17.0562	1.004	43	10.7851	Quantified
A0A452ER57	Uncharacterized protein	LAMB2		Uncharacterized protein OS=Capra hircus OX=9925 GN=LAMB2 PE=4 SV=1 - [A0A452ER57_CAPHI]	14.98	22	22	33	1802	195.842	6.69775	0.987725	32	14.4519	0.971504	31	8.07843	1.00519	32	5.15592	0.891904	32	17.7504	1.16242	33	22.3538	1.02622	32	7.77785	Quantified
A0A452FYK1	Uncharacterized protein	LRP1		Uncharacterized protein OS=Capra hircus OX=9925 GN=LRP1 PE=3 SV=1 - [A0A452FYK1_CAPHI]	7.11	29	29	44	4403	487.544	5.38916	1.00703	44	13.0084	1.04039	44	15.8291	1.03015	44	9.83327	0.98836	44	14.8909	0.971272	44	16.0848	0.995511	44	11.2271	Quantified
A0A452FZP6	Asparaginase-like protein 1	ASRGL1		Asparaginase-like protein 1 OS=Capra hircus OX=9925 GN=ASRGL1 PE=3 SV=1 - [A0A452FZP6_CAPHI]	39.48	9	9	27	309	32.0233	7.35693	0.970474	26	12.4345	1.05149	26	14.7673	1.02497	27	5.87981	1.04192	26	9.50536	0.941334	26	14.3818	1.01457	26	10.774	Quantified
A0A452G445	Protein-L-isoaspartate O-methyltransferase	PCMT1		Protein-L-isoaspartate O-methyltransferase OS=Capra hircus OX=9925 GN=PCMT1 PE=3 SV=1 - [A0A452G445_CAPHI]	33.68	9	9	20	285	30.2565	6.94678	1.05438	20	15.3337	1.03354	20	14.4834	0.984201	20	9.68629	1.02918	20	21.9716	0.998504	20	17.1898	0.99523	20	10.2202	Quantified
A0A452G990	AdoHcyase_NAD domain-containing protein	AHCY		AdoHcyase_NAD domain-containing protein OS=Capra hircus OX=9925 GN=AHCY PE=3 SV=1 - [A0A452G990_CAPHI]	30.32	14	16	40	432	47.6342	6.04932	1.00508	35	11.2631	0.985973	35	13.3095	1.00505	35	7.93954	0.964634	35	10.5318	1.04963	35	11.6396	0.975752	35	8.12566	Quantified
A0A452EEP5	FERM domain-containing protein	MSN		FERM domain-containing protein OS=Capra hircus OX=9925 GN=MSN PE=4 SV=1 - [A0A452EEP5_CAPHI]	30.85	19	23	49	577	67.8059	6.27783	0.973199	40	12.8382	0.948354	39	13.9965	1.02916	40	8.48653	0.940924	40	11.2707	1.0533	40	14.1005	1.0443	40	6.49453	Quantified
A0A452EIY1	Microtubule-associated protein	MAP4		Microtubule-associated protein OS=Capra hircus OX=9925 GN=MAP4 PE=4 SV=1 - [A0A452EIY1_CAPHI]	34.24	31	31	62	1101	115.033	5.07178	1.01741	61	12.0988	1.05446	60	14.3737	1.0337	61	8.44233	0.965709	61	15.6723	0.962254	61	21.5628	0.989032	61	11.7448	Quantified
A0A452FNK6	Uncharacterized protein	CAPS		Uncharacterized protein OS=Capra hircus OX=9925 GN=CAPS PE=4 SV=1 - [A0A452FNK6_CAPHI]	44.97	8	8	21	189	20.9532	4.84326	0.983953	21	16.1578	1.08806	18	10.7912	1.0807	20	12.0346	0.940032	19	21.2224	1.01643	21	23.5411	0.897511	20	22.511	Quantified
A0A452DP44	AP-3 complex subunit beta	AP3B2		AP-3 complex subunit beta OS=Capra hircus OX=9925 GN=AP3B2 PE=3 SV=1 - [A0A452DP44_CAPHI]	18.52	13	16	29	1042	115.286	7.04932	1.03343	26	13.0559	1.02755	26	12.2555	1.03053	26	6.0691	0.952828	26	15.5079	0.970604	26	16.7824	0.969139	26	14.1557	Quantified
A0A452FFV4	Acetyltransferase component of pyruvate dehydrogenase complex	DLAT	FUNCTION: The pyruvate dehydrogenase complex catalyzes the overall conversion of pyruvate to acetyl-CoA and CO(2). {ECO:0000256|RuleBase:RU361137}.	Acetyltransferase component of pyruvate dehydrogenase complex OS=Capra hircus OX=9925 GN=DLAT PE=3 SV=1 - [A0A452FFV4_CAPHI]	21.59	12	12	34	630	67.3173	7.86963	1.00843	34	10.8251	1.03792	33	14.6905	1.02572	32	8.96245	1.03934	33	15.1337	0.953576	33	16.8251	0.980592	34	12.1718	Quantified
A0A452FKN7	Uncharacterized protein	CNTNAP1		Uncharacterized protein OS=Capra hircus OX=9925 GN=CNTNAP1 PE=3 SV=1 - [A0A452FKN7_CAPHI]	11.53	15	15	26	1396	157.129	7.10791	1.00188	26	12.5786	1.00659	25	9.32363	0.924552	26	13.0821	0.951893	26	10.3911	1.1403	26	15.3727	1.01439	26	9.85139	Quantified
A0A452F509	ATP synthase subunit gamma	ATP5F1C		ATP synthase subunit gamma OS=Capra hircus OX=9925 GN=ATP5F1C PE=3 SV=1 - [A0A452F509_CAPHI]	36.24	12	12	43	298	33.0653	9.33447	1.05773	43	12.4569	1.01984	43	15.0767	1.03357	43	4.93406	1.05182	43	9.75412	0.882838	43	15.4412	0.959426	43	8.41201	Quantified
A0A452EIK3	Septin-7	SEPTIN7		Septin-7 OS=Capra hircus OX=9925 GN=SEPTIN7 PE=3 SV=1 - [A0A452EIK3_CAPHI]	41.86	22	23	73	430	50.0527	8.6167	1.0375	65	13.1074	1.00694	65	16.5507	0.978004	65	7.40681	1.06585	65	14.539	0.954976	65	20.0899	0.972429	65	8.94739	Quantified
A0A452EEM2	Uncharacterized protein	TPPP		Uncharacterized protein OS=Capra hircus OX=9925 GN=TPPP PE=3 SV=1 - [A0A452EEM2_CAPHI]	53.39	14	14	46	221	23.8444	9.51025	0.99625	46	14.4897	1.02747	46	18.3195	0.893433	46	11.5432	0.963997	46	20.4407	0.975588	46	23.1246	1.038	46	15.8953	Quantified
A0A452FHC1	Arginine--tRNA ligase, cytoplasmic	RARS1		Arginine--tRNA ligase, cytoplasmic OS=Capra hircus OX=9925 GN=RARS1 PE=3 SV=1 - [A0A452FHC1_CAPHI]	23.03	14	14	30	660	75.558	6.96143	1.01611	27	9.1769	1.05502	27	12.2249	1.0126	27	5.36178	1.04845	27	14.4272	0.93407	27	15.1369	0.964647	27	7.90622	Quantified
A0A452G5Y3	Uncharacterized protein	VCAN		Uncharacterized protein OS=Capra hircus OX=9925 GN=VCAN PE=3 SV=1 - [A0A452G5Y3_CAPHI]	25	16	16	31	656	74.6896	7.1958	0.977797	31	10.6687	1.01028	31	12.1164	0.967855	31	6.01559	1.07483	31	18.0044	0.94992	31	14.7534	1.03693	31	7.05245	Quantified
A0A452FS38	Calcium/calmodulin-dependent protein kinase	CAMK2B		Calcium/calmodulin-dependent protein kinase OS=Capra hircus OX=9925 GN=CAMK2B PE=3 SV=1 - [A0A452FS38_CAPHI]	42.25	12	21	58	542	60.4437	7.31299	1.01601	23	8.35054	1.11623	23	8.84336	0.993426	23	6.87015	1.10729	23	22.6383	0.934325	23	21.395	0.902441	23	14.0105	Quantified
A0A452F283	Aamy domain-containing protein	SLC3A2		Aamy domain-containing protein OS=Capra hircus OX=9925 GN=SLC3A2 PE=4 SV=1 - [A0A452F283_CAPHI]	21.84	11	11	26	577	63.2514	5.19873	0.957855	26	12.8658	1.0309	26	19.2544	1.01596	26	8.89842	1.07212	26	15.5233	0.965358	26	15.3805	0.917942	26	9.12385	Quantified
A0A452FHP7	Uncharacterized protein	FLNC		Uncharacterized protein OS=Capra hircus OX=9925 GN=FLNC PE=3 SV=1 - [A0A452FHP7_CAPHI]	7.33	14	18	26	2716	289.57	5.99854	0.880219	18	6.87367	0.983368	18	9.0418	1.05322	18	8.37874	1.05104	18	9.53646	1.00463	18	18.5386	1.04584	18	6.94755	Quantified
A0A2Z4FR65	Beta-catenin	CTNNB1		Beta-catenin OS=Capra hircus OX=9925 GN=CTNNB1 PE=2 SV=1 - [A0A2Z4FR65_CAPHI]	20.23	15	15	34	781	85.4562	5.85889	1.00852	34	11.3506	1.00555	34	10.8162	1.03745	34	8.90615	1.0557	34	11.8529	1.00107	34	24.9535	0.984595	34	9.42742	Quantified
A0A452EHC3	Small monomeric GTPase	RALA		Small monomeric GTPase OS=Capra hircus OX=9925 GN=RALA PE=3 SV=1 - [A0A452EHC3_CAPHI]	32.04	7	8	24	206	23.525	7.10791	1.04729	18	4.99523	1.05756	18	10.2028	0.979357	18	4.55667	1.03315	18	5.1102	0.945908	18	11.0637	0.94363	18	7.08997	Quantified
A0A452G0H9	ATP-dependent 6-phosphofructokinase	PFKP	FUNCTION: Catalyzes the phosphorylation of D-fructose 6-phosphate to fructose 1,6-bisphosphate by ATP, the first committing step of glycolysis. {ECO:0000256|HAMAP-Rule:MF_03184}.	ATP-dependent 6-phosphofructokinase OS=Capra hircus OX=9925 GN=PFKP PE=3 SV=1 - [A0A452G0H9_CAPHI]	22.25	13	14	28	791	85.8486	6.90283	1.00897	27	8.43512	1.08602	27	10.4162	1.02101	27	8.7306	1.06276	27	14.1239	0.886186	27	15.6335	0.970033	27	8.22616	Quantified
A0A452ENA9	Uncharacterized protein	DCTN3		Uncharacterized protein OS=Capra hircus OX=9925 GN=DCTN3 PE=4 SV=1 - [A0A452ENA9_CAPHI]	24.19	5	5	15	186	21.1452	5.46533	0.980337	13	16.0877	0.921051	13	7.09615	0.985912	13	11.338	0.91405	13	16.2915	1.15724	13	8.35431	1.09796	13	6.97052	Quantified
A0A452E2U3	Calcium/calmodulin-dependent protein kinase	CAMK2G		Calcium/calmodulin-dependent protein kinase OS=Capra hircus OX=9925 GN=CAMK2G PE=3 SV=1 - [A0A452E2U3_CAPHI]	31.33	8	16	47	533	59.7542	7.41553	1.09118	13	11.5894	1.01858	13	15.7949	0.980423	13	4.25143	1.11757	13	13.3615	0.928754	13	25.0262	0.93695	13	12.7189	Quantified
A0A452G635	TPR_REGION domain-containing protein	LOC102168498		TPR_REGION domain-containing protein OS=Capra hircus OX=9925 GN=LOC102168498 PE=4 SV=1 - [A0A452G635_CAPHI]	10.73	1	4	21	354	39.4676	5.19873	0.95563	6	6.21752	0.938256	6	19.7648	0.947785	6	1.15009	0.881609	6	6.89705	1.20415	6	13.4047	1.00993	6	7.8289	Quantified
A0A452E2I9	Uncharacterized protein	SEC22B		Uncharacterized protein OS=Capra hircus OX=9925 GN=SEC22B PE=3 SV=1 - [A0A452E2I9_CAPHI]	34.42	7	7	22	215	24.7407	8.49951	1.08234	22	9.38203	0.91996	22	12.3328	0.983758	21	7.81629	1.03868	22	18.908	0.999314	22	24.7572	1.04459	22	5.89817	Quantified
A9LM14	RAB11B	rab11b		RAB11B OS=Capra hircus OX=9925 GN=rab11b PE=2 SV=1 - [A9LM14_CAPHI]	34.4	9	9	27	218	24.4735	5.93506	1.08587	27	13.3187	1.02794	27	11.2043	1.03049	27	3.67254	0.998392	27	6.13012	0.933564	27	14.2106	0.957343	27	9.03442	Quantified
A0A452EJE4	Epimerase domain-containing protein	NDUFA9		Epimerase domain-containing protein OS=Capra hircus OX=9925 GN=NDUFA9 PE=4 SV=1 - [A0A452EJE4_CAPHI]	31.32	9	9	31	380	42.9317	9.67139	1.04987	31	11.4483	1.0711	31	11.8356	1.03438	31	7.34644	1.03543	31	8.27192	0.874908	31	9.52418	0.958071	31	9.22835	Quantified
A0A452GAB9	Ras-related protein Rab-14	RAB14		Ras-related protein Rab-14 OS=Capra hircus OX=9925 GN=RAB14 PE=3 SV=1 - [A0A452GAB9_CAPHI]	64.65	12	13	35	215	23.8819	6.21436	1.04392	20	15.02	0.937497	20	26.2249	0.936915	20	13.183	0.85163	20	30.1922	1.16913	20	33.9754	1.05291	20	9.27987	Quantified
A0A452F2A5	Uncharacterized protein	CLASP2		Uncharacterized protein OS=Capra hircus OX=9925 GN=CLASP2 PE=4 SV=1 - [A0A452F2A5_CAPHI]	20.42	23	25	44	1469	160.983	8.66064	1.0218	40	15.945	1.09111	39	19.9892	0.997445	40	6.7334	1.0366	40	17.52	0.878613	40	24.4462	0.946211	40	13.3707	Quantified
A0A452E7M8	Uncharacterized protein	IGBP1		Uncharacterized protein OS=Capra hircus OX=9925 GN=IGBP1 PE=4 SV=1 - [A0A452E7M8_CAPHI]	20.92	5	5	9	325	37.6049	5.51611	0.956388	6	3.70611	1.0897	6	20.2125	0.936091	6	11.8281	1.14284	6	16.1556	0.987177	6	28.8813	1.01285	6	12.2611	Quantified
A0A452FL98	Ubiquitinyl hydrolase 1	USP9X		Ubiquitinyl hydrolase 1 OS=Capra hircus OX=9925 GN=USP9X PE=3 SV=1 - [A0A452FL98_CAPHI]	10.04	22	22	34	2570	291.908	5.80811	0.965641	34	9.87484	0.988859	34	16.0177	0.986249	34	10.2033	0.991913	34	11.8003	1.03746	34	18.655	0.973699	34	9.41495	Quantified
A0A452DK21	Septin-5	SEPTIN5		Septin-5 OS=Capra hircus OX=9925 GN=SEPTIN5 PE=3 SV=1 - [A0A452DK21_CAPHI]	26.05	11	13	46	430	48.4978	7.15186	1.00687	41	9.12289	1.05559	41	13.5791	1.03174	41	3.5461	1.05179	41	13.9408	0.940929	41	18.8832	0.9814	41	15.3079	Quantified
A0A452G2R5	Uncharacterized protein	KIF21A		Uncharacterized protein OS=Capra hircus OX=9925 GN=KIF21A PE=3 SV=1 - [A0A452G2R5_CAPHI]	17.27	23	24	47	1656	185.48	6.58057	0.987341	44	9.07673	1.08364	44	14.0019	0.99313	44	6.18261	1.08243	44	12.7077	0.926746	44	17.6867	0.946688	44	11.5043	Quantified
A0A452FSG9	AdoHcyase_NAD domain-containing protein	AHCYL1		AdoHcyase_NAD domain-containing protein OS=Capra hircus OX=9925 GN=AHCYL1 PE=3 SV=1 - [A0A452FSG9_CAPHI]	31.7	10	20	47	530	58.9134	6.88818	1.07479	21	8.35905	1.02497	21	14.9917	1.00493	21	6.45146	1.05066	21	16.486	0.921075	21	19.1834	0.948482	21	12.1845	Quantified
A0A452FIF9	Glutamyl-tRNA synthetase	EPRS1		Glutamyl-tRNA synthetase OS=Capra hircus OX=9925 GN=EPRS1 PE=3 SV=1 - [A0A452FIF9_CAPHI]	16.21	23	23	45	1511	169.677	7.40088	0.988415	45	9.47496	0.989487	45	12.9081	1.03724	45	8.52002	0.973025	45	10.6472	1.01805	45	18.4104	1.01371	45	10.2312	Quantified
A0A452F2X8	Glycerol-3-phosphate dehydrogenase	GPD2		Glycerol-3-phosphate dehydrogenase OS=Capra hircus OX=9925 GN=GPD2 PE=3 SV=1 - [A0A452F2X8_CAPHI]	18.98	13	13	25	727	80.7265	7.04932	0.977823	25	7.88033	1.09755	25	15.2648	1.03353	25	5.76472	1.06682	25	12.0714	0.951856	25	20.0843	0.952323	25	15.6987	Quantified
A0A452FHV8	Adenylyl cyclase-associated protein	CAP1		Adenylyl cyclase-associated protein OS=Capra hircus OX=9925 GN=CAP1 PE=3 SV=1 - [A0A452FHV8_CAPHI]	43.01	16	18	34	472	51.2065	7.51807	1.03096	32	11.9095	0.937886	32	10.4101	0.970912	32	6.01023	0.981636	32	10.4134	1.04379	32	19.641	1.02934	32	7.94387	Quantified
A0A452ERJ6	Uncharacterized protein	LANCL1		Uncharacterized protein OS=Capra hircus OX=9925 GN=LANCL1 PE=3 SV=1 - [A0A452ERJ6_CAPHI]	23.31	9	9	30	399	45.3285	7.51807	1.04573	30	10.8948	1.04506	30	17.2782	0.945733	30	11.0705	0.982941	30	17.4229	1.0003	30	21.843	0.964952	30	9.63923	Quantified
A0A452E8W7	Annexin	ANXA3		Annexin OS=Capra hircus OX=9925 GN=ANXA3 PE=3 SV=1 - [A0A452E8W7_CAPHI]	32.92	11	12	21	319	35.4844	6.30322	0.981415	19	8.20519	0.944693	19	18.837	1.03679	19	7.31076	1.0224	19	14.2317	0.967739	19	16.8957	1.00315	19	13.5439	Quantified
A0A452EXY9	Serine/arginine-rich splicing factor 2	SRSF2		Serine/arginine-rich splicing factor 2 OS=Capra hircus OX=9925 GN=SRSF2 PE=3 SV=1 - [A0A452EXY9_CAPHI]	24.89	5	5	21	221	25.4612	11.854	1.02023	17	10.0199	0.959145	13	18.9368	1.06483	17	16.2351	1.02807	17	16.7936	1.12323	17	21.5346	1.00127	16	20.2213	Quantified
A0A452G0M0	Uncharacterized protein	SYN2		Uncharacterized protein OS=Capra hircus OX=9925 GN=SYN2 PE=3 SV=1 - [A0A452G0M0_CAPHI]	31.52	11	15	31	587	63.3689	8.41162	0.983089	21	9.66283	1.02517	21	10.3925	0.986469	21	8.11766	1.03652	21	21.2481	0.99439	21	15.5667	1.00187	21	9.48391	Quantified
A0A452FVS2	Uncharacterized protein	SYNPO		Uncharacterized protein OS=Capra hircus OX=9925 GN=SYNPO PE=4 SV=1 - [A0A452FVS2_CAPHI]	15.63	11	11	18	883	94.5082	9.67139	0.982267	14	5.5109	1.1074	14	10.1346	1.03426	14	7.22402	1.06433	14	11.4829	0.90228	14	12.9379	0.988242	14	12.8264	Quantified
A0A452FAB7	Seryl-tRNA synthetase	SARS1		Seryl-tRNA synthetase OS=Capra hircus OX=9925 GN=SARS1 PE=3 SV=1 - [A0A452FAB7_CAPHI]	28.6	13	13	26	514	58.834	5.85889	0.97617	26	9.5575	1.00389	26	16.7474	0.999436	26	6.53205	0.991178	26	19.4322	1.0244	26	17.8261	1.04079	26	9.02919	Quantified
A0A452FWD9	Dihydrolipoyl dehydrogenase	DLD		Dihydrolipoyl dehydrogenase OS=Capra hircus OX=9925 GN=DLD PE=3 SV=1 - [A0A452FWD9_CAPHI]	31.12	15	15	46	498	53.0147	7.48877	1.03759	46	13.8861	0.984757	46	16.0034	1.01695	46	7.59602	0.980514	46	18.3305	0.922412	46	21.1189	0.997586	46	9.92437	Quantified
A0A452EH19	Uncharacterized protein	FOLH1		Uncharacterized protein OS=Capra hircus OX=9925 GN=FOLH1 PE=3 SV=1 - [A0A452EH19_CAPHI]	14.29	9	9	19	735	83.1803	6.66846	1.05713	19	9.83291	1.03504	19	12.9716	0.882768	19	12.2342	1.06991	19	11.3526	1.0239	19	13.6632	1.07695	19	9.24292	Quantified
A0A452F5Y9	Uncharacterized protein	PLS3		Uncharacterized protein OS=Capra hircus OX=9925 GN=PLS3 PE=4 SV=1 - [A0A452F5Y9_CAPHI]	23.33	10	12	28	630	70.7532	5.60498	1.03154	21	6.88235	1.08034	21	10.7213	1.0126	21	6.04905	1.03185	21	14.0142	0.911826	21	14.5918	0.962963	21	9.67781	Quantified
A0A452ER37	26S proteasome AAA-ATPase subunit RPT1	PSMC2		26S proteasome AAA-ATPase subunit RPT1 OS=Capra hircus OX=9925 GN=PSMC2 PE=3 SV=1 - [A0A452ER37_CAPHI]	26.1	9	9	20	433	48.6031	5.94775	1.00059	20	18.4421	0.998923	19	5.54449	1.05906	20	4.07328	1.09268	20	16.1464	0.916544	20	14.1334	0.950188	20	9.6074	Quantified
A0A452FZ95	Glutathione transferase	LOC108633298		Glutathione transferase OS=Capra hircus OX=9925 GN=LOC108633298 PE=3 SV=1 - [A0A452FZ95_CAPHI]	39.91	6	10	35	218	25.7161	6.93213	0.935647	21	10.8778	0.984358	21	16.3659	0.977424	21	10.5858	0.968326	21	19.5259	1.09362	21	30.5762	1.08032	21	9.75169	Quantified
A0A452E7T3	3-hydroxyisobutyrate dehydrogenase, mitochondrial	HIBADH		3-hydroxyisobutyrate dehydrogenase, mitochondrial OS=Capra hircus OX=9925 GN=HIBADH PE=3 SV=1 - [A0A452E7T3_CAPHI]	26.2	7	7	12	332	35.1334	5.99854	1.11859	12	13.8561	1.0024	12	20.8558	1.05074	12	6.86733	1.00331	12	13.4988	0.970501	12	26.6895	0.985157	12	7.35563	Quantified
A0A452FSR3	VWFA domain-containing protein	CACNA2D1		VWFA domain-containing protein OS=Capra hircus OX=9925 GN=CACNA2D1 PE=3 SV=1 - [A0A452FSR3_CAPHI]	21.5	21	21	38	1079	121.753	5.17334	1.0148	38	8.39184	1.10375	38	9.4525	1.01001	38	6.14978	1.08707	38	12.3723	0.927563	38	12.4855	0.952346	38	6.91089	Quantified
P80601	2-iminobutanoate/2-iminopropanoate deaminase	RIDA	FUNCTION: Catalyzes the hydrolytic deamination of enamine/imine intermediates that form during the course of normal metabolism. May facilitate the release of ammonia from these potentially toxic reactive metabolites, reducing their impact on cellular components. It may act on enamine/imine intermediates formed by several types of pyridoxal-5'-phosphate-dependent dehydratases including L-threonine…	2-iminobutanoate/2-iminopropanoate deaminase OS=Capra hircus OX=9925 GN=RIDA PE=1 SV=3 - [RIDA_CAPHI]	42.34	5	5	19	137	14.2895	6.65381	0.933806	19	10.3828	1.10189	19	9.01504	0.947822	19	9.46329	1.12663	19	10.6418	0.997585	19	12.7426	0.946539	19	10.9634	Quantified
A0A452EHQ7	C-type lectin domain-containing protein	LOC102168735		C-type lectin domain-containing protein OS=Capra hircus OX=9925 GN=LOC102168735 PE=4 SV=1 - [A0A452EHQ7_CAPHI]	12.57	2	2	17	175	19.3743	5.77002	1.03604	17	3.71801	1.45914	17	22.3207	1.15933	17	13.3249	1.02835	17	6.54484	0.744118	17	28.268	0.747413	17	30.0725	Quantified
A0A452DLJ3	Uncharacterized protein	ANK3		Uncharacterized protein OS=Capra hircus OX=9925 GN=ANK3 PE=4 SV=1 - [A0A452DLJ3_CAPHI]	13.42	26	32	58	2586	280.678	7.41553	1.01417	46	8.17064	1.00162	46	13.2607	0.97563	46	5.87273	1.02188	46	11.9673	0.978234	46	14.4639	1.00543	46	9.75567	Quantified
A0A452E8H7	Alpha-1,4 glucan phosphorylase	PYGM	FUNCTION: Phosphorylase is an important allosteric enzyme in carbohydrate metabolism. Enzymes from different sources differ in their regulatory mechanisms and in their natural substrates. However, all known phosphorylases share catalytic and structural properties. {ECO:0000256|RuleBase:RU000587}.	Alpha-1,4 glucan phosphorylase OS=Capra hircus OX=9925 GN=PYGM PE=3 SV=1 - [A0A452E8H7_CAPHI]	30.24	20	29	61	840	97.0118	7.2251	1.03338	40	8.28425	0.95385	40	11.4283	0.959476	40	5.36768	0.988703	40	9.6803	0.974368	40	13.0115	1.01128	40	8.42614	Quantified
A0A452DZX3	Uncharacterized protein	CADM3		Uncharacterized protein OS=Capra hircus OX=9925 GN=CADM3 PE=3 SV=1 - [A0A452DZX3_CAPHI]	39.39	11	11	34	396	42.9836	6.1001	0.974168	34	11.1603	1.0893	34	10.7525	0.958141	34	3.95524	1.14284	34	12.4205	0.945947	34	18.0201	0.968476	34	5.70587	Quantified
A0A452G478	UBC core domain-containing protein			UBC core domain-containing protein OS=Capra hircus OX=9925 PE=3 SV=1 - [A0A452G478_CAPHI]	40.27	7	7	21	149	16.7706	5.31299	1.03966	21	14.8198	0.937779	21	23.9059	0.975044	21	13.5106	0.94006	21	9.09499	1.00523	21	23.623	0.993614	21	8.4094	Quantified
A0A452G8Z0	Adenylyl cyclase-associated protein	CAP2		Adenylyl cyclase-associated protein OS=Capra hircus OX=9925 GN=CAP2 PE=3 SV=1 - [A0A452G8Z0_CAPHI]	33.13	15	17	40	486	53.6354	7.03467	1.03137	36	11.4621	1.05092	36	11.1851	0.965688	36	4.11621	1.06862	36	13.9984	0.932263	36	13.1575	1.01617	36	8.57475	Quantified
A0A452DUL2	Uncharacterized protein	RAB3A		Uncharacterized protein OS=Capra hircus OX=9925 GN=RAB3A PE=3 SV=1 - [A0A452DUL2_CAPHI]	45	6	9	43	220	24.9381	5.03369	0.995269	25	14.7957	0.972341	25	26.3152	0.998601	25	15.6899	0.967249	25	25.4158	0.991529	25	29.2009	0.998325	25	22.315	Quantified
A0A452G3P6	PKS_ER domain-containing protein	VAT1L		PKS_ER domain-containing protein OS=Capra hircus OX=9925 GN=VAT1L PE=4 SV=1 - [A0A452G3P6_CAPHI]	30.79	16	16	47	419	45.7521	5.09717	0.980913	47	11.5673	0.907224	47	18.2636	1.01897	47	7.34371	0.972181	47	17.4363	1.04267	47	19.3873	1.00517	47	11.27	Quantified
A0A452EU47	Uncharacterized protein	LOC102180084		Uncharacterized protein OS=Capra hircus OX=9925 GN=LOC102180084 PE=3 SV=1 - [A0A452EU47_CAPHI]	10.97	1	3	9	319	35.7096	5.32568	0.896656	1		1.05397	1		1.03917	1		1.03426	1		1.01098	1		1.02792	1		Quantified
A0A452FD52	Protein disulfide-isomerase A4	PDIA4		Protein disulfide-isomerase A4 OS=Capra hircus OX=9925 GN=PDIA4 PE=3 SV=1 - [A0A452FD52_CAPHI]	25.47	20	20	45	644	72.5118	5.05908	0.949249	45	15.9274	1.04953	45	14.6218	1.08258	45	7.48892	1.05132	45	14.5427	0.922267	45	17.3329	0.944279	45	9.80871	Quantified
A0A452FDY4	Uncharacterized protein	AMPH		Uncharacterized protein OS=Capra hircus OX=9925 GN=AMPH PE=4 SV=1 - [A0A452FDY4_CAPHI]	33.33	18	20	41	684	75.1493	4.67822	0.943935	36	11.4296	1.05864	36	9.51902	0.965926	36	4.78741	1.02067	36	16.2432	1.02832	36	17.7223	0.997551	36	7.07172	Quantified
B2M0S8	RhoB	RhoB		RhoB OS=Capra hircus OX=9925 GN=RhoB PE=2 SV=1 - [B2M0S8_CAPHI]	17.86	4	4	18	196	22.1091	5.23682	1.0066	18	11.7676	1.00732	18	18.467	0.966288	18	4.46592	0.98533	18	16.0099	1.06053	18	14.6367	0.967603	18	12.3826	Quantified
A0A452E5S8	Nucleolin	NCL		Nucleolin OS=Capra hircus OX=9925 GN=NCL PE=4 SV=1 - [A0A452E5S8_CAPHI]	36.88	29	29	50	667	72.1024	4.76709	1.05314	50	12.2234	1.09968	50	18.4857	1.03852	50	6.81787	1.02795	50	20.8653	0.888462	50	29.6451	0.958784	50	13.014	Quantified
A0A452F948	Calcineurin-like phosphoesterase domain-containing protein 1	CPPED1		Calcineurin-like phosphoesterase domain-containing protein 1 OS=Capra hircus OX=9925 GN=CPPED1 PE=3 SV=1 - [A0A452F948_CAPHI]	14.06	4	4	9	313	35.7509	5.79541	0.961224	7	3.78986	0.972512	7	4.75787	0.883941	7	11.9319	1.09135	7	6.09433	1.02175	7	12.3712	1.10375	7	8.55936	Quantified
A0A452E2H1	ATP synthase peripheral stalk subunit OSCP	ATP5PO		ATP synthase peripheral stalk subunit OSCP OS=Capra hircus OX=9925 GN=ATP5PO PE=3 SV=1 - [A0A452E2H1_CAPHI]	47.45	9	9	24	196	21.4425	9.70068	1.05427	23	8.20612	0.991064	23	10.2212	0.999254	23	5.52041	1.10251	23	13.5072	0.868384	23	15.8679	0.95323	23	8.79738	Quantified
A0A452G2J9	FERM domain-containing protein	EPB41L1		FERM domain-containing protein OS=Capra hircus OX=9925 GN=EPB41L1 PE=4 SV=1 - [A0A452G2J9_CAPHI]	29.03	21	22	45	868	96.7556	5.65576	0.970356	42	7.89275	1.07281	42	11.5342	1.00449	42	9.17505	1.04115	42	12.9769	0.990194	42	17.9429	0.976151	42	7.39726	Quantified
A0A452FDV4	Uncharacterized protein	SH3GL2		Uncharacterized protein OS=Capra hircus OX=9925 GN=SH3GL2 PE=3 SV=1 - [A0A452FDV4_CAPHI]	42.61	9	13	45	352	39.831	5.38916	1.03465	36	11.9592	1.05561	36	23.1527	0.937056	36	6.79157	1.00593	36	16.5814	1.00533	36	16.7224	0.998405	36	12.3725	Quantified
A0A452FVB8	Leucine zipper transcription factor-like protein 1	LZTFL1		Leucine zipper transcription factor-like protein 1 OS=Capra hircus OX=9925 GN=LZTFL1 PE=3 SV=1 - [A0A452FVB8_CAPHI]	41.14	12	12	23	299	34.5559	5.30029	1.02341	22	10.2885	0.935877	22	9.18192	0.964746	22	7.939	0.927108	22	16.1304	1.06748	22	19.8221	1.0529	22	4.42246	Quantified
A0A452E712	Adenylate kinase isoenzyme 1	AK1	FUNCTION: Catalyzes the reversible transfer of the terminal phosphate group between ATP and AMP. Also displays broad nucleoside diphosphate kinase activity. Plays an important role in cellular energy homeostasis and in adenine nucleotide metabolism. {ECO:0000256|HAMAP-Rule:MF_03171}.	Adenylate kinase isoenzyme 1 OS=Capra hircus OX=9925 GN=AK1 PE=3 SV=1 - [A0A452E712_CAPHI]	55.67	12	13	28	194	21.6363	8.32373	0.927423	25	16.3825	1.01945	25	7.62736	0.986181	25	6.38715	1.07174	25	19.0046	1.051	25	15.9919	0.976917	25	8.89229	Quantified
A0A452FCG5	Aldolase_II domain-containing protein	ADD3		Aldolase_II domain-containing protein OS=Capra hircus OX=9925 GN=ADD3 PE=3 SV=1 - [A0A452FCG5_CAPHI]	27.3	14	14	23	674	75.3355	6.91748	0.994568	23	9.83548	0.979616	23	11.8316	1.02073	23	7.82721	1.05345	23	12.4025	0.973037	23	11.4176	1.02059	23	7.1588	Quantified
A0A452FTE9	Uncharacterized protein	GNAI1		Uncharacterized protein OS=Capra hircus OX=9925 GN=GNAI1 PE=4 SV=1 - [A0A452FTE9_CAPHI]	30.23	6	13	31	354	40.3352	5.97314	0.985689	11	8.66971	1.05829	11	20.8356	0.952729	11	9.20518	1.05664	11	13.5544	1.05155	11	16.4781	0.938498	11	9.04867	Quantified
A0A452DL94	Synaptophysin	SYP		Synaptophysin OS=Capra hircus OX=9925 GN=SYP PE=3 SV=1 - [A0A452DL94_CAPHI]	15.02	3	4	33	313	33.9235	5.03369	0.895271	24	15.6919	1.09397	24	8.78638	0.944388	24	8.96075	1.14461	24	5.6608	1.12271	24	10.3	0.937964	24	9.83857	Quantified
A0A452GB32	ATP synthase F1 subunit delta	ATP5F1D		ATP synthase F1 subunit delta OS=Capra hircus OX=9925 GN=ATP5F1D PE=3 SV=1 - [A0A452GB32_CAPHI]	17.26	3	3	18	168	17.5552	5.24951	1.01865	18	14.4953	1.03599	16	10.6184	1.06128	18	3.06068	1.09964	17	6.57438	0.9009	17	15.6891	1.0018	18	8.39086	Quantified
A0A452FRH5	Electron transfer flavoprotein-ubiquinone oxidoreductase	ETFDH	FUNCTION: Accepts electrons from ETF and reduces ubiquinone. {ECO:0000256|RuleBase:RU366068}.	Electron transfer flavoprotein-ubiquinone oxidoreductase OS=Capra hircus OX=9925 GN=ETFDH PE=4 SV=1 - [A0A452FRH5_CAPHI]	29.5	16	16	26	617	68.5058	7.40088	1.03243	26	14.1614	0.920111	26	11.4124	1.0133	26	6.01423	0.958433	26	13.0664	0.992275	26	19.4162	1.0263	26	9.73876	Quantified
A0A452DWU1	Histone H4	LOC106503503	FUNCTION: Core component of nucleosome. Nucleosomes wrap and compact DNA into chromatin, limiting DNA accessibility to the cellular machineries which require DNA as a template. Histones thereby play a central role in transcription regulation, DNA repair, DNA replication and chromosomal stability. DNA accessibility is regulated via a complex set of post-translational modifications of histones, als…	Histone H4 OS=Capra hircus OX=9925 GN=LOC106503503 PE=3 SV=1 - [A0A452DWU1_CAPHI]	46.6	6	6	29	103	11.3604	11.356	1.03512	29	14.6826	0.9302	28	9.72937	1.03494	29	5.95824	1.08596	28	8.82563	0.968852	28	21.5154	1.02045	28	6.4749	Quantified
A0A452EBH4	ATP synthase F(0) complex subunit B1, mitochondrial	ATP5PB		ATP synthase F(0) complex subunit B1, mitochondrial OS=Capra hircus OX=9925 GN=ATP5PB PE=3 SV=1 - [A0A452EBH4_CAPHI]	29.69	10	10	37	256	28.7884	9.31982	1.06204	37	11.209	0.90882	37	13.497	1.03209	37	7.81852	1.04435	37	14.0226	0.973126	37	16.9851	0.992029	37	8.92516	Quantified
A0A452EM32	Superoxide dismutase [Cu-Zn]	SOD1	FUNCTION: Destroys radicals which are normally produced within the cells and which are toxic to biological systems. {ECO:0000256|RuleBase:RU000393}.	Superoxide dismutase [Cu-Zn] OS=Capra hircus OX=9925 GN=SOD1 PE=3 SV=1 - [A0A452EM32_CAPHI]	51.95	2	12	50	154	15.923	6.7124	1.02731	7	7.83873	1.04473	7	14.1161	0.915632	7	4.83719	1.13647	7	17.0915	0.916932	7	16.4287	0.903948	7	15.2015	Quantified
A0A452E210	Uncharacterized protein	LOC102175427		Uncharacterized protein OS=Capra hircus OX=9925 GN=LOC102175427 PE=3 SV=1 - [A0A452E210_CAPHI]	37.4	7	7	19	246	27.5191	8.42627	1.08334	18	14.0027	0.920182	18	22.937	1.06019	19	13.826	0.947214	18	14.772	0.982935	18	12.0798	1.05786	18	16.5188	Quantified
A0A452E3Q3	Purine nucleoside phosphorylase	LOC102176691	FUNCTION: The purine nucleoside phosphorylases catalyze the phosphorolytic breakdown of the N-glycosidic bond in the beta-(deoxy)ribonucleoside molecules, with the formation of the corresponding free purine bases and pentose-1-phosphate. {ECO:0000256|PIRNR:PIRNR000477}.	Purine nucleoside phosphorylase OS=Capra hircus OX=9925 GN=LOC102176691 PE=3 SV=1 - [A0A452E3Q3_CAPHI]	30.8	8	8	21	289	32.1132	7.04932	1.09484	21	16.2524	1.00195	21	15.5225	0.984426	21	9.11805	0.918364	21	17.7541	0.99795	21	24.0576	1.00185	21	11.1201	Quantified
A0A452E0A7	Glutathione S-transferase	GSTM3		Glutathione S-transferase OS=Capra hircus OX=9925 GN=GSTM3 PE=3 SV=1 - [A0A452E0A7_CAPHI]	50.22	10	13	38	225	26.8163	7.23975	0.924407	31	10.1193	0.982613	31	14.4196	0.994409	31	11.2848	0.997368	31	13.8642	1.06246	31	17.1767	1.04441	31	8.77445	Quantified
A0A452F4D3	Cystatin domain-containing protein	LOC102186806		Cystatin domain-containing protein OS=Capra hircus OX=9925 GN=LOC102186806 PE=3 SV=1 - [A0A452F4D3_CAPHI]	55.45	6	6	12	101	11.4457	6.30322	1.00895	11	6.67149	0.876853	11	17.9855	0.969846	11	3.65783	0.937261	11	4.17955	1.20278	12	23.2806	1.03302	11	8.541	Quantified
A0A452FG03	Annexin	ANXA1		Annexin OS=Capra hircus OX=9925 GN=ANXA1 PE=3 SV=1 - [A0A452FG03_CAPHI]	36.42	11	12	20	346	38.8732	6.81494	0.980455	18	9.21066	0.845571	17	18.6508	1.07441	18	5.96013	0.846106	18	10.1241	1.09307	18	25.9185	1.09557	18	10.6991	Quantified
A0A452E637	Uncharacterized protein	PACSIN2		Uncharacterized protein OS=Capra hircus OX=9925 GN=PACSIN2 PE=3 SV=1 - [A0A452E637_CAPHI]	32.26	11	14	27	434	50.1166	5.74463	0.945945	23	12.4007	0.961195	23	16.5159	0.998812	23	6.40616	0.924493	23	10.9837	1.09436	23	17.4283	1.09411	23	11.0151	Quantified
A0A452F0F0	Cytochrome c domain-containing protein	CYC1		Cytochrome c domain-containing protein OS=Capra hircus OX=9925 GN=CYC1 PE=3 SV=1 - [A0A452F0F0_CAPHI]	30.15	7	7	28	325	35.2879	8.98291	1.00279	28	7.03052	0.953046	28	21.6898	0.996833	28	7.57368	0.965211	28	22.4084	1.12593	28	26.981	1.03159	28	14.1564	Quantified
A0A452EBX4	WD_REPEATS_REGION domain-containing protein			WD_REPEATS_REGION domain-containing protein OS=Capra hircus OX=9925 PE=3 SV=1 - [A0A452EBX4_CAPHI]	17.24	2	7	27	319	35.4043	7.38623	1.14862	5	4.41909	0.642842	5	12.8293	0.905639	5	10.2358	0.736682	5	17.9653	1.37718	5	3.35673	1.14871	5	10.5528	Quantified
A0A452EVG7	V-type proton ATPase subunit H	ATP6V1H	FUNCTION: Subunit of the peripheral V1 complex of vacuolar ATPase. Subunit H activates ATPase activity of the enzyme and couples ATPase activity to proton flow. Vacuolar ATPase is responsible for acidifying a variety of intracellular compartments in eukaryotic cells, thus providing most of the energy required for transport processes in the vacuolar system. {ECO:0000256|PIRNR:PIRNR032184}.	V-type proton ATPase subunit H OS=Capra hircus OX=9925 GN=ATP6V1H PE=3 SV=1 - [A0A452EVG7_CAPHI]	33.55	14	14	32	465	54.0573	6.60986	1.01752	32	9.71557	1.06032	31	18.4813	1.01274	32	6.72173	1.07217	31	15.3552	0.927877	32	20.3922	0.99039	32	9.35207	Quantified
A0A452F2C6	FERM domain-containing protein	EZR		FERM domain-containing protein OS=Capra hircus OX=9925 GN=EZR PE=4 SV=1 - [A0A452F2C6_CAPHI]	24.44	14	18	31	581	68.7445	6.41748	0.941584	22	8.12836	0.995762	22	8.40102	1.10758	22	8.30052	1.03234	22	11.4043	0.927823	22	19.2803	0.989036	22	10.6918	Quantified
A0A452F0A6	Protein-tyrosine-phosphatase	PTPRD		Protein-tyrosine-phosphatase OS=Capra hircus OX=9925 GN=PTPRD PE=3 SV=1 - [A0A452F0A6_CAPHI]	17.89	11	20	32	1498	168.617	6.81494	1.03364	19	14.1119	1.06859	19	8.58424	0.974873	19	9.80184	1.04627	19	11.8992	0.917912	19	13.9352	0.950774	19	7.98912	Quantified
A0A452GB25	NADH dehydrogenase [ubiquinone] 1 alpha subcomplex subunit 2	NDUFA2	FUNCTION: Accessory subunit of the mitochondrial membrane respiratory chain NADH dehydrogenase (Complex I), that is believed not to be involved in catalysis. Complex I functions in the transfer of electrons from NADH to the respiratory chain. The immediate electron acceptor for the enzyme is believed to be ubiquinone. {ECO:0000256|PIRNR:PIRNR005822}.	NADH dehydrogenase [ubiquinone] 1 alpha subcomplex subunit 2 OS=Capra hircus OX=9925 GN=NDUFA2 PE=3 SV=1 - [A0A452GB25_CAPHI]	62.63	7	8	29	99	11.0729	9.90576	0.912223	24	9.72256	1.05134	24	12.0396	1.00645	24	4.48796	1.0966	24	8.45456	0.947537	24	6.13317	0.990637	24	7.91378	Quantified
A0A452EJ63	General vesicular transport factor p115	USO1		General vesicular transport factor p115 OS=Capra hircus OX=9925 GN=USO1 PE=3 SV=1 - [A0A452EJ63_CAPHI]	18.45	15	15	26	965	107.932	4.85596	1.03395	26	9.99623	1.07843	26	15.6307	0.998464	26	7.96448	1.01963	26	15.2533	0.962972	26	11.7487	0.989662	26	10.4659	Quantified
A0A452EVI1	Uncharacterized protein	RAB6B		Uncharacterized protein OS=Capra hircus OX=9925 GN=RAB6B PE=4 SV=1 - [A0A452EVI1_CAPHI]	33.17	6	9	32	208	23.4469	5.52881	1.0597	13	17.5694	1.11302	13	30.5352	0.967415	12	16.4054	0.995205	13	18.2442	1.00756	13	27.1986	1.02467	12	14.8438	Quantified
A0A452E2J7	Uncharacterized protein	ACTN2		Uncharacterized protein OS=Capra hircus OX=9925 GN=ACTN2 PE=3 SV=1 - [A0A452E2J7_CAPHI]	24.83	14	20	34	894	103.74	5.45264	1.08074	25	11.1795	0.931208	25	11.8828	1.07583	25	8.30211	0.856189	25	12.9024	0.948644	25	16.3372	1.0767	25	6.98834	Quantified
A0A452F6Y7	Guanine nucleotide exchange factor H1	ARHGEF2		Guanine nucleotide exchange factor H1 OS=Capra hircus OX=9925 GN=ARHGEF2 PE=4 SV=1 - [A0A452F6Y7_CAPHI]	11.37	10	10	22	985	111.403	6.78564	0.978184	22	12.9227	1.02083	22	6.84595	0.977944	22	6.97465	0.928504	22	11.7111	1.03268	22	26.294	1.06536	22	8.61249	Quantified
A0A452EUU0	Glucose-6-phosphate isomerase	GPI		Glucose-6-phosphate isomerase OS=Capra hircus OX=9925 GN=GPI PE=3 SV=1 - [A0A452EUU0_CAPHI]	26.75	14	14	28	557	62.7971	7.94287	1.0269	28	12.6093	1.00832	28	18.1042	0.957383	28	7.96143	1.06945	28	15.9027	0.9604	28	18.3841	0.994459	28	9.5672	Quantified
A0A452EL69	Uncharacterized protein	LAMC1		Uncharacterized protein OS=Capra hircus OX=9925 GN=LAMC1 PE=4 SV=1 - [A0A452EL69_CAPHI]	12.44	17	17	29	1608	177.656	5.10986	1.02677	29	7.47859	0.979467	29	19.0996	1.00874	29	7.48564	0.936053	29	18.847	1.01603	29	20.4958	1.02919	29	10.2942	Quantified
A0A452FEG8	Succinate--CoA ligase [ADP/GDP-forming] subunit alpha, mitochondrial	SUCLG1	FUNCTION: Succinyl-CoA synthetase functions in the citric acid cycle (TCA), coupling the hydrolysis of succinyl-CoA to the synthesis of either ATP or GTP and thus represents the only step of substrate-level phosphorylation in the TCA. The alpha subunit of the enzyme binds the substrates coenzyme A and phosphate, while succinate binding and specificity for either ATP or GTP is provided by differen…	Succinate--CoA ligase [ADP/GDP-forming] subunit alpha, mitochondrial OS=Capra hircus OX=9925 GN=SUCLG1 PE=3 SV=1 - [A0A452FEG8_CAPHI]	25.14	9	9	26	346	36.0798	9.23193	1.06836	26	12.7002	1.09936	26	5.60066	1.02059	26	3.31409	1.09757	26	9.30129	0.825511	26	19.629	0.939589	26	9.4438	Quantified
A0A452F6K3	RNA helicase	DHX9		RNA helicase OS=Capra hircus OX=9925 GN=DHX9 PE=3 SV=1 - [A0A452F6K3_CAPHI]	19.84	24	24	36	1250	138.37	7.26904	0.967301	36	10.6421	1.02084	36	14.4053	1.02465	36	5.7242	1.01947	36	8.65683	0.960076	36	15.3303	0.982593	36	11.0875	Quantified
A0A452FTN4	Phosphoserine aminotransferase	PSAT1		Phosphoserine aminotransferase OS=Capra hircus OX=9925 GN=PSAT1 PE=3 SV=1 - [A0A452FTN4_CAPHI]	29.19	11	12	29	370	40.4368	7.6499	1.10222	28	13.6823	1.00104	28	9.39688	1.00295	28	7.29919	0.963137	28	7.84005	0.991376	28	12.8279	1.01421	28	5.79548	Quantified
A0A452FD51	26S proteasome non-ATPase regulatory subunit 9	PSMD9		26S proteasome non-ATPase regulatory subunit 9 OS=Capra hircus OX=9925 GN=PSMD9 PE=3 SV=1 - [A0A452FD51_CAPHI]	42.53	7	7	15	221	24.2423	6.43018	0.929161	15	16.5409	0.920845	15	21.3303	0.986873	15	16.3233	0.917028	15	15.0017	1.12332	15	19.1611	1.05906	15	11.4218	Quantified
A0A452E4S6	Manserin	SCG2		Manserin OS=Capra hircus OX=9925 GN=SCG2 PE=3 SV=1 - [A0A452E4S6_CAPHI]	35.12	19	19	36	635	72.6818	4.81787	0.986255	36	16.2293	0.928507	36	10.5493	0.919328	36	6.25652	1.08673	36	16.2762	1.03647	36	19.1123	1.01457	36	11.6779	Quantified
A0A452DY24	Thioredoxin domain-containing protein	PRDX2	FUNCTION: Thiol-specific peroxidase that catalyzes the reduction of hydrogen peroxide and organic hydroperoxides to water and alcohols, respectively. {ECO:0000256|PIRNR:PIRNR000239}.	Thioredoxin domain-containing protein OS=Capra hircus OX=9925 GN=PRDX2 PE=3 SV=1 - [A0A452DY24_CAPHI]	57.07	11	11	33	198	21.773	5.60498	0.975031	33	10.1295	1.10193	33	12.0019	1.02496	33	3.3519	1.05643	33	12.0657	0.955567	33	14.0109	0.964216	33	5.81738	Quantified
A0A452EBF7	V-type proton ATPase subunit G		FUNCTION: Catalytic subunit of the peripheral V1 complex of vacuolar ATPase (V-ATPase). V-ATPase is responsible for acidifying a variety of intracellular compartments in eukaryotic cells. {ECO:0000256|RuleBase:RU364019}.	V-type proton ATPase subunit G OS=Capra hircus OX=9925 PE=3 SV=1 - [A0A452EBF7_CAPHI]	58.47	7	9	20	118	13.5108	9.70068	0.963393	16	7.55146	0.93097	16	14.0469	0.878679	16	13.3102	1.04555	16	16.6832	1.05815	16	27.6666	1.03804	16	14.4134	Quantified
A0A452EC09	Ubiquitin carboxyl-terminal hydrolase	USP5	FUNCTION: Deubiquitinating enzyme that removes conjugated ubiquitin from specific proteins to regulate different cellular processes. {ECO:0000256|RuleBase:RU366025}.	Ubiquitin carboxyl-terminal hydrolase OS=Capra hircus OX=9925 GN=USP5 PE=3 SV=1 - [A0A452EC09_CAPHI]	25.39	16	16	30	835	93.2653	5.05908	1.02171	30	8.35382	0.937288	30	22.8711	0.989023	30	5.04427	0.964664	30	13.9724	1.09681	30	24.4274	0.986306	30	12.252	Quantified
A0A452F4L3	Fibrinogen alpha chain	FGA		Fibrinogen alpha chain OS=Capra hircus OX=9925 GN=FGA PE=4 SV=1 - [A0A452F4L3_CAPHI]	28.96	19	19	33	618	66.9581	6.99072	0.904061	33	11.3541	0.988938	33	14.1709	1.19116	33	11.0584	0.902229	33	15.4882	1.05008	33	16.8434	0.999369	33	8.47192	Quantified
A0A452EF34	V-SNARE coiled-coil homology domain-containing protein	VAMP3		V-SNARE coiled-coil homology domain-containing protein OS=Capra hircus OX=9925 GN=VAMP3 PE=3 SV=1 - [A0A452EF34_CAPHI]	41.35	1	4	18	104	11.5381	8.79248	1.00901	1		0.930449	1		0.976657	1		0.831519	1		1.16148	1		1.09642	1		Quantified
A0A452G7L6	Uncharacterized protein	SNTA1		Uncharacterized protein OS=Capra hircus OX=9925 GN=SNTA1 PE=3 SV=1 - [A0A452G7L6_CAPHI]	24.65	12	12	24	499	53.1885	6.80029	1.03402	24	9.043	1.02167	24	15.5015	0.99176	24	4.90843	1.03119	24	22.1095	1.05451	24	14.1039	0.954816	24	9.52809	Quantified
A0A452DKD8	Uncharacterized protein			Uncharacterized protein OS=Capra hircus OX=9925 PE=3 SV=1 - [A0A452DKD8_CAPHI]	13.25	1	1	11	83	9.3647	5.46533	0.994063	11	7.83002	1.09629	11	6.52958	1.13705	11	12.542	0.95459	11	8.16651	0.874214	11	16.0382	0.967174	11	8.72073	Quantified
A0A452FK82	Uncharacterized protein	ARHGDIA		Uncharacterized protein OS=Capra hircus OX=9925 GN=ARHGDIA PE=3 SV=1 - [A0A452FK82_CAPHI]	58.33	10	10	45	204	23.4068	5.19873	1.02238	45	15.3291	0.966688	45	12.4533	1.011	45	6.80036	0.968741	45	18.2812	1.0517	45	18.3218	0.991715	45	7.4429	Quantified
A0A452ERW8	Dihydrolipoyllysine-residue succinyltransferase component of 2-oxoglutarate dehydrogenase complex, mitochondrial	DLST		Dihydrolipoyllysine-residue succinyltransferase component of 2-oxoglutarate dehydrogenase complex, mitochondrial OS=Capra hircus OX=9925 GN=DLST PE=3 SV=1 - [A0A452ERW8_CAPHI]	24.84	12	12	34	455	48.9116	8.95361	1.06521	33	13.4619	1.07973	33	18.2542	1.03	34	6.70256	1.07469	34	14.7057	0.839188	34	26.5147	0.945025	34	10.7082	Quantified
A0A452G9B4	SH3 domain-containing protein	CTTN		SH3 domain-containing protein OS=Capra hircus OX=9925 GN=CTTN PE=4 SV=1 - [A0A452G9B4_CAPHI]	32.21	18	18	33	534	60.0109	5.73193	0.974899	33	8.34932	1.07879	33	11.2047	1.05439	33	6.16566	1.04921	33	10.6689	0.957448	33	6.54698	0.987874	33	7.81826	Quantified
A0A452G8U8	Dimethylargininase	DDAH2		Dimethylargininase OS=Capra hircus OX=9925 GN=DDAH2 PE=3 SV=1 - [A0A452G8U8_CAPHI]	36.14	8	9	18	285	29.7474	6.01123	0.929253	15	7.03071	1.05417	15	9.28902	0.977593	15	5.3675	1.06394	15	13.3941	0.994615	15	15.4559	1.01817	15	5.29371	Quantified
A0A452DR39	Uncharacterized protein	LOC108633281		Uncharacterized protein OS=Capra hircus OX=9925 GN=LOC108633281 PE=3 SV=1 - [A0A452DR39_CAPHI]	45.85	10	10	24	277	30.4197	8.07471	0.995125	24	11.0459	1.06072	24	16.3307	0.997215	24	7.30732	1.07407	24	17.4731	0.997563	24	14.505	0.96841	24	15.5614	Quantified
A0A452EN03	Uncharacterized protein	HSPG2		Uncharacterized protein OS=Capra hircus OX=9925 GN=HSPG2 PE=4 SV=1 - [A0A452EN03_CAPHI]	7.19	24	24	34	4353	464.134	6.50732	1.00377	34	14.8143	1.03129	34	19.6474	0.997936	34	9.31971	0.96303	34	13.6791	1.03614	34	25.8658	1.01713	34	12.7781	Quantified
A0A452FQM7	Uncharacterized protein	ATP6V1E1		Uncharacterized protein OS=Capra hircus OX=9925 GN=ATP6V1E1 PE=3 SV=1 - [A0A452FQM7_CAPHI]	44.25	13	13	25	226	26.1088	8.44092	0.967551	25	9.74688	1.07522	25	12.3846	0.971087	25	9.28171	1.10063	25	8.79048	0.926797	25	11.5867	0.972917	25	7.10519	Quantified
A0A452EJ87	VWFA domain-containing protein	CACNA2D2		VWFA domain-containing protein OS=Capra hircus OX=9925 GN=CACNA2D2 PE=3 SV=1 - [A0A452EJ87_CAPHI]	8.66	10	10	25	1143	128.911	5.56689	0.961355	25	10.0437	0.989904	25	14.1415	1.01209	25	7.3199	1.00846	25	8.62743	0.988107	25	20.728	0.982177	25	4.30055	Quantified
A0A452DWB4	10-formyltetrahydrofolate dehydrogenase	ALDH1L1		10-formyltetrahydrofolate dehydrogenase OS=Capra hircus OX=9925 GN=ALDH1L1 PE=3 SV=1 - [A0A452DWB4_CAPHI]	19.69	14	16	28	899	98.3844	5.65576	1.08239	24	15.5586	0.928726	24	18.8751	0.902163	24	11.6385	1.00205	24	13.8623	1.03354	24	19.5542	0.94956	24	10.3678	Quantified
A0A452EPV3	Threonyl-tRNA synthetase	TARS3		Threonyl-tRNA synthetase OS=Capra hircus OX=9925 GN=TARS3 PE=3 SV=1 - [A0A452EPV3_CAPHI]	10.77	6	6	10	724	82.8238	6.01123	0.996974	7	5.70447	1.07313	7	9.22867	1.0342	7	5.71764	0.997099	7	6.52537	0.891192	7	11.2634	1.03773	7	2.11834	Quantified
A0A452DTQ8	Agrin	AGRN		Agrin OS=Capra hircus OX=9925 GN=AGRN PE=4 SV=1 - [A0A452DTQ8_CAPHI]	9.75	16	16	25	2041	216.204	6.04932	0.96538	25	15.6781	1.11471	25	9.05352	1.01565	25	5.46868	1.07027	25	8.81262	0.93227	25	22.6558	0.978922	25	13.4977	Quantified
A0A452FVT3	Dynamin-1-like protein	DNM1L		Dynamin-1-like protein OS=Capra hircus OX=9925 GN=DNM1L PE=3 SV=1 - [A0A452FVT3_CAPHI]	32.67	23	23	39	707	78.5978	8.17725	1.04373	39	9.13755	1.02023	39	17.3121	0.985225	39	6.17442	0.931878	39	16.6691	1.0477	39	17.4381	0.999894	39	13.2724	Quantified
A0A452ECY3	Uncharacterized protein	SIRPA		Uncharacterized protein OS=Capra hircus OX=9925 GN=SIRPA PE=4 SV=1 - [A0A452ECY3_CAPHI]	18.97	6	8	18	506	54.6898	7.73779	1.07315	13	14.2978	0.91475	13	14.3354	0.983162	13	4.16669	0.926661	13	18.8881	1.01146	13	17.2255	1.07668	13	8.84762	Quantified
X2J1X8	Cathepsin D (Fragment)	CTSD		Cathepsin D (Fragment) OS=Capra hircus OX=9925 GN=CTSD PE=2 SV=1 - [X2J1X8_CAPHI]	29.85	10	10	27	412	44.5679	7.6499	1.08592	27	10.2838	1.07551	27	24.1094	1.00417	27	10.0268	1.02968	27	16.0999	0.859255	27	11.4139	0.916869	27	8.37932	Quantified
A0A452G9R2	Glutathione S-transferase	LOC100861222		Glutathione S-transferase OS=Capra hircus OX=9925 GN=LOC100861222 PE=3 SV=1 - [A0A452G9R2_CAPHI]	31.73	1	7	20	208	24.4885	6.55127																			Identified
A0A452E1B4	Nuclear distribution protein C homolog	NUDC		Nuclear distribution protein C homolog OS=Capra hircus OX=9925 GN=NUDC PE=3 SV=1 - [A0A452E1B4_CAPHI]	38.86	13	14	34	332	38.2703	5.37646	0.988804	31	8.5709	0.961634	31	30.3156	1.01802	31	8.88034	1.01115	31	22.9353	0.977089	31	22.646	1.01746	31	14.5669	Quantified
A0A452ETT7	ADF-H domain-containing protein	DBNL		ADF-H domain-containing protein OS=Capra hircus OX=9925 GN=DBNL PE=4 SV=1 - [A0A452ETT7_CAPHI]	36.83	1	14	26	429	48.0047	5.12256	1.02159	1		0.745366	1		0.706527	1		0.925635	1		1.41904	1		1.11722	1		Quantified
A0A452E294	Superoxide dismutase	SOD2	FUNCTION: Destroys radicals which are normally produced within the cells and which are toxic to biological systems. {ECO:0000256|RuleBase:RU000414}.	Superoxide dismutase OS=Capra hircus OX=9925 GN=SOD2 PE=3 SV=1 - [A0A452E294_CAPHI]	26.13	8	8	25	222	24.5646	8.74854	1.11948	25	10.1702	0.962631	25	11.3731	0.972123	25	5.37615	0.898338	25	12.4609	0.988874	25	12.7041	1.07384	25	7.82207	Quantified
A0A452DMV5	Transgelin	TAGLN3		Transgelin OS=Capra hircus OX=9925 GN=TAGLN3 PE=3 SV=1 - [A0A452DMV5_CAPHI]	57.29	14	14	29	199	22.4702	7.32764	1.09163	29	23.0216	1.07378	29	24.5554	0.989793	29	8.95119	1.07923	29	18.385	0.904963	29	20.1853	0.98074	29	18.8573	Quantified
A0A452EHI7	Uncharacterized protein			Uncharacterized protein OS=Capra hircus OX=9925 PE=4 SV=1 - [A0A452EHI7_CAPHI]	31.61	5	7	24	193	21.83	5.77002	0.927283	16	14.0729	1.1679	16	8.07686	1.05334	16	6.82391	1.14009	16	10.4276	0.81678	16	12.8084	0.920734	16	11.5818	Quantified
A0A452FPF6	Phenylalanine--tRNA ligase	FARSA		Phenylalanine--tRNA ligase OS=Capra hircus OX=9925 GN=FARSA PE=3 SV=1 - [A0A452FPF6_CAPHI]	26.4	10	10	18	500	56.4878	7.31299	0.970269	17	19.1967	0.930959	17	15.1142	1.06377	17	7.45168	0.961566	17	17.2089	0.98142	17	21.846	1.02463	17	7.17568	Quantified
A0A452F569	Axonal membrane protein GAP-43	GAP43		Axonal membrane protein GAP-43 OS=Capra hircus OX=9925 GN=GAP43 PE=3 SV=1 - [A0A452F569_CAPHI]	82.77	20	20	65	238	24.7989	4.75439	1.00526	65	13.8676	0.932107	64	13.9713	0.972935	65	11.3864	0.862927	64	16.1099	1.11103	65	20.3327	1.06881	65	9.7467	Quantified
A0A452DT65	GTP-binding nuclear protein Ran	LOC108637516	FUNCTION: GTP-binding protein involved in nucleocytoplasmic transport. Required for the import of protein into the nucleus and also for RNA export. Involved in chromatin condensation and control of cell cycle. {ECO:0000256|RuleBase:RU363057}.	GTP-binding nuclear protein Ran OS=Capra hircus OX=9925 GN=LOC108637516 PE=3 SV=1 - [A0A452DT65_CAPHI]	31.48	7	7	20	216	24.4216	7.48877	1.04366	20	11.574	1.06842	20	6.59051	1.04367	20	6.37287	1.02921	20	10.6096	0.916638	20	18.2519	0.925884	20	8.81345	Quantified
A0A097C2Y8	Peptidyl-prolyl cis-trans isomerase (Fragment)	PPIB	FUNCTION: PPIases accelerate the folding of proteins. It catalyzes the cis-trans isomerization of proline imidic peptide bonds in oligopeptides. {ECO:0000256|RuleBase:RU363019}.	Peptidyl-prolyl cis-trans isomerase (Fragment) OS=Capra hircus OX=9925 GN=PPIB PE=2 SV=1 - [A0A097C2Y8_CAPHI]	49.54	11	13	26	216	23.7145	9.31982	1.05183	22	7.38844	0.981631	22	7.56951	1.12165	22	6.33634	0.979533	22	15.2172	0.875917	22	18.6925	0.975409	22	9.83376	Quantified
A0A452ESB8	Uncharacterized protein	ACTR3		Uncharacterized protein OS=Capra hircus OX=9925 GN=ACTR3 PE=3 SV=1 - [A0A452ESB8_CAPHI]	28.89	7	9	28	405	46.1105	5.88428	1.0152	23	14.6634	1.06375	23	11.5049	0.985412	23	11.248	1.00795	23	8.1691	0.968355	23	15.5938	0.989437	23	9.22775	Quantified
A0A452E4M3	Uncharacterized protein	IGSF8		Uncharacterized protein OS=Capra hircus OX=9925 GN=IGSF8 PE=4 SV=1 - [A0A452E4M3_CAPHI]	23.28	9	9	21	610	64.3262	7.95752	0.976378	21	14.4295	0.9545	21	25.8508	1.01396	21	15.9482	0.985434	21	13.7808	0.971895	21	28.4903	1.00177	21	12.1535	Quantified
A0A452DRZ8	Aldo_ket_red domain-containing protein	AKR1A1		Aldo_ket_red domain-containing protein OS=Capra hircus OX=9925 GN=AKR1A1 PE=3 SV=1 - [A0A452DRZ8_CAPHI]	40.92	14	14	39	325	36.537	7.26904	1.02254	39	11.8243	0.968495	39	18.5333	0.976238	39	7.9433	0.987261	39	17.4527	1.08441	39	15.5178	1.00724	39	7.18578	Quantified
A0A452FWG1	ZnF_CDGSH domain-containing protein			ZnF_CDGSH domain-containing protein OS=Capra hircus OX=9925 PE=4 SV=1 - [A0A452FWG1_CAPHI]	54.29	7	7	29	105	11.737	8.85107	1.08609	29	12.2928	0.986047	29	17.3119	1.03651	29	5.15909	0.996977	29	15.0469	0.949894	29	17.5453	0.950614	29	4.23921	Quantified
A0A452ESQ8	Uncharacterized protein	DBNL		Uncharacterized protein OS=Capra hircus OX=9925 GN=DBNL PE=3 SV=1 - [A0A452ESQ8_CAPHI]	36.77	1	14	26	427	48.1996	4.99561	1.06135	1		0.82857	1		0.977131	1		0.926357	1		1.31802	1		0.862091	1		Quantified
A0A452F2G7	Succinate dehydrogenase [ubiquinone] flavoprotein subunit, mitochondrial	SDHA	FUNCTION: Flavoprotein (FP) subunit of succinate dehydrogenase (SDH) that is involved in complex II of the mitochondrial electron transport chain and is responsible for transferring electrons from succinate to ubiquinone (coenzyme Q). {ECO:0000256|RuleBase:RU362051}.	Succinate dehydrogenase [ubiquinone] flavoprotein subunit, mitochondrial OS=Capra hircus OX=9925 GN=SDHA PE=3 SV=1 - [A0A452F2G7_CAPHI]	22.11	13	13	40	665	72.9282	7.26904	1.05786	40	9.81823	1.0218	40	20.0347	1.02362	40	10.4053	0.998767	40	15.2847	0.955242	40	26.3468	0.973383	40	10.0768	Quantified
A0A452EL91	Tyrosine--tRNA ligase	YARS1		Tyrosine--tRNA ligase OS=Capra hircus OX=9925 GN=YARS1 PE=3 SV=1 - [A0A452EL91_CAPHI]	33.52	18	18	35	528	59.1191	6.94678	1.03267	35	11.6015	1.02002	35	12.7223	0.948602	35	4.4909	1.0208	35	16.2451	0.997474	35	15.9293	0.995634	35	8.16954	Quantified
A0A452F4J5	Calcium-activated neutral proteinase 2	CAPN2		Calcium-activated neutral proteinase 2 OS=Capra hircus OX=9925 GN=CAPN2 PE=3 SV=1 - [A0A452F4J5_CAPHI]	16.86	11	12	25	700	79.9068	4.99561	0.972696	23	12.2285	1.02047	22	17.1074	0.992359	23	8.83409	0.965158	23	17.5195	0.999104	23	16.2385	0.978498	23	10.6716	Quantified
A0A452E2C0	Transthyretin	TTR	FUNCTION: Thyroid hormone-binding protein. Probably transports thyroxine from the bloodstream to the brain. {ECO:0000256|RuleBase:RU361269}.	Transthyretin OS=Capra hircus OX=9925 GN=TTR PE=3 SV=1 - [A0A452E2C0_CAPHI]	23.62	4	4	11	127	13.6249	5.84619	0.854381	10	21.3635	0.868453	10	11.2882	1.02175	10	9.39361	1.15744	10	5.64233	1.13168	10	14.4705	1.00284	10	5.0095	Quantified
A0A452DK40	Annexin	ANXA7		Annexin OS=Capra hircus OX=9925 GN=ANXA7 PE=3 SV=1 - [A0A452DK40_CAPHI]	19.6	9	9	18	449	48.6699	7.18115	0.956179	18	12.3874	0.933771	18	8.70775	0.962344	18	5.0596	0.975549	18	11.0293	1.05929	18	13.027	1.05593	18	5.17858	Quantified
A0A452E166	Signal transducer and activator of transcription	STAT1		Signal transducer and activator of transcription OS=Capra hircus OX=9925 GN=STAT1 PE=3 SV=1 - [A0A452E166_CAPHI]	19.89	12	12	18	749	87.0555	6.12549	0.977535	18	9.0495	0.893718	18	24.6363	1.00354	18	9.66856	0.914372	18	17.5081	1.05777	18	19.2027	1.0719	18	9.06035	Quantified
A0A452F9N2	Adenylosuccinate synthetase isozyme 2	ADSS	FUNCTION: Plays an important role in the de novo pathway and in the salvage pathway of purine nucleotide biosynthesis. Catalyzes the first commited step in the biosynthesis of AMP from IMP. {ECO:0000256|HAMAP-Rule:MF_03127}.; FUNCTION: Plays an important role in the de novo pathway of purine nucleotide biosynthesis. {ECO:0000256|RuleBase:RU000520}.	Adenylosuccinate synthetase isozyme 2 OS=Capra hircus OX=9925 GN=ADSS PE=3 SV=1 - [A0A452F9N2_CAPHI]	15.79	6	6	10	456	50.1228	6.55127	0.996573	10	19.0115	1.10686	10	11.1671	1.06284	10	18.9458	0.988398	10	12.3844	0.955347	10	22.8075	0.926496	10	12.2309	Quantified
A0A452GBK7	Complement component 1 Q subcomponent-binding protein, mitochondrial	C1QBP		Complement component 1 Q subcomponent-binding protein, mitochondrial OS=Capra hircus OX=9925 GN=C1QBP PE=3 SV=1 - [A0A452GBK7_CAPHI]	7.19	1	1	5	278	30.4611	4.71631	1.1527	5	2.41579	0.798081	5	4.51981	1.02579	5	5.12999	0.753996	5	8.80333	1.14943	5	5.35464	1.08139	5	2.79236	Quantified
A0A452FMG7	ENTH domain-containing protein	SNAP91		ENTH domain-containing protein OS=Capra hircus OX=9925 GN=SNAP91 PE=3 SV=1 - [A0A452FMG7_CAPHI]	19.25	10	10	24	587	61.8882	8.41162	1.01379	24	7.49591	1.03234	24	12.9507	1.01161	24	8.37022	1.08718	24	11.756	0.888189	24	19.4633	0.9565	24	12.0983	Quantified
A0A452DQ07	PCI domain-containing protein	PSMD3		PCI domain-containing protein OS=Capra hircus OX=9925 GN=PSMD3 PE=3 SV=1 - [A0A452DQ07_CAPHI]	26.78	16	16	24	534	60.9345	8.60205	1.0155	24	12.9377	0.952625	24	20.5669	1.03112	24	3.77316	0.920879	24	16.2035	1.0358	24	15.7565	1.01461	24	8.53738	Quantified
A0A452EPS0	Spectrin beta chain	SPTBN4		Spectrin beta chain OS=Capra hircus OX=9925 GN=SPTBN4 PE=3 SV=1 - [A0A452EPS0_CAPHI]	11.35	23	27	35	2564	288.539	6.1001	0.978819	30	12.5259	0.968005	30	12.1865	0.933627	30	5.30323	0.958382	30	15.804	1.12859	30	22.4879	1.05682	30	10.1807	Quantified
A0A452F921	RuvB-like helicase	RUVBL1	FUNCTION: Proposed core component of the chromatin remodeling Ino80 complex which exhibits DNA- and nucleosome-activated ATPase activity and catalyzes ATP-dependent nucleosome sliding. {ECO:0000256|RuleBase:RU363048}.	RuvB-like helicase OS=Capra hircus OX=9925 GN=RUVBL1 PE=3 SV=1 - [A0A452F921_CAPHI]	22.15	8	8	18	456	50.1223	6.41748	0.999489	18	8.24946	1.0418	18	11.2887	1.03122	18	7.5641	1.04488	18	10.9682	0.963917	18	14.8716	0.998445	18	8.40434	Quantified
A0A452E2J6	Uncharacterized protein	AQP4		Uncharacterized protein OS=Capra hircus OX=9925 GN=AQP4 PE=3 SV=1 - [A0A452E2J6_CAPHI]	19.56	7	7	25	317	34.0717	7.88428	0.97645	25	14.2482	0.852705	25	33.8366	0.972592	25	7.37293	0.921476	25	25.4388	1.16997	25	24.4994	1.00996	25	15.4592	Quantified
A0A452F632	TPR_REGION domain-containing protein	TOMM70		TPR_REGION domain-containing protein OS=Capra hircus OX=9925 GN=TOMM70 PE=4 SV=1 - [A0A452F632_CAPHI]	40.39	21	21	38	609	67.446	7.12256	1.023	38	11.7384	1.04924	38	16.3539	1.01143	38	5.70233	1.0015	38	19.5077	0.931061	38	23.2113	0.963961	38	11.3539	Quantified
A0A452E8M7	Isocitrate dehydrogenase [NAD] subunit, mitochondrial	IDH3B		Isocitrate dehydrogenase [NAD] subunit, mitochondrial OS=Capra hircus OX=9925 GN=IDH3B PE=3 SV=1 - [A0A452E8M7_CAPHI]	25.45	9	10	27	385	42.5038	8.67529	1.07213	26	8.72246	0.97181	25	15.4303	0.974219	26	8.29766	0.97083	26	10.9243	1.0355	26	15.3846	1.01068	26	9.09579	Quantified
A0A452FZZ3	Uncharacterized protein	ILF3		Uncharacterized protein OS=Capra hircus OX=9925 GN=ILF3 PE=4 SV=1 - [A0A452FZZ3_CAPHI]	16.48	12	13	24	898	95.7474	8.80713	1.03153	23	7.06504	1.0155	23	8.62677	1.00953	23	8.65242	0.995215	23	9.94034	1.03506	23	17.7987	0.981971	23	7.5634	Quantified
A0A452FY07	Uncharacterized protein	ACAA2		Uncharacterized protein OS=Capra hircus OX=9925 GN=ACAA2 PE=3 SV=1 - [A0A452FY07_CAPHI]	37.28	9	9	17	397	42.0846	7.91357	0.966514	17	12.7511	1.03569	17	11.6298	0.999628	17	5.29828	1.09689	17	17.4183	0.992479	17	16.6081	0.958544	17	9.13473	Quantified
I1X3V1	Galectin	GAL1		Galectin OS=Capra hircus OX=9925 GN=GAL1 PE=2 SV=1 - [I1X3V1_CAPHI]	54.41	7	7	26	136	14.8082	5.09717	0.966234	26	8.00591	0.949473	26	14.7183	1.03052	26	5.59676	1.043	26	9.08343	1.01148	26	19.0661	1.02961	26	13.3498	Quantified
A0A452GBJ0	BRO1 domain-containing protein	PDCD6IP		BRO1 domain-containing protein OS=Capra hircus OX=9925 GN=PDCD6IP PE=4 SV=1 - [A0A452GBJ0_CAPHI]	22.39	17	17	35	880	97.436	6.52197	1.08037	35	10.0615	1.00242	35	24.906	1.0132	35	7.75863	1.04244	35	20.4762	0.941189	35	30.5267	0.943743	35	14.7517	Quantified
A0A452G4A1	Flavodoxin_2 domain-containing protein	NQO1		Flavodoxin_2 domain-containing protein OS=Capra hircus OX=9925 GN=NQO1 PE=3 SV=1 - [A0A452G4A1_CAPHI]	28.47	10	10	26	274	31.0191	9.02686	1.00281	26	6.9451	0.962254	26	10.982	0.906871	26	8.5998	1.09302	26	11.3498	0.989536	26	16.198	1.08193	26	9.33012	Quantified
A0A452G0K4	Uncharacterized protein	RRAS		Uncharacterized protein OS=Capra hircus OX=9925 GN=RRAS PE=4 SV=1 - [A0A452G0K4_CAPHI]	19.72	1	3	15	218	23.6791	7.40088	0.856288	1		0.87347	1		0.936042	1		1.12649	1		1.07841	1		1.13426	1		Quantified
A0A452DMQ8	Shootin-1	SHTN1		Shootin-1 OS=Capra hircus OX=9925 GN=SHTN1 PE=3 SV=1 - [A0A452DMQ8_CAPHI]	20.06	13	13	23	628	70.9784	5.74463	1.02412	23	11.972	0.892473	23	11.3577	0.975208	23	5.95711	0.956017	23	8.53648	1.0697	23	18.0922	1.06825	23	4.75347	Quantified
A0A452DW03	Cytoplasmic FMR1-interacting protein	CYFIP2		Cytoplasmic FMR1-interacting protein OS=Capra hircus OX=9925 GN=CYFIP2 PE=3 SV=1 - [A0A452DW03_CAPHI]	11.81	6	15	24	1253	145.537	7.04932	1.06772	8	10.6591	1.06993	8	4.17331	0.959502	8	6.40528	1.02409	8	6.28637	0.955458	8	12.3209	0.933685	8	4.30577	Quantified
A0A452FUS0	Serine/threonine-protein phosphatase	PPP2CA		Serine/threonine-protein phosphatase OS=Capra hircus OX=9925 GN=PPP2CA PE=3 SV=1 - [A0A452FUS0_CAPHI]	29.45	2	8	20	309	35.5714	5.5415	0.959984	8	10.8691	0.906817	8	4.79688	1.02154	8	6.39603	0.929203	8	12.6409	1.1663	8	21.8447	0.984544	8	3.87632	Quantified
A0A452END9	Serine/threonine-protein phosphatase	PPP3CC		Serine/threonine-protein phosphatase OS=Capra hircus OX=9925 GN=PPP3CC PE=3 SV=1 - [A0A452END9_CAPHI]	18.97	5	10	25	522	59.2068	6.63916	1.12826	7	4.82353	1.07985	6	10.1697	1.02636	5	4.85428	1.08083	5	2.47124	0.90902	6	12.3142	0.907568	5	2.56491	Quantified
A0A452FA81	Anion exchange protein	SLC4A4		Anion exchange protein OS=Capra hircus OX=9925 GN=SLC4A4 PE=3 SV=1 - [A0A452FA81_CAPHI]	12.05	9	10	18	1079	121.284	6.81494	1.06542	15	9.90948	1.08134	15	10.8918	0.980828	15	11.5133	1.01376	15	11.6368	0.910494	15	24.1242	0.949291	15	10.735	Quantified
A0A452DR58	Histone H2A	H2AC6		Histone H2A OS=Capra hircus OX=9925 GN=H2AC6 PE=3 SV=1 - [A0A452DR58_CAPHI]	40.77	2	6	23	130	14.0969	11.0483	0.914894	6	19.7097	0.86381	6	4.08489	0.954164	6	3.764	1.14132	6	1.67443	1.02446	6	15.6421	1.0806	6	6.17964	Quantified
A0A452E3K5	Histone H2A	H2AC20		Histone H2A OS=Capra hircus OX=9925 GN=H2AC20 PE=3 SV=1 - [A0A452E3K5_CAPHI]	40.31	2	6	21	129	13.9798	10.9019	1.06624	4	26.9984	0.83114	4	8.17768	0.982851	4	3.34609	1.10272	4	5.58491	0.924506	4	13.1204	1.04031	4	18.7757	Quantified
A0A452DZ03	GRIN_C domain-containing protein	GPRIN1		GRIN_C domain-containing protein OS=Capra hircus OX=9925 GN=GPRIN1 PE=4 SV=1 - [A0A452DZ03_CAPHI]	35.64	32	32	44	923	94.4512	6.39209	0.980685	44	9.35805	1.10627	44	18.2453	1.08573	44	7.61305	0.984366	44	14.3992	0.923039	44	21.6742	0.97728	44	11.4831	Quantified
A0A452FNL0	Heterogeneous nuclear ribonucleoproteins A2/B1	HNRNPA2B1		Heterogeneous nuclear ribonucleoproteins A2/B1 OS=Capra hircus OX=9925 GN=HNRNPA2B1 PE=4 SV=1 - [A0A452FNL0_CAPHI]	44.19	15	16	48	353	37.4067	8.95361	0.993483	47	12.8549	0.976271	47	21.3227	1.03732	47	8.75536	0.941023	47	18.73	1.02889	47	18.441	1.05979	47	12.4727	Quantified
A0A452FM00	FABP domain-containing protein	FABP5		FABP domain-containing protein OS=Capra hircus OX=9925 GN=FABP5 PE=3 SV=1 - [A0A452FM00_CAPHI]	66.67	11	11	36	135	15.0946	7.69385	1.06528	32	11.8976	1.00357	32	16.4971	1.05144	32	11.2258	1.052	32	12.4842	0.872159	32	22.3015	1.01815	32	11.2626	Quantified
A0A452F0Q6	Uncharacterized protein			Uncharacterized protein OS=Capra hircus OX=9925 PE=4 SV=1 - [A0A452F0Q6_CAPHI]	28.31	1	6	19	332	36.3259	6.771	1.05882	2	7.5474	0.860217	2	27.6818	1.04685	2	1.63932	1.08508	2	9.0861	0.907165	2	1.1701	1.01019	2	13.8962	Quantified
A0A452EGN1	Uncharacterized protein	RHOG		Uncharacterized protein OS=Capra hircus OX=9925 GN=RHOG PE=4 SV=1 - [A0A452EGN1_CAPHI]	44.5	7	8	18	191	21.2669	8.11865	1.03492	16	14.6784	0.969244	16	12.281	0.956549	16	3.50198	1.02753	16	13.6253	1.05257	16	9.57415	0.982656	16	9.56342	Quantified
A0A452F3M1	Importin N-terminal domain-containing protein	IPO5		Importin N-terminal domain-containing protein OS=Capra hircus OX=9925 GN=IPO5 PE=4 SV=1 - [A0A452F3M1_CAPHI]	7.38	7	7	14	1097	123.46	4.94482	1.01579	14	8.92317	1.00261	14	13.2072	1.00617	14	5.49853	1.03785	14	11.6016	1.00444	14	13.1518	0.946879	14	3.40013	Quantified
A0A452FZD4	Septin-type G domain-containing protein	SEPTIN4		Septin-type G domain-containing protein OS=Capra hircus OX=9925 GN=SEPTIN4 PE=3 SV=1 - [A0A452FZD4_CAPHI]	29.56	11	13	34	477	54.8567	5.99854	1.02882	29	8.43125	0.973581	29	16.2205	0.987166	29	7.06212	1.02558	29	16.8463	1.01976	29	17.3872	0.967974	29	7.06348	Quantified
A0A452G497	TPR_REGION domain-containing protein	SGTA		TPR_REGION domain-containing protein OS=Capra hircus OX=9925 GN=SGTA PE=3 SV=1 - [A0A452G497_CAPHI]	22.68	6	6	16	313	34.1647	4.84326	0.91548	16	17.4199	1.02355	16	32.4526	1.0309	16	8.61135	1.02829	16	26.5987	0.993355	16	14.2247	0.965403	16	13.2537	Quantified
A0A452E1K0	UMP-CMP kinase	CMPK1	FUNCTION: Catalyzes the phosphorylation of pyrimidine nucleoside monophosphates at the expense of ATP. Plays an important role in de novo pyrimidine nucleotide biosynthesis. Has preference for UMP and CMP as phosphate acceptors. Also displays broad nucleoside diphosphate kinase activity. {ECO:0000256|HAMAP-Rule:MF_03172}.	UMP-CMP kinase OS=Capra hircus OX=9925 GN=CMPK1 PE=3 SV=1 - [A0A452E1K0_CAPHI]	25	6	6	17	228	25.9684	8.27979	1.00439	17	6.41729	1.04183	17	9.16374	0.999952	17	6.00918	1.01534	17	8.86253	0.989596	17	7.74806	0.972984	17	4.73774	Quantified
A0A452E5T3	Uncharacterized protein	PPID		Uncharacterized protein OS=Capra hircus OX=9925 GN=PPID PE=4 SV=1 - [A0A452E5T3_CAPHI]	35.95	10	15	36	370	40.6197	6.87354	1.02582	20	8.45551	1.0745	20	18.7848	1.0017	20	5.78828	1.00241	20	15.3262	0.944248	20	16.8987	0.955485	20	9.19256	Quantified
A0A452F5K7	Cysteinyl-tRNA synthetase	CARS2		Cysteinyl-tRNA synthetase OS=Capra hircus OX=9925 GN=CARS2 PE=3 SV=1 - [A0A452F5K7_CAPHI]	18.56	8	8	12	555	61.0633	8.48486	0.985429	12	7.40809	0.930821	12	11.8045	0.964283	12	8.13452	0.906065	12	11.5038	1.07447	12	20.358	1.03933	12	9.75684	Quantified
A0A452FIF2	WD_REPEATS_REGION domain-containing protein	WDR37		WD_REPEATS_REGION domain-containing protein OS=Capra hircus OX=9925 GN=WDR37 PE=4 SV=1 - [A0A452FIF2_CAPHI]	23.33	13	13	23	510	56.1992	6.96143	1.03863	23	12.6202	1.00211	23	17.7268	1.00356	23	4.50192	1.03184	23	11.302	1.02708	23	14.8358	1.00738	23	9.10612	Quantified
A0A452FHH1	AP complex subunit beta	AP1B1		AP complex subunit beta OS=Capra hircus OX=9925 GN=AP1B1 PE=3 SV=1 - [A0A452FHH1_CAPHI]	16.51	6	16	40	939	103.298	5.16064	1.0526	13	11.3391	0.96909	13	18.6918	1.04469	13	8.46723	0.967132	13	15.7512	0.926779	13	10.3969	1.06862	13	14.4331	Quantified
A0A452F069	Ribosomal_L18e/L15P domain-containing protein	RPL18		Ribosomal_L18e/L15P domain-containing protein OS=Capra hircus OX=9925 GN=RPL18 PE=3 SV=1 - [A0A452F069_CAPHI]	19.79	3	3	7	187	21.377	11.6929	1.03489	7	6.00369	1.00229	7	11.7987	1.09403	7	20.0927	1.05874	7	8.19381	0.812178	7	20.4216	0.923539	7	1.62378	Quantified
A0A452FDS1	LysM domain-containing protein	OXR1		LysM domain-containing protein OS=Capra hircus OX=9925 GN=OXR1 PE=3 SV=1 - [A0A452FDS1_CAPHI]	24.7	1	20	34	842	94.0564	5.18604	1.00571	2	7.61522	0.872247	2	19.0735	0.929607	2	8.0004	0.761892	2	16.3348	1.35672	2	23.483	1.02959	2	7.15245	Quantified
A0A452FX01	Uncharacterized protein	NCEH1		Uncharacterized protein OS=Capra hircus OX=9925 GN=NCEH1 PE=3 SV=1 - [A0A452FX01_CAPHI]	22.06	6	6	13	408	46.0207	7.04932	1.0514	13	5.25212	1.01594	13	11.0006	1.0333	13	5.56352	1.06741	13	5.68158	0.868273	13	10.9531	0.972376	13	5.21173	Quantified
A0A452G4C7	ATP-dependent (S)-NAD(P)H-hydrate dehydratase	NAXD	FUNCTION: Catalyzes the dehydration of the S-form of NAD(P)HX at the expense of ATP, which is converted to ADP. Together with NAD(P)HX epimerase, which catalyzes the epimerization of the S- and R-forms, the enzyme allows the repair of both epimers of NAD(P)HX, a damaged form of NAD(P)H that is a result of enzymatic or heat-dependent hydration. {ECO:0000256|HAMAP-Rule:MF_03157}.	ATP-dependent (S)-NAD(P)H-hydrate dehydratase OS=Capra hircus OX=9925 GN=NAXD PE=3 SV=1 - [A0A452G4C7_CAPHI]	43.29	12	12	25	328	34.6741	8.30908	1.03472	25	9.06501	1.0559	25	16.0457	1.02967	25	6.84351	1.01649	25	10.2021	0.920256	25	25.6478	0.990329	25	12.259	Quantified
A0A452G9R4	Uncharacterized protein	FMNL2		Uncharacterized protein OS=Capra hircus OX=9925 GN=FMNL2 PE=3 SV=1 - [A0A452G9R4_CAPHI]	14.64	18	18	33	1093	124.18	7.6499	1.07589	33	8.64027	0.90323	33	12.7779	0.927036	33	6.3317	0.978651	33	12.3153	1.08991	33	12.6699	0.991163	33	7.4194	Quantified
A0A452E5R9	Na(+)/H(+) exchange regulatory cofactor NHE-RF	SLC9A3R1	FUNCTION: Scaffold protein that connects plasma membrane proteins with members of the ezrin/moesin/radixin family and thereby helps to link them to the actin cytoskeleton and to regulate their surface expression. {ECO:0000256|PIRNR:PIRNR037866}.	Na(+)/H(+) exchange regulatory cofactor NHE-RF OS=Capra hircus OX=9925 GN=SLC9A3R1 PE=4 SV=1 - [A0A452E5R9_CAPHI]	41.03	13	13	25	368	39.63	5.38916	0.975126	22	17.2206	0.965605	21	26.2835	1.00258	23	7.68263	1.00837	23	22.7523	1.03383	23	24.6945	0.993103	23	14.0037	Quantified
A0A452EGM8	PKS_ER domain-containing protein	VAT1		PKS_ER domain-containing protein OS=Capra hircus OX=9925 GN=VAT1 PE=4 SV=1 - [A0A452EGM8_CAPHI]	12.69	5	5	18	402	42.724	6.44287	0.919683	18	10.8525	1.04902	18	12.6743	1.01153	18	7.89905	1.09123	18	9.29938	0.978952	18	22.4246	1.01538	18	11.0411	Quantified
A0A452EFT1	Dihydrolipoamide acetyltransferase component of pyruvate dehydrogenase complex	PDHX		Dihydrolipoamide acetyltransferase component of pyruvate dehydrogenase complex OS=Capra hircus OX=9925 GN=PDHX PE=3 SV=1 - [A0A452EFT1_CAPHI]	23.15	10	10	21	501	53.9125	8.52881	0.99236	21	16.0501	1.01965	21	10.6088	1.0443	21	8.98232	0.979116	21	13.4187	1.00246	21	23.457	1.00374	21	18.1848	Quantified
A0A452FAX2	LIM and SH3 domain protein 1	LASP1		LIM and SH3 domain protein 1 OS=Capra hircus OX=9925 GN=LASP1 PE=4 SV=1 - [A0A452FAX2_CAPHI]	45.77	15	15	33	260	29.6802	7.04932	1.06894	33	14.6094	1.00373	33	12.4729	0.989753	32	9.40347	0.93209	33	16.9193	0.990095	32	26.7939	0.971523	32	12.4921	Quantified
A0A452F6F0	Cadherin-2	CDH2	FUNCTION: Cadherins are calcium-dependent cell adhesion proteins. {ECO:0000256|RuleBase:RU004357}.	Cadherin-2 OS=Capra hircus OX=9925 GN=CDH2 PE=4 SV=1 - [A0A452F6F0_CAPHI]	7.41	5	5	11	877	96.9707	4.76709	0.930171	11	8.96538	1.08562	11	4.84811	1.00306	11	3.49456	1.13489	11	7.15089	0.981988	11	10.4902	0.941469	11	5.21618	Quantified
A0A452FTJ0	Calreticulin	CALR		Calreticulin OS=Capra hircus OX=9925 GN=CALR PE=3 SV=1 - [A0A452FTJ0_CAPHI]	24.94	12	12	30	417	47.9958	4.44971	1.08548	30	17.0894	0.939989	29	18.0859	1.0925	29	5.55506	0.894934	29	22.5406	0.945249	30	16.202	1.0316	30	12.5077	Quantified
A0A452EDN8	Glutathione transferase	LOC102185621		Glutathione transferase OS=Capra hircus OX=9925 GN=LOC102185621 PE=3 SV=1 - [A0A452EDN8_CAPHI]	34.86	6	8	19	218	25.7381	7.85498	1.00138	11	3.98378	1.01528	11	16.6759	1.00035	11	1.66113	0.978052	11	12.5573	1.0031	11	19.2929	1.03822	11	4.52763	Quantified
A0A452E6L4	Valyl-tRNA synthetase	VARS1		Valyl-tRNA synthetase OS=Capra hircus OX=9925 GN=VARS1 PE=3 SV=1 - [A0A452E6L4_CAPHI]	17.17	18	18	29	1264	140.018	7.31299	0.970674	28	14.7099	0.8761	28	20.3846	0.932321	28	8.81322	0.902824	28	16.0039	1.20343	28	20.4463	1.09621	28	11.3582	Quantified
A0A452E7B7	Uncharacterized protein	CDH13		Uncharacterized protein OS=Capra hircus OX=9925 GN=CDH13 PE=4 SV=1 - [A0A452E7B7_CAPHI]	11.18	6	6	17	608	66.542	5.021	1.02489	17	8.36682	1.23274	17	20.4318	1.00558	17	6.30637	1.17349	17	13.0172	0.821594	17	33.2892	0.865349	17	18.1972	Quantified
I1W1N3	Ras-related protein Rab-18	RAB18		Ras-related protein Rab-18 OS=Capra hircus OX=9925 GN=RAB18 PE=2 SV=1 - [I1W1N3_CAPHI]	44.66	8	8	16	206	22.9767	5.23682	1.05259	16	3.43077	1.07602	16	12.7809	0.980203	16	8.2308	1.04021	16	10.3061	0.975452	16	14.0326	0.946405	16	8.23026	Quantified
A0A452EDH8	WD_REPEATS_REGION domain-containing protein	DMXL2		WD_REPEATS_REGION domain-containing protein OS=Capra hircus OX=9925 GN=DMXL2 PE=4 SV=1 - [A0A452EDH8_CAPHI]	10.01	23	23	40	3036	340.067	6.37939	1.00777	40	9.31881	1.06896	40	12.1833	0.987031	40	6.39502	1.07986	40	11.1097	0.981312	40	12.9973	0.973562	40	9.38016	Quantified
A0A452DUJ1	Uncharacterized protein	SAFB		Uncharacterized protein OS=Capra hircus OX=9925 GN=SAFB PE=4 SV=1 - [A0A452DUJ1_CAPHI]	16.91	13	18	34	899	100.776	5.65576	1.03257	23	14.2103	1.01268	23	10.0351	1.05842	23	4.79925	0.999017	23	7.70827	0.953333	23	15.6742	1.02331	23	7.32799	Quantified
A0A452ENW3	Leucyl-tRNA synthetase	LARS1		Leucyl-tRNA synthetase OS=Capra hircus OX=9925 GN=LARS1 PE=3 SV=1 - [A0A452ENW3_CAPHI]	11.91	14	14	23	1142	131.024	6.88818	1.04346	23	6.7683	1.04382	23	14.0757	1.06708	23	7.23416	0.982681	23	6.00693	0.89583	23	24.3301	1.00617	23	10.0257	Quantified
I1VE56	RAS oncogene protein	RAB8A		RAS oncogene protein OS=Capra hircus OX=9925 GN=RAB8A PE=2 SV=1 - [I1VE56_CAPHI]	38.16	4	9	35	207	23.6692	9.05615	0.960735	7	3.05965	0.983952	7	20.2844	0.99697	7	3.46422	1.15696	7	7.99135	0.939124	7	28.9981	0.997655	7	4.66664	Quantified
A0A452FJ26	Uncharacterized protein	EEA1		Uncharacterized protein OS=Capra hircus OX=9925 GN=EEA1 PE=4 SV=1 - [A0A452FJ26_CAPHI]	26.19	33	35	43	1409	161.617	5.61768	1.02552	41	10.3648	0.999374	40	11.7762	1.04214	41	6.43685	0.983494	41	11.5584	0.940486	41	15.3988	1.01587	41	8.91999	Quantified
A0A452FEJ8	T-complex protein 1 subunit delta	LOC102170672		T-complex protein 1 subunit delta OS=Capra hircus OX=9925 GN=LOC102170672 PE=3 SV=1 - [A0A452FEJ8_CAPHI]	27.79	2	16	38	529	56.7671	6.96143	1.05031	8	10.0486	0.948862	8	18.6924	0.983107	8	7.2881	0.942258	8	13.2655	1.04806	8	3.67922	1.04336	8	9.22698	Quantified
A0A452FEX6	Complex I-B22	NDUFB9		Complex I-B22 OS=Capra hircus OX=9925 GN=NDUFB9 PE=3 SV=1 - [A0A452FEX6_CAPHI]	24.02	4	4	11	179	21.7889	8.63135	0.959677	11	7.72866	1.00056	11	11.17	0.945001	11	7.85199	0.987417	11	15.6894	1.04408	11	7.12478	1.05662	11	6.27548	Quantified
A0A452FUN1	Dual specificity protein phosphatase	DUSP3	FUNCTION: Dual specificity phosphatase able to dephosphorylate phosphotyrosine, phosphoserine and phosphothreonine residues, with a preference for phosphotyrosine as a substrate. {ECO:0000256|RuleBase:RU366038}.	Dual specificity protein phosphatase OS=Capra hircus OX=9925 GN=DUSP3 PE=3 SV=1 - [A0A452FUN1_CAPHI]	36.22	5	5	10	185	20.4914	7.79639	0.992889	10	9.97357	1.05251	10	5.37327	0.956259	10	5.86374	1.12082	10	16.3649	0.915495	10	15.0586	1.06136	10	11.3629	Quantified
A0A452EC44	Uncharacterized protein	LOC102175637		Uncharacterized protein OS=Capra hircus OX=9925 GN=LOC102175637 PE=3 SV=1 - [A0A452EC44_CAPHI]	22.58	1	7	19	248	29.0651	10.521	0.669065	1		0.666152	1		0.948662	1		0.784796	1		1.76163	1		1.12379	1		Quantified
A0A452E578	CRIB domain-containing protein	CDC42EP4		CRIB domain-containing protein OS=Capra hircus OX=9925 GN=CDC42EP4 PE=3 SV=1 - [A0A452E578_CAPHI]	29.6	8	8	18	348	36.6319	5.09717	0.878107	18	16.9387	0.958303	18	16.2079	1.00071	18	5.79456	0.970344	18	10.5441	1.10423	18	19.3929	1.06877	18	11.4496	Quantified
A0A452G9C5	Uncharacterized protein	STUM		Uncharacterized protein OS=Capra hircus OX=9925 GN=STUM PE=4 SV=1 - [A0A452G9C5_CAPHI]	17.19	2	2	9	128	13.56	6.50732	0.904546	9	7.94362	0.876514	9	19.6848	0.934746	9	13.1594	0.925528	9	24.6729	1.221	9	8.48267	1.06468	9	18.8929	Quantified
A0A452EHS0	RRM domain-containing protein	RBMX		RRM domain-containing protein OS=Capra hircus OX=9925 GN=RBMX PE=4 SV=1 - [A0A452EHS0_CAPHI]	29.67	13	13	20	391	42.2873	10.0229	0.997066	20	14.3794	1.00413	20	16.4866	1.05449	20	8.89932	0.910496	20	11.8564	1.04561	20	22.0481	1.02335	20	15.2626	Quantified
A0A452GBF6	Uncharacterized protein	SYT1		Uncharacterized protein OS=Capra hircus OX=9925 GN=SYT1 PE=3 SV=1 - [A0A452GBF6_CAPHI]	27.96	7	12	35	422	47.5348	8.1333	1.09359	14	10.4703	0.935551	14	10.5	1.00095	14	7.07238	1.0002	14	14.8423	1.00123	14	19.9085	1.01438	14	9.2517	Quantified
A0A452FFT8	Uncharacterized protein			Uncharacterized protein OS=Capra hircus OX=9925 PE=3 SV=1 - [A0A452FFT8_CAPHI]	26.88	1	7	21	253	29.6366	10.7554	1.00353	3	4.14055	1.12325	3	13.8699	0.835108	3	6.15274	1.08473	3	21.8013	1.13168	3	12.7574	0.890527	3	14.5249	Quantified
A0A452DZD6	Ig-like domain-containing protein			Ig-like domain-containing protein OS=Capra hircus OX=9925 PE=4 SV=1 - [A0A452DZD6_CAPHI]	50.94	6	6	26	106	11.2916	8.5874	0.983651	26	10.4156	0.881825	26	13.269	1.14358	26	13.1837	1.00268	26	6.10944	1.05661	26	10.5335	0.923672	26	9.81649	Quantified
A0A452FAZ4	NAD-dependent protein deacetylase	SIRT2	FUNCTION: NAD-dependent protein deacetylase. {ECO:0000256|PIRNR:PIRNR037938}.	NAD-dependent protein deacetylase OS=Capra hircus OX=9925 GN=SIRT2 PE=3 SV=1 - [A0A452FAZ4_CAPHI]	33.14	14	14	42	353	39.659	6.96143	1.05566	42	12.961	1.14708	42	14.1944	0.97048	42	8.26413	1.0339	42	11.7932	0.925264	42	18.5782	0.919237	42	12.0206	Quantified
A0A452F216	Uncharacterized protein	HSD17B8		Uncharacterized protein OS=Capra hircus OX=9925 GN=HSD17B8 PE=3 SV=1 - [A0A452F216_CAPHI]	24.6	4	4	8	248	25.3051	7.26904	0.907586	8	7.91173	1.00939	8	28.5877	0.923875	8	4.75176	1.00681	8	28.7863	1.0918	8	45.8984	1.04866	8	15.9469	Quantified
A0A452FSF6	Uncharacterized protein	NRAS		Uncharacterized protein OS=Capra hircus OX=9925 GN=NRAS PE=4 SV=1 - [A0A452FSF6_CAPHI]	30.16	1	6	19	189	21.2155	5.17334	0.83339	2	3.91166	1.08684	2	3.0747	1.04257	2	3.82143	1.06053	2	10.3513	1.04855	2	7.81145	1.00411	2	0.107003	Quantified
A0A452DU06	Sorting nexin-2	SNX2		Sorting nexin-2 OS=Capra hircus OX=9925 GN=SNX2 PE=3 SV=1 - [A0A452DU06_CAPHI]	26.97	12	13	28	519	58.4126	5.12256	1.01105	25	7.11347	1.08947	25	12.4808	0.994011	25	5.75222	1.00748	25	12.574	0.948248	25	18.5642	0.99823	25	10.2497	Quantified
A0A452G5G8	Dynamin GTPase	DNM2		Dynamin GTPase OS=Capra hircus OX=9925 GN=DNM2 PE=3 SV=1 - [A0A452G5G8_CAPHI]	9.97	2	9	24	863	97.6281	8.79248	0.963372	2	6.68347	0.960912	2	5.10573	0.925105	2	16.6727	0.972567	2	1.39213	1.15305	2	28.3594	1.01543	2	12.0856	Quantified
A0A452DR18	Uncharacterized protein	HNRNPU		Uncharacterized protein OS=Capra hircus OX=9925 GN=HNRNPU PE=4 SV=1 - [A0A452DR18_CAPHI]	22.22	23	23	47	801	88.1049	5.66846	1.101	47	9.62372	0.999771	46	16.4155	1.07659	47	6.31524	0.927391	47	11.9094	0.929916	46	17.9555	0.969114	46	10.613	Quantified
A0A452F406	Actin-depolymerizing factor			Actin-depolymerizing factor OS=Capra hircus OX=9925 PE=3 SV=1 - [A0A452F406_CAPHI]	36.97	5	6	22	165	18.4935	7.85498	1.06291	12	9.74746	0.937115	12	17.631	0.988085	12	13.9825	0.996008	12	7.38969	1.00095	12	34.2335	0.959782	12	7.10516	Quantified
A0A452EYA6	Protein kinase C	PRKCB		Protein kinase C OS=Capra hircus OX=9925 GN=PRKCB PE=3 SV=1 - [A0A452EYA6_CAPHI]	34.18	15	23	46	673	76.8831	7.02002	1.05483	25	17.4152	0.989396	25	17.6339	0.970794	25	5.5942	1.0333	25	14.4612	0.913611	25	25.5858	0.978735	25	14.9235	Quantified
A0A452EX04	Uncharacterized protein	ERMN		Uncharacterized protein OS=Capra hircus OX=9925 GN=ERMN PE=4 SV=1 - [A0A452EX04_CAPHI]	21.99	5	5	14	282	32.3584	4.44971	1.08564	14	11.7767	0.908164	12	12.5085	0.936261	13	13.4631	0.942904	12	12.0534	1.25594	14	17.8348	0.987403	14	12.6096	Quantified
A0A452E357	Uncharacterized protein	HNRNPDL		Uncharacterized protein OS=Capra hircus OX=9925 GN=HNRNPDL PE=4 SV=1 - [A0A452E357_CAPHI]	9.76	4	5	19	420	46.4031	9.56885	1.0575	12	11.2844	1.04409	12	13.0845	1.05286	12	6.26372	1.02283	12	11.8296	0.920612	12	8.23514	0.963469	12	8.85633	Quantified
Q5FB29	Superoxide dismutase [Cu-Zn]	SOD1	FUNCTION: Destroys radicals which are normally produced within the cells and which are toxic to biological systems.	Superoxide dismutase [Cu-Zn] OS=Capra hircus OX=9925 GN=SOD1 PE=2 SV=3 - [SODC_CAPHI]	43.42	1	11	46	152	15.6428	6.31592	0.863642	3	2.36036	1.07255	3	12.2653	0.989424	3	0.710374	1.19702	3	1.85953	0.939991	3	10.7236	0.990584	3	4.41758	Quantified
A0A452EL50	Actin-related protein 2	ACTR2	FUNCTION: ATP-binding component of the Arp2/3 complex, a multiprotein complex that mediates actin polymerization upon stimulation by nucleation-promoting factor (NPF). The Arp2/3 complex mediates the formation of branched actin networks in the cytoplasm, providing the force for cell motility. Seems to contact the pointed end of the daughter actin filament. {ECO:0000256|RuleBase:RU365080}.	Actin-related protein 2 OS=Capra hircus OX=9925 GN=ACTR2 PE=3 SV=1 - [A0A452EL50_CAPHI]	19.8	6	7	29	394	44.7322	6.7417	1.04733	17	6.31485	1.05599	17	10.1768	1.03829	17	4.80545	1.05126	17	11.1087	0.953743	17	12.0557	0.978019	17	4.79419	Quantified
A0A452FE32	LysM domain-containing protein	OXR1		LysM domain-containing protein OS=Capra hircus OX=9925 GN=OXR1 PE=3 SV=1 - [A0A452FE32_CAPHI]	24.49	1	20	33	837	93.3902	5.26221	1.05767	1		0.793018	1		0.937088	1		0.798646	1		1.26093	1		1.10731	1		Quantified
A0A452FHU9	Uncharacterized protein	COL1A1		Uncharacterized protein OS=Capra hircus OX=9925 GN=COL1A1 PE=4 SV=1 - [A0A452FHU9_CAPHI]	12.58	17	17	38	1463	138.944	5.78271	1.00111	38	11.6439	0.917708	38	23.4312	0.952404	38	6.29188	1.13612	38	11.692	0.906306	38	20.526	1.01799	38	9.78199	Quantified
A0A452DMW4	60S ribosomal protein L13	RPL13		60S ribosomal protein L13 OS=Capra hircus OX=9925 GN=RPL13 PE=3 SV=1 - [A0A452DMW4_CAPHI]	33.65	10	11	24	211	24.2765	11.5903	0.944738	21	13.3835	0.95945	21	26.45	1.02241	21	7.32209	0.982972	21	24.796	1.06765	21	13.2515	1.01256	21	9.33006	Quantified
A0A452EGT7	Uncharacterized protein	AKAP12		Uncharacterized protein OS=Capra hircus OX=9925 GN=AKAP12 PE=4 SV=1 - [A0A452EGT7_CAPHI]	18.91	26	26	57	1650	177.131	4.36084	0.984675	57	16.1919	0.994377	56	16.9709	0.956121	56	7.27566	0.979685	56	19.2766	1.04872	57	20.6724	1.02406	57	10.5344	Quantified
A0A452EN55	Importin N-terminal domain-containing protein	KPNB1		Importin N-terminal domain-containing protein OS=Capra hircus OX=9925 GN=KPNB1 PE=3 SV=1 - [A0A452EN55_CAPHI]	16.89	13	13	28	876	97.165	4.77979	0.95623	27	9.61893	1.08645	28	15.4406	0.980263	27	5.48476	1.07779	28	9.28433	0.993982	28	26.6976	0.941986	28	10.703	Quantified
A0A452DTK4	Uncharacterized protein	DPP6		Uncharacterized protein OS=Capra hircus OX=9925 GN=DPP6 PE=4 SV=1 - [A0A452DTK4_CAPHI]	21.03	16	17	30	813	91.5843	6.46826	0.987995	29	8.95421	1.05983	28	13.6465	1.02984	29	5.68499	1.05704	29	8.86207	0.965259	29	13.3717	0.975171	29	9.18724	Quantified
A0A452DM79	H15 domain-containing protein	H1-5		H15 domain-containing protein OS=Capra hircus OX=9925 GN=H1-5 PE=3 SV=1 - [A0A452DM79_CAPHI]	41.15	10	13	30	226	22.7405	10.9165	1.10033	18	13.9627	1.16633	18	10.8605	1.2063	18	15.5095	0.802149	18	13.4875	0.895115	18	16.4342	0.852321	18	15.4303	Quantified
A0A452ERM8	NADH dehydrogenase [ubiquinone] flavoprotein 2, mitochondrial	NDUFV2		NADH dehydrogenase [ubiquinone] flavoprotein 2, mitochondrial OS=Capra hircus OX=9925 GN=NDUFV2 PE=3 SV=1 - [A0A452ERM8_CAPHI]	47.39	12	12	28	249	27.3521	8.06006	1.08242	28	6.00817	1.05642	28	21.4955	1.03186	28	5.50965	1.04532	28	8.42938	0.878157	28	16.3704	0.953963	27	11.9253	Quantified
A0A452FVZ7	Uncharacterized protein	RAB6A		Uncharacterized protein OS=Capra hircus OX=9925 GN=RAB6A PE=4 SV=1 - [A0A452FVZ7_CAPHI]	36.06	5	8	31	208	23.5479	5.5415	1.03722	12	8.4093	1.02748	12	25.4424	0.959687	12	7.73124	0.97646	12	20.83	0.958709	12	15.7776	1.01706	12	9.8107	Quantified
A0A452FWA7	Sepiapterin reductase	SPR		Sepiapterin reductase OS=Capra hircus OX=9925 GN=SPR PE=3 SV=1 - [A0A452FWA7_CAPHI]	41.2	9	9	15	267	28.7851	7.02002	0.999062	15	10.4246	1.04026	15	23.1673	0.98965	15	5.7829	1.07058	15	13.3545	0.985025	15	16.1962	0.963449	15	12.4815	Quantified
A0A452DLW2	Microtubule-associated protein	MAP2		Microtubule-associated protein OS=Capra hircus OX=9925 GN=MAP2 PE=4 SV=1 - [A0A452DLW2_CAPHI]	34.88	3	20	43	559	58.8444	9.67139	1.002	3	2.76383	1.18028	3	5.37134	1.03582	3	0.493232	1.19962	3	3.9914	0.770006	3	4.50712	0.931311	3	7.90845	Quantified
A0A452ECE5	Endoplasmic reticulum resident protein 29	ERP29	FUNCTION: Does not seem to be a disulfide isomerase. {ECO:0000256|PIRNR:PIRNR027352}.	Endoplasmic reticulum resident protein 29 OS=Capra hircus OX=9925 GN=ERP29 PE=4 SV=1 - [A0A452ECE5_CAPHI]	27.03	7	7	19	259	28.858	5.8208	0.993991	19	10.784	0.949437	19	24.6155	1.03018	19	9.54533	1.03049	19	17.1723	0.961136	19	31.3632	0.944802	19	14.2088	Quantified
A0A452FZY4	Uncharacterized protein	ACOT7		Uncharacterized protein OS=Capra hircus OX=9925 GN=ACOT7 PE=4 SV=1 - [A0A452FZY4_CAPHI]	35.47	15	15	31	375	41.9133	7.15186	1.01512	31	10.7567	1.10133	31	16.8731	0.9979	31	8.47368	1.11238	31	26.6882	0.966194	31	17.3378	0.975594	31	11.7337	Quantified
A0A452F8F4	tRNA-binding domain-containing protein	AIMP1		tRNA-binding domain-containing protein OS=Capra hircus OX=9925 GN=AIMP1 PE=4 SV=1 - [A0A452F8F4_CAPHI]	22.44	5	6	8	352	38.8264	8.48486	0.942775	7	7.22556	1.08454	7	8.9523	1.10031	7	11.6279	1.05484	7	10.4466	0.888935	7	15.5886	0.930776	7	13.3765	Quantified
A0A452G359	S-(hydroxymethyl)glutathione dehydrogenase	ADH5		S-(hydroxymethyl)glutathione dehydrogenase OS=Capra hircus OX=9925 GN=ADH5 PE=3 SV=1 - [A0A452G359_CAPHI]	22.46	10	10	29	374	39.6873	7.50342	1.12124	29	19.6299	0.935377	29	21.431	1.00368	29	4.43579	0.926398	29	23.9205	0.995419	29	16.1677	0.986205	29	10.3348	Quantified
A0A452F7M8	Isochorismatase domain-containing protein	ISOC1		Isochorismatase domain-containing protein OS=Capra hircus OX=9925 GN=ISOC1 PE=3 SV=1 - [A0A452F7M8_CAPHI]	11.41	3	3	8	298	32.1251	7.38623	0.953533	8	10.5202	1.0493	8	9.83398	0.972888	8	4.73844	1.06476	8	9.62299	1.01922	8	5.91951	0.967377	8	3.09084	Quantified
A0A452FJB0	PKS_ER domain-containing protein	SORD		PKS_ER domain-containing protein OS=Capra hircus OX=9925 GN=SORD PE=3 SV=1 - [A0A452FJB0_CAPHI]	21.35	6	6	15	356	38.1017	7.45947	0.98553	15	12.5523	1.04495	15	20.5075	0.970651	15	5.47745	1.02252	15	18.7441	0.987054	15	12.9563	1.02126	15	12.5816	Quantified
A0A452G0C2	Uncharacterized protein	HADHB		Uncharacterized protein OS=Capra hircus OX=9925 GN=HADHB PE=3 SV=1 - [A0A452G0C2_CAPHI]	27.85	13	13	23	474	51.6817	9.42236	1.06621	23	16.5294	0.969089	23	17.9758	1.00439	23	5.89823	0.938639	23	11.7537	1.04114	23	23.2072	1.00991	23	9.09754	Quantified
A0A452EVU2	Aldolase_II domain-containing protein	ADD2		Aldolase_II domain-containing protein OS=Capra hircus OX=9925 GN=ADD2 PE=3 SV=1 - [A0A452EVU2_CAPHI]	9.37	6	7	16	715	79.3597	5.96045	0.956936	15	18.4084	1.01926	15	15.244	0.939286	15	18.9233	1.0349	15	19.5766	0.912347	15	11.8999	0.997728	15	13.7885	Quantified
A0A452G5W6	Uncharacterized protein	GRIPAP1		Uncharacterized protein OS=Capra hircus OX=9925 GN=GRIPAP1 PE=4 SV=1 - [A0A452G5W6_CAPHI]	23.56	17	17	20	836	95.4928	5.21143	0.99743	18	12.0194	0.900417	18	17.445	1.0018	18	7.69711	0.908872	18	20.2198	1.08382	18	23.7306	1.03525	18	9.40437	Quantified
A0A452ED07	Aspartyl aminopeptidase	DNPEP		Aspartyl aminopeptidase OS=Capra hircus OX=9925 GN=DNPEP PE=3 SV=1 - [A0A452ED07_CAPHI]	16.84	7	7	13	475	52.2518	6.91748	0.986824	12	5.79684	1.05688	12	11.8244	1.01582	12	4.13705	0.999142	12	10.658	0.925432	12	6.69924	1.04206	12	10.5903	Quantified
A0A452G9Z3	COP9 signalosome complex subunit 8	COPS8		COP9 signalosome complex subunit 8 OS=Capra hircus OX=9925 GN=COPS8 PE=3 SV=1 - [A0A452G9Z3_CAPHI]	28.71	4	4	15	209	23.1759	5.37646	0.98969	15	11.5167	1.07436	15	6.7588	1.01958	15	7.79625	1.04361	15	6.95232	0.922954	15	13.1246	0.949426	15	6.38864	Quantified
A0A452ET92	Carn_acyltransf domain-containing protein	CRAT		Carn_acyltransf domain-containing protein OS=Capra hircus OX=9925 GN=CRAT PE=3 SV=1 - [A0A452ET92_CAPHI]	24.12	15	15	26	626	70.8833	8.49951	1.0486	26	6.48298	0.911997	26	23.649	0.968529	26	10.1261	0.995381	26	17.0988	0.991296	26	38.8448	1.02702	26	17.9989	Quantified
A0A452FT24	40S ribosomal protein S4	RPS4X		40S ribosomal protein S4 OS=Capra hircus OX=9925 GN=RPS4X PE=3 SV=1 - [A0A452FT24_CAPHI]	30.8	7	7	12	263	29.5791	10.1548	1.01522	12	10.7466	0.945615	12	12.9357	1.05474	12	5.61521	0.969606	12	20.28	0.913705	12	16.3288	0.970376	12	12.1077	Quantified
A0A452F254	Optineurin	OPTN		Optineurin OS=Capra hircus OX=9925 GN=OPTN PE=4 SV=1 - [A0A452F254_CAPHI]	31.25	15	15	22	528	60.0815	5.17334	1.00988	22	9.46593	0.954477	21	18.004	1.00637	22	4.61181	0.983068	22	8.58678	1.07929	22	17.7942	1.02133	22	6.6617	Quantified
A0A452EC18	H15 domain-containing protein	H1-1		H15 domain-containing protein OS=Capra hircus OX=9925 GN=H1-1 PE=3 SV=1 - [A0A452EC18_CAPHI]	26.15	3	6	20	218	22.0971	10.8726	1.05726	3	1.47106	1.14204	3	12.1699	1.23981	3	17.221	0.894181	3	6.83156	0.742839	3	34.3614	0.881305	3	2.12972	Quantified
A0A452DZ71	Glyoxalase domain-containing protein 4	GLOD4		Glyoxalase domain-containing protein 4 OS=Capra hircus OX=9925 GN=GLOD4 PE=4 SV=1 - [A0A452DZ71_CAPHI]	37.16	10	10	22	296	33.1546	5.74463	1.03734	22	9.73257	1.05165	22	9.85731	0.980111	22	7.56548	1.07	22	12.3375	0.907901	22	16.7296	1.00228	22	7.07333	Quantified
A0A452FD14	Glycerol-3-phosphate dehydrogenase [NAD(+)]	GPD1		Glycerol-3-phosphate dehydrogenase [NAD(+)] OS=Capra hircus OX=9925 GN=GPD1 PE=3 SV=1 - [A0A452FD14_CAPHI]	14.25	4	5	9	358	38.656	6.78564	1.08863	8	13.0599	1.16846	8	5.9954	1.00613	8	4.8509	0.979682	8	8.5362	0.852096	8	4.52943	0.926253	8	7.18115	Quantified
A0A452E4Y5	Oligodendrocyte myelin glycoprotein	OMG		Oligodendrocyte myelin glycoprotein OS=Capra hircus OX=9925 GN=OMG PE=4 SV=1 - [A0A452E4Y5_CAPHI]	16.14	8	8	16	440	49.2581	8.32373	1.10207	16	10.8186	1.05873	16	12.8835	0.947144	16	6.26961	1.05407	16	12.9224	0.869458	16	18.0472	0.929477	16	9.82388	Quantified
A0A452FB69	LRRCT domain-containing protein	LGI1		LRRCT domain-containing protein OS=Capra hircus OX=9925 GN=LGI1 PE=4 SV=1 - [A0A452FB69_CAPHI]	12.39	7	7	17	557	63.7653	8.104	1.05343	17	9.30057	0.98793	17	7.36971	1.00557	17	8.61265	0.944685	17	8.03709	1.01509	17	9.50806	1.00093	17	10.5569	Quantified
A0A452F6P6	IF rod domain-containing protein	KRT8		IF rod domain-containing protein OS=Capra hircus OX=9925 GN=KRT8 PE=3 SV=1 - [A0A452F6P6_CAPHI]	16.1	7	9	17	472	52.86	5.8208	0.778564	9	23.4035	1.12683	9	13.1839	2.1152	9	39.0335	0.611644	9	46.2732	0.819298	9	25.6258	0.826455	9	4.01187	Quantified
A0A452FA95	FERM domain-containing protein	RDX		FERM domain-containing protein OS=Capra hircus OX=9925 GN=RDX PE=4 SV=1 - [A0A452FA95_CAPHI]	29.83	17	22	40	580	68.1381	6.26514	0.991388	30	11.2094	0.973814	30	10.9025	1.03737	30	4.23312	0.916853	30	14.1025	1.07207	30	16.0906	0.994366	30	9.96174	Quantified
A0A452ENS9	Ras-related protein Rap-2	RAP2A		Ras-related protein Rap-2 OS=Capra hircus OX=9925 GN=RAP2A PE=3 SV=1 - [A0A452ENS9_CAPHI]	28.96	3	6	12	183	20.6293	4.81787	0.940746	5	7.06372	0.997623	5	12.426	1.02262	5	3.20749	1.01193	5	14.2347	1.05014	5	5.31862	1.04238	5	10.1411	Quantified
A0A452DLZ9	Uncharacterized protein	HEBP1		Uncharacterized protein OS=Capra hircus OX=9925 GN=HEBP1 PE=3 SV=1 - [A0A452DLZ9_CAPHI]	26.18	5	5	11	191	21.1283	5.26221	0.881366	11	10.3836	0.877501	11	20.6056	1.01112	11	8.21622	1.04853	11	19.3504	1.16394	11	16.8422	0.975106	11	9.15	Quantified
A0A452DK85	Pyruvate dehydrogenase E1 component subunit alpha	PDHA1	FUNCTION: The pyruvate dehydrogenase complex catalyzes the overall conversion of pyruvate to acetyl-CoA and CO(2). {ECO:0000256|RuleBase:RU361139}.	Pyruvate dehydrogenase E1 component subunit alpha OS=Capra hircus OX=9925 GN=PDHA1 PE=4 SV=1 - [A0A452DK85_CAPHI]	30	15	15	35	390	43.3597	8.03076	1.07401	35	10.6112	0.947968	35	12.6218	1.00071	35	5.88377	0.952617	35	13.1391	1.02565	35	15.9037	1.00243	35	5.14857	Quantified
B6F238	p97Bcnt protein	p97bcnt		p97Bcnt protein OS=Capra hircus OX=9925 GN=p97bcnt PE=2 SV=1 - [B6F238_CAPHI]	19.76	8	11	17	592	66.2061	5.33838	0.971928	13	9.06981	0.895708	13	14.2431	1.10812	13	8.96205	0.853599	13	16.3069	1.05715	13	18.5596	1.06501	13	16.335	Quantified
A0A452F1I2	Protein kinase domain-containing protein	CAMKV		Protein kinase domain-containing protein OS=Capra hircus OX=9925 GN=CAMKV PE=4 SV=1 - [A0A452F1I2_CAPHI]	32.54	13	13	23	504	54.3344	5.85889	1.02703	22	13.4521	1.01265	22	18.0263	1.02666	22	5.25887	1.02629	21	11.1717	1.04823	22	23.9453	0.935814	22	19.5308	Quantified
A0A452FKR2	Uncharacterized protein	CPNE7		Uncharacterized protein OS=Capra hircus OX=9925 GN=CPNE7 PE=3 SV=1 - [A0A452FKR2_CAPHI]	18.4	9	9	15	549	61.4389	5.41455	0.969714	15	13.4061	1.04778	15	8.3653	1.05848	15	5.05681	1.00856	15	13.4819	0.942471	15	15.4715	1.01406	15	6.13727	Quantified
A0A452GAT4	TPR_REGION domain-containing protein	ASPH		TPR_REGION domain-containing protein OS=Capra hircus OX=9925 GN=ASPH PE=3 SV=1 - [A0A452GAT4_CAPHI]	9.71	4	5	7	752	84.5238	5.14795	0.911534	5	6.55357	1.03047	5	4.17566	0.989226	5	4.88409	1.01389	5	2.74559	1.08931	5	8.72963	1.02939	5	5.123	Quantified
A0A452E238	60S ribosomal protein L7a	LOC102175205	FUNCTION: Component of the ribosome. {ECO:0000256|RuleBase:RU367042}.	60S ribosomal protein L7a OS=Capra hircus OX=9925 GN=LOC102175205 PE=3 SV=1 - [A0A452E238_CAPHI]	25.69	2	8	21	253	28.5343	10.5942	0.999779	6	1.32504	1.06168	6	2.01504	1.06242	6	3.09601	1.09514	6	12.311	0.868411	6	7.36373	0.936914	6	5.10009	Quantified
A0A452FQW9	PIPK domain-containing protein	PIP4K2B		PIPK domain-containing protein OS=Capra hircus OX=9925 GN=PIP4K2B PE=4 SV=1 - [A0A452FQW9_CAPHI]	30.29	8	11	25	416	47.3067	7.32764	0.994821	16	11.119	1.0917	16	14.0567	0.960903	16	7.2448	1.09802	16	18.2982	0.95329	16	22.2986	0.996279	16	7.08429	Quantified
A0A452EV33	Reticulon	RTN1		Reticulon OS=Capra hircus OX=9925 GN=RTN1 PE=4 SV=1 - [A0A452EV33_CAPHI]	21.15	4	5	18	208	23.6177	8.90967	0.99544	12	14.8085	0.763828	12	13.8006	0.945096	12	11.0094	0.789721	12	11.3236	1.33966	12	15.0648	1.11633	12	10.8442	Quantified
A0A452FMC3	Uncharacterized protein	SRSF4		Uncharacterized protein OS=Capra hircus OX=9925 GN=SRSF4 PE=3 SV=1 - [A0A452FMC3_CAPHI]	13.33	3	6	13	405	45.9737	11.2534	1.02799	5	14.1531	1.15338	5	16.6836	1.07286	5	2.9796	1.07539	5	18.3879	0.913693	5	52.9389	0.89881	5	25.1825	Quantified
A0A452DN48	Uncharacterized protein	CCDC136		Uncharacterized protein OS=Capra hircus OX=9925 GN=CCDC136 PE=4 SV=1 - [A0A452DN48_CAPHI]	11.29	4	4	6	434	49.3999	4.48779	1.05116	6	12.2295	0.835358	6	14.3946	0.974514	6	11.8744	0.976802	6	9.04526	1.07043	6	13.2839	1.00015	6	3.5832	Quantified
B0LXL2	Tetraspanin	CD9		Tetraspanin OS=Capra hircus OX=9925 GN=CD9 PE=2 SV=1 - [B0LXL2_CAPHI]	24.78	6	6	25	226	25.2058	6.72705	1.12734	25	14.03	1.11465	25	19.6653	0.90975	25	7.89715	1.05835	25	13.8875	0.954581	25	15.575	0.910457	25	7.20096	Quantified
A0A452DVG8	Uncharacterized protein	PDIA6		Uncharacterized protein OS=Capra hircus OX=9925 GN=PDIA6 PE=3 SV=1 - [A0A452DVG8_CAPHI]	30.91	13	13	23	440	48.1112	5.09717	0.956936	23	8.98714	1.05692	23	26.8601	1.06265	23	6.8549	1.05934	23	20.6155	0.953449	23	25.4488	0.956259	23	13.3535	Quantified
A0A452EHA4	Threonyl-tRNA synthetase	TARS1		Threonyl-tRNA synthetase OS=Capra hircus OX=9925 GN=TARS1 PE=3 SV=1 - [A0A452EHA4_CAPHI]	21.3	14	14	23	723	83.2508	6.58057	1.06498	23	10.1567	1.0314	23	15.084	1.01176	23	5.29351	1.01234	23	9.92058	0.899359	23	24.2693	0.976177	23	10.2753	Quantified
A0A452EM02	Uncharacterized protein	OPCML		Uncharacterized protein OS=Capra hircus OX=9925 GN=OPCML PE=4 SV=1 - [A0A452EM02_CAPHI]	20.47	6	6	14	254	27.6468	5.42725	1.13961	14	14.2241	1.18959	13	18.8384	1.0197	13	6.87848	1.10192	13	10.6932	0.783373	13	17.4517	0.865008	13	13.2878	Quantified
A0A452E734	Calmodulin	CALM2	FUNCTION: May be involved in calcium-mediated signal transduction. {ECO:0000256|RuleBase:RU367017}.	Calmodulin OS=Capra hircus OX=9925 GN=CALM2 PE=3 SV=1 - [A0A452E734_CAPHI]	41.61	8	10	32	149	16.8268	4.22119	1.20969	18	21.3083	0.822872	15	24.2079	0.996441	18	10.8288	0.866337	15	32.9836	1.12314	18	19.9108	1.04999	18	20.6878	Quantified
A0A452DVM2	Uncharacterized protein	RAB10		Uncharacterized protein OS=Capra hircus OX=9925 GN=RAB10 PE=4 SV=1 - [A0A452DVM2_CAPHI]	39.5	4	7	28	200	22.5266	8.38232	1.07478	6	8.11674	1.03135	6	5.89678	1.02876	6	3.2797	1.0027	6	3.7399	0.939982	6	3.57133	0.949944	6	1.2327	Quantified
A0A452DL82	Annexin	ANXA11		Annexin OS=Capra hircus OX=9925 GN=ANXA11 PE=3 SV=1 - [A0A452DL82_CAPHI]	17.5	6	7	13	503	53.9289	7.6792	0.957016	11	12.9778	0.928786	10	13.5363	0.96733	10	7.31641	0.934841	11	10.284	1.20473	11	14.9187	1.03758	11	8.33568	Quantified
A0A452EGP9	Peptidylprolyl isomerase	FKBP8		Peptidylprolyl isomerase OS=Capra hircus OX=9925 GN=FKBP8 PE=4 SV=1 - [A0A452EGP9_CAPHI]	22.87	8	8	19	411	44.4197	4.89404	0.954139	19	10.7499	1.08652	19	8.95482	1.02144	19	6.86703	1.00139	19	11.372	0.9908	19	17.9411	0.996018	19	9.09383	Quantified
A0A452E954	Uncharacterized protein	MYO18A		Uncharacterized protein OS=Capra hircus OX=9925 GN=MYO18A PE=3 SV=1 - [A0A452E954_CAPHI]	12.54	23	23	31	2049	232.019	6.49365	1.03948	31	11.211	0.994414	31	11.8094	1.00931	31	7.95327	0.98091	31	11.9181	1.0388	31	18.5597	0.998642	31	8.25312	Quantified
A5JST5	Complex I-20kD (Fragment)	NDUFS7		Complex I-20kD (Fragment) OS=Capra hircus OX=9925 GN=NDUFS7 PE=2 SV=1 - [A5JST5_CAPHI]	28.96	6	6	24	183	19.7959	9.37842	1.01157	24	8.26598	1.00908	24	13.468	1.03556	24	8.92688	1.01393	24	16.8856	0.944682	24	27.0309	0.977631	24	9.7134	Quantified
A0A452EG31	Uncharacterized protein	RAP1GDS1		Uncharacterized protein OS=Capra hircus OX=9925 GN=RAP1GDS1 PE=4 SV=1 - [A0A452EG31_CAPHI]	23.72	13	13	26	607	66.2044	5.26221	0.998295	26	14.967	0.964672	26	12.0738	0.941457	26	11.9709	0.982054	26	17.05	1.07932	26	16.3686	0.985554	26	13.6251	Quantified
Q6S4N9	Fatty acid binding protein 3	H-FABP		Fatty acid binding protein 3 OS=Capra hircus OX=9925 GN=H-FABP PE=2 SV=1 - [Q6S4N9_CAPHI]	45.11	7	7	16	133	14.7526	6.56592	1.09859	15	10.9304	1.08998	15	16.2049	0.993291	16	8.80987	1.03888	15	17.3918	0.996468	16	18.185	0.89949	15	11.794	Quantified
A0A452EIU9	Cytochrome b-c1 complex subunit 6	LOC102176290	FUNCTION: Component of the ubiquinol-cytochrome c oxidoreductase, a multisubunit transmembrane complex that is part of the mitochondrial electron transport chain which drives oxidative phosphorylation. {ECO:0000256|PIRNR:PIRNR000019}.	Cytochrome b-c1 complex subunit 6 OS=Capra hircus OX=9925 GN=LOC102176290 PE=3 SV=1 - [A0A452EIU9_CAPHI]	46.15	5	5	16	91	10.651	4.50049	0.842262	16	12.142	0.837956	16	17.9929	0.871608	16	7.02492	1.1094	16	25.9593	1.19793	16	10.3481	1.00464	16	10.8296	Quantified
A0A452FQ78	Uncharacterized protein	DCLK1		Uncharacterized protein OS=Capra hircus OX=9925 GN=DCLK1 PE=4 SV=1 - [A0A452FQ78_CAPHI]	28.37	1	9	17	363	40.4458	9.67139	0.922077	1		0.986962	1		0.933655	1		0.895671	1		1.0852	1		1.20595	1		Quantified
A0A452E1U5	SCP2 domain-containing protein	HSDL2		SCP2 domain-containing protein OS=Capra hircus OX=9925 GN=HSDL2 PE=4 SV=1 - [A0A452E1U5_CAPHI]	20.81	8	8	21	418	45.1263	8.25049	1.01524	21	8.95062	1.04373	21	9.88811	1.06048	21	5.24936	0.992715	21	5.48863	0.910952	21	12.4313	0.997229	21	5.38077	Quantified
A0A452F4P3	Uncharacterized protein	CKAP5		Uncharacterized protein OS=Capra hircus OX=9925 GN=CKAP5 PE=4 SV=1 - [A0A452F4P3_CAPHI]	13.08	24	24	32	2033	224.976	7.79639	0.991694	32	11.7896	1.04359	32	17.5096	0.999179	32	6.21134	1.08199	32	16.2219	0.953047	32	20.4369	0.974193	32	13.0026	Quantified
A0A452E8X2	Uncharacterized protein	ADPRS		Uncharacterized protein OS=Capra hircus OX=9925 GN=ADPRS PE=3 SV=1 - [A0A452E8X2_CAPHI]	23.91	7	7	14	368	39.3694	4.88135	1.00022	13	16.7844	0.943524	13	9.95414	0.96	13	18.5064	0.901332	13	19.3687	1.05	13	44.4177	1.07259	13	13.2245	Quantified
A0A452FJU2	Uncharacterized protein	PRRT2		Uncharacterized protein OS=Capra hircus OX=9925 GN=PRRT2 PE=3 SV=1 - [A0A452FJU2_CAPHI]	18.58	5	5	10	339	34.9201	4.42432	1.02098	10	14.8678	0.961597	10	13.2529	1.03314	10	7.51125	0.913368	10	12.0149	1.04023	10	10.5744	1.03009	10	11.377	Quantified
A0A452FNW0	Elongation factor 1-gamma	EEF1G		Elongation factor 1-gamma OS=Capra hircus OX=9925 GN=EEF1G PE=4 SV=1 - [A0A452FNW0_CAPHI]	25.68	11	11	22	440	50.3443	6.7417	1.02699	18	10.4369	1.05497	18	12.6198	0.9892	19	11.9888	1.09214	19	7.68196	0.962006	19	18.7944	1.00814	19	10.0357	Quantified
A0A452DS03	Uncharacterized protein	LOC108633910		Uncharacterized protein OS=Capra hircus OX=9925 GN=LOC108633910 PE=3 SV=1 - [A0A452DS03_CAPHI]	28.33	2	4	12	180	20.5146	6.18896	0.952061	9	12.136	1.0177	9	9.89259	1.04187	9	5.42367	0.897098	9	23.0065	1.00571	9	13.8326	1.06035	9	7.55688	Quantified
A0A452E037	Uncharacterized protein	MARCKS		Uncharacterized protein OS=Capra hircus OX=9925 GN=MARCKS PE=3 SV=1 - [A0A452E037_CAPHI]	32.73	9	9	21	333	31.6179	4.38623	0.999276	20	13.723	0.849966	20	24.0265	0.962292	20	8.38431	0.854564	21	28.4668	1.15757	21	21.8744	1.08303	21	12.1493	Quantified
A0A452DYD6	Uncharacterized protein	HSDL1		Uncharacterized protein OS=Capra hircus OX=9925 GN=HSDL1 PE=3 SV=1 - [A0A452DYD6_CAPHI]	17.27	6	6	14	330	37.0351	8.60205	1.07356	13	9.45987	1.02974	13	15.5714	0.991708	13	5.51466	0.976513	13	14.7129	0.996559	13	13.0838	0.971935	13	12.503	Quantified
A0A452G3V6	Collagen type I alpha 2 chain	COL1A2		Collagen type I alpha 2 chain OS=Capra hircus OX=9925 GN=COL1A2 PE=4 SV=1 - [A0A452G3V6_CAPHI]	6.83	8	8	21	1128	110.384	9.45166	0.917521	21	13.3939	0.872483	21	22.3885	0.972424	21	7.73646	1.15942	21	14.3757	0.9854	21	17.1603	1.00467	21	13.9711	Quantified
A0A452F711	Peptidylprolyl isomerase	FKBP3		Peptidylprolyl isomerase OS=Capra hircus OX=9925 GN=FKBP3 PE=4 SV=1 - [A0A452F711_CAPHI]	28.57	10	10	18	224	25.1753	9.27588	0.972594	16	7.44958	0.992409	16	28.0964	1.01915	16	6.92888	0.953742	16	27.377	1.05141	16	27.297	1.03205	16	12.744	Quantified
A0A452E1S5	Uncharacterized protein	TJP2		Uncharacterized protein OS=Capra hircus OX=9925 GN=TJP2 PE=4 SV=1 - [A0A452E1S5_CAPHI]	16.55	16	16	24	1027	115.428	6.58057	1.00949	24	6.35321	1.08368	24	13.6766	0.958361	24	7.74232	0.977893	24	10.3138	1.03236	24	9.9264	0.990241	24	6.60568	Quantified
A0A452DNW2	H15 domain-containing protein	H1-0		H15 domain-containing protein OS=Capra hircus OX=9925 GN=H1-0 PE=3 SV=1 - [A0A452DNW2_CAPHI]	27.32	5	5	14	194	20.9682	10.9019	1.06481	14	8.91645	0.987259	14	9.94783	1.02195	14	6.55571	1.11626	14	11.1871	0.792327	14	13.7921	0.950193	14	9.71583	Quantified
A0A452F9L1	Uncharacterized protein	RAB8B		Uncharacterized protein OS=Capra hircus OX=9925 GN=RAB8B PE=4 SV=1 - [A0A452F9L1_CAPHI]	34.3	2	7	31	207	23.6711	9.0708	1.05468	3	4.34453	1.10524	3	1.00392	0.953879	3	1.30291	1.11047	3	11.0903	0.906056	3	18.3574	0.922126	3	8.84155	Quantified
A0A452F1S0	Complex I-30kD	NDUFS3		Complex I-30kD OS=Capra hircus OX=9925 GN=NDUFS3 PE=3 SV=1 - [A0A452F1S0_CAPHI]	27.82	8	8	14	266	30.3697	7.45947	1.01277	13	8.56547	0.986871	13	10.8403	1.03042	13	7.49329	0.999971	13	6.84029	1.00438	12	8.0264	0.98178	13	8.47679	Quantified
A0A452DP45	Non-specific serine/threonine protein kinase	PAK1		Non-specific serine/threonine protein kinase OS=Capra hircus OX=9925 GN=PAK1 PE=4 SV=1 - [A0A452DP45_CAPHI]	27.76	5	12	23	544	60.5217	5.85889	1.1074	10	2.37527	0.987557	10	12.9998	0.996812	10	1.88087	0.894656	10	9.23512	0.944204	10	9.14784	1.05786	10	7.5785	Quantified
A0A452G510	Vacuolar protein sorting-associated protein 35	VPS35	FUNCTION: Plays a role in vesicular protein sorting. {ECO:0000256|PIRNR:PIRNR009375}.	Vacuolar protein sorting-associated protein 35 OS=Capra hircus OX=9925 GN=VPS35 PE=3 SV=1 - [A0A452G510_CAPHI]	14.95	11	11	21	796	91.693	5.49072	1.03488	21	22.2656	1.04556	21	14.3712	1.01187	21	7.23119	0.936826	21	21.7246	0.903946	21	23.0848	0.969401	21	15.3945	Quantified
A1E459	Ferritin	FTH1	FUNCTION: Stores iron in a soluble, non-toxic, readily available form. Important for iron homeostasis. Iron is taken up in the ferrous form and deposited as ferric hydroxides after oxidation. {ECO:0000256|RuleBase:RU361145}.	Ferritin OS=Capra hircus OX=9925 GN=FTH1 PE=2 SV=1 - [A1E459_CAPHI]	27.07	5	5	8	181	21.0372	5.87158	0.957064	8	16.8098	0.900242	8	22.6891	0.903687	8	6.50884	1.06993	8	15.6685	1.09539	8	37.8285	1.02545	8	5.56446	Quantified
A0A452F7N8	AdoHcyase_NAD domain-containing protein	AHCYL2		AdoHcyase_NAD domain-containing protein OS=Capra hircus OX=9925 GN=AHCYL2 PE=3 SV=1 - [A0A452F7N8_CAPHI]	20.57	2	12	29	491	55.0245	6.93213	0.984295	3	6.76435	1.00199	3	11.7967	1.0324	3	1.86566	0.950614	3	1.75714	1.03797	3	0.849845	0.993816	3	8.63049	Quantified
A0A452E7B0	Arp2/3 complex 34 kDa subunit	LOC102168811	FUNCTION: Functions as actin-binding component of the Arp2/3 complex which is involved in regulation of actin polymerization and together with an activating nucleation-promoting factor (NPF) mediates the formation of branched actin networks. {ECO:0000256|RuleBase:RU364015}.	Arp2/3 complex 34 kDa subunit OS=Capra hircus OX=9925 GN=LOC102168811 PE=3 SV=1 - [A0A452E7B0_CAPHI]	20.42	7	7	15	289	33.0247	6.91748	1.06165	15	10.0632	1.02032	15	20.3563	0.987754	15	3.36306	1.0018	15	9.68703	0.961023	15	12.8861	0.986721	15	10.7466	Quantified
A0A452E7H3	H15 domain-containing protein	LOC102181348		H15 domain-containing protein OS=Capra hircus OX=9925 GN=LOC102181348 PE=3 SV=1 - [A0A452E7H3_CAPHI]	24.29	1	6	25	210	21.4727	11.0483	1.08888	1		1.25706	1		1.0942	1		1.18592	1		0.661748	1		0.828033	1		Quantified
A0A452FBI7	Uncharacterized protein	PCBP2		Uncharacterized protein OS=Capra hircus OX=9925 GN=PCBP2 PE=4 SV=1 - [A0A452FBI7_CAPHI]	25.08	2	7	27	331	34.895	8.00146	0.938122	7	15.6473	1.00049	7	10.4264	0.95195	7	9.55985	0.87377	7	13.1131	1.21533	7	29.7986	1.10845	7	11.8136	Quantified
A0A452ET94	N-myc downstream-regulated gene 1 protein	NDRG1		N-myc downstream-regulated gene 1 protein OS=Capra hircus OX=9925 GN=NDRG1 PE=3 SV=1 - [A0A452ET94_CAPHI]	13.8	4	4	12	384	41.6073	5.59229	1.03621	12	9.5936	0.889507	12	10.9306	0.883605	12	6.96353	0.968445	12	15.7216	1.18222	12	8.50284	1.05814	12	4.98966	Quantified
A0A452F510	MARVEL domain-containing protein	SYNGR1		MARVEL domain-containing protein OS=Capra hircus OX=9925 GN=SYNGR1 PE=3 SV=1 - [A0A452F510_CAPHI]	17.8	3	3	15	191	21.1187	5.23682	0.89115	15	9.33305	1.02643	15	23.2407	0.967085	15	7.54418	0.946077	15	11.9648	1.14085	15	20.4142	1.06614	15	7.56657	Quantified
A0A452G9V4	Alpha-1,4 glucan phosphorylase	PYGL	FUNCTION: Phosphorylase is an important allosteric enzyme in carbohydrate metabolism. Enzymes from different sources differ in their regulatory mechanisms and in their natural substrates. However, all known phosphorylases share catalytic and structural properties. {ECO:0000256|RuleBase:RU000587}.	Alpha-1,4 glucan phosphorylase OS=Capra hircus OX=9925 GN=PYGL PE=3 SV=1 - [A0A452G9V4_CAPHI]	11.31	8	12	29	840	96.4556	6.69775	1.01918	17	20.7074	0.865563	17	12.7464	1.02718	17	5.15307	0.930277	17	7.07079	1.00317	17	9.98854	1.16941	17	7.23508	Quantified
A0A452F6F8	Thioredoxin domain-containing protein	PRDX3	FUNCTION: Thiol-specific peroxidase that catalyzes the reduction of hydrogen peroxide and organic hydroperoxides to water and alcohols, respectively. {ECO:0000256|PIRNR:PIRNR000239}.	Thioredoxin domain-containing protein OS=Capra hircus OX=9925 GN=PRDX3 PE=4 SV=1 - [A0A452F6F8_CAPHI]	27.24	7	7	22	257	28.1755	7.88428	1.00445	22	13.2592	1.00159	22	25.9333	0.971699	22	6.20087	1.03679	22	22.2151	0.980913	22	25.6398	1.00128	22	11.4425	Quantified
A0A452FL85	Profilin	PFN2		Profilin OS=Capra hircus OX=9925 GN=PFN2 PE=3 SV=1 - [A0A452FL85_CAPHI]	42.86	5	5	15	140	15.0223	6.99072	1.05093	14	15.639	1.07482	13	11.6402	1.01894	13	3.55056	1.08338	15	12.8981	0.916102	14	26.2884	0.943093	15	12.66	Quantified
A0A452DQE6	Dipeptidyl peptidase 3	DPP3		Dipeptidyl peptidase 3 OS=Capra hircus OX=9925 GN=DPP3 PE=3 SV=1 - [A0A452DQE6_CAPHI]	18.33	11	11	23	731	81.8984	5.18604	1.05754	23	5.28781	1.01348	23	13.1575	1.01905	23	8.29173	0.947529	23	8.02059	0.955958	23	11.0062	0.978843	23	9.23167	Quantified
A0A452GBM1	Uncharacterized protein	PALM		Uncharacterized protein OS=Capra hircus OX=9925 GN=PALM PE=3 SV=1 - [A0A452GBM1_CAPHI]	24.87	11	11	22	382	41.5807	4.729	0.992974	22	9.84225	0.967504	22	19.6225	0.977481	22	8.91785	1.0058	22	17.9734	1.00057	22	19.8341	1.04315	22	14.3795	Quantified
A0A452FXF1	Complex I-49kD	NDUFS2		Complex I-49kD OS=Capra hircus OX=9925 GN=NDUFS2 PE=3 SV=1 - [A0A452FXF1_CAPHI]	17.28	7	7	16	463	52.5466	7.15186	1.03886	15	17.9278	1.08401	15	17.0333	1.0428	16	4.93246	1.01412	15	11.2751	0.974676	16	12.8406	0.96414	16	12.4982	Quantified
A0A452EHP1	Uncharacterized protein	SLC25A22		Uncharacterized protein OS=Capra hircus OX=9925 GN=SLC25A22 PE=3 SV=1 - [A0A452EHP1_CAPHI]	31.06	12	12	36	322	34.5013	9.40771	1.04484	36	9.15134	1.04058	36	11.8838	1.02852	36	6.2182	1.00482	36	11.9902	0.95772	36	13.0053	0.980893	36	8.92983	Quantified
A0A452FQ03	Rib_recp_KP_reg domain-containing protein	RRBP1		Rib_recp_KP_reg domain-containing protein OS=Capra hircus OX=9925 GN=RRBP1 PE=4 SV=1 - [A0A452FQ03_CAPHI]	34.45	31	32	53	1518	163.191	9.20264	1.08577	49	10.9593	1.04003	49	13.0172	0.987981	49	6.0175	0.990109	49	10.2621	0.895303	49	23.894	0.974906	49	9.26435	Quantified
A0A452FPR6	Thioredoxin domain-containing protein	PRDX4	FUNCTION: Thiol-specific peroxidase that catalyzes the reduction of hydrogen peroxide and organic hydroperoxides to water and alcohols, respectively. {ECO:0000256|PIRNR:PIRNR000239}.	Thioredoxin domain-containing protein OS=Capra hircus OX=9925 GN=PRDX4 PE=4 SV=1 - [A0A452FPR6_CAPHI]	13.64	1	4	21	264	29.6116	6.65381	0.981107	5	2.75972	1.08571	5	0.929573	1.09937	5	2.64855	1.11634	5	9.41381	0.856091	5	12.4207	0.959238	5	2.89238	Quantified
A0A452EIX1	Medium-chain specific acyl-CoA dehydrogenase, mitochondrial	LOC102179380		Medium-chain specific acyl-CoA dehydrogenase, mitochondrial OS=Capra hircus OX=9925 GN=LOC102179380 PE=3 SV=1 - [A0A452EIX1_CAPHI]	32.01	13	13	27	403	44.6068	7.66455	0.99584	27	14.9859	1.01546	27	19.0675	1.0252	27	9.13476	1.08134	27	18.2851	0.948397	27	22.7125	0.915097	27	11.7714	Quantified
A0A452G503	Uncharacterized protein	PGM2L1		Uncharacterized protein OS=Capra hircus OX=9925 GN=PGM2L1 PE=3 SV=1 - [A0A452G503_CAPHI]	11.91	8	8	19	613	69.4408	6.55127	1.04806	19	6.1195	0.966958	19	13.1241	0.973982	19	5.89723	0.947076	19	15.223	1.09418	19	17.0829	1.02342	19	5.59937	Quantified
A0A452FKU2	HpcH_HpaI domain-containing protein	CLYBL		HpcH_HpaI domain-containing protein OS=Capra hircus OX=9925 GN=CLYBL PE=4 SV=1 - [A0A452FKU2_CAPHI]	25.23	8	8	17	329	36.476	6.56592	1.02749	17	5.83537	0.977433	17	17.263	0.996109	17	6.34753	1.12326	17	12.7223	0.938634	17	23.226	0.964776	17	6.76466	Quantified
A0A452G2W5	Uncharacterized protein	ASPA		Uncharacterized protein OS=Capra hircus OX=9925 GN=ASPA PE=3 SV=1 - [A0A452G2W5_CAPHI]	25.56	9	9	16	313	35.6832	6.46826	1.02291	16	11.7107	0.903286	16	15.8512	0.97767	16	7.4422	0.905182	16	7.16099	1.13317	16	13.7752	1.00212	16	8.43589	Quantified
A0A452FYL8	Uncharacterized protein	GNAI3		Uncharacterized protein OS=Capra hircus OX=9925 GN=GNAI3 PE=4 SV=1 - [A0A452FYL8_CAPHI]	28.81	4	11	26	354	40.5103	5.69385	1.01093	6	7.72194	1.04593	6	13.4071	1.00249	6	7.2188	1.04774	6	9.25808	0.871847	6	1.74764	1.04063	6	14.7647	Quantified
A0A452EXG6	Uncharacterized protein	NAP1L4		Uncharacterized protein OS=Capra hircus OX=9925 GN=NAP1L4 PE=3 SV=1 - [A0A452EXG6_CAPHI]	23.73	6	8	18	375	42.6628	4.65283	0.95783	15	13.9416	1.05973	14	22.0734	0.990699	15	6.38999	0.96003	15	12.7522	0.984598	15	23.1521	1.02782	15	24.985	Quantified
A0A452F5N3	Non-specific serine/threonine protein kinase	PAK2		Non-specific serine/threonine protein kinase OS=Capra hircus OX=9925 GN=PAK2 PE=4 SV=1 - [A0A452F5N3_CAPHI]	37.21	9	16	28	524	58.0238	5.77002	0.999445	18	10.6632	1.10601	17	14.8597	0.984303	18	13.2456	1.03571	18	15.7556	0.952648	18	27.9118	0.941853	18	8.54406	Quantified
A0A452EAS1	Uncharacterized protein	GNA11		Uncharacterized protein OS=Capra hircus OX=9925 GN=GNA11 PE=3 SV=1 - [A0A452EAS1_CAPHI]	18.94	6	7	17	359	42.0435	6.16357	0.955268	15	7.63623	1.0767	15	6.92163	0.997115	15	2.15052	1.07183	15	17.0674	1.00511	15	15.8366	0.992189	15	10.5523	Quantified
A0A452DL19	Gamma-synuclein	SNCG		Gamma-synuclein OS=Capra hircus OX=9925 GN=SNCG PE=3 SV=1 - [A0A452DL19_CAPHI]	88.98	9	11	35	127	13.2459	4.93213	1.0188	29	13.4537	1.09252	29	19.0103	1.02369	29	6.81544	1.05691	29	17.7368	0.965949	29	16.9476	0.944309	29	13.9313	Quantified
A0A452F112	Uncharacterized protein	CAPRIN1		Uncharacterized protein OS=Capra hircus OX=9925 GN=CAPRIN1 PE=3 SV=1 - [A0A452F112_CAPHI]	9.89	7	7	11	708	78.265	5.24951	0.988659	11	10.8704	1.06124	11	8.4852	1.03442	11	2.20314	0.91072	11	10.0549	1.03696	11	13.4448	1.02321	11	5.30056	Quantified
A0A452G4H8	PHB domain-containing protein	STOML2		PHB domain-containing protein OS=Capra hircus OX=9925 GN=STOML2 PE=3 SV=1 - [A0A452G4H8_CAPHI]	26.97	7	7	12	356	38.7613	7.94287	1.13189	12	8.55707	1.00414	12	21.1241	1.02037	12	10.7694	0.848791	12	24.65	1.00491	12	14.0756	1.04923	12	12.8798	Quantified
A0A452FJC1	Coronin	CORO1A		Coronin OS=Capra hircus OX=9925 GN=CORO1A PE=3 SV=1 - [A0A452FJC1_CAPHI]	26.25	12	14	28	461	50.9189	6.68311	0.963419	25	8.25295	1.07772	25	9.30978	1.02777	25	4.9844	1.03745	25	10.6178	0.911429	25	16.6178	1.03867	25	7.77162	Quantified
A0A452G5D5	Ribosomal protein	RPL10A		Ribosomal protein OS=Capra hircus OX=9925 GN=RPL10A PE=3 SV=1 - [A0A452G5D5_CAPHI]	24.88	6	6	14	217	24.8155	9.93506	0.980088	14	10.7603	0.947403	14	13.8631	1.02943	14	6.72549	1.01548	14	9.57214	1.00626	14	10.7525	1.00908	14	12.2909	Quantified
A0A452DU30	DNA-(apurinic or apyrimidinic site) endonuclease	APEX1	FUNCTION: Initiates repair of AP sites in DNA by catalyzing hydrolytic incision of the phosphodiester backbone immediately adjacent to the damage, generating a single-strand break with 5'-deoxyribose phosphate and 3'-hydroxyl ends. {ECO:0000256|RuleBase:RU362131}.	DNA-(apurinic or apyrimidinic site) endonuclease OS=Capra hircus OX=9925 GN=APEX1 PE=3 SV=1 - [A0A452DU30_CAPHI]	21.7	7	7	10	318	35.5853	8.104	1.03444	10	22.0042	1.03536	9	17.6069	0.968357	10	8.2758	1.01079	10	17.6139	1.01298	10	18.938	0.920667	10	9.60063	Quantified
A0A452E329	Uncharacterized protein	DLG1		Uncharacterized protein OS=Capra hircus OX=9925 GN=DLG1 PE=4 SV=1 - [A0A452E329_CAPHI]	15.59	8	14	19	789	87.3042	6.55127	0.934023	11	10.114	1.01783	11	6.94206	0.978372	11	9.88708	1.02067	11	17.4185	1.00376	11	30.8871	0.976787	11	8.19463	Quantified
A0A452GAV8	Uncharacterized protein	DNAJC6		Uncharacterized protein OS=Capra hircus OX=9925 GN=DNAJC6 PE=4 SV=1 - [A0A452GAV8_CAPHI]	10.76	9	10	14	911	99.6263	7.25439	1.00984	13	12.0573	1.11682	13	20.1581	0.998297	13	4.85152	1.06066	13	14.4627	0.877134	13	19.8129	0.966634	13	6.86732	Quantified
A0A452EYX1	Kinesin light chain	KLC1	FUNCTION: Kinesin is a microtubule-associated force-producing protein that may play a role in organelle transport. {ECO:0000256|RuleBase:RU367020}.	Kinesin light chain OS=Capra hircus OX=9925 GN=KLC1 PE=3 SV=1 - [A0A452EYX1_CAPHI]	17.8	7	11	19	618	69.547	5.88428	1.00362	14	8.15096	0.958669	14	16.469	0.95252	14	6.54418	0.955905	14	13.2213	1.08797	14	12.6261	1.06538	14	9.7652	Quantified
A0A452F9Y6	Ribosomal_S7 domain-containing protein	RPS5		Ribosomal_S7 domain-containing protein OS=Capra hircus OX=9925 GN=RPS5 PE=3 SV=1 - [A0A452F9Y6_CAPHI]	32.84	7	7	14	204	22.8621	9.71533	0.941472	14	6.06534	1.04305	14	17.8417	1.05098	14	5.73673	1.07663	14	13.1226	0.934868	14	16.9869	0.956798	14	9.88566	Quantified
A0A452DPG8	Choline-specific glycerophosphodiester phosphodiesterase	ENPP6		Choline-specific glycerophosphodiester phosphodiesterase OS=Capra hircus OX=9925 GN=ENPP6 PE=3 SV=1 - [A0A452DPG8_CAPHI]	12.58	4	4	9	445	50.4895	6.85889	0.952311	9	3.52498	1.04296	9	20.4812	0.944492	9	5.89161	0.967372	9	9.41747	1.16357	9	12.6845	1.01282	9	10.9697	Quantified
A0A452FTL9	MSP domain-containing protein	VAPB		MSP domain-containing protein OS=Capra hircus OX=9925 GN=VAPB PE=3 SV=1 - [A0A452FTL9_CAPHI]	28.4	5	6	20	243	27.139	7.29834	0.965117	19	7.63862	1.02531	19	6.78536	1.01378	19	3.77306	1.02534	19	6.96005	0.959865	19	9.81407	1.00517	19	8.3927	Quantified
A0A452EQU1	Protein FAM136A	FAM136A		Protein FAM136A OS=Capra hircus OX=9925 GN=FAM136A PE=3 SV=1 - [A0A452EQU1_CAPHI]	29.71	5	5	12	138	15.6726	7.59131	1.00299	9	10.1193	0.985524	9	10.9493	0.975432	9	2.8502	1.05251	9	22.4886	1.07251	9	18.75	0.97038	9	9.29878	Quantified
A0A452ELS8	HTH La-type RNA-binding domain-containing protein	LARP1		HTH La-type RNA-binding domain-containing protein OS=Capra hircus OX=9925 GN=LARP1 PE=4 SV=1 - [A0A452ELS8_CAPHI]	13.5	1	13	17	1074	121.161	8.66064																			Identified
A0A452DUM8	Protein phosphatase 1 regulatory subunit	PPP1R12A		Protein phosphatase 1 regulatory subunit OS=Capra hircus OX=9925 GN=PPP1R12A PE=4 SV=1 - [A0A452DUM8_CAPHI]	9.12	8	8	12	987	110.011	5.51611	1.0632	12	5.11177	1.01702	12	5.247	0.96919	12	5.65258	1.0097	12	15.8917	1.01296	12	10.616	0.949251	12	8.7846	Quantified
A0A452EWN3	UBC core domain-containing protein	UBE2M		UBC core domain-containing protein OS=Capra hircus OX=9925 GN=UBE2M PE=3 SV=1 - [A0A452EWN3_CAPHI]	48.09	10	10	25	183	20.8866	7.69385	0.989096	25	10.2305	1.03168	25	15.3706	0.999285	25	7.22534	1.01282	25	10.6415	1.04298	25	16.8302	0.986557	25	11.9323	Quantified
A0A452DK06	HTH cro/C1-type domain-containing protein	EDF1		HTH cro/C1-type domain-containing protein OS=Capra hircus OX=9925 GN=EDF1 PE=4 SV=1 - [A0A452DK06_CAPHI]	47.3	7	7	12	148	16.3108	9.94971	1.06208	8	5.10776	1.07924	8	6.79593	1.02251	8	4.62786	1.08256	8	3.09855	0.866734	8	15.8798	0.966853	8	1.41883	Quantified
A0A452EPB9	Elongin-C	ELOC		Elongin-C OS=Capra hircus OX=9925 GN=ELOC PE=3 SV=1 - [A0A452EPB9_CAPHI]	52.68	5	5	15	112	12.465	4.77979	0.983131	15	6.06527	0.995305	15	5.3581	0.974013	15	10.302	1.01852	15	9.35516	1.05651	15	7.82487	1.04827	15	6.20082	Quantified
A0A452FWM0	Uncharacterized protein	NUDT3		Uncharacterized protein OS=Capra hircus OX=9925 GN=NUDT3 PE=4 SV=1 - [A0A452FWM0_CAPHI]	34.3	5	5	13	172	19.3317	6.34131	1.01173	12	8.08362	0.899091	12	15.736	0.95649	12	5.20712	0.950886	12	4.68894	1.09547	13	16.8175	1.03495	12	5.06967	Quantified
A0A452ERL0	Uncharacterized protein	DNAJA1		Uncharacterized protein OS=Capra hircus OX=9925 GN=DNAJA1 PE=3 SV=1 - [A0A452ERL0_CAPHI]	17.88	7	8	13	397	44.8535	7.07861	0.992623	12	13.0601	0.952087	12	21.3898	1.03705	12	9.51913	1.06628	12	24.8048	0.784461	12	16.6194	0.98198	12	12.1473	Quantified
A0A452FJ07	SERPIN domain-containing protein	LOC102185401		SERPIN domain-containing protein OS=Capra hircus OX=9925 GN=LOC102185401 PE=3 SV=1 - [A0A452FJ07_CAPHI]	8.16	4	4	10	441	48.6792	6.11279	1.06408	10	2.23845	0.975898	10	11.4523	1.05976	10	9.79002	1.10282	10	17.2797	0.848902	10	11.4963	0.894576	10	10.1971	Quantified
A0A452EIH8	Nucleobindin-1	NUCB1		Nucleobindin-1 OS=Capra hircus OX=9925 GN=NUCB1 PE=3 SV=1 - [A0A452EIH8_CAPHI]	25.48	11	11	19	471	54.6197	5.23682	1.03436	19	11.0763	0.892345	19	13.6999	1.0121	19	6.02602	0.992688	19	8.47095	0.981476	19	19.7361	1.00257	19	9.63901	Quantified
A0A452G2S0	GST C-terminal domain-containing protein	EEF1E1		GST C-terminal domain-containing protein OS=Capra hircus OX=9925 GN=EEF1E1 PE=4 SV=1 - [A0A452G2S0_CAPHI]	14.94	2	2	6	174	19.7443	8.38232	0.75022	6	20.1256	1.17367	6	18.6076	0.948544	6	14.9973	1.03277	6	11.6013	0.987613	6	13.0671	1.0803	6	22.4265	Quantified
A0A452EYY1	Actin-related protein 2/3 complex subunit 5	ARPC5	FUNCTION: Functions as component of the Arp2/3 complex which is involved in regulation of actin polymerization and together with an activating nucleation-promoting factor (NPF) mediates the formation of branched actin networks. Arp2/3 complex plays a critical role in the control of cell morphogenesis via the modulation of cell polarity development. {ECO:0000256|RuleBase:RU004301}.	Actin-related protein 2/3 complex subunit 5 OS=Capra hircus OX=9925 GN=ARPC5 PE=3 SV=1 - [A0A452EYY1_CAPHI]	31.13	4	4	8	151	16.2783	5.66846	1.01986	8	3.46315	1.03497	8	6.25053	1.03923	8	7.36394	0.995678	8	6.76912	0.962012	8	3.27657	1.03131	8	3.88461	Quantified
A0A452EQG7	Uncharacterized protein	CHL1		Uncharacterized protein OS=Capra hircus OX=9925 GN=CHL1 PE=3 SV=1 - [A0A452EQG7_CAPHI]	16.79	16	16	25	1209	134.499	5.45264	1.0148	25	11.7748	1.04325	25	16.9267	0.978099	25	9.48766	0.996192	25	12.6991	1.00239	25	19.537	1.00735	25	10.9419	Quantified
A0A452F5W7	Coiled-coil domain-containing protein 128	PPP1R21		Coiled-coil domain-containing protein 128 OS=Capra hircus OX=9925 GN=PPP1R21 PE=4 SV=1 - [A0A452F5W7_CAPHI]	16.28	11	11	16	780	88.3974	6.93213	0.984821	16	3.63914	1.125	16	7.96119	1.01839	16	5.08491	1.03005	16	19.7039	0.975389	16	22.6497	0.919467	16	8.80622	Quantified
A0A452EWU3	AAA domain-containing protein	AFG3L2		AAA domain-containing protein OS=Capra hircus OX=9925 GN=AFG3L2 PE=3 SV=1 - [A0A452EWU3_CAPHI]	23.57	21	21	40	802	88.8501	8.63135	0.997361	40	7.93855	1.07333	40	8.10766	1.02597	40	4.6403	1.06941	40	8.877	0.916288	40	16.6845	0.964326	40	9.27361	Quantified
A0A452DP52	AFP-like domain-containing protein	NANS		AFP-like domain-containing protein OS=Capra hircus OX=9925 GN=NANS PE=4 SV=1 - [A0A452DP52_CAPHI]	20.61	7	7	18	359	40.2225	6.90283	0.960882	18	14.0117	1.03898	18	8.567	1.00226	18	6.4581	1.07192	18	14.2308	0.971433	18	13.025	0.974512	18	5.96948	Quantified
A0A452FGC5	Uncharacterized protein	CLIP2		Uncharacterized protein OS=Capra hircus OX=9925 GN=CLIP2 PE=4 SV=1 - [A0A452FGC5_CAPHI]	24.16	21	23	38	1047	115.926	6.69775	0.980048	34	11.0022	1.0149	34	17.2329	0.994381	34	6.73044	1.02348	34	19.0432	0.983629	34	21.2618	1.01537	34	11.3757	Quantified
A0A452EJN6	Alpha(B)-crystallin	CRYAB	FUNCTION: May contribute to the transparency and refractive index of the lens. Has chaperone-like activity, preventing aggregation of various proteins under a wide range of stress conditions. {ECO:0000256|PIRNR:PIRNR036514}.	Alpha(B)-crystallin OS=Capra hircus OX=9925 GN=CRYAB PE=3 SV=1 - [A0A452EJN6_CAPHI]	41.71	8	8	23	175	20.0244	7.32764	0.970448	21	12.4469	0.85409	21	22.8188	0.867066	21	10.3134	0.940091	21	19.9725	1.18708	21	16.4513	1.11354	21	5.93121	Quantified
A0A452FTQ5	Histone H2A	H2AZ2		Histone H2A OS=Capra hircus OX=9925 GN=H2AZ2 PE=3 SV=1 - [A0A452FTQ5_CAPHI]	20.47	1	3	11	127	13.3695	10.5796	1.17082	1		0.507897	1		0.999837	1		0.654693	1		1.37438	1		1.14485	1		Quantified
A0A452FRZ3	Cytochrome c oxidase subunit	COX6B1	FUNCTION: Component of the cytochrome c oxidase, the last enzyme in the mitochondrial electron transport chain which drives oxidative phosphorylation. {ECO:0000256|PIRNR:PIRNR000278}.	Cytochrome c oxidase subunit OS=Capra hircus OX=9925 GN=COX6B1 PE=3 SV=1 - [A0A452FRZ3_CAPHI]	58.14	8	8	29	86	10.1799	8.74854	0.989303	29	10.3319	0.978747	29	10.5808	1.03534	29	4.27706	0.993228	29	10.8311	0.974057	29	15.5242	1.0254	29	6.30693	Quantified
A0A452F194	Uncharacterized protein	RAB2B		Uncharacterized protein OS=Capra hircus OX=9925 GN=RAB2B PE=4 SV=1 - [A0A452F194_CAPHI]	35.19	2	7	15	216	24.152	7.07861	0.98956	3	0.543427	1.05717	3	10.0512	0.988625	3	0.598628	0.995186	3	9.80652	0.928803	3	6.16812	1.059	3	2.9978	Quantified
A0A452DUG3	Synaptosomal-associated protein	LOC108636029		Synaptosomal-associated protein OS=Capra hircus OX=9925 GN=LOC108636029 PE=3 SV=1 - [A0A452DUG3_CAPHI]	31.75	4	5	11	211	23.2114	4.94482	1.03212	5	5.48145	0.878093	5	6.39679	0.908367	5	10.3135	0.889894	5	3.14143	1.1975	5	10.7049	1.07951	5	2.05656	Quantified
A0A452EJE8	Uncharacterized protein	GNA13		Uncharacterized protein OS=Capra hircus OX=9925 GN=GNA13 PE=3 SV=1 - [A0A452EJE8_CAPHI]	16.98	4	6	16	377	43.9188	7.73779	0.99242	7	9.46296	0.995164	7	7.89898	0.963753	7	7.74745	0.967523	7	6.46363	1.04263	7	6.81248	1.04242	7	3.35522	Quantified
A0A452FBG9	Uncharacterized protein	HNRNPH2		Uncharacterized protein OS=Capra hircus OX=9925 GN=HNRNPH2 PE=4 SV=1 - [A0A452FBG9_CAPHI]	24.28	3	7	16	449	49.2183	6.30322	0.921093	5	9.6779	1.1143	5	17.0508	1.04289	5	5.34906	1.02001	5	8.49203	0.922606	5	14.3392	0.950978	5	5.27246	Quantified
A0A452EWV0	PWWP domain-containing protein	PSIP1		PWWP domain-containing protein OS=Capra hircus OX=9925 GN=PSIP1 PE=3 SV=1 - [A0A452EWV0_CAPHI]	23.02	12	13	18	530	60.1307	9.12939	1.00721	16	13.0458	0.990619	16	18.3617	1.03458	16	5.43196	0.966053	16	23.2216	0.957208	16	25.3761	1.05559	16	12.8689	Quantified
A0A452EIC5	Arrestin_C domain-containing protein	ARRB1		Arrestin_C domain-containing protein OS=Capra hircus OX=9925 GN=ARRB1 PE=3 SV=1 - [A0A452EIC5_CAPHI]	20.3	8	8	21	399	44.8792	6.55127	1.00877	18	5.96448	1.03175	18	11.8109	0.987719	18	6.10037	0.973167	18	9.69581	1.09476	18	13.6032	0.943604	18	5.01537	Quantified
A0A452DW07	CULLIN_2 domain-containing protein	CUL3		CULLIN_2 domain-containing protein OS=Capra hircus OX=9925 GN=CUL3 PE=3 SV=1 - [A0A452DW07_CAPHI]	17.43	13	14	20	746	86.4401	7.98682	0.991529	18	8.19975	1.04419	16	23.19	0.972044	18	14.1723	0.989292	18	26.249	0.978444	18	25.2585	0.997607	17	13.6166	Quantified
A0A452FS81	Methylmalonyl-CoA isomerase	MMUT		Methylmalonyl-CoA isomerase OS=Capra hircus OX=9925 GN=MMUT PE=3 SV=1 - [A0A452FS81_CAPHI]	17.51	12	12	16	771	85.4369	7.35693	0.945841	16	10.6865	0.940111	16	9.57652	0.963165	16	5.39992	0.936583	16	14.6626	1.08636	16	16.0987	1.0426	16	12.8377	Quantified
A0A452FSH7	Uncharacterized protein	PRKAR2A		Uncharacterized protein OS=Capra hircus OX=9925 GN=PRKAR2A PE=3 SV=1 - [A0A452FSH7_CAPHI]	18.2	7	8	19	401	45.1166	4.93213	0.986343	18	13.0024	1.08358	18	10.4997	0.992678	18	6.22357	1.01254	18	5.86972	0.922512	18	5.40307	0.982638	18	4.46692	Quantified
A0A452EKC9	Lysine--tRNA ligase	KARS1		Lysine--tRNA ligase OS=Capra hircus OX=9925 GN=KARS1 PE=3 SV=1 - [A0A452EKC9_CAPHI]	21.85	17	17	28	595	67.8535	6.07471	0.985707	28	8.89136	1.03934	28	10.1339	1.01888	28	5.32013	1.01873	28	11.0865	1.00123	28	19.0634	0.984174	28	8.38268	Quantified
A0A452G4I4	Uncharacterized protein	IBA57		Uncharacterized protein OS=Capra hircus OX=9925 GN=IBA57 PE=4 SV=1 - [A0A452G4I4_CAPHI]	22.13	6	6	9	357	37.8146	8.83643	0.96034	9	10.7598	1.03346	9	18.5742	1.00072	9	3.81684	0.983159	9	11.0015	1.01214	9	14.055	1.04905	9	8.43277	Quantified
A0A452G0W0	60S ribosomal protein L8	RPL8		60S ribosomal protein L8 OS=Capra hircus OX=9925 GN=RPL8 PE=3 SV=1 - [A0A452G0W0_CAPHI]	19.84	6	6	14	257	28.0073	11.0337	0.920272	14	10.6107	1.03844	14	14.1087	1.0767	14	4.23801	1.09176	14	13.8509	0.853496	14	11.1884	0.972677	14	11.4841	Quantified
A0A452FXQ1	AP-3 complex subunit delta	AP3D1		AP-3 complex subunit delta OS=Capra hircus OX=9925 GN=AP3D1 PE=3 SV=1 - [A0A452FXQ1_CAPHI]	13.11	14	14	25	1205	136.004	7.15186	1.01211	25	12.5579	0.95992	23	21.3782	0.977432	24	6.57714	1.00409	24	18.9978	0.9727	25	16.9607	0.991914	24	6.22441	Quantified
A0A452EQV3	AMP_N domain-containing protein	PEPD		AMP_N domain-containing protein OS=Capra hircus OX=9925 GN=PEPD PE=3 SV=1 - [A0A452EQV3_CAPHI]	25.76	11	11	26	493	54.8211	6.1001	0.896464	26	10.765	1.0639	26	10.8331	1.0358	26	9.49478	0.914746	26	18.6288	1.00342	26	17.9436	1.00038	26	7.95895	Quantified
A0A452EXR4	Aminotran_1_2 domain-containing protein	GPT		Aminotran_1_2 domain-containing protein OS=Capra hircus OX=9925 GN=GPT PE=4 SV=1 - [A0A452EXR4_CAPHI]	25.4	11	12	16	496	55.1693	7.59131	0.995945	15	12.2059	1.00647	15	15.7172	0.963656	15	9.29896	0.94519	15	16.8179	0.971681	15	30.4447	1.01629	15	10.9901	Quantified
A0A452F1L2	Uncharacterized protein	CNTN2		Uncharacterized protein OS=Capra hircus OX=9925 GN=CNTN2 PE=4 SV=1 - [A0A452F1L2_CAPHI]	12.5	9	9	16	1040	112.512	7.50342	0.907786	16	7.36275	1.10133	16	9.22153	0.981041	16	7.29778	1.04337	16	10.9311	0.970712	16	9.82353	1.00224	16	8.79308	Quantified
A0A452E1L5	Golgi apparatus protein 1	GLG1		Golgi apparatus protein 1 OS=Capra hircus OX=9925 GN=GLG1 PE=4 SV=1 - [A0A452E1L5_CAPHI]	16.32	17	17	24	1146	130.354	6.99072	0.927116	24	11.827	0.946211	24	15.9967	1.0209	24	10.9116	1.01545	24	14.0071	1.0744	24	18.365	1.03774	24	9.87281	Quantified
A0A452EVJ6	Uncharacterized protein	LANCL2		Uncharacterized protein OS=Capra hircus OX=9925 GN=LANCL2 PE=3 SV=1 - [A0A452EVJ6_CAPHI]	26.33	9	9	17	452	51.2236	7.57666	1.02095	17	29.2616	1.08774	16	7.38241	0.96101	16	8.79837	1.02607	16	10.4287	0.980228	16	18.9501	0.963499	16	11.2166	Quantified
A0A452G6X5	Heme oxygenase (biliverdin-producing)	HMOX2		Heme oxygenase (biliverdin-producing) OS=Capra hircus OX=9925 GN=HMOX2 PE=3 SV=1 - [A0A452G6X5_CAPHI]	24.55	7	7	13	334	37.6469	5.33838	1.05584	13	6.10025	0.903458	13	16.6989	0.976512	13	6.01654	0.9183	13	11.6757	1.02404	13	11.0505	1.05108	13	10.8629	Quantified
A0A452DUP7	Adenylate kinase 4, mitochondrial	AK4	FUNCTION: Involved in maintaining the homeostasis of cellular nucleotides by catalyzing the interconversion of nucleoside phosphates. Efficiently phosphorylates AMP and dAMP using ATP as phosphate donor, but phosphorylates only AMP when using GTP as phosphate donor. Also displays broad nucleoside diphosphate kinase activity. {ECO:0000256|HAMAP-Rule:MF_03170}.	Adenylate kinase 4, mitochondrial OS=Capra hircus OX=9925 GN=AK4 PE=3 SV=1 - [A0A452DUP7_CAPHI]	25.56	6	6	18	223	25.3143	8.03076	0.957511	18	12.2072	0.95085	18	9.92419	0.967755	18	5.89355	1.07991	18	19.4074	0.994245	18	16.0032	1.01358	18	8.08709	Quantified
A0A452E8D8	Uncharacterized protein	PRKAR1A		Uncharacterized protein OS=Capra hircus OX=9925 GN=PRKAR1A PE=3 SV=1 - [A0A452E8D8_CAPHI]	16.58	7	7	16	380	42.8659	5.35107	1.07993	16	11.0766	1.05691	16	18.1679	0.955684	16	3.81125	1.0848	16	12.4224	0.874007	16	23.4868	0.951242	16	10.2994	Quantified
A0A452GAW0	Asp-B-Hydro_N domain-containing protein	ASPH		Asp-B-Hydro_N domain-containing protein OS=Capra hircus OX=9925 GN=ASPH PE=4 SV=1 - [A0A452GAW0_CAPHI]	13.59	1	2	3	206	22.0986	4.38623	0.915471	1		1.01417	1		1.03653	1		1.04191	1		0.967049	1		1.07247	1		Quantified
A0A452FX48	4-alpha-glucanotransferase	AGL		4-alpha-glucanotransferase OS=Capra hircus OX=9925 GN=AGL PE=4 SV=1 - [A0A452FX48_CAPHI]	9.86	15	15	25	1532	174.062	6.75635	1.01527	25	12.57	0.959078	25	18.5053	0.965224	25	7.15217	0.991561	25	14.5685	1.00574	25	21.1346	1.03702	25	6.98242	Quantified
A0A452FXC0	Uncharacterized protein	SCFD1		Uncharacterized protein OS=Capra hircus OX=9925 GN=SCFD1 PE=3 SV=1 - [A0A452FXC0_CAPHI]	22.31	12	12	18	641	72.349	6.37939	1.07504	18	13.6368	0.998851	18	16.4972	1.00427	18	6.61808	0.978667	18	16.8904	0.955949	18	23.7341	0.958513	18	14.2872	Quantified
A0A452G9H1	Elongation factor 1-beta	EEF1B2		Elongation factor 1-beta OS=Capra hircus OX=9925 GN=EEF1B2 PE=3 SV=1 - [A0A452G9H1_CAPHI]	28.44	6	7	15	225	24.7893	4.66553	1.08698	14	6.61465	1.12652	14	24.2141	0.996943	14	7.21145	1.07745	14	9.68911	0.885648	14	29.3327	0.94613	14	15.7702	Quantified
A0A452G477	Uncharacterized protein	WFS1		Uncharacterized protein OS=Capra hircus OX=9925 GN=WFS1 PE=4 SV=1 - [A0A452G477_CAPHI]	7.17	4	4	9	865	97.921	7.89893	0.927458	9	6.95629	0.961249	9	25.6887	0.96728	9	6.05408	1.05536	9	10.5547	1.00738	9	8.87326	0.988802	9	5.71003	Quantified
A0A452ELK2	Uncharacterized protein	ACTR1A		Uncharacterized protein OS=Capra hircus OX=9925 GN=ACTR1A PE=3 SV=1 - [A0A452ELK2_CAPHI]	40.16	7	11	39	376	42.5869	6.63916	0.974609	16	9.4317	0.965154	16	16.8677	0.984187	16	6.06253	0.960821	16	11.13	1.05403	16	9.27554	1.05764	16	5.10378	Quantified
A0A452EQH1	Uncharacterized protein	ABI1		Uncharacterized protein OS=Capra hircus OX=9925 GN=ABI1 PE=3 SV=1 - [A0A452EQH1_CAPHI]	20.58	6	9	21	452	49.3456	7.31299	0.984858	14	14.3591	1.00324	14	5.2534	0.996127	14	4.99762	1.00761	14	7.43879	1.02725	14	14.3145	1.00434	14	6.21135	Quantified
A0A452GAJ0	Methionine adenosyltransferase 2 subunit beta	MAT2B	FUNCTION: Regulatory subunit of S-adenosylmethionine synthetase 2, an enzyme that catalyzes the formation of S-adenosylmethionine from methionine and ATP. Regulates MAT2A catalytic activity by changing its kinetic properties, increasing its affinity for L-methionine. {ECO:0000256|RuleBase:RU364081}.	Methionine adenosyltransferase 2 subunit beta OS=Capra hircus OX=9925 GN=MAT2B PE=3 SV=1 - [A0A452GAJ0_CAPHI]	16.77	4	4	6	334	37.7302	7.12256	1.01084	6	8.7885	0.995709	6	9.18587	1.02694	6	3.47944	0.906458	6	12.4309	1.02135	6	18.0116	1.02315	6	2.47893	Quantified
A0A452EX96	Importin N-terminal domain-containing protein	XPO7		Importin N-terminal domain-containing protein OS=Capra hircus OX=9925 GN=XPO7 PE=3 SV=1 - [A0A452EX96_CAPHI]	8.1	7	7	16	1087	123.815	6.31592	0.92765	16	6.49258	1.02222	16	17.714	0.997469	16	4.6129	1.00963	16	9.18618	1.0441	16	20.6062	1.03652	16	6.21705	Quantified
A0A452FYI5	Uncharacterized protein	SAFB2		Uncharacterized protein OS=Capra hircus OX=9925 GN=SAFB2 PE=4 SV=1 - [A0A452FYI5_CAPHI]	7.65	3	8	17	941	106.667	5.69385	0.864627	6	20.1974	0.998597	6	27.1717	0.976456	6	9.27808	1.01756	6	30.6314	1.02722	6	54.7595	1.01654	6	24.3801	Quantified
A0A452F2Y5	Cysteine desulfurase, mitochondrial	NFS1		Cysteine desulfurase, mitochondrial OS=Capra hircus OX=9925 GN=NFS1 PE=3 SV=1 - [A0A452F2Y5_CAPHI]	12.98	6	6	8	439	48.4507	6.91748	1.06368	8	9.7783	0.987351	8	8.04676	1.02686	8	3.03573	1.00958	8	18.3821	0.927931	8	17.6547	0.953767	8	4.92513	Quantified
A0A452DQ06	Lon protease homolog, mitochondrial	LONP1	FUNCTION: ATP-dependent serine protease that mediates the selective degradation of misfolded, unassembled or oxidatively damaged polypeptides as well as certain short-lived regulatory proteins in the mitochondrial matrix. May also have a chaperone function in the assembly of inner membrane protein complexes. Participates in the regulation of mitochondrial gene expression and in the maintenance of…	Lon protease homolog, mitochondrial OS=Capra hircus OX=9925 GN=LONP1 PE=3 SV=1 - [A0A452DQ06_CAPHI]	13.29	10	10	19	948	105.57	6.80029	1.01086	19	8.55753	0.996597	19	13.3276	1.05158	19	5.0343	0.949571	19	11.7804	1.01585	19	10.7144	0.985798	19	10.4147	Quantified
A0A452FJ56	Uncharacterized protein	NPTN		Uncharacterized protein OS=Capra hircus OX=9925 GN=NPTN PE=4 SV=1 - [A0A452FJ56_CAPHI]	23.82	9	9	20	361	40.8856	7.43018	0.942032	20	5.35322	1.09482	20	16.0411	1.02329	20	8.17121	1.04292	20	14.6093	1.04865	20	12.243	0.984616	20	7.04141	Quantified
A0A452E5X4	Glutathione-dependent dehydroascorbate reductase	LOC102190016		Glutathione-dependent dehydroascorbate reductase OS=Capra hircus OX=9925 GN=LOC102190016 PE=3 SV=1 - [A0A452E5X4_CAPHI]	17.01	5	5	21	241	27.1049	7.12256	0.935413	21	12.3469	1.0006	21	8.34732	1.00531	21	5.18151	1.01076	21	5.27572	0.988077	21	12.6558	1.01482	21	8.79533	Quantified
A0A452EW94	Electron transfer flavoprotein subunit beta	ETFB	FUNCTION: The electron transfer flavoprotein serves as a specific electron acceptor for several dehydrogenases, including five acyl-CoA dehydrogenases, glutaryl-CoA and sarcosine dehydrogenase. It transfers the electrons to the main mitochondrial respiratory chain via ETF-ubiquinone oxidoreductase (ETF dehydrogenase). {ECO:0000256|PIRNR:PIRNR000090}.	Electron transfer flavoprotein subunit beta OS=Capra hircus OX=9925 GN=ETFB PE=3 SV=1 - [A0A452EW94_CAPHI]	51.37	12	12	24	255	27.6961	8.11865	0.993086	24	8.63869	1.02812	24	12.4675	1.04654	24	7.81389	1.01923	24	13.9536	0.924566	24	19.2453	0.968689	24	8.75425	Quantified
A0A452E9Q9	COP9 signalosome complex subunit 3	COPS3		COP9 signalosome complex subunit 3 OS=Capra hircus OX=9925 GN=COPS3 PE=3 SV=1 - [A0A452E9Q9_CAPHI]	19.39	7	7	17	423	47.768	6.65381	1.01394	14	14.3614	0.977394	14	17.8023	1.00264	14	8.798	0.940048	14	12.4734	0.908222	14	20.7945	1.03482	14	13.9108	Quantified
A0A452DJW6	Annexin	LOC102176495		Annexin OS=Capra hircus OX=9925 GN=LOC102176495 PE=3 SV=1 - [A0A452DJW6_CAPHI]	23.55	8	8	14	327	36.7897	5.41455	1.07009	14	7.31335	0.747103	14	26.0933	0.975299	14	5.92491	0.818129	14	19.3401	1.19444	14	9.76912	1.15187	14	9.89565	Quantified
A0A452EZW0	Non-specific serine/threonine protein kinase	SLK		Non-specific serine/threonine protein kinase OS=Capra hircus OX=9925 GN=SLK PE=4 SV=1 - [A0A452EZW0_CAPHI]	9.28	12	12	14	1207	138.475	5.04639	0.965641	13	14.7974	0.961794	13	20.4697	1.00653	13	5.65952	1.00134	13	24.342	1.0262	13	9.15534	0.970895	13	13.1059	Quantified
A0A452EKW0	Uncharacterized protein	CHCHD3	FUNCTION: Component of the MICOS complex, a large protein complex of the mitochondrial inner membrane that plays crucial roles in the maintenance of crista junctions, inner membrane architecture, and formation of contact sites to the outer membrane. {ECO:0000256|RuleBase:RU363001}.	Uncharacterized protein OS=Capra hircus OX=9925 GN=CHCHD3 PE=4 SV=1 - [A0A452EKW0_CAPHI]	49.14	14	14	26	232	26.7686	8.08936	1.01613	26	9.06032	1.04625	26	13.9949	1.0305	26	8.2382	1.06307	26	14.532	0.926333	26	20.543	0.973385	26	17.9269	Quantified
A0A452FL06	Uncharacterized protein	ACTR1B		Uncharacterized protein OS=Capra hircus OX=9925 GN=ACTR1B PE=3 SV=1 - [A0A452FL06_CAPHI]	27.66	4	8	18	376	42.2677	6.55127	0.966338	6	12.6014	1.08384	5	8.67913	0.956212	5	3.79184	0.969912	6	35.5536	1.20667	6	24.3047	1.03893	6	7.34868	Quantified
A0A452EPB0	Aldose 1-epimerase	GALM	FUNCTION: Converts alpha-aldose to the beta-anomer. {ECO:0000256|PIRNR:PIRNR005096}.	Aldose 1-epimerase OS=Capra hircus OX=9925 GN=GALM PE=3 SV=1 - [A0A452EPB0_CAPHI]	28.95	9	10	20	342	37.562	6.32861	1.0085	18	11.0618	1.01528	18	14.8726	0.991529	18	4.85932	0.965994	18	15.4915	0.912698	18	22.4434	1.04093	18	15.1778	Quantified
A0A452G3I1	Uncharacterized protein	ECH1		Uncharacterized protein OS=Capra hircus OX=9925 GN=ECH1 PE=3 SV=1 - [A0A452G3I1_CAPHI]	29.14	8	8	13	326	35.8783	8.29443	1.09416	13	12.9283	1.0173	13	10.9177	1.03341	13	4.54641	0.927638	13	14.576	1.01991	13	23.6125	0.961184	13	12.0806	Quantified
A0A452FX52	Uncharacterized protein	RHOC		Uncharacterized protein OS=Capra hircus OX=9925 GN=RHOC PE=4 SV=1 - [A0A452FX52_CAPHI]	20.21	3	5	13	193	21.9923	6.58057	0.94047	4	13.4185	0.992613	4	15.9973	0.967809	4	6.78014	1.13544	4	6.34499	1.07431	4	23.1054	0.948417	4	4.45219	Quantified
A0A452DL42	Thioredoxin-disulfide reductase	TXNRD2		Thioredoxin-disulfide reductase OS=Capra hircus OX=9925 GN=TXNRD2 PE=3 SV=1 - [A0A452DL42_CAPHI]	21.52	9	10	17	488	52.8351	7.50342	1.005	16	7.93572	0.999741	16	10.2199	1.01746	16	6.43887	0.997164	16	5.10045	0.944288	16	12.541	0.991894	16	5.91331	Quantified
A0A452FUI6	ADF-H domain-containing protein	COTL1		ADF-H domain-containing protein OS=Capra hircus OX=9925 GN=COTL1 PE=4 SV=1 - [A0A452FUI6_CAPHI]	30.28	5	5	14	142	16	5.22412	1.06926	14	19.0849	0.973714	14	21.876	0.972337	14	7.24494	0.973346	14	17.1223	0.978625	14	12.2864	0.974887	14	11.3208	Quantified
A0A452DP90	Protein lin-7 homolog	LIN7A	FUNCTION: Plays a role in establishing and maintaining the asymmetric distribution of channels and receptors at the plasma membrane of polarized cells. {ECO:0000256|PIRNR:PIRNR038039}.	Protein lin-7 homolog OS=Capra hircus OX=9925 GN=LIN7A PE=3 SV=1 - [A0A452DP90_CAPHI]	27.04	1	7	18	233	25.9806	8.71924	1.01952	3	1.49562	1.03878	3	3.38558	0.929131	3	12.8324	0.90845	3	9.98263	1.11837	3	26.7599	1.08373	3	6.72452	Quantified
A0A452F1A1	ATP binding cassette subfamily F member 1	ABCF1		ATP binding cassette subfamily F member 1 OS=Capra hircus OX=9925 GN=ABCF1 PE=4 SV=1 - [A0A452F1A1_CAPHI]	6.27	4	5	8	813	91.7903	7.62061	1.02837	7	7.48798	0.89094	7	16.7859	1.00621	7	12.3557	0.909489	7	9.83497	1.09118	7	21.0487	1.04398	7	9.02537	Quantified
A0A452FZ75	Uncharacterized protein	DLG2		Uncharacterized protein OS=Capra hircus OX=9925 GN=DLG2 PE=4 SV=1 - [A0A452FZ75_CAPHI]	18.34	9	13	15	785	87.1163	5.97314	0.963984	11	9.13656	0.97139	11	24.8202	1.02614	11	1.85204	0.944851	11	22.6402	1.05763	11	22.0892	1.02831	11	10.7103	Quantified
A0A452E8Q8	Ribosomal protein L19	LOC102183112		Ribosomal protein L19 OS=Capra hircus OX=9925 GN=LOC102183112 PE=3 SV=1 - [A0A452E8Q8_CAPHI]	17.44	4	5	10	195	23.1869	11.063	1.00823	9	3.58324	0.910924	9	24.1639	1.03046	9	3.42896	1.0648	9	13.4748	0.920019	9	14.0114	1.05904	9	9.75674	Quantified
A0A452GA60	Uncharacterized protein	KHSRP		Uncharacterized protein OS=Capra hircus OX=9925 GN=KHSRP PE=4 SV=1 - [A0A452GA60_CAPHI]	23.81	11	14	22	714	73.3161	7.29834	0.937738	18	15.7007	1.01025	18	16.0704	1.0103	18	8.04915	1.01977	18	11.1735	1.02315	18	16.2369	1.00499	18	6.80621	Quantified
A0A452DS67	Histone H2A	H2AC21		Histone H2A OS=Capra hircus OX=9925 GN=H2AC21 PE=3 SV=1 - [A0A452DS67_CAPHI]	17.69	1	3	11	130	13.9868	10.8872	1.3572	1		0.913268	1		0.894951	1		1.02546	1		0.785122	1		0.989883	1		Quantified
A0A452FWA5	Uncharacterized protein	HNRNPR		Uncharacterized protein OS=Capra hircus OX=9925 GN=HNRNPR PE=4 SV=1 - [A0A452FWA5_CAPHI]	18.01	5	12	28	622	69.6336	8.52881	0.987839	10	8.5725	1.01345	10	7.45564	1.02432	10	11.7978	0.99291	10	9.99683	1.01339	10	20.7572	0.984194	10	8.88299	Quantified
A0A452FXD8	Uncharacterized protein	CADM2		Uncharacterized protein OS=Capra hircus OX=9925 GN=CADM2 PE=3 SV=1 - [A0A452FXD8_CAPHI]	21.41	7	7	12	397	43.5211	5.32568	0.979846	12	6.64927	1.0608	11	24.8748	0.981094	12	11.0127	0.987699	12	23.7496	1.09569	12	14.5173	0.927563	12	22.8712	Quantified
A0A452EN77	Protein-tyrosine-phosphatase	PTPRF		Protein-tyrosine-phosphatase OS=Capra hircus OX=9925 GN=PTPRF PE=3 SV=1 - [A0A452EN77_CAPHI]	6.62	3	10	13	1902	211.463	6.48096	0.949187	3	7.70992	0.96223	3	8.82959	1.0175	3	0.13129	1.10786	3	0.249581	0.909185	3	15.3467	0.984466	3	8.02874	Quantified
A0A452ECC5	60S ribosomal protein L4	RPL4		60S ribosomal protein L4 OS=Capra hircus OX=9925 GN=RPL4 PE=3 SV=1 - [A0A452ECC5_CAPHI]	15.85	8	8	18	429	48.4486	10.9604	0.972894	18	7.30183	1.05828	18	13.8605	1.04607	18	6.23947	1.10124	18	12.037	0.896847	18	15.4494	0.976433	18	9.75225	Quantified
A0A452DLC3	Vesicle-associated membrane protein-associated protein A	VAPA		Vesicle-associated membrane protein-associated protein A OS=Capra hircus OX=9925 GN=VAPA PE=3 SV=1 - [A0A452DLC3_CAPHI]	40.56	8	9	24	249	27.7964	8.60205	1.00002	23	9.34723	1.06265	23	12.8883	1.01586	23	6.57188	1.03395	23	13.4396	0.933451	23	18.1787	0.951021	23	14.5002	Quantified
A0A452G9U0	Uncharacterized protein	RAB35		Uncharacterized protein OS=Capra hircus OX=9925 GN=RAB35 PE=4 SV=1 - [A0A452G9U0_CAPHI]	29.51	4	6	28	183	20.9657	8.51416	1.03453	12	8.48795	0.877856	12	17.2193	0.976268	12	9.56308	0.897812	12	18.1606	1.10482	12	7.44982	1.06371	12	14.1581	Quantified
A0A452G9N2	Septin-type G domain-containing protein	SEPTIN9		Septin-type G domain-containing protein OS=Capra hircus OX=9925 GN=SEPTIN9 PE=3 SV=1 - [A0A452G9N2_CAPHI]	27.82	18	18	41	568	63.656	8.6167	1.01591	41	10.3553	1.04795	40	14.5058	1.04376	41	6.80326	1.04456	41	7.09115	0.942208	41	24.1747	0.982538	41	11.2162	Quantified
A0A452G4K8	Uncharacterized protein	MRAS		Uncharacterized protein OS=Capra hircus OX=9925 GN=MRAS PE=4 SV=1 - [A0A452G4K8_CAPHI]	25.48	4	4	10	208	23.8154	8.80713	1.00484	10	5.68252	1.08079	10	8.40459	1.00662	10	8.75366	1.04029	10	6.80443	0.915023	10	10.3371	1.00415	10	8.48792	Quantified
A0A452G3P7	26S proteasome non-ATPase regulatory subunit 4	PSMD4		26S proteasome non-ATPase regulatory subunit 4 OS=Capra hircus OX=9925 GN=PSMD4 PE=3 SV=1 - [A0A452G3P7_CAPHI]	23.87	8	8	15	377	40.7592	4.79248	0.982939	15	11.069	1.07321	15	6.82579	1.08159	15	4.30927	1.02595	15	21.5979	0.890234	15	15.1361	0.933407	15	10.4423	Quantified
A0A452G830	15-oxoprostaglandin 13-reductase	PTGR1		15-oxoprostaglandin 13-reductase OS=Capra hircus OX=9925 GN=PTGR1 PE=3 SV=1 - [A0A452G830_CAPHI]	24.32	7	7	19	329	35.6525	7.81104	1.15304	19	9.5247	0.828297	19	31.4439	0.977167	19	9.79952	0.972988	19	17.9207	0.960477	19	23.2706	1.03025	19	18.083	Quantified
A0A452FPA6	B3_4 domain-containing protein	LRRC47		B3_4 domain-containing protein OS=Capra hircus OX=9925 GN=LRRC47 PE=4 SV=1 - [A0A452FPA6_CAPHI]	20.48	9	9	14	581	63.4819	8.63135	0.92463	14	11.9983	1.02236	14	16.531	1.00129	14	4.89591	0.975879	14	16.2383	1.11717	14	15.8496	1.02349	14	9.87267	Quantified
A0A452G829	Uncharacterized protein	KRAS		Uncharacterized protein OS=Capra hircus OX=9925 GN=KRAS PE=4 SV=1 - [A0A452G829_CAPHI]	35.11	4	7	20	188	21.4249	8.11865	1.05574	9	10.7445	0.96896	9	16.7023	1.03825	9	8.66963	0.944821	9	10.1189	0.991555	9	14.4956	0.931247	9	5.79301	Quantified
A0A452E6V8	ATP-dependent RNA helicase DDX1	DDX1		ATP-dependent RNA helicase DDX1 OS=Capra hircus OX=9925 GN=DDX1 PE=3 SV=1 - [A0A452E6V8_CAPHI]	21.89	15	15	33	731	81.7641	7.85498	1.03241	33	10.7049	1.07653	33	14.0478	1.01855	33	4.38587	1.07901	33	10.9595	0.909095	33	18.5403	0.951259	33	6.53809	Quantified
A0A452FKL8	Uncharacterized protein	CALD1		Uncharacterized protein OS=Capra hircus OX=9925 GN=CALD1 PE=4 SV=1 - [A0A452FKL8_CAPHI]	32.9	15	16	20	535	61.9566	6.48096	0.985882	19	9.08613	1.05899	18	24.8191	0.999065	19	5.41525	1.0453	19	19.6871	0.916112	19	29.1316	1.03215	18	12.8069	Quantified
A0A452FT37	Transporter	SLC6A11		Transporter OS=Capra hircus OX=9925 GN=SLC6A11 PE=3 SV=1 - [A0A452FT37_CAPHI]	13.24	12	12	33	627	69.7862	7.02002	0.973875	32	11.4707	0.993368	32	13.0803	0.948127	32	5.41066	1.07971	32	14.8845	0.936513	32	12.2131	0.988438	32	9.54693	Quantified
A0A452E7K8	Uncharacterized protein	BPNT1		Uncharacterized protein OS=Capra hircus OX=9925 GN=BPNT1 PE=3 SV=1 - [A0A452E7K8_CAPHI]	20.45	5	5	9	308	33.2912	5.52881	1.09114	9	8.34581	0.986005	9	11.681	1.04812	9	6.66916	1.0043	9	8.99414	0.987204	9	11.1462	0.98211	9	3.18837	Quantified
A0A452EYA9	Uncharacterized protein	SELENBP1		Uncharacterized protein OS=Capra hircus OX=9925 GN=SELENBP1 PE=3 SV=1 - [A0A452EYA9_CAPHI]	16.31	7	7	18	472	52.4406	6.65381	1.02935	18	7.70273	1.00298	18	15.9799	1.06063	18	8.20148	0.952716	18	22.2145	0.960625	18	26.5581	0.991005	18	10.7018	Quantified
A0A452G0W5	SEC7 domain-containing protein	IQSEC1		SEC7 domain-containing protein OS=Capra hircus OX=9925 GN=IQSEC1 PE=3 SV=1 - [A0A452G0W5_CAPHI]	18.45	16	17	27	943	104.777	7.6499	1.01505	26	9.48975	1.06579	26	16.2709	0.996767	26	7.40745	1.04192	26	9.24461	0.970082	26	23.8918	0.976117	26	10.9361	Quantified
A0A452FZL6	Amine oxidase	MAOB		Amine oxidase OS=Capra hircus OX=9925 GN=MAOB PE=3 SV=1 - [A0A452FZL6_CAPHI]	16.12	4	7	19	366	41.3324	8.25049	1.06477	10	6.75532	1.12887	10	19.1236	1.03254	10	4.68818	1.1066	10	11.862	0.795379	10	12.6763	0.961039	10	6.77042	Quantified
A0A452EU40	60S ribosomal protein L23	RPL23		60S ribosomal protein L23 OS=Capra hircus OX=9925 GN=RPL23 PE=3 SV=1 - [A0A452EU40_CAPHI]	44.29	5	6	15	140	14.8561	10.5063	0.957943	13	7.94014	1.02245	13	6.48071	1.05997	13	5.80306	1.04891	13	4.59304	0.959155	13	9.80851	0.973914	13	6.98626	Quantified
A0A452ECF5	LRRcap domain-containing protein	PPP1R7		LRRcap domain-containing protein OS=Capra hircus OX=9925 GN=PPP1R7 PE=4 SV=1 - [A0A452ECF5_CAPHI]	22.88	8	8	19	354	40.4439	5.18604	1.09306	18	8.62148	1.00868	16	15.0919	1.01191	18	9.45681	0.941397	18	13.279	1.00742	18	6.36217	0.974398	18	7.19323	Quantified
A0A452DRL6	WD_REPEATS_REGION domain-containing protein	SEC31A		WD_REPEATS_REGION domain-containing protein OS=Capra hircus OX=9925 GN=SEC31A PE=3 SV=1 - [A0A452DRL6_CAPHI]	6.23	7	7	15	1108	121.54	6.65381	0.980404	15	17.543	0.996539	15	10.0531	1.00546	15	6.86135	0.946631	15	7.652	1.03096	15	29.2119	1.00458	15	11.3851	Quantified
A0A452FC08	Phosphatidylinositol transfer protein alpha	PITPNA		Phosphatidylinositol transfer protein alpha OS=Capra hircus OX=9925 GN=PITPNA PE=4 SV=1 - [A0A452FC08_CAPHI]	30.43	7	11	19	276	32.2031	6.99072	1.07916	13	12.9525	1.01095	13	15.2291	1.0056	13	6.48721	1.01894	13	14.6145	0.916801	13	13.5332	0.968553	13	3.87117	Quantified
A0A452EYK0	Phosphoacetylglucosamine mutase	PGM3	FUNCTION: Catalyzes the conversion of GlcNAc-6-P into GlcNAc-1-P during the synthesis of uridine diphosphate/UDP-GlcNAc, a sugar nucleotide critical to multiple glycosylation pathways including protein N- and O-glycosylation. {ECO:0000256|PIRNR:PIRNR016408}.	Phosphoacetylglucosamine mutase OS=Capra hircus OX=9925 GN=PGM3 PE=3 SV=1 - [A0A452EYK0_CAPHI]	17.34	10	10	23	542	59.7955	6.3667	0.963288	23	11.1935	1.01184	23	13.0023	1.01636	23	6.92026	1.01897	23	10.3569	1.03523	23	23.6567	1.00079	23	7.97623	Quantified
A0A452F3N4	Clathrin light chain	CLTB	FUNCTION: Clathrin is the major protein of the polyhedral coat of coated pits and vesicles. {ECO:0000256|RuleBase:RU363137}.	Clathrin light chain OS=Capra hircus OX=9925 GN=CLTB PE=3 SV=1 - [A0A452F3N4_CAPHI]	35.24	10	10	32	210	23.0751	4.64014	0.964357	32	11.0912	0.923281	32	16.0355	0.976356	32	6.66638	1.05805	32	22.217	0.976218	32	18.3734	1.03681	32	11.0473	Quantified
A0A452DKV2	Amidohydro-rel domain-containing protein	DPYSL4		Amidohydro-rel domain-containing protein OS=Capra hircus OX=9925 GN=DPYSL4 PE=3 SV=1 - [A0A452DKV2_CAPHI]	27.97	11	11	22	572	61.7635	7.03467	1.07754	21	12.6173	1.14104	21	10.4954	1.06098	21	5.03627	0.916656	21	13.4555	0.951908	21	14.7557	0.890744	21	12.3285	Quantified
A0A452EZ77	MFS domain-containing protein	SV2A		MFS domain-containing protein OS=Capra hircus OX=9925 GN=SV2A PE=3 SV=1 - [A0A452EZ77_CAPHI]	13.21	11	11	28	742	82.5059	5.56689	0.92516	28	22.5255	0.877757	27	21.8765	0.938432	28	6.63767	1.00489	28	24.1709	1.17941	28	22.6197	1.08124	28	12.4436	Quantified
A0A452ED69	Tripeptidyl-peptidase 2	TPP2		Tripeptidyl-peptidase 2 OS=Capra hircus OX=9925 GN=TPP2 PE=4 SV=1 - [A0A452ED69_CAPHI]	6.16	6	6	7	1249	138.198	6.23975	0.972076	7	2.68452	1.02419	7	6.26947	1.00606	7	11.6665	1.04772	7	3.31917	0.964815	7	5.21226	0.996107	7	12.1091	Quantified
A0A452EG13	Glucosidase 2 subunit beta	PRKCSH		Glucosidase 2 subunit beta OS=Capra hircus OX=9925 GN=PRKCSH PE=4 SV=1 - [A0A452EG13_CAPHI]	6.76	4	4	10	503	56.9107	4.4751	1.021	10	10.611	0.994186	10	10.2967	1.03682	10	11.2308	1.0508	10	5.44407	0.910385	10	4.61309	1.00557	10	5.83833	Quantified
A0A452DL06	Microtubule-associated protein RP/EB family member 2	MAPRE2		Microtubule-associated protein RP/EB family member 2 OS=Capra hircus OX=9925 GN=MAPRE2 PE=3 SV=1 - [A0A452DL06_CAPHI]	46.67	14	16	30	315	35.8297	5.96045	1.02068	25	8.91878	1.13223	25	12.7359	0.966591	25	7.0674	1.12716	25	9.79568	0.870477	25	24.187	0.930082	25	12.1627	Quantified
A0A452G289	Peptidylprolyl isomerase	AIP		Peptidylprolyl isomerase OS=Capra hircus OX=9925 GN=AIP PE=4 SV=1 - [A0A452G289_CAPHI]	19.7	7	7	14	330	37.5661	6.60986	0.967088	14	8.84748	1.02966	14	15.5377	0.988681	14	5.64547	1.04634	14	13.4907	1.06155	14	18.1611	0.947315	14	7.57531	Quantified
A0A452FAS9	Succinate--CoA ligase [GDP-forming] subunit beta, mitochondrial	SUCLG2	FUNCTION: GTP-specific succinyl-CoA synthetase functions in the citric acid cycle (TCA), coupling the hydrolysis of succinyl-CoA to the synthesis of GTP and thus represents the only step of substrate-level phosphorylation in the TCA. The beta subunit provides nucleotide specificity of the enzyme and binds the substrate succinate, while the binding sites for coenzyme A and phosphate are found in t…	Succinate--CoA ligase [GDP-forming] subunit beta, mitochondrial OS=Capra hircus OX=9925 GN=SUCLG2 PE=3 SV=1 - [A0A452FAS9_CAPHI]	17.06	7	7	14	422	45.8641	6.22705	1.00769	14	6.45339	1.06405	14	8.42491	1.01803	14	6.4173	1.03226	14	12.9103	0.929258	14	10.2136	0.996842	14	7.22552	Quantified
A0A452G6G9	PHB domain-containing protein	ERLIN2		PHB domain-containing protein OS=Capra hircus OX=9925 GN=ERLIN2 PE=3 SV=1 - [A0A452G6G9_CAPHI]	24.85	5	8	15	338	37.6323	5.49072	0.940049	10	4.31602	1.05703	10	12.269	1.10614	10	2.97523	1.00381	10	6.01904	0.944284	10	14.967	0.965156	10	8.69582	Quantified
A0A452FIK2	Signal recognition particle subunit SRP72	SRP72	FUNCTION: Signal-recognition-particle assembly has a crucial role in targeting secretory proteins to the rough endoplasmic reticulum membrane. {ECO:0000256|PIRNR:PIRNR038922}.	Signal recognition particle subunit SRP72 OS=Capra hircus OX=9925 GN=SRP72 PE=3 SV=1 - [A0A452FIK2_CAPHI]	8.06	5	5	11	670	74.6853	9.48096	1.09966	11	10.9466	1.06994	11	10.4057	1.04341	11	6.4721	0.979565	11	19.4445	0.849202	11	12.472	0.971591	11	3.42352	Quantified
A0A452FY19	OCIA domain-containing protein	OCIAD1		OCIA domain-containing protein OS=Capra hircus OX=9925 GN=OCIAD1 PE=4 SV=1 - [A0A452FY19_CAPHI]	31.17	7	7	10	247	27.8378	7.1665	1.00151	10	13.4443	0.940893	10	12.6241	0.99816	10	5.57266	1.00536	10	13.4766	0.996723	10	26.102	1.00538	10	9.71179	Quantified
A0A452EZE8	Cytoplasmic FMR1-interacting protein	CYFIP1		Cytoplasmic FMR1-interacting protein OS=Capra hircus OX=9925 GN=CYFIP1 PE=3 SV=1 - [A0A452EZE8_CAPHI]	10.69	4	13	24	1253	145.082	6.90283	0.975504	8	13.5664	0.932781	8	20.5992	0.973501	8	6.26017	0.988519	8	16.7404	1.05716	8	33.6775	1.06668	8	5.64752	Quantified
A0A452FTM7	SH3 domain-binding glutamic acid-rich-like protein	SH3BGRL3		SH3 domain-binding glutamic acid-rich-like protein OS=Capra hircus OX=9925 GN=SH3BGRL3 PE=3 SV=1 - [A0A452FTM7_CAPHI]	47.31	4	4	13	93	10.4313	4.93213	1.00412	13	9.70452	1.03392	13	12.0311	1.00038	13	6.00176	1.04156	13	6.17715	0.938178	13	8.36985	0.969558	13	7.51652	Quantified
A0A452G8C2	Galectin	LGALSL		Galectin OS=Capra hircus OX=9925 GN=LGALSL PE=4 SV=1 - [A0A452G8C2_CAPHI]	18.6	3	3	7	172	18.9436	5.35107	1.05914	7	2.98495	1.19386	7	6.42082	0.976822	7	4.33442	1.18319	7	2.98308	0.800219	7	14.3932	0.890912	7	4.08575	Quantified
A0A452FNG3	Uncharacterized protein	SLC25A13		Uncharacterized protein OS=Capra hircus OX=9925 GN=SLC25A13 PE=3 SV=1 - [A0A452FNG3_CAPHI]	10.81	3	6	17	666	73.189	8.25049	1.00166	4	1.44106	1.04097	4	1.85899	1.00749	4	13.6871	1.02792	4	12.7887	0.958324	4	9.72295	0.976228	4	9.82983	Quantified
A0A452E6Y7	BPTI/Kunitz inhibitor domain-containing protein	APLP2		BPTI/Kunitz inhibitor domain-containing protein OS=Capra hircus OX=9925 GN=APLP2 PE=4 SV=1 - [A0A452E6Y7_CAPHI]	7.67	5	5	8	730	83.4104	4.77979	0.934113	8	14.5141	0.964034	8	15.3637	0.95682	8	4.98659	0.934016	8	16.0609	1.13447	8	17.9888	1.04247	8	4.75233	Quantified
A0A452DW17	Serine/threonine-protein phosphatase	PPP2CB		Serine/threonine-protein phosphatase OS=Capra hircus OX=9925 GN=PPP2CB PE=3 SV=1 - [A0A452DW17_CAPHI]	29.45	2	8	15	309	35.5383	5.42725	1.03717	3	2.29097	0.998486	3	0.486673	0.897713	3	5.87775	0.956272	3	3.55385	1.13827	3	1.57285	0.998389	3	1.22411	Quantified
A0A452DL52	6-phosphofructokinase	PFKL		6-phosphofructokinase OS=Capra hircus OX=9925 GN=PFKL PE=3 SV=1 - [A0A452DL52_CAPHI]	12.4	8	10	19	750	81.9364	7.48877	1.02741	12	7.90731	1.02717	12	13.311	0.991624	12	6.74914	1.08865	12	13.962	0.90831	12	16.8773	0.940536	12	11.9193	Quantified
A0A452EDV9	Uncharacterized protein	ACADS		Uncharacterized protein OS=Capra hircus OX=9925 GN=ACADS PE=3 SV=1 - [A0A452EDV9_CAPHI]	19.32	6	6	11	409	44.2566	8.1333	1.00467	11	7.77057	1.02043	11	8.74624	1.03158	11	8.77485	0.96805	11	12.6449	0.956409	11	14.1943	1.08665	11	10.3412	Quantified
A0A452FFI1	Uncharacterized protein	EHD1		Uncharacterized protein OS=Capra hircus OX=9925 GN=EHD1 PE=4 SV=1 - [A0A452FFI1_CAPHI]	24.34	8	13	20	534	60.6437	6.82959	0.993825	10	10.9314	1.00801	10	11.2802	0.951845	10	4.12215	1.03572	10	11.9462	0.984781	10	23.086	0.989839	10	12.59	Quantified
A0A452GB36	Uncharacterized protein	SH3GL1		Uncharacterized protein OS=Capra hircus OX=9925 GN=SH3GL1 PE=3 SV=1 - [A0A452GB36_CAPHI]	35.87	7	11	20	368	41.443	5.50342	1.07426	11	8.03584	0.961386	11	8.41796	1.0262	11	4.00087	0.890714	11	21.2534	1.00961	11	13.52	1.01164	11	12.141	Quantified
A0A452EZ54	Uncharacterized protein	CSDE1		Uncharacterized protein OS=Capra hircus OX=9925 GN=CSDE1 PE=4 SV=1 - [A0A452EZ54_CAPHI]	13.63	11	11	16	844	93.7605	6.52197	1.04956	16	16.1349	1.04408	16	5.53366	1.01564	16	7.42268	0.981133	16	9.90524	0.967745	16	22.9609	0.957534	16	11.383	Quantified
A0A452EMK0	Uncharacterized protein	EFHD2		Uncharacterized protein OS=Capra hircus OX=9925 GN=EFHD2 PE=4 SV=1 - [A0A452EMK0_CAPHI]	43.33	10	12	20	240	26.7185	5.14795	0.942023	18	12.8288	0.985316	18	19.1522	0.947908	18	9.26518	0.894972	18	13.3496	1.08892	18	21.8395	1.11205	18	12.6707	Quantified
A0A452G9Y1	SERPIN domain-containing protein	LOC108633473		SERPIN domain-containing protein OS=Capra hircus OX=9925 GN=LOC108633473 PE=3 SV=1 - [A0A452G9Y1_CAPHI]	17.2	4	6	10	378	42.6144	5.98584	0.806031	6	12.1052	1.05319	6	11.208	1.05509	6	6.72224	1.07697	6	1.61559	1.06649	6	14.2066	0.993003	6	2.21705	Quantified
A0A452EHK0	Uncharacterized protein	MCAM		Uncharacterized protein OS=Capra hircus OX=9925 GN=MCAM PE=4 SV=1 - [A0A452EHK0_CAPHI]	10.36	8	8	15	637	70.5048	6.30322	0.881339	15	13.3253	1.0304	15	15.0432	0.951352	15	6.30705	1.00734	15	15.7956	1.07468	15	22.7463	1.05374	15	9.80946	Quantified
A0A452DT50	Uncharacterized protein	GDAP1		Uncharacterized protein OS=Capra hircus OX=9925 GN=GDAP1 PE=3 SV=1 - [A0A452DT50_CAPHI]	22.35	11	11	26	358	41.1936	8.82178	1.08437	26	13.8454	0.957286	26	20.9846	0.983435	26	11.8649	0.941348	26	16.1801	1.04208	26	20.2587	1.05511	26	12.4168	Quantified
A0A452FCH1	Serine/threonine-protein kinase mTOR	MTOR		Serine/threonine-protein kinase mTOR OS=Capra hircus OX=9925 GN=MTOR PE=3 SV=1 - [A0A452FCH1_CAPHI]	5.53	11	11	13	2550	288.71	7.1665	0.980483	13	13.221	0.982686	13	19.0856	1.00323	13	12.1802	0.95193	13	17.7473	1.00971	13	22.2744	1.01249	13	13.7693	Quantified
A0A452E8A3	Complex I-ESSS	NDUFB11		Complex I-ESSS OS=Capra hircus OX=9925 GN=NDUFB11 PE=3 SV=1 - [A0A452E8A3_CAPHI]	38.31	5	5	13	154	17.3767	5.38916	1.00402	13	13.1637	1.12577	13	13.8618	1.0135	13	7.96984	1.00907	12	8.77839	0.95222	13	24.7928	0.956392	13	13.4427	Quantified
A0A452FHI3	Receptor expression-enhancing protein	REEP5		Receptor expression-enhancing protein OS=Capra hircus OX=9925 GN=REEP5 PE=3 SV=1 - [A0A452FHI3_CAPHI]	19.05	6	6	17	189	21.452	7.75244	0.95576	17	5.82755	0.883857	17	12.3055	0.985839	17	5.1185	0.993968	17	17.3385	1.05768	17	6.78017	1.07501	17	8.06383	Quantified
A0A452FSX4	Propionate--CoA ligase	ACSS3		Propionate--CoA ligase OS=Capra hircus OX=9925 GN=ACSS3 PE=3 SV=1 - [A0A452FSX4_CAPHI]	13.47	9	9	13	683	74.5656	8.74854	0.953931	12	9.94027	1.00966	12	20.3383	1.14105	12	6.48373	1.10287	12	11.6065	0.865494	12	20.2313	0.971114	13	15.3483	Quantified
A0A452FND1	FHA domain-containing protein	CEP170B		FHA domain-containing protein OS=Capra hircus OX=9925 GN=CEP170B PE=3 SV=1 - [A0A452FND1_CAPHI]	16.61	21	22	28	1565	166.815	7.04932	0.979416	27	14.6175	1.01909	26	15.6028	0.962048	27	9.40961	1.02975	27	17.6334	1.02963	27	24.9837	1.0005	27	12.4991	Quantified
A0A452DK07	Uncharacterized protein			Uncharacterized protein OS=Capra hircus OX=9925 PE=4 SV=1 - [A0A452DK07_CAPHI]	13.71	8	9	13	591	63.7131	8.41162	1.01593	11	18.529	0.98677	11	13.8991	0.937148	11	6.60748	0.965016	11	5.99448	1.07317	11	11.8269	1.04288	11	15.1762	Quantified
A0A452DT07	Uncharacterized protein			Uncharacterized protein OS=Capra hircus OX=9925 PE=4 SV=1 - [A0A452DT07_CAPHI]	11.59	2	4	8	414	45.6599	5.49072	0.968471	5	8.40872	0.905811	5	5.87784	1.01067	5	7.51739	0.936593	5	3.92182	1.16313	5	5.89143	1.09915	5	15.6378	Quantified
A0A452EA13	Uncharacterized protein	HSD17B12		Uncharacterized protein OS=Capra hircus OX=9925 GN=HSD17B12 PE=3 SV=1 - [A0A452EA13_CAPHI]	14.94	6	6	11	308	34.3084	9.49561	1.12667	11	5.37857	0.992321	11	9.31388	1.08081	11	4.38454	1.02833	11	8.18763	0.786171	11	16.0756	0.917826	11	7.6043	Quantified
A0A452DTL0	Transket_pyr domain-containing protein	OGDH		Transket_pyr domain-containing protein OS=Capra hircus OX=9925 GN=OGDH PE=3 SV=1 - [A0A452DTL0_CAPHI]	21.79	18	23	36	1019	115.442	6.94678	1.04715	28	11.8755	0.973271	28	23.5304	1.02255	28	9.87848	1.02533	28	16.9394	0.96348	28	19.0067	0.988306	28	11.5925	Quantified
A0A452DSP1	Ubiquitin carboxyl-terminal hydrolase	USP14	FUNCTION: Deubiquitinating enzyme that removes conjugated ubiquitin from specific proteins to regulate different cellular processes. {ECO:0000256|RuleBase:RU366025}.	Ubiquitin carboxyl-terminal hydrolase OS=Capra hircus OX=9925 GN=USP14 PE=3 SV=1 - [A0A452DSP1_CAPHI]	24.9	10	10	20	494	55.945	5.30029	1.06202	20	14.4079	1.03502	20	23.7131	0.993459	20	7.81595	1.02537	20	13.653	0.997389	20	13.6592	1.01024	20	7.07077	Quantified
A0A452EAU8	BTB domain-containing protein	KBTBD11		BTB domain-containing protein OS=Capra hircus OX=9925 GN=KBTBD11 PE=4 SV=1 - [A0A452EAU8_CAPHI]	9.63	4	4	7	623	66.4611	5.98584	1.02212	7	5.60467	1.10269	7	8.38954	1.00037	7	2.75416	0.958146	7	8.83234	0.910093	7	12.8955	0.990408	7	10.3146	Quantified
A0A452F5G1	SERPIN domain-containing protein	SERPINB1		SERPIN domain-containing protein OS=Capra hircus OX=9925 GN=SERPINB1 PE=3 SV=1 - [A0A452F5G1_CAPHI]	20.95	8	8	22	377	42.1589	6.37939	0.993402	22	8.91044	0.972954	22	12.5305	1.04191	22	5.90118	1.07877	22	19.0192	0.953637	22	23.6173	1.00857	22	9.29985	Quantified
A0A452FZ40	Uncharacterized protein	SYNCRIP		Uncharacterized protein OS=Capra hircus OX=9925 GN=SYNCRIP PE=4 SV=1 - [A0A452FZ40_CAPHI]	20.06	7	14	29	623	69.5596	8.5874	1.13628	11	13.5971	1.01796	11	17.5189	1.0197	11	7.2452	0.994736	11	16.1322	0.947091	11	20.0632	1.00321	11	12.596	Quantified
A0A452EW54	Chromosome segregation 1-like protein	CSE1L		Chromosome segregation 1-like protein OS=Capra hircus OX=9925 GN=CSE1L PE=3 SV=1 - [A0A452EW54_CAPHI]	9.89	9	9	17	971	110.296	5.77002	1.04491	16	12.4819	1.02471	16	8.57058	1.01472	16	7.85883	0.993971	16	8.36027	0.964302	16	22.198	0.93447	17	7.65194	Quantified
A0A452FX64	Rap-GAP domain-containing protein	RAP1GAP		Rap-GAP domain-containing protein OS=Capra hircus OX=9925 GN=RAP1GAP PE=4 SV=1 - [A0A452FX64_CAPHI]	15.78	9	9	14	659	72.8184	6.03662	1.07955	14	16.2707	0.963147	14	27.9297	0.971648	14	8.5405	0.970852	14	19.0411	1.1031	14	17.0002	1.05939	14	9.77601	Quantified
A0A452ERS0	Uncharacterized protein	GNAZ		Uncharacterized protein OS=Capra hircus OX=9925 GN=GNAZ PE=4 SV=1 - [A0A452ERS0_CAPHI]	19.72	5	6	13	355	40.7287	7.60596	0.975657	11	13.6246	1.14533	11	18.9769	1.01513	11	8.65237	1.08372	11	19.007	0.969839	11	21.501	0.990887	11	16.7966	Quantified
A0A452EKX2	HTH La-type RNA-binding domain-containing protein	LARP1		HTH La-type RNA-binding domain-containing protein OS=Capra hircus OX=9925 GN=LARP1 PE=4 SV=1 - [A0A452EKX2_CAPHI]	11.28	1	13	18	1144	128.167	8.85107	0.937296	2	4.63898	0.976318	2	4.15888	1.03282	2	3.58149	0.8587	2	27.7178	1.19242	2	20.0832	1.00799	2	2.09939	Quantified
A0A452F1M3	Wiskott-Aldrich syndrome protein family member	WASF3	FUNCTION: Downstream effector molecule involved in the transmission of signals from tyrosine kinase receptors and small GTPases to the actin cytoskeleton. Promotes formation of actin filaments. Part of the WAVE complex that regulates lamellipodia formation. The WAVE complex regulates actin filament reorganization via its interaction with the Arp2/3 complex. {ECO:0000256|RuleBase:RU367034}.	Wiskott-Aldrich syndrome protein family member OS=Capra hircus OX=9925 GN=WASF3 PE=3 SV=1 - [A0A452F1M3_CAPHI]	17.37	7	7	13	501	54.7974	6.43018	0.95931	13	6.94467	1.12012	13	17.1227	0.984215	13	4.81221	1.07013	13	11.5743	0.900081	13	11.3669	0.960598	13	7.85007	Quantified
A0A452G5U9	Uncharacterized protein	ANKFY1		Uncharacterized protein OS=Capra hircus OX=9925 GN=ANKFY1 PE=4 SV=1 - [A0A452G5U9_CAPHI]	9.74	10	10	16	1170	128.961	5.99854	0.978588	16	11.9994	0.98375	16	24.3461	1.02538	16	13.1274	1.05842	16	21.3069	1.04456	16	28.8466	0.962206	16	20.3418	Quantified
A0A452EKS9	Ubiquitin thioesterase	OTUB1		Ubiquitin thioesterase OS=Capra hircus OX=9925 GN=OTUB1 PE=3 SV=1 - [A0A452EKS9_CAPHI]	24.35	5	5	13	271	31.2885	4.99561	1.01071	13	6.52778	0.943142	13	18.8047	0.967487	13	7.22743	0.909793	13	19.5697	1.1978	13	16.7735	1.06396	13	14.85	Quantified
A0A452DMC5	Hsp90 chaperone protein kinase-targeting subunit	CDC37		Hsp90 chaperone protein kinase-targeting subunit OS=Capra hircus OX=9925 GN=CDC37 PE=3 SV=1 - [A0A452DMC5_CAPHI]	44.47	14	14	23	380	44.5519	5.21143	0.985174	23	12.2474	1.04019	22	23.5924	1.01215	23	4.92177	1.05175	22	14.1044	0.975262	23	18.2623	0.984833	23	14.7318	Quantified
A0A452ES16	Mitochondrial Rho GTPase	RHOT1	FUNCTION: Mitochondrial GTPase involved in mitochondrial trafficking. {ECO:0000256|PIRNR:PIRNR037488}.	Mitochondrial Rho GTPase OS=Capra hircus OX=9925 GN=RHOT1 PE=3 SV=1 - [A0A452ES16_CAPHI]	10.96	5	5	8	602	68.3938	6.63916	0.941321	8	21.1653	1.08623	8	12.9726	1.02206	8	4.9714	1.00683	8	4.94315	0.94599	8	23.9422	0.974462	8	7.65452	Quantified
A0A452EZ82	NAD-dependent protein deacylase sirtuin-5, mitochondrial	SIRT5	FUNCTION: NAD-dependent lysine demalonylase, desuccinylase and deglutarylase that specifically removes malonyl, succinyl and glutaryl groups on target proteins. Activates CPS1 and contributes to the regulation of blood ammonia levels during prolonged fasting: acts by mediating desuccinylation and deglutarylation of CPS1, thereby increasing CPS1 activity in response to elevated NAD levels during f…	NAD-dependent protein deacylase sirtuin-5, mitochondrial OS=Capra hircus OX=9925 GN=SIRT5 PE=3 SV=1 - [A0A452EZ82_CAPHI]	21.61	6	6	10	310	33.9752	8.104	0.987929	10	9.1794	0.938698	10	16.6016	1.00136	10	7.15689	1.03324	10	16.852	0.944108	10	34.277	1.00516	10	10.6579	Quantified
A0A452DVP7	Uncharacterized protein	LCP1		Uncharacterized protein OS=Capra hircus OX=9925 GN=LCP1 PE=4 SV=1 - [A0A452DVP7_CAPHI]	10.05	4	6	13	627	70.1347	5.2876	0.982964	6	1.98726	1.03137	6	16.3909	1.09251	6	5.7588	0.951256	6	8.38276	0.891616	6	16.7937	1	6	16.9	Quantified
A0A452E1I6	Uncharacterized protein	ECI1		Uncharacterized protein OS=Capra hircus OX=9925 GN=ECI1 PE=4 SV=1 - [A0A452E1I6_CAPHI]	7.84	2	2	6	306	33.6746	8.1626	0.990785	6	6.45895	1.01439	6	6.82656	1.03543	6	6.86763	1.02956	6	9.13102	0.977684	6	10.0812	0.968434	6	2.47763	Quantified
A0A452F019	Uncharacterized protein	HAPLN4		Uncharacterized protein OS=Capra hircus OX=9925 GN=HAPLN4 PE=4 SV=1 - [A0A452F019_CAPHI]	28.86	10	10	17	402	42.6855	8.85107	1.0527	17	11.5734	1.02911	17	12.8652	0.996389	17	7.53084	0.955333	17	22.2265	0.887309	17	14.4021	1.03179	17	11.2773	Quantified
A0A452E0L3	Ribosomal_L23eN domain-containing protein	LOC102190045		Ribosomal_L23eN domain-containing protein OS=Capra hircus OX=9925 GN=LOC102190045 PE=3 SV=1 - [A0A452E0L3_CAPHI]	28.21	7	7	22	156	17.7141	10.4478	0.987887	22	8.63561	1.01515	22	6.90587	1.03523	22	7.82926	1.07542	22	6.48861	0.925039	22	5.74333	0.971068	22	6.50896	Quantified
A0A452EH56	Uncharacterized protein	ENDOD1		Uncharacterized protein OS=Capra hircus OX=9925 GN=ENDOD1 PE=4 SV=1 - [A0A452EH56_CAPHI]	15.4	6	6	8	500	54.9403	5.8335	1.09596	8	5.01807	0.953022	8	18.5745	0.8817	8	17.5879	1.03321	8	39.2896	1.04904	8	13.4875	1.01291	8	10.1268	Quantified
A0A452G9Y2	Annexin	ANXA4		Annexin OS=Capra hircus OX=9925 GN=ANXA4 PE=3 SV=1 - [A0A452G9Y2_CAPHI]	24.14	8	9	16	319	35.9081	5.71924	0.890337	14	8.23151	0.823685	14	22.6279	0.976598	14	7.43381	0.816842	14	18.0684	1.21994	14	30.2103	1.2033	14	7.45945	Quantified
A0A452F8I7	Small monomeric GTPase	RALB		Small monomeric GTPase OS=Capra hircus OX=9925 GN=RALB PE=3 SV=1 - [A0A452F8I7_CAPHI]	16.02	2	3	8	206	23.394	6.62451	0.959565	2	12.6994	1.01444	2	2.13898	0.925087	2	2.51102	1.02113	2	8.94033	1.04887	2	8.44538	1.05566	2	16.1111	Quantified
A0A452E4C0	Uncharacterized protein	APPL2		Uncharacterized protein OS=Capra hircus OX=9925 GN=APPL2 PE=4 SV=1 - [A0A452E4C0_CAPHI]	12.69	6	6	7	662	73.9862	4.99561	1.02756	7	7.72679	1.1692	7	12.5949	1.03881	7	4.12303	1.10468	7	5.66396	0.835836	7	5.07647	0.945628	7	9.94517	Quantified
A0A452FPL3	Uncharacterized protein	SSB		Uncharacterized protein OS=Capra hircus OX=9925 GN=SSB PE=4 SV=1 - [A0A452FPL3_CAPHI]	25.43	13	13	24	405	46.5501	8.27979	1.00476	24	9.09025	1.08995	24	10.2794	1.07315	24	3.23431	1.02363	24	17.6001	0.915151	24	18.2839	0.990485	24	8.47195	Quantified
A5JSS3	NADH dehydrogenase (Ubiquinone) 1 alpha subcomplex 4	NDUFA4		NADH dehydrogenase (Ubiquinone) 1 alpha subcomplex 4 OS=Capra hircus OX=9925 GN=NDUFA4 PE=2 SV=1 - [A5JSS3_CAPHI]	56.1	6	6	18	82	9.28887	9.5835	1.11466	18	10.0514	1.07556	18	12.5098	1.0351	18	6.93119	1.03142	18	6.15507	0.802972	18	21.0842	0.898548	18	15.8609	Quantified
A0A452G7J1	4HBT domain-containing protein			4HBT domain-containing protein OS=Capra hircus OX=9925 PE=3 SV=1 - [A0A452G7J1_CAPHI]	14.01	2	2	4	157	16.7165	7.78174	1.14942	4	3.60779	1.17334	4	8.18964	1.09179	4	4.43451	0.940739	4	6.21215	0.719516	4	2.69735	0.986676	4	7.36659	Quantified
Q7M2Z5	Prothymosin alpha (Fragments)			Prothymosin alpha (Fragments) OS=Capra hircus OX=9925 PE=1 SV=1 - [Q7M2Z5_CAPHI]	47.37	5	5	11	57	6.22875	4.17041	1.10705	11	12.4316	0.759358	11	16.1991	0.989859	11	11.1009	0.772415	11	12.4426	1.1871	11	7.863	1.14794	11	11.0313	Quantified
A0A452E475	Uncharacterized protein	RPLP1		Uncharacterized protein OS=Capra hircus OX=9925 GN=RPLP1 PE=3 SV=1 - [A0A452E475_CAPHI]	51.75	2	2	7	114	11.5067	4.32275	0.923388	6	13.0168	0.947906	6	8.87314	1.08387	6	11.0673	1.04281	7	17.4222	0.965863	6	14.8982	0.957527	6	9.83508	Quantified
A0A452DPK1	Arm_2 domain-containing protein	ARMCX3		Arm_2 domain-containing protein OS=Capra hircus OX=9925 GN=ARMCX3 PE=3 SV=1 - [A0A452DPK1_CAPHI]	15.83	4	4	5	379	42.4419	8.36768	0.938408	5	20.4196	0.831966	5	17.6466	0.993944	5	4.11776	0.930624	5	23.5704	1.0414	5	10.6875	1.07789	5	10.2702	Quantified
A0A452G4L1	Uncharacterized protein	RABGAP1L		Uncharacterized protein OS=Capra hircus OX=9925 GN=RABGAP1L PE=4 SV=1 - [A0A452G4L1_CAPHI]	6.76	4	7	11	1051	119.35	5.45264	0.972908	5	12.0624	0.995028	5	17.7553	1.01079	5	5.98601	1.14572	5	4.62788	0.872308	5	13.1946	1.00279	5	4.0191	Quantified
A0A452FDC1	NADH dehydrogenase [ubiquinone] iron-sulfur protein 6, mitochondrial	NDUFS6	FUNCTION: Accessory subunit of the mitochondrial membrane respiratory chain NADH dehydrogenase (Complex I), that is believed not to be involved in catalysis. Complex I functions in the transfer of electrons from NADH to the respiratory chain. The immediate electron acceptor for the enzyme is believed to be ubiquinone. {ECO:0000256|PIRNR:PIRNR016564}.	NADH dehydrogenase [ubiquinone] iron-sulfur protein 6, mitochondrial OS=Capra hircus OX=9925 GN=NDUFS6 PE=3 SV=1 - [A0A452FDC1_CAPHI]	41.94	6	6	13	124	13.4148	8.80713	0.935089	13	20.5356	0.99286	13	17.5068	1.03241	13	5.028	0.850005	13	21.0953	0.969157	13	32.0105	0.996286	13	10.4643	Quantified
A0A452DN97	ELAV-like protein	ELAVL4		ELAV-like protein OS=Capra hircus OX=9925 GN=ELAVL4 PE=3 SV=1 - [A0A452DN97_CAPHI]	18.75	1	6	9	352	38.8609	9.37842	0.963633	1		1.21494	1		0.933521	1		1.08973	1		1.04239	1		0.862411	1		Quantified
A0A452EUF4	Multifunctional fusion protein	ALDH4A1		Multifunctional fusion protein OS=Capra hircus OX=9925 GN=ALDH4A1 PE=3 SV=1 - [A0A452EUF4_CAPHI]	20.21	10	10	22	559	61.0112	7.69385	1.06222	22	7.59396	1.03178	22	7.8385	1.05799	22	4.70019	1.12622	22	9.88194	0.820301	22	13.6174	0.960325	22	8.34781	Quantified
A0A452F1P5	40S ribosomal protein S28	RPS28		40S ribosomal protein S28 OS=Capra hircus OX=9925 GN=RPS28 PE=3 SV=1 - [A0A452F1P5_CAPHI]	50.72	4	4	10	69	7.8362	10.6968	1.02723	10	7.50758	0.875492	10	19.9666	1.02503	10	9.18611	0.923089	10	12.6301	1.05671	10	16.6346	1.0262	10	9.43899	Quantified
A0A452EY58	Uncharacterized protein	AUH		Uncharacterized protein OS=Capra hircus OX=9925 GN=AUH PE=3 SV=1 - [A0A452EY58_CAPHI]	36.74	12	12	27	313	33.3339	9.23193	1.04719	25	6.49185	1.09186	25	8.40374	1.07729	25	5.90895	1.05224	25	7.93297	0.864373	25	7.1344	0.931769	25	6.58632	Quantified
A0A452FY80	RuvB-like helicase	RUVBL2	FUNCTION: Proposed core component of the chromatin remodeling Ino80 complex which exhibits DNA- and nucleosome-activated ATPase activity and catalyzes ATP-dependent nucleosome sliding. {ECO:0000256|RuleBase:RU363048}.	RuvB-like helicase OS=Capra hircus OX=9925 GN=RUVBL2 PE=3 SV=1 - [A0A452FY80_CAPHI]	30.36	12	12	16	471	52.1641	6.15088	0.952392	16	8.33525	1.05433	16	10.246	1.02488	16	7.66896	1.00913	16	12.2149	0.98816	16	18.8978	0.975804	16	9.51257	Quantified
A0A452ESL5	V-type proton ATPase subunit G	ATP6V1G1	FUNCTION: Catalytic subunit of the peripheral V1 complex of vacuolar ATPase (V-ATPase). V-ATPase is responsible for acidifying a variety of intracellular compartments in eukaryotic cells. {ECO:0000256|RuleBase:RU364019}.	V-type proton ATPase subunit G OS=Capra hircus OX=9925 GN=ATP6V1G1 PE=3 SV=1 - [A0A452ESL5_CAPHI]	25.42	2	4	8	118	13.716	8.42627	0.955699	4	5.03966	0.854383	4	6.24252	1.00649	4	0.76218	1.07753	4	12.7815	1.07931	4	13.4056	1.03489	4	6.35466	Quantified
A0A452E3X2	Uncharacterized protein	DCLK2		Uncharacterized protein OS=Capra hircus OX=9925 GN=DCLK2 PE=4 SV=1 - [A0A452E3X2_CAPHI]	7.58	5	5	8	712	77.9776	8.67529	0.909481	8	10.0608	1.11061	8	8.75274	1.00362	8	4.31572	1.08015	8	10.4396	0.957432	8	17.9311	0.957294	8	7.73979	Quantified
A0A452EMK6	Transgelin	TAGLN		Transgelin OS=Capra hircus OX=9925 GN=TAGLN PE=3 SV=1 - [A0A452EMK6_CAPHI]	29.85	7	7	15	201	22.5524	8.83643	0.7988	15	11.3495	0.864409	15	17.7468	0.824564	15	11.3825	0.950844	15	22.2065	1.44701	15	17.0504	1.15143	15	10.6608	Quantified
A0A452E0A4	Uncharacterized protein	TPM4		Uncharacterized protein OS=Capra hircus OX=9925 GN=TPM4 PE=3 SV=1 - [A0A452E0A4_CAPHI]	51.21	8	18	29	248	28.5045	4.69092	0.916187	14	10.5809	0.89238	14	16.0571	1.0019	14	9.60858	1.09706	14	14.3363	1.05187	14	15.7502	1.0449	14	7.15518	Quantified
A0A452FPF8	Uncharacterized protein	ITSN1		Uncharacterized protein OS=Capra hircus OX=9925 GN=ITSN1 PE=4 SV=1 - [A0A452FPF8_CAPHI]	10.37	16	17	22	1716	194.683	7.56201	0.985725	20	9.59273	1.03197	19	14.2074	0.973743	20	8.64793	1.0297	20	11.9464	1.04207	20	17.8577	0.953393	20	7.21566	Quantified
A0A452EHJ5	Uncharacterized protein	SORBS1		Uncharacterized protein OS=Capra hircus OX=9925 GN=SORBS1 PE=4 SV=1 - [A0A452EHJ5_CAPHI]	25.49	1	17	26	761	85.2709	7.79639	1.01132	2	7.26674	0.870681	2	12.4473	0.987406	2	2.35863	0.81613	2	5.62303	1.1514	2	13.534	1.13431	2	14.8703	Quantified
A0A452EIL7	Uncharacterized protein	DECR1		Uncharacterized protein OS=Capra hircus OX=9925 GN=DECR1 PE=4 SV=1 - [A0A452EIL7_CAPHI]	25.86	7	7	15	321	34.3318	8.47021	1.04227	15	8.60486	1.17532	15	21.9	1.04832	15	3.80147	1.09159	15	6.37238	0.829118	15	14.3784	0.992111	15	9.80999	Quantified
A0A452EE00	MICOS complex subunit	APOO	FUNCTION: Component of the MICOS complex, a large protein complex of the mitochondrial inner membrane that plays crucial roles in the maintenance of crista junctions, inner membrane architecture, and formation of contact sites to the outer membrane. {ECO:0000256|RuleBase:RU363021}.	MICOS complex subunit OS=Capra hircus OX=9925 GN=APOO PE=3 SV=1 - [A0A452EE00_CAPHI]	27.78	5	5	10	198	22.5046	9.1001	0.976405	10	15.1629	0.942492	10	11.1519	1.02191	10	4.52402	1.01473	10	11.9084	0.97737	10	7.06581	0.99417	10	16.2576	Quantified
A0A452F5C5	Uncharacterized protein	EPS15L1		Uncharacterized protein OS=Capra hircus OX=9925 GN=EPS15L1 PE=4 SV=1 - [A0A452F5C5_CAPHI]	16.37	10	10	12	910	99.4967	5.05908	0.991618	12	12.0443	1.13864	12	20.1543	0.978156	11	10.8435	1.11522	11	24.4533	0.937609	11	38.1996	0.966664	11	16.111	Quantified
A0A452DVJ4	Uncharacterized protein			Uncharacterized protein OS=Capra hircus OX=9925 PE=3 SV=1 - [A0A452DVJ4_CAPHI]	27.52	3	3	13	149	16.4382	4.60205	0.995082	13	11.3547	1.09017	13	11.8306	1.05194	13	2.06273	1.11668	13	7.99613	0.933915	13	16.0015	0.864242	13	7.907	Quantified
A0A452DMV8	Uncharacterized protein	ERC2		Uncharacterized protein OS=Capra hircus OX=9925 GN=ERC2 PE=4 SV=1 - [A0A452DMV8_CAPHI]	6.81	5	7	9	969	112.014	6.99072	0.928112	6	4.05535	0.914665	6	12.3194	0.944493	6	6.02371	1.00985	6	8.50523	1.19127	6	11.9057	1.04889	6	11.0665	Quantified
A0A452G224	Glypican-1	GPC1	FUNCTION: Cell surface proteoglycan that bears heparan sulfate. {ECO:0000256|RuleBase:RU003519}.	Glypican-1 OS=Capra hircus OX=9925 GN=GPC1 PE=3 SV=1 - [A0A452G224_CAPHI]	19.68	10	10	11	559	60.7968	7.63525	0.995604	11	6.07819	0.964869	11	16.5277	1.0135	11	7.99688	0.944174	11	13.1149	0.990372	11	22.7916	1.06183	11	5.179	Quantified
A0A452EQS9	Uncharacterized protein	HNRNPA3		Uncharacterized protein OS=Capra hircus OX=9925 GN=HNRNPA3 PE=4 SV=1 - [A0A452EQS9_CAPHI]	35.02	9	10	13	317	34.4868	9.43701	1.01909	12	18.9522	0.935571	12	17.5944	1.04035	12	7.861	0.852106	12	6.19785	1.11347	12	17.6556	1.0876	12	10.1665	Quantified
A0A452FZD6	Geranylgeranyl transferase type II subunit alpha	RABGGTA		Geranylgeranyl transferase type II subunit alpha OS=Capra hircus OX=9925 GN=RABGGTA PE=3 SV=1 - [A0A452FZD6_CAPHI]	12.57	8	8	18	549	62.7702	5.8208	1.03508	18	5.61934	0.972162	18	10.9783	0.977204	18	5.05089	0.999993	18	22.3583	1.03382	18	18.4435	1.00869	18	14.4194	Quantified
A0A452FXK1	Uncharacterized protein	TOM1		Uncharacterized protein OS=Capra hircus OX=9925 GN=TOM1 PE=3 SV=1 - [A0A452FXK1_CAPHI]	12.2	6	6	13	492	54.1342	4.81787	0.994014	13	8.98239	0.964788	13	15.7732	0.920982	13	6.83231	1.02076	13	19.6688	1.13919	13	14.0247	1.01863	13	3.80723	Quantified
A0A452G5B1	Protein kinase domain-containing protein	CDK5		Protein kinase domain-containing protein OS=Capra hircus OX=9925 GN=CDK5 PE=3 SV=1 - [A0A452G5B1_CAPHI]	31.16	7	8	14	292	33.2672	7.66455	0.975696	10	7.947	0.936304	10	24.2663	0.95769	10	7.73518	0.99657	10	11.9549	1.04529	10	16.2626	1.03765	10	7.5085	Quantified
A0A452DQ74	Arf-GAP domain-containing protein	ARFGAP2		Arf-GAP domain-containing protein OS=Capra hircus OX=9925 GN=ARFGAP2 PE=4 SV=1 - [A0A452DQ74_CAPHI]	15.04	7	7	11	512	55.952	8.89502	1.04303	11	12.2665	1.07148	11	8.30904	0.99803	11	4.27452	0.989517	11	15.7316	0.954143	11	11.6441	1.00985	11	4.55243	Quantified
A0A452FZD1	Uncharacterized protein	RPL22		Uncharacterized protein OS=Capra hircus OX=9925 GN=RPL22 PE=3 SV=1 - [A0A452FZD1_CAPHI]	10.16	1	1	7	128	14.7498	9.18799	0.915526	7	16.0164	0.989433	7	10.4854	1.05354	7	3.85768	1.03559	7	15.1478	0.966418	7	19.5311	1.04582	7	3.62994	Quantified
A0A452DWI7	Uncharacterized protein	PPFIA3		Uncharacterized protein OS=Capra hircus OX=9925 GN=PPFIA3 PE=3 SV=1 - [A0A452DWI7_CAPHI]	23.38	19	21	26	1185	132.248	5.74463	1.01481	24	9.29351	1.00715	23	14.1858	0.978245	24	6.63201	1.00161	24	14.9972	1.00734	24	15.9141	0.988577	24	5.56472	Quantified
B9VR86	Proteasome subunit alpha type	PSMA6		Proteasome subunit alpha type OS=Capra hircus OX=9925 GN=PSMA6 PE=2 SV=1 - [B9VR86_CAPHI]	31.71	7	7	15	246	27.3818	6.75635	1.00165	15	6.29737	0.975693	15	10.4825	1.02718	15	3.93826	0.963658	15	15.3636	0.999562	15	13.6087	1.0224	15	7.26105	Quantified
A0A452DUX2	Sidoreflexin	SFXN3		Sidoreflexin OS=Capra hircus OX=9925 GN=SFXN3 PE=3 SV=1 - [A0A452DUX2_CAPHI]	27.74	5	7	12	310	34.0236	9.27588	0.919472	7	9.4971	0.944726	7	5.49996	1.20217	7	6.92691	0.872584	7	2.51828	1.0769	7	14.5354	1.02419	7	6.54881	Quantified
A0A452EVI7	40S ribosomal protein S3a	RPS3A	FUNCTION: May play a role during erythropoiesis through regulation of transcription factor DDIT3. {ECO:0000256|HAMAP-Rule:MF_03122}.	40S ribosomal protein S3a OS=Capra hircus OX=9925 GN=RPS3A PE=3 SV=1 - [A0A452EVI7_CAPHI]	42.05	15	15	28	264	29.9257	9.72998	0.999602	28	10.859	0.986447	28	18.0529	1.03666	28	8.70047	1.03649	28	14.2204	0.971795	28	22.3825	0.982198	28	12.9346	Quantified
A0A452DNR6	Collagen-binding protein	SERPINH1		Collagen-binding protein OS=Capra hircus OX=9925 GN=SERPINH1 PE=3 SV=1 - [A0A452DNR6_CAPHI]	13.88	6	6	14	418	46.4772	8.96826	0.995865	14	11.0877	1.0188	14	5.15531	1.13424	14	9.76648	0.983783	14	8.4256	0.94335	14	13.9504	1.02037	14	5.7085	Quantified
A0A452EMA0	Proteasome subunit alpha type	PSMA7		Proteasome subunit alpha type OS=Capra hircus OX=9925 GN=PSMA7 PE=3 SV=1 - [A0A452EMA0_CAPHI]	37.1	11	11	18	248	27.8516	8.45557	1.0083	18	10.8006	0.942192	18	10.9486	0.965434	18	6.43393	1.00093	18	8.8966	1.03074	18	11.7209	1.0339	18	7.77561	Quantified
A0A452E813	Proteasome subunit beta	PSMB5		Proteasome subunit beta OS=Capra hircus OX=9925 GN=PSMB5 PE=3 SV=1 - [A0A452E813_CAPHI]	25.86	5	5	12	263	28.6913	7.02002	1.0137	12	9.40972	0.974904	12	12.8609	0.994099	12	4.57303	0.969819	12	9.96119	1.07646	12	12.7946	1.02363	12	6.79385	Quantified
A0A452F1S1	Protein-arginine deiminase	PADI2		Protein-arginine deiminase OS=Capra hircus OX=9925 GN=PADI2 PE=3 SV=1 - [A0A452F1S1_CAPHI]	8.57	5	5	12	665	75.275	5.89697	1.03956	12	8.03421	1.0298	12	5.11681	0.998557	12	5.88694	0.995266	12	8.3544	1.01237	12	5.02616	0.955852	12	8.75061	Quantified
A0A452DJZ6	M20_dimer domain-containing protein	CNDP2		M20_dimer domain-containing protein OS=Capra hircus OX=9925 GN=CNDP2 PE=3 SV=1 - [A0A452DJZ6_CAPHI]	29.05	11	11	24	475	52.6947	5.66846	1.01525	24	7.57815	1.06943	24	11.8049	1.02126	24	7.33202	1.06649	24	9.32377	0.915189	24	13.1653	0.96784	24	8.87926	Quantified
A0A452EDZ9	Uncharacterized protein	LMCD1		Uncharacterized protein OS=Capra hircus OX=9925 GN=LMCD1 PE=4 SV=1 - [A0A452EDZ9_CAPHI]	18.73	6	6	10	363	40.6781	8.104	1.01998	10	4.2151	1.05405	10	13.6131	1.04316	10	4.45095	0.995758	10	11.2534	0.952544	10	17.9608	1.02161	10	14.4547	Quantified
A0A452DQJ5	Mitochondrial fission factor	MFF		Mitochondrial fission factor OS=Capra hircus OX=9925 GN=MFF PE=3 SV=1 - [A0A452DQJ5_CAPHI]	14.78	3	3	4	291	32.9441	8.11865	0.963637	4	6.69622	0.832703	4	30.1608	1.01015	4	2.27781	0.928324	4	17.9161	1.15864	4	23.2828	1.17148	4	5.55093	Quantified
A0A452FX97	FABP domain-containing protein	FABP7		FABP domain-containing protein OS=Capra hircus OX=9925 GN=FABP7 PE=3 SV=1 - [A0A452FX97_CAPHI]	40.91	4	4	13	132	14.8744	5.89697	0.868404	13	16.9634	0.95901	13	5.49199	1.26705	13	12.9436	1.10361	13	13.002	0.967238	13	11.5692	0.859241	13	8.85859	Quantified
A0A452E5E4	Cystathionine beta-synthase	CBS		Cystathionine beta-synthase OS=Capra hircus OX=9925 GN=CBS PE=3 SV=1 - [A0A452E5E4_CAPHI]	6.18	4	4	10	566	62.2649	6.39209	0.873596	10	17.9169	0.900726	10	10.7536	0.967943	10	8.69729	0.973606	10	7.24218	1.32517	10	13.0561	1.02407	10	8.82034	Quantified
A0A452F3U0	Flotillin	FLOT2		Flotillin OS=Capra hircus OX=9925 GN=FLOT2 PE=3 SV=1 - [A0A452F3U0_CAPHI]	17.76	8	8	19	428	46.9536	5.31299	0.989931	19	9.44932	1.01378	19	15.9937	0.952313	19	6.9661	0.991094	19	11.3462	1.00094	19	25.6617	1.07536	19	17.1572	Quantified
A0A452DSV3	Uncharacterized protein	MYL6B		Uncharacterized protein OS=Capra hircus OX=9925 GN=MYL6B PE=4 SV=1 - [A0A452DSV3_CAPHI]	49.38	7	7	24	160	17.9687	4.52588	1.01874	24	14.5267	1.03213	24	10.3447	1.01994	24	6.29749	1.0487	24	11.4601	0.893799	24	11.1788	0.97352	24	5.91728	Quantified
A0A452ENH7	Aminoacyl tRNA synthase complex-interacting multifunctional protein 2	AIMP2		Aminoacyl tRNA synthase complex-interacting multifunctional protein 2 OS=Capra hircus OX=9925 GN=AIMP2 PE=4 SV=1 - [A0A452ENH7_CAPHI]	22.19	6	6	9	320	35.158	7.03467	1.02502	9	8.25239	1.07563	9	3.11397	1.05205	9	6.26036	1.13405	9	9.44485	0.943903	9	16.3688	0.919968	9	3.32185	Quantified
A0A452DPA1	CMP-N-acetylneuraminic acid synthase	CMAS		CMP-N-acetylneuraminic acid synthase OS=Capra hircus OX=9925 GN=CMAS PE=3 SV=1 - [A0A452DPA1_CAPHI]	17.28	8	8	16	434	48.3657	8.00146	0.945321	16	12.5333	1.04526	16	12.8184	1.05535	16	8.48119	1.05657	16	17.6009	0.917942	16	25.5498	0.936307	16	16.658	Quantified
A0A452ESM6	Actin-related protein 2/3 complex subunit 4	ARPC4	FUNCTION: Functions as actin-binding component of the Arp2/3 complex which is involved in regulation of actin polymerization and together with an activating nucleation-promoting factor (NPF) mediates the formation of branched actin networks. Seems to contact the mother actin filament. {ECO:0000256|PIRNR:PIRNR039100}.	Actin-related protein 2/3 complex subunit 4 OS=Capra hircus OX=9925 GN=ARPC4 PE=3 SV=1 - [A0A452ESM6_CAPHI]	25.84	5	5	18	178	20.6389	8.74854	1.02051	18	8.30306	1.04578	18	8.86987	0.985934	18	5.66468	0.981911	18	8.30077	0.99254	18	6.34975	1.03044	18	4.64919	Quantified
A0A452G8U4	Uncharacterized protein	HTT		Uncharacterized protein OS=Capra hircus OX=9925 GN=HTT PE=3 SV=1 - [A0A452G8U4_CAPHI]	2.18	5	5	8	2709	295.178	6.65381	1.03544	8	13.6363	0.992409	8	8.05456	0.959993	8	5.43652	0.889198	8	11.5242	1.11289	8	14.9088	1.02042	8	20.3255	Quantified
A2ICR7	Metallothionein		FUNCTION: Metallothioneins have a high content of cysteine residues that bind various heavy metals. {ECO:0000256|RuleBase:RU000621}.	Metallothionein OS=Capra hircus OX=9925 PE=2 SV=1 - [A2ICR7_CAPHI]	57.35	6	6	15	68	6.8915	4.84326	0.880297	15	13.6789	0.94916	15	33.9259	1.08003	15	12.5466	1.01019	15	20.7451	1.18877	15	6.74485	0.952037	15	23.2364	Quantified
A0A452DWD7	Helix-destabilizing protein	HNRNPA1P48		Helix-destabilizing protein OS=Capra hircus OX=9925 GN=HNRNPA1P48 PE=4 SV=1 - [A0A452DWD7_CAPHI]	20.31	4	6	12	320	34.2472	8.86572	1.20569	10	20.3245	0.696899	10	26.9724	0.972563	10	7.77801	0.62505	10	17.3858	1.18207	10	11.0782	1.15427	10	6.04929	Quantified
A0A452E633	Uncharacterized protein	ARF1		Uncharacterized protein OS=Capra hircus OX=9925 GN=ARF1 PE=3 SV=1 - [A0A452E633_CAPHI]	40.33	4	6	18	181	20.6837	6.80029	1.18932	15	13.4323	0.912291	15	30.4594	0.956227	15	6.95698	0.846549	15	12.1219	1.05544	15	28.0515	1.02289	15	11.8346	Quantified
A0A452G1G0	UBC core domain-containing protein	UBE2O		UBC core domain-containing protein OS=Capra hircus OX=9925 GN=UBE2O PE=4 SV=1 - [A0A452G1G0_CAPHI]	8.97	9	9	13	1282	139.842	5.13525	0.991012	13	9.47319	0.99186	13	16.7134	0.938581	13	7.28589	1.05211	13	9.04903	1.068	13	21.7394	1.02791	13	16.2016	Quantified
A0A452FMB2	Sorting nexin-1	SNX1		Sorting nexin-1 OS=Capra hircus OX=9925 GN=SNX1 PE=3 SV=1 - [A0A452FMB2_CAPHI]	16.77	6	7	15	507	57.3863	5.22412	0.994958	12	7.06712	1.08027	12	13.398	0.993882	12	10.1809	0.992005	12	5.96635	0.953461	12	18.503	0.988078	12	7.66936	Quantified
A0A452FWE2	Molybdopterin molybdenumtransferase	GPHN	FUNCTION: Catalyzes two steps in the biosynthesis of the molybdenum cofactor. In the first step, molybdopterin is adenylated. Subsequently, molybdate is inserted into adenylated molybdopterin and AMP is released. {ECO:0000256|RuleBase:RU365090}.	Molybdopterin molybdenumtransferase OS=Capra hircus OX=9925 GN=GPHN PE=3 SV=1 - [A0A452FWE2_CAPHI]	13.6	9	9	20	772	83.5138	5.43994	1.04649	20	8.80214	0.981382	20	13.3708	1.02018	20	8.96829	0.895495	20	8.00401	1.04193	20	12.9364	1.03815	20	7.91677	Quantified
A0A452E8H3	HMA domain-containing protein			HMA domain-containing protein OS=Capra hircus OX=9925 PE=4 SV=1 - [A0A452E8H3_CAPHI]	57.97	3	3	7	69	7.47379	7.23975	0.878178	7	6.19476	1.12724	7	6.43973	0.980115	7	1.47008	1.14152	7	10.5039	0.953735	7	9.28743	0.954218	7	3.44526	Quantified
A0A452ECD2	Histone H2A	H2AX		Histone H2A OS=Capra hircus OX=9925 GN=H2AX PE=3 SV=1 - [A0A452ECD2_CAPHI]	27.97	2	5	14	143	15.1194	10.7407	1.06962	3	24.6719	1.0728	3	19.7062	0.899812	3	6.55008	1.25823	3	13.3261	0.71302	3	24.4471	0.921112	3	27.8624	Quantified
A0A452EH16	Uncharacterized protein	MTCH1		Uncharacterized protein OS=Capra hircus OX=9925 GN=MTCH1 PE=3 SV=1 - [A0A452EH16_CAPHI]	17.62	7	7	17	386	41.151	8.92432	0.978669	17	16.5512	0.970345	17	7.51122	1.01909	17	9.15518	0.942822	17	10.9686	1.10773	17	19.3317	1.02936	17	8.00777	Quantified
A0A452DWY1	Vacuolar protein sorting-associated protein 29	VPS29	FUNCTION: Acts as component of the retromer cargo-selective complex (CSC). The CSC is believed to be the core functional component of retromer or respective retromer complex variants acting to prevent missorting of selected transmembrane cargo proteins into the lysosomal degradation pathway. {ECO:0000256|RuleBase:RU362040}.	Vacuolar protein sorting-associated protein 29 OS=Capra hircus OX=9925 GN=VPS29 PE=3 SV=1 - [A0A452DWY1_CAPHI]	24.73	5	5	13	182	20.4827	6.78564	1.06981	13	5.66062	0.945577	13	16.4938	0.976294	13	13.6352	0.929824	13	8.19682	1.03285	13	8.54285	0.973292	13	19.6413	Quantified
A0A452DPT3	Uncharacterized protein	GOLPH3		Uncharacterized protein OS=Capra hircus OX=9925 GN=GOLPH3 PE=3 SV=1 - [A0A452DPT3_CAPHI]	9.4	2	2	4	298	33.7044	6.21436	0.876338	4	23.991	0.851244	4	10.8081	0.802724	4	20.9999	1.05202	4	12.9422	0.986777	4	22.4807	1.04327	4	4.00282	Quantified
A0A452DXD5	Phospholipid-transporting ATPase	ATP8A1		Phospholipid-transporting ATPase OS=Capra hircus OX=9925 GN=ATP8A1 PE=3 SV=1 - [A0A452DXD5_CAPHI]	12.97	14	14	22	1164	131.474	6.81494	0.95481	22	14.4465	0.984947	22	21.7927	0.993654	22	5.92684	1.03379	22	17.6616	1.00472	22	18.8295	0.992303	22	14.5857	Quantified
A0A452DW92	PCI domain-containing protein	PSMD11		PCI domain-containing protein OS=Capra hircus OX=9925 GN=PSMD11 PE=3 SV=1 - [A0A452DW92_CAPHI]	17.32	7	7	11	410	46.0852	6.17627	0.945678	11	6.42011	0.979189	11	18.5803	1.04468	11	7.41968	1.03391	10	10.4262	0.99388	11	17.9326	0.99459	11	9.25068	Quantified
A0A452G757	IF rod domain-containing protein	NES		IF rod domain-containing protein OS=Capra hircus OX=9925 GN=NES PE=3 SV=1 - [A0A452G757_CAPHI]	2.62	4	4	5	1606	173.607	4.34814	1.02801	5	16.045	0.767449	4	3.1037	1.19357	5	14.6915	0.762479	4	11.3608	0.968086	4	22.0743	1.17167	5	8.77356	Quantified
A0A452ENU2	Glucose-6-phosphate 1-dehydrogenase	G6PD	FUNCTION: Catalyzes the rate-limiting step of the oxidative pentose-phosphate pathway, which represents a route for the dissimilation of carbohydrates besides glycolysis. {ECO:0000256|RuleBase:RU362120}.	Glucose-6-phosphate 1-dehydrogenase OS=Capra hircus OX=9925 GN=G6PD PE=3 SV=1 - [A0A452ENU2_CAPHI]	23.3	12	12	23	515	59.299	6.84424	0.991713	22	8.0014	0.938202	22	19.0684	0.98424	22	10.3831	0.949705	22	22.3938	1.08597	22	21.0634	1.01345	22	10.3569	Quantified
A0A452F0G8	Leukotriene A(4) hydrolase	LTA4H		Leukotriene A(4) hydrolase OS=Capra hircus OX=9925 GN=LTA4H PE=3 SV=1 - [A0A452F0G8_CAPHI]	13.91	8	8	24	611	69.2252	6.31592	0.995338	24	8.87724	1.05953	24	8.94581	1.02353	24	5.02219	1.00377	24	11.0648	0.971676	24	13.5354	0.972003	24	5.2148	Quantified
A0A452EYE0	PH domain-containing protein	ANLN		PH domain-containing protein OS=Capra hircus OX=9925 GN=ANLN PE=4 SV=1 - [A0A452EYE0_CAPHI]	6.9	9	9	14	1130	124.438	7.51807	1.1113	14	9.92063	0.999241	14	21.3265	0.914336	14	9.02701	1.00308	14	6.60461	1.00143	14	5.22022	0.937888	14	10.2894	Quantified
A0A452F0D4	Uncharacterized protein			Uncharacterized protein OS=Capra hircus OX=9925 PE=3 SV=1 - [A0A452F0D4_CAPHI]	11.82	2	4	10	313	36.5206	4.52588	1.06279	6	8.13009	1.00914	6	22.9535	0.985649	6	2.65831	1.10234	6	18.9167	0.934832	6	22.5128	0.940071	6	21.3624	Quantified
A0A452G117	NADH dehydrogenase [ubiquinone] iron-sulfur protein 4, mitochondrial	NDUFS4	FUNCTION: Accessory subunit of the mitochondrial membrane respiratory chain NADH dehydrogenase (Complex I), that is believed not to be involved in catalysis. Complex I functions in the transfer of electrons from NADH to the respiratory chain. The immediate electron acceptor for the enzyme is believed to be ubiquinone. {ECO:0000256|RuleBase:RU367010}.	NADH dehydrogenase [ubiquinone] iron-sulfur protein 4, mitochondrial OS=Capra hircus OX=9925 GN=NDUFS4 PE=3 SV=1 - [A0A452G117_CAPHI]	25.71	4	4	10	175	19.8133	10.1401	1.12351	10	15.4645	0.957384	10	18.0498	0.98983	10	5.00896	0.86714	10	31.0189	1.04706	10	12.5149	1.00129	10	5.79728	Quantified
A0A452EYK8	Uncharacterized protein	PEG3		Uncharacterized protein OS=Capra hircus OX=9925 GN=PEG3 PE=4 SV=1 - [A0A452EYK8_CAPHI]	3.86	3	3	4	2279	251.9	4.58936	0.962962	4	11.242	0.831228	4	10.8563	0.880418	4	0.990588	0.882544	4	8.88955	1.30886	4	22.9841	1.08698	4	7.69909	Quantified
A0A452FCA8	Uncharacterized protein	LOC102181144		Uncharacterized protein OS=Capra hircus OX=9925 GN=LOC102181144 PE=3 SV=1 - [A0A452FCA8_CAPHI]	10.05	9	10	13	1055	117.615	7.6499	1.01926	11	10.2443	1.01491	11	7.90526	1.05931	11	3.7437	0.936707	11	12.463	0.953707	11	15.3043	1.00879	11	5.30393	Quantified
A0A452G010	UBC core domain-containing protein	UBE2F		UBC core domain-containing protein OS=Capra hircus OX=9925 GN=UBE2F PE=3 SV=1 - [A0A452G010_CAPHI]	20.88	4	4	10	182	20.7386	7.73779	0.865821	10	22.7933	0.913991	10	13.2762	0.949861	10	7.03553	0.871045	10	15.1124	1.23623	10	11.9102	1.09675	10	11.9657	Quantified
A0A452DUK5	E3 ubiquitin-protein ligase	NEDD4L		E3 ubiquitin-protein ligase OS=Capra hircus OX=9925 GN=NEDD4L PE=4 SV=1 - [A0A452DUK5_CAPHI]	3.29	2	2	6	942	108.203	5.77002	1.0551	2	4.67617	1.12564	2	4.94588	1.10611	2	0.735614	1.13704	2	5.77056	0.739653	2	3.41005	0.909385	2	6.56514	Quantified
A0A452FMF5	SH3 domain-containing protein	NCKIPSD		SH3 domain-containing protein OS=Capra hircus OX=9925 GN=NCKIPSD PE=4 SV=1 - [A0A452FMF5_CAPHI]	12.18	8	8	15	714	78.0819	6.34131	0.997493	15	7.84586	0.961154	15	12.726	0.985331	15	4.06519	0.915426	15	7.9779	1.09671	15	13.8169	1.06042	15	7.14927	Quantified
A0A452FGU7	Calbindin	CALB1		Calbindin OS=Capra hircus OX=9925 GN=CALB1 PE=3 SV=1 - [A0A452FGU7_CAPHI]	8.05	1	2	4	261	29.945	4.83057	0.878504	1		0.980873	1		0.939588	1		1.05484	1		1.05746	1		1.12478	1		Quantified
A0A452ES95	ENTH domain-containing protein	PICALM		ENTH domain-containing protein OS=Capra hircus OX=9925 GN=PICALM PE=3 SV=1 - [A0A452ES95_CAPHI]	13.54	9	9	13	672	72.9111	8.5874	1.02792	13	8.79507	1.03926	13	13.6998	1.06123	13	5.32505	1.05673	13	8.58202	0.923356	13	7.77614	0.941336	13	11.0581	Quantified
A0A452G133	1,4-alpha-glucan branching enzyme	GBE1		1,4-alpha-glucan branching enzyme OS=Capra hircus OX=9925 GN=GBE1 PE=3 SV=1 - [A0A452G133_CAPHI]	11.91	8	8	11	705	81.0179	6.40479	1.00272	11	7.70498	1.00422	11	21.2185	0.944141	11	9.54617	0.974469	11	16.637	1.01642	11	19.704	1.03555	11	8.67856	Quantified
A0A452EBJ3	40S ribosomal protein S3	RPS3		40S ribosomal protein S3 OS=Capra hircus OX=9925 GN=RPS3 PE=3 SV=1 - [A0A452EBJ3_CAPHI]	32.51	8	8	21	243	26.6714	9.65674	1.03318	21	11.3732	1.02614	21	15.0237	1.07896	21	6.20241	0.975892	21	10.1716	1.018	21	9.47679	0.973897	21	8.46626	Quantified
A0A452EH97	Uncharacterized protein	SORBS1		Uncharacterized protein OS=Capra hircus OX=9925 GN=SORBS1 PE=4 SV=1 - [A0A452EH97_CAPHI]	15.49	1	17	26	1278	141.833	8.79248	0.94356	2	11.0689	1.02576	2	18.9346	1.05795	2	8.78362	0.991284	2	15.1863	1.01375	2	13.3909	0.991777	2	16.9315	Quantified
A0A452E6F8	Eukaryotic translation initiation factor 2 subunit 1	EIF2S1		Eukaryotic translation initiation factor 2 subunit 1 OS=Capra hircus OX=9925 GN=EIF2S1 PE=3 SV=1 - [A0A452E6F8_CAPHI]	21.9	6	6	13	315	36.0854	5.08447	1.0064	13	10.3035	0.991604	12	8.12014	1.02866	13	7.8583	1.00153	13	11.4757	0.979234	13	18.6948	1.03743	13	8.34545	Quantified
A0A452F6E8	Fibronectin type-III domain-containing protein	PHYHIPL		Fibronectin type-III domain-containing protein OS=Capra hircus OX=9925 GN=PHYHIPL PE=3 SV=1 - [A0A452F6E8_CAPHI]	34.84	11	13	29	376	42.602	6.41748	1.04962	25	9.57189	0.968348	25	11.0866	1.00747	25	9.11422	0.967136	25	12.2041	0.98023	25	22.8128	0.962388	25	14.3425	Quantified
A0A452G9H4	C2 domain-containing protein	CPNE6		C2 domain-containing protein OS=Capra hircus OX=9925 GN=CPNE6 PE=3 SV=1 - [A0A452G9H4_CAPHI]	21.54	11	11	16	557	61.7567	5.85889	0.953895	16	5.39648	1.05863	16	15.6454	0.988608	16	7.75909	1.02692	16	7.43135	1.02043	16	20.5777	0.981936	16	6.58511	Quantified
A0A452G1I5	Uncharacterized protein	RAB15		Uncharacterized protein OS=Capra hircus OX=9925 GN=RAB15 PE=4 SV=1 - [A0A452G1I5_CAPHI]	21.23	2	4	20	212	24.4092	5.89697	1.00021	2	24.0672	0.960653	2	15.6943	1.01094	2	6.33168	1.01764	2	21.7437	0.993555	2	4.89736	1.00855	2	4.22996	Quantified
A0A452FXY3	t-SNARE coiled-coil homology domain-containing protein	STX12		t-SNARE coiled-coil homology domain-containing protein OS=Capra hircus OX=9925 GN=STX12 PE=3 SV=1 - [A0A452FXY3_CAPHI]	26.28	6	6	10	274	31.3162	5.59229	1.04728	10	18.6786	0.997894	10	2.98692	0.960002	10	5.57816	0.894504	10	25.3832	1.00659	10	19.4652	1.03442	10	14.8964	Quantified
A0A452G9C7	PPM-type phosphatase domain-containing protein	PPM1E		PPM-type phosphatase domain-containing protein OS=Capra hircus OX=9925 GN=PPM1E PE=3 SV=1 - [A0A452G9C7_CAPHI]	11.32	4	4	6	636	70.9473	6.7417	1.01069	6	7.05262	0.853109	6	3.12209	0.940883	6	11.7772	0.888549	6	11.8604	1.2178	6	15.7435	1.07416	6	9.88486	Quantified
A0A452F9B3	Post-proline cleaving enzyme	PREP		Post-proline cleaving enzyme OS=Capra hircus OX=9925 GN=PREP PE=3 SV=1 - [A0A452F9B3_CAPHI]	15.8	9	9	18	696	79.0772	6.07471	1.02367	18	10.7251	0.986137	18	10.5545	1.00398	18	6.25187	0.927011	18	9.00637	1.03829	18	12.963	1.02865	18	2.91262	Quantified
A0A452FF75	Uncharacterized protein	RBM4		Uncharacterized protein OS=Capra hircus OX=9925 GN=RBM4 PE=4 SV=1 - [A0A452FF75_CAPHI]	23.2	1	8	14	362	40.0524	7.07861	1.06147	1		1.26516	1		1.0431	1		1.11806	1		0.718001	1		0.910824	1		Quantified
A0A452DY32	Uncharacterized protein	RBM4B		Uncharacterized protein OS=Capra hircus OX=9925 GN=RBM4B PE=4 SV=1 - [A0A452DY32_CAPHI]	21.45	1	8	14	359	40.0314	6.7417	0.73637	1		0.581956	1		0.760983	1		0.663576	1		1.91793	1		1.24795	1		Quantified
A0A452ECV2	Uncharacterized protein	RPS14		Uncharacterized protein OS=Capra hircus OX=9925 GN=RPS14 PE=3 SV=1 - [A0A452ECV2_CAPHI]	38.41	6	6	13	151	16.2625	10.0522	0.987974	12	12.5283	0.970209	12	15.2753	1.0504	13	6.24576	0.938134	12	13.7666	1.05972	13	29.0051	1.04347	13	15.068	Quantified
A0A452DRD6	Complex I-B16.6	NDUFA13		Complex I-B16.6 OS=Capra hircus OX=9925 GN=NDUFA13 PE=3 SV=1 - [A0A452DRD6_CAPHI]	45.83	7	7	10	144	16.7345	9.26123	1.01257	10	20.0054	0.998993	10	6.92489	0.974384	10	13.5056	0.92438	10	7.37926	1.02115	10	14.9284	1.02071	10	11.935	Quantified
A0A452DM15	Uncharacterized protein	CANX		Uncharacterized protein OS=Capra hircus OX=9925 GN=CANX PE=3 SV=1 - [A0A452DM15_CAPHI]	20.4	13	13	25	593	67.748	4.61475	1.01256	25	14.3589	0.884541	25	22.056	0.97681	25	9.69577	0.958778	25	20.8806	1.03127	25	32.9258	1.05482	25	12.541	Quantified
A0A452DR48	Uncharacterized protein	HRAS		Uncharacterized protein OS=Capra hircus OX=9925 GN=HRAS PE=4 SV=1 - [A0A452DR48_CAPHI]	34.92	2	7	19	189	21.2926	5.46533	1.01799	6	3.62688	0.961128	6	21.5135	0.978183	6	0.891716	0.944107	6	16.5328	1.04189	6	17.3604	1.03097	6	10.857	Quantified
A0A452DMY3	O-GlcNAc transferase subunit p110	OGT		O-GlcNAc transferase subunit p110 OS=Capra hircus OX=9925 GN=OGT PE=3 SV=1 - [A0A452DMY3_CAPHI]	12.33	13	13	16	1046	116.864	6.69775	1.04527	16	6.18591	1.03295	15	13.796	1.00629	15	5.74663	1.02077	16	19.167	1.02147	16	16.2822	0.987331	16	8.57419	Quantified
A0A452G4W3	Uncharacterized protein	MPP2		Uncharacterized protein OS=Capra hircus OX=9925 GN=MPP2 PE=3 SV=1 - [A0A452G4W3_CAPHI]	17.57	9	9	18	552	61.5728	6.55127	1.0083	18	5.24175	0.977651	18	14.6301	0.984093	18	10.3253	0.950704	18	6.80663	1.09972	18	13.4022	1.02532	18	6.75475	Quantified
A0A452F7P3	Uncharacterized protein	RAB3B		Uncharacterized protein OS=Capra hircus OX=9925 GN=RAB3B PE=3 SV=1 - [A0A452F7P3_CAPHI]	26.48	2	5	22	219	24.7802	5.10986	1.05724	4	2.51721	0.917316	4	5.3303	0.992073	4	1.23137	0.89143	4	7.51217	1.11837	4	2.7695	1.02872	4	7.3657	Quantified
A0A452G0A9	Receptor protein-tyrosine kinase	EPHA4		Receptor protein-tyrosine kinase OS=Capra hircus OX=9925 GN=EPHA4 PE=4 SV=1 - [A0A452G0A9_CAPHI]	9.94	6	7	9	986	109.785	6.60986	0.988533	8	10.7593	0.931372	8	11.4373	1.00665	8	8.34426	0.977732	8	14.9344	0.978335	8	26.6521	0.971912	8	8.57454	Quantified
A0A452FFC1	Uncharacterized protein	CEND1		Uncharacterized protein OS=Capra hircus OX=9925 GN=CEND1 PE=4 SV=1 - [A0A452FFC1_CAPHI]	25.18	3	3	12	139	13.6051	8.11865	0.968163	12	14.4307	0.853404	12	14.0496	0.905727	12	4.35008	1.08065	12	5.22677	1.06653	12	17.35	1.04145	12	11.7578	Quantified
A0A452G587	Profilin	PFN1		Profilin OS=Capra hircus OX=9925 GN=PFN1 PE=3 SV=1 - [A0A452G587_CAPHI]	32.86	2	5	12	140	15.0475	8.27979	1.07324	5	13.774	0.88704	5	16.943	0.93749	5	9.48274	0.850228	5	8.0959	1.03026	5	11.497	1.09045	5	2.89589	Quantified
A0A452GBL0	Aldehyde dehydrogenase	ALDH3A2		Aldehyde dehydrogenase OS=Capra hircus OX=9925 GN=ALDH3A2 PE=3 SV=1 - [A0A452GBL0_CAPHI]	21.44	8	10	16	485	53.9283	7.69385	1.07967	14	6.3111	0.957321	14	11.4024	0.976149	14	8.02977	0.96403	14	18.3584	1.04303	14	22.0889	0.975557	14	9.90649	Quantified
A0A452FZ41	Dynein light intermediate chain	DYNC1LI1	FUNCTION: Acts as one of several non-catalytic accessory components of the cytoplasmic dynein 1 complex that are thought to be involved in linking dynein to cargos and to adapter proteins that regulate dynein function. Cytoplasmic dynein 1 acts as a motor for the intracellular retrograde motility of vesicles and organelles along microtubules. May play a role in binding dynein to membranous organe…	Dynein light intermediate chain OS=Capra hircus OX=9925 GN=DYNC1LI1 PE=3 SV=1 - [A0A452FZ41_CAPHI]	17.18	6	6	13	524	56.462	6.29053	1.03259	13	11.113	1.1282	13	8.71461	0.995881	13	7.38853	1.11397	13	6.91846	0.90761	13	14.6529	0.912985	13	16.183	Quantified
A0A452EAH6	PDZ domain-containing protein	AHNAK2		PDZ domain-containing protein OS=Capra hircus OX=9925 GN=AHNAK2 PE=4 SV=1 - [A0A452EAH6_CAPHI]	44.52	14	14	31	3794	396.113	5.36377	1.04583	31	8.37486	0.986441	31	11.5067	1.03534	31	10.5275	0.946896	31	12.7701	1.04132	31	14.0079	1.02226	31	11.01	Quantified
A0A452DTR7	Biglycan	BGN	FUNCTION: May be involved in collagen fiber assembly. {ECO:0000256|PIRNR:PIRNR002490, ECO:0000256|RuleBase:RU364096}.	Biglycan OS=Capra hircus OX=9925 GN=BGN PE=3 SV=1 - [A0A452DTR7_CAPHI]	19.78	6	6	15	369	41.6117	7.28369	0.945968	15	13.6434	1.07644	15	15.4315	1.04455	15	8.71588	1.01339	15	16.0423	0.998652	15	18.3605	0.945494	15	10.3909	Quantified
A0A452FFI7	HECT-type E3 ubiquitin transferase	HUWE1		HECT-type E3 ubiquitin transferase OS=Capra hircus OX=9925 GN=HUWE1 PE=4 SV=1 - [A0A452FFI7_CAPHI]	4.37	17	17	19	4346	478.807	5.21143	0.919949	19	16.393	1.09885	18	11.9823	1.00787	19	9.56606	1.05243	19	10.0982	0.946912	19	26.9868	0.941814	19	9.69967	Quantified
A0A452F391	C2H2-type domain-containing protein	ZNF428		C2H2-type domain-containing protein OS=Capra hircus OX=9925 GN=ZNF428 PE=4 SV=1 - [A0A452F391_CAPHI]	30.73	4	4	8	192	20.7231	4.18311	1.02757	8	8.05029	1.04592	8	19.5767	1.02211	8	14.6598	0.8194	8	24.9901	1.0915	8	13.457	1.00909	8	12.5066	Quantified
A0A452F5J4	15-oxoprostaglandin 13-reductase	PTGR2		15-oxoprostaglandin 13-reductase OS=Capra hircus OX=9925 GN=PTGR2 PE=3 SV=1 - [A0A452F5J4_CAPHI]	12.82	3	3	10	351	38.4123	5.51611	0.992072	10	6.68766	0.986151	10	5.99076	1.05502	10	7.67297	0.919844	10	10.874	1.0368	10	4.35931	1.0437	10	9.2292	Quantified
A0A452ET01	Proteasome subunit beta	PSMB7		Proteasome subunit beta OS=Capra hircus OX=9925 GN=PSMB7 PE=3 SV=1 - [A0A452ET01_CAPHI]	11.91	4	4	8	277	29.9041	7.29834	1.07423	8	13.6217	0.893808	8	18.1757	1.05878	8	6.22763	0.91865	8	18.6207	1.03389	8	4.21732	1.00538	8	3.43702	Quantified
A0A452EVH8	26S proteasome AAA-ATPase subunit RPT3	PSMC4		26S proteasome AAA-ATPase subunit RPT3 OS=Capra hircus OX=9925 GN=PSMC4 PE=3 SV=1 - [A0A452EVH8_CAPHI]	20.1	8	8	16	418	47.3365	5.21143	1.02905	16	8.95274	1.03043	16	8.48526	1.04307	16	7.08732	1.00988	16	6.08255	0.948364	16	10.9652	0.98668	16	7.45919	Quantified
A0A452FEA6	RNA helicase	DDX19A		RNA helicase OS=Capra hircus OX=9925 GN=DDX19A PE=4 SV=1 - [A0A452FEA6_CAPHI]	13.18	7	7	12	478	53.9249	6.7417	1.06928	12	7.40294	1.05666	12	14.2099	0.998352	12	5.96959	0.944139	12	9.13514	0.948831	12	7.47733	1.04469	12	11.3786	Quantified
A0A452FBS9	RNA helicase	DDX31		RNA helicase OS=Capra hircus OX=9925 GN=DDX31 PE=3 SV=1 - [A0A452FBS9_CAPHI]	7.23	6	6	9	733	80.8418	9.68604	1.13677	9	4.23125	1.1573	9	14.6001	1.0541	9	9.96011	0.967113	9	14.3173	0.786228	9	16.6261	0.92222	9	23.0477	Quantified
A0A452E897	Uncharacterized protein	ENSA	FUNCTION: Protein phosphatase inhibitor that specifically inhibits protein phosphatase 2A (PP2A) during mitosis. {ECO:0000256|RuleBase:RU363120}.	Uncharacterized protein OS=Capra hircus OX=9925 GN=ENSA PE=3 SV=1 - [A0A452E897_CAPHI]	38.84	5	5	12	121	13.3687	7.23975	1.11247	12	12.944	0.90034	12	8.99916	0.96962	12	1.37532	0.939353	12	11.9021	0.931032	12	8.79902	1.10161	12	5.01133	Quantified
A0A452EZ21	26S proteasome non-ATPase regulatory subunit 1	PSMD1	FUNCTION: Component of the 26S proteasome, a multiprotein complex involved in the ATP-dependent degradation of ubiquitinated proteins. This complex plays a key role in the maintenance of protein homeostasis by removing misfolded or damaged proteins, which could impair cellular functions, and by removing proteins whose functions are no longer required. Therefore, the proteasome participates in num…	26S proteasome non-ATPase regulatory subunit 1 OS=Capra hircus OX=9925 GN=PSMD1 PE=3 SV=1 - [A0A452EZ21_CAPHI]	17.63	14	15	24	947	105.497	5.2876	1.02511	22	8.14451	1.0978	22	21.9658	0.993355	22	7.01046	1.10384	22	11.6722	0.905333	22	19.2216	0.963937	22	11.0692	Quantified
A0A452ETM8	Uncharacterized protein	PCBP3		Uncharacterized protein OS=Capra hircus OX=9925 GN=PCBP3 PE=4 SV=1 - [A0A452ETM8_CAPHI]	17.3	1	5	16	370	39.3084	8.68994	1.028	2	3.48895	1.01413	2	19.9856	1.05485	2	4.85417	1.01142	2	3.57008	1.01113	2	7.45873	0.910891	2	3.88912	Quantified
A0A452F2V9	V-type proton ATPase subunit C	ATP6V1C1	FUNCTION: Subunit of the peripheral V1 complex of vacuolar ATPase. Subunit C is necessary for the assembly of the catalytic sector of the enzyme and is likely to have a specific function in its catalytic activity. V-ATPase is responsible for acidifying a variety of intracellular compartments in eukaryotic cells. {ECO:0000256|RuleBase:RU364010}.	V-type proton ATPase subunit C OS=Capra hircus OX=9925 GN=ATP6V1C1 PE=3 SV=1 - [A0A452F2V9_CAPHI]	14.14	6	6	16	382	43.9319	7.45947	1.03279	16	5.00097	1.09682	16	16.032	0.997783	16	5.47705	1.06893	16	18.8322	0.902884	16	25.997	0.943605	16	12.9828	Quantified
A0A452EWR5	Synaptogyrin	SYNGR3		Synaptogyrin OS=Capra hircus OX=9925 GN=SYNGR3 PE=3 SV=1 - [A0A452EWR5_CAPHI]	22.71	5	5	11	229	24.4354	8.17725	0.985946	10	13.8034	1.06226	9	17.4716	1.0142	10	10.5654	0.930087	10	10.541	1.14444	10	26.194	0.987378	10	10.4504	Quantified
A0A452FS13	Uncharacterized protein	SFPQ		Uncharacterized protein OS=Capra hircus OX=9925 GN=SFPQ PE=4 SV=1 - [A0A452FS13_CAPHI]	17.72	13	14	29	711	76.691	9.43701	1.00773	26	7.52015	0.993034	26	24.5837	1.01341	26	6.11217	1.00522	26	10.9349	0.968701	26	22.9357	1.02591	26	11.3957	Quantified
A0A452ELM7	Vesicle associated membrane protein 1	VAMP1		Vesicle associated membrane protein 1 OS=Capra hircus OX=9925 GN=VAMP1 PE=3 SV=1 - [A0A452ELM7_CAPHI]	34.48	3	3	5	116	12.7455	8.47021	0.954148	5	7.39909	0.904637	5	6.10869	0.853781	5	19.8534	1.00695	5	9.15443	1.02203	5	13.1363	1.03638	5	5.56529	Quantified
A0A452FF32	Uncharacterized protein	CSRP1		Uncharacterized protein OS=Capra hircus OX=9925 GN=CSRP1 PE=4 SV=1 - [A0A452FF32_CAPHI]	59.59	7	7	21	193	20.6297	8.5874	0.914751	21	14.4887	1.13366	21	20.5541	0.980761	21	8.3153	0.971382	21	6.5673	1.06572	21	22.5126	0.941332	21	20.5742	Quantified
A0A452DRA9	60S ribosomal protein L35a	LOC102169908		60S ribosomal protein L35a OS=Capra hircus OX=9925 GN=LOC102169908 PE=3 SV=1 - [A0A452DRA9_CAPHI]	29.09	4	4	11	110	12.6008	10.6235	1.02151	11	12.7591	0.829723	11	15.4408	0.987852	11	4.95337	1.00342	11	16.5755	1.0309	11	10.531	1.06039	11	8.09903	Quantified
A0A452DPP1	Mitochondrial import inner membrane translocase subunit TIM50	TIMM50	FUNCTION: Essential component of the TIM23 complex, a complex that mediates the translocation of transit peptide-containing proteins across the mitochondrial inner membrane. {ECO:0000256|RuleBase:RU365079}.	Mitochondrial import inner membrane translocase subunit TIM50 OS=Capra hircus OX=9925 GN=TIMM50 PE=3 SV=1 - [A0A452DPP1_CAPHI]	11.14	4	4	8	350	39.6506	8.1333	0.985783	8	2.85178	1.02385	8	6.39131	1.02106	8	6.15952	1.11262	8	8.37032	0.958245	8	8.84011	0.947919	8	5.03974	Quantified
A0A452EBE7	L-serine ammonia-lyase	SDSL		L-serine ammonia-lyase OS=Capra hircus OX=9925 GN=SDSL PE=4 SV=1 - [A0A452EBE7_CAPHI]	28.88	9	9	16	329	34.4429	6.52197	1.00647	16	8.53168	1.10836	15	20.9475	1.01692	15	6.74328	1.05247	15	16.6274	0.991877	16	31.3372	0.961764	16	12.331	Quantified
A0A452ETZ4	Uncharacterized protein	SH3GL3		Uncharacterized protein OS=Capra hircus OX=9925 GN=SH3GL3 PE=3 SV=1 - [A0A452ETZ4_CAPHI]	37.75	12	12	26	347	39.039	5.46533	0.969303	26	9.82162	1.02578	26	17.7864	0.912117	26	5.80256	1.16015	26	25.4593	0.901628	26	18.2922	0.95135	26	9.48916	Quantified
A0A452DUS0	Citrate hydro-lyase	ACO1		Citrate hydro-lyase OS=Capra hircus OX=9925 GN=ACO1 PE=3 SV=1 - [A0A452DUS0_CAPHI]	13.39	11	11	23	889	98.0666	7.94287	0.98416	23	10.3695	1.04558	23	13.0124	1.01515	23	4.48751	1.02365	23	12.0078	0.995876	23	10.7618	0.947574	23	9.74296	Quantified
A0A452F2H9	Uncharacterized protein	SGSM1		Uncharacterized protein OS=Capra hircus OX=9925 GN=SGSM1 PE=4 SV=1 - [A0A452F2H9_CAPHI]	10.16	8	9	13	1093	123.554	5.59229	0.923986	10	2.90506	0.863273	10	30.6932	0.967821	10	6.8688	1.04194	10	10.4706	1.13876	10	18.9014	1.08662	10	13.815	Quantified
A0A452FIA0	Uncharacterized protein	RAC3		Uncharacterized protein OS=Capra hircus OX=9925 GN=RAC3 PE=4 SV=1 - [A0A452FIA0_CAPHI]	27.08	2	5	16	192	21.375	7.92822	0.91937	4	8.76611	1.15863	4	4.93216	1.08874	4	3.11556	1.08333	4	7.19104	0.825838	4	16.5661	0.905422	4	5.02196	Quantified
A0A452GAQ2	Protein-tyrosine-phosphatase	PTPRS		Protein-tyrosine-phosphatase OS=Capra hircus OX=9925 GN=PTPRS PE=3 SV=1 - [A0A452GAQ2_CAPHI]	8.55	5	12	16	1894	210.753	6.90283	1.0922	6	16.8813	1.05641	6	6.73633	0.988739	6	1.43437	1.06904	6	9.59865	0.852238	6	12.4902	0.940154	6	7.92593	Quantified
A0A452DPY0	MAP kinase-activating death domain protein	MADD		MAP kinase-activating death domain protein OS=Capra hircus OX=9925 GN=MADD PE=3 SV=1 - [A0A452DPY0_CAPHI]	8.42	13	13	19	1604	177.688	6.354	1.01181	19	12.297	0.954853	19	10.0203	0.981248	19	8.36786	0.998351	19	10.0584	1.01741	19	9.49471	1.00951	19	8.53368	Quantified
A0A452FZF1	6-phosphogluconolactonase	PGLS	FUNCTION: Hydrolysis of 6-phosphogluconolactone to 6-phosphogluconate. {ECO:0000256|RuleBase:RU365095}.	6-phosphogluconolactonase OS=Capra hircus OX=9925 GN=PGLS PE=3 SV=1 - [A0A452FZF1_CAPHI]	39.15	8	8	21	258	27.5436	5.84619	0.991205	21	7.10836	1.13279	21	10.3348	1.03108	21	4.80734	1.08677	21	4.05746	0.90977	21	9.26025	0.935186	21	7.41464	Quantified
A0A452F429	Ubiquitin carboxyl-terminal hydrolase	UCHL3		Ubiquitin carboxyl-terminal hydrolase OS=Capra hircus OX=9925 GN=UCHL3 PE=3 SV=1 - [A0A452F429_CAPHI]	23.04	5	5	11	230	26.193	4.98291	0.966113	11	5.11975	1.18055	11	5.06282	0.992188	11	3.8478	1.10635	11	12.6784	0.934136	11	20.2922	0.931504	11	12.7895	Quantified
A0A452ECW3	60S ribosomal protein L13a	LOC108636572		60S ribosomal protein L13a OS=Capra hircus OX=9925 GN=LOC108636572 PE=3 SV=1 - [A0A452ECW3_CAPHI]	28.43	7	7	10	197	22.6438	10.8579	1.04993	9	15.9849	0.939457	9	19.8334	1.12326	9	7.15331	0.984536	9	12.1091	0.871955	9	15.5798	0.957978	9	4.52523	Quantified
A0A452FLA8	60S ribosomal protein L12	LOC108638047		60S ribosomal protein L12 OS=Capra hircus OX=9925 GN=LOC108638047 PE=3 SV=1 - [A0A452FLA8_CAPHI]	47.17	5	5	12	159	17.0401	9.39307	1.0341	12	7.32878	1.10123	12	13.6595	1.07034	12	4.80844	1.03535	12	11.6877	0.975641	12	18.4242	0.964535	12	14.2589	Quantified
A0A452FWQ6	Obg-like ATPase 1	OLA1	FUNCTION: Hydrolyzes ATP, and can also hydrolyze GTP with lower efficiency. Has lower affinity for GTP. {ECO:0000256|HAMAP-Rule:MF_03167}.	Obg-like ATPase 1 OS=Capra hircus OX=9925 GN=OLA1 PE=3 SV=1 - [A0A452FWQ6_CAPHI]	19.35	8	8	14	403	45.5957	7.81104	1.07681	14	14.4625	1.1228	14	11.4183	1.02705	14	5.83388	1.0894	14	10.8889	0.897665	14	16.0986	0.923278	14	11.0306	Quantified
A0A452F522	Uncharacterized protein	PKP4		Uncharacterized protein OS=Capra hircus OX=9925 GN=PKP4 PE=3 SV=1 - [A0A452F522_CAPHI]	9.04	8	9	13	1150	127.118	8.95361	0.951579	12	18.6031	0.887653	12	11.9214	0.953942	12	3.89442	1.00759	12	6.51428	1.1465	12	9.27234	1.05537	12	4.19972	Quantified
A0A452FCS4	MPN domain-containing protein	COPS5		MPN domain-containing protein OS=Capra hircus OX=9925 GN=COPS5 PE=3 SV=1 - [A0A452FCS4_CAPHI]	17.07	5	5	8	334	37.5407	6.53662	0.949325	8	16.6884	0.997187	8	6.91786	1.01358	8	10.3995	0.911872	8	25.3547	1.11634	8	25.5772	1.03863	8	8.41638	Quantified
A0A452E1Z7	Protein kinase domain-containing protein	AAK1		Protein kinase domain-containing protein OS=Capra hircus OX=9925 GN=AAK1 PE=4 SV=1 - [A0A452E1Z7_CAPHI]	13	11	11	15	969	104.646	6.45557	0.96754	14	10.0935	1.09033	14	8.39443	1.01279	14	7.8284	1.04828	14	7.73408	0.937083	14	17.8022	0.946525	14	8.53383	Quantified
A0A452EUA2	Small monomeric GTPase	RAB27B		Small monomeric GTPase OS=Capra hircus OX=9925 GN=RAB27B PE=3 SV=1 - [A0A452EUA2_CAPHI]	21.1	4	4	10	218	24.6462	5.74463	1.04406	10	5.25546	1.0371	9	5.85378	0.987211	10	4.56669	1.10063	10	20.9708	0.91617	10	22.939	0.956178	10	8.52812	Quantified
A0A452G8C9	Protein transport protein SEC23	SEC23A	FUNCTION: Component of the coat protein complex II (COPII) which promotes the formation of transport vesicles from the endoplasmic reticulum (ER). The coat has two main functions, the physical deformation of the endoplasmic reticulum membrane into vesicles and the selection of cargo molecules. {ECO:0000256|RuleBase:RU365030}.	Protein transport protein SEC23 OS=Capra hircus OX=9925 GN=SEC23A PE=3 SV=1 - [A0A452G8C9_CAPHI]	17.61	9	10	19	744	84.0011	7.1665	0.949045	18	8.98665	1.04576	18	16.9269	1.0235	18	8.80201	1.04084	18	10.5528	0.984828	18	18.6641	0.997993	18	8.80891	Quantified
A0A452G092	Secretory carrier-associated membrane protein	SCAMP1		Secretory carrier-associated membrane protein OS=Capra hircus OX=9925 GN=SCAMP1 PE=3 SV=1 - [A0A452G092_CAPHI]	29.46	8	8	19	387	43.1176	8.98291	0.963166	19	17.0795	1.0584	18	21.5944	1.00179	19	10.7494	1.07409	19	18.2698	0.911007	19	46.1536	0.979117	19	23.4407	Quantified
A0A452G2Y9	Nucleoside-diphosphate kinase	AK5		Nucleoside-diphosphate kinase OS=Capra hircus OX=9925 GN=AK5 PE=3 SV=1 - [A0A452G2Y9_CAPHI]	14.99	6	7	11	547	61.3049	5.26221	1.09097	8	9.95582	0.9753	8	24.3734	0.959895	8	13.1315	0.957828	8	8.11041	0.946927	8	11.3547	1.00367	8	8.70834	Quantified
A0A452G5J9	GB1/RHD3-type G domain-containing protein	ATL1		GB1/RHD3-type G domain-containing protein OS=Capra hircus OX=9925 GN=ATL1 PE=3 SV=1 - [A0A452G5J9_CAPHI]	28.86	15	17	24	544	61.8075	6.03662	1.07754	21	8.15665	1.11249	20	20.1134	0.995487	21	7.42472	1.01746	21	18.9198	0.946901	21	27.5211	0.930729	21	12.457	Quantified
A0A452EX66	Isocitrate dehydrogenase [NAD] subunit, mitochondrial	IDH3G		Isocitrate dehydrogenase [NAD] subunit, mitochondrial OS=Capra hircus OX=9925 GN=IDH3G PE=3 SV=1 - [A0A452EX66_CAPHI]	35.92	9	10	26	387	42.2328	8.646	0.992436	25	10.8296	1.05008	25	18.2729	1.01169	25	7.35347	0.968317	25	14.4455	0.927116	25	13.7684	1.02266	25	14.2039	Quantified
A0A452EKC1	NADH dehydrogenase [ubiquinone] 1 beta subcomplex subunit 8, mitochondrial	NDUFB8	FUNCTION: Accessory subunit of the mitochondrial membrane respiratory chain NADH dehydrogenase (Complex I), that is believed not to be involved in catalysis. Complex I functions in the transfer of electrons from NADH to the respiratory chain. The immediate electron acceptor for the enzyme is believed to be ubiquinone. {ECO:0000256|PIRNR:PIRNR009288}.	NADH dehydrogenase [ubiquinone] 1 beta subcomplex subunit 8, mitochondrial OS=Capra hircus OX=9925 GN=NDUFB8 PE=3 SV=1 - [A0A452EKC1_CAPHI]	38.71	5	5	12	186	21.7106	6.11279	0.983824	12	6.4896	0.925883	12	20.0295	0.923549	12	13.231	1.12884	12	24.8686	0.957843	12	19.7428	1.00467	12	8.16278	Quantified
A0A452EM67	Fibrinogen C-terminal domain-containing protein	FGG		Fibrinogen C-terminal domain-containing protein OS=Capra hircus OX=9925 GN=FGG PE=4 SV=1 - [A0A452EM67_CAPHI]	27.88	12	12	22	434	49.3088	6.39209	0.981833	22	11.5201	0.943558	22	25.2105	1.24591	22	15.197	0.896998	22	22.809	1.00254	22	15.0067	1.0117	22	11.2956	Quantified
A0A452EHP3	Actin-related protein 2/3 complex subunit	ARPC1A	FUNCTION: Functions as component of the Arp2/3 complex which is involved in regulation of actin polymerization and together with an activating nucleation-promoting factor (NPF) mediates the formation of branched actin networks. {ECO:0000256|PIRNR:PIRNR038093}.	Actin-related protein 2/3 complex subunit OS=Capra hircus OX=9925 GN=ARPC1A PE=3 SV=1 - [A0A452EHP3_CAPHI]	26.76	9	9	13	370	41.5127	8.17725	1.16606	13	5.04675	1.02529	13	13.3897	0.995261	13	6.42473	0.95484	13	17.1456	0.888331	13	15.8545	0.974875	13	13.7417	Quantified
A0A452ECR1	Uncharacterized protein	PCLO		Uncharacterized protein OS=Capra hircus OX=9925 GN=PCLO PE=4 SV=1 - [A0A452ECR1_CAPHI]	6.77	26	28	37	5137	559.309	6.22705	1.00961	32	12.4797	1.03879	32	16.2984	0.978734	32	7.78811	1.07405	32	13.7499	0.986969	32	22.7395	0.943953	32	10.7678	Quantified
A0A452FRX8	DAGKc domain-containing protein	AGK		DAGKc domain-containing protein OS=Capra hircus OX=9925 GN=AGK PE=4 SV=1 - [A0A452FRX8_CAPHI]	19.76	8	8	14	420	46.6983	8.646	1.03217	14	10.7838	0.958927	14	22.7304	1.02997	14	5.70452	0.917957	14	9.70232	1.01122	14	25.8026	1.05588	14	10.1318	Quantified
A0A452EAQ3	Aldo_ket_red domain-containing protein	AKR1B1		Aldo_ket_red domain-containing protein OS=Capra hircus OX=9925 GN=AKR1B1 PE=3 SV=1 - [A0A452EAQ3_CAPHI]	41.46	12	12	32	316	35.9204	6.23975	1.0027	32	9.99329	1.05355	32	10.6471	1.03278	31	7.77436	1.03271	32	6.89749	0.987448	32	13.8466	0.981444	32	8.83876	Quantified
A0A452DPT4	Uncharacterized protein			Uncharacterized protein OS=Capra hircus OX=9925 PE=4 SV=1 - [A0A452DPT4_CAPHI]	23.76	2	2	5	101	11.244	5.38916	1.03982	5	2.52213	1.0428	5	7.83576	1.11573	5	4.68739	0.886097	5	14.2692	1.03339	5	4.88706	0.970091	5	4.91944	Quantified
A0A452DNL4	Uncharacterized protein	ABI2		Uncharacterized protein OS=Capra hircus OX=9925 GN=ABI2 PE=3 SV=1 - [A0A452DNL4_CAPHI]	19.51	6	9	17	446	49.2734	6.01123	0.95706	10	4.70796	1.02975	10	5.25021	0.989551	10	5.23552	1.05113	10	17.3973	1.00603	10	14.2206	1.01184	10	11.398	Quantified
A0A452FJ33	CD44 antigen	CD44		CD44 antigen OS=Capra hircus OX=9925 GN=CD44 PE=4 SV=1 - [A0A452FJ33_CAPHI]	20	7	7	13	355	38.713	6.60986	1.01494	13	4.89417	1.03693	13	13.4432	1.04305	13	8.96975	1.00494	13	8.40696	0.9714	13	26.2214	0.976003	13	13.7648	Quantified
A0A452FKC4	TPR_REGION domain-containing protein	PEX5L		TPR_REGION domain-containing protein OS=Capra hircus OX=9925 GN=PEX5L PE=3 SV=1 - [A0A452FKC4_CAPHI]	9.95	5	5	6	603	66.8977	5.31299	1.08187	6	9.01876	1.00662	6	15.9521	0.916844	6	6.46771	1.04576	6	10.2476	0.922639	6	25.8391	0.966057	6	7.89384	Quantified
A0A452E2M6	Uncharacterized protein	STXBP5		Uncharacterized protein OS=Capra hircus OX=9925 GN=STXBP5 PE=3 SV=1 - [A0A452E2M6_CAPHI]	10.01	8	8	11	1099	121.494	6.97607	1.00956	11	5.21597	1.08271	11	7.57661	0.994593	11	1.95259	1.09408	11	8.88021	0.915102	11	9.2915	0.99633	11	4.15957	Quantified
A0A452FXY6	Uncharacterized protein	NBEA		Uncharacterized protein OS=Capra hircus OX=9925 GN=NBEA PE=3 SV=1 - [A0A452FXY6_CAPHI]	5.3	11	13	16	2922	325.646	6.18896	0.996892	13	16.2168	1.05877	13	14.9745	0.971039	13	4.99692	1.08822	13	19.5672	0.921596	13	24.8084	0.929508	13	10.5124	Quantified
A0A452F7T9	Uncharacterized protein	PGAM5		Uncharacterized protein OS=Capra hircus OX=9925 GN=PGAM5 PE=4 SV=1 - [A0A452F7T9_CAPHI]	9.69	3	3	8	289	31.9266	8.55811	1.03425	8	16.3326	0.99933	8	12.5433	1.04405	8	3.32657	0.993241	8	13.4854	1.02807	8	10.5301	0.976009	8	10.7198	Quantified
A0A452G7P2	Pribosyltran_N domain-containing protein	PRPSAP1		Pribosyltran_N domain-containing protein OS=Capra hircus OX=9925 GN=PRPSAP1 PE=3 SV=1 - [A0A452G7P2_CAPHI]	16.88	4	6	15	385	42.4793	8.22119	0.955966	7	5.09068	1.02852	7	8.20608	1.01689	7	4.19275	1.05318	7	11.6856	1.04655	7	25.8162	0.979553	7	4.86487	Quantified
A0A452FZY8	Uncharacterized protein			Uncharacterized protein OS=Capra hircus OX=9925 PE=4 SV=1 - [A0A452FZY8_CAPHI]	58.1	5	5	6	105	11.8341	8.35303	1.06017	6	6.81976	0.880024	6	7.26105	0.978497	6	16.6039	0.947275	6	7.6131	1.12056	6	16.4195	0.980655	6	11.692	Quantified
A0A452ET74	Adapter protein GRB2	GRB2		Adapter protein GRB2 OS=Capra hircus OX=9925 GN=GRB2 PE=3 SV=1 - [A0A452ET74_CAPHI]	27.65	6	6	13	217	25.1904	6.31592	0.943951	13	6.04556	1.07106	13	10.2641	0.997172	13	3.73282	1.01133	13	17.7768	0.961298	13	21.5799	0.973533	13	7.45602	Quantified
A0A452EXG8	MFS domain-containing protein	SLC17A7		MFS domain-containing protein OS=Capra hircus OX=9925 GN=SLC17A7 PE=4 SV=1 - [A0A452EXG8_CAPHI]	3.57	3	3	8	560	61.6112	7.47412	1.15761	8	5.03151	0.958322	8	9.10801	1.05943	8	3.14721	0.910285	8	5.72974	0.918657	8	3.83042	1.06033	8	8.8754	Quantified
A0A452E7U8	t-SNARE coiled-coil homology domain-containing protein	STX1A		t-SNARE coiled-coil homology domain-containing protein OS=Capra hircus OX=9925 GN=STX1A PE=3 SV=1 - [A0A452E7U8_CAPHI]	21.18	5	7	15	288	32.9526	5.36377	1.15114	9	19.6795	0.949003	7	10.9491	0.961641	8	4.33563	0.96477	9	21.4742	1.11166	9	7.14313	0.960446	8	5.21317	Quantified
A0A452FMT2	40S ribosomal protein S2	RPS2		40S ribosomal protein S2 OS=Capra hircus OX=9925 GN=RPS2 PE=3 SV=1 - [A0A452FMT2_CAPHI]	22.53	7	7	14	293	31.2156	10.2427	1.01524	14	5.73834	1.07148	14	5.24533	1.07454	14	6.63813	1.00709	14	9.78633	0.91509	14	8.37892	0.980755	14	4.94323	Quantified
A0A452G9Q1	Uncharacterized protein	YKT6		Uncharacterized protein OS=Capra hircus OX=9925 GN=YKT6 PE=3 SV=1 - [A0A452G9Q1_CAPHI]	31.82	6	6	15	198	22.4244	6.07471	1.07567	15	13.7457	0.946976	15	9.16882	1.00446	15	7.07442	0.921312	15	11.5978	1.08506	15	11.5655	1.03922	15	8.34196	Quantified
A0A452EJJ9	Uncharacterized protein	GRIA1		Uncharacterized protein OS=Capra hircus OX=9925 GN=GRIA1 PE=4 SV=1 - [A0A452EJJ9_CAPHI]	7.15	3	6	10	881	98.6849	8.19189	1.13678	5	5.45164	0.923803	5	16.7073	0.959279	5	6.61626	0.955393	5	19.1358	1.02717	5	14.8143	1.07074	5	7.99739	Quantified
A0A452EYG1	Uncharacterized protein	SLC12A5		Uncharacterized protein OS=Capra hircus OX=9925 GN=SLC12A5 PE=3 SV=1 - [A0A452EYG1_CAPHI]	14.99	14	16	24	1121	123.762	6.88818	1.05265	21	13.1943	0.996045	21	20.724	1.02288	21	11.2788	0.943097	21	10.0141	0.951399	21	27.173	0.991177	21	11.482	Quantified
A0A452EQR5	Uncharacterized protein	PRKRA		Uncharacterized protein OS=Capra hircus OX=9925 GN=PRKRA PE=3 SV=1 - [A0A452EQR5_CAPHI]	20.45	7	7	11	313	34.4055	8.55811	1.01048	11	4.82078	1.08194	11	5.24485	1.02588	11	2.3652	1.01851	11	6.79454	0.888331	11	19.1043	0.988411	11	10.0817	Quantified
A0A452F116	Uncharacterized protein	HYOU1		Uncharacterized protein OS=Capra hircus OX=9925 GN=HYOU1 PE=3 SV=1 - [A0A452F116_CAPHI]	12.99	11	11	17	1001	111.232	5.26221	0.992236	17	14.6559	1.02784	17	11.9882	1.03551	17	3.60858	0.866701	17	15.7625	1.05619	17	15.0991	1.01609	17	12.4	Quantified
A0A452G9K3	Uncharacterized protein	SLC25A3		Uncharacterized protein OS=Capra hircus OX=9925 GN=SLC25A3 PE=3 SV=1 - [A0A452G9K3_CAPHI]	17.45	10	10	32	361	39.9646	9.34912	1.08509	32	16.5604	1.09496	32	13.2325	1.04898	32	4.9653	1.05333	32	16.2951	0.810848	32	13.1632	0.915899	32	7.06407	Quantified
A0A452EI93	Dystrobrevin	DTNA		Dystrobrevin OS=Capra hircus OX=9925 GN=DTNA PE=3 SV=1 - [A0A452EI93_CAPHI]	16.34	11	11	16	716	80.6924	6.91748	1.04038	16	11.4651	1.02212	16	21.571	0.999226	16	6.82215	1.03461	16	22.3332	1.05583	16	12.6447	1.01123	16	10.7743	Quantified
A0A452EBN6	RNA helicase	EIF4A2		RNA helicase OS=Capra hircus OX=9925 GN=EIF4A2 PE=3 SV=1 - [A0A452EBN6_CAPHI]	27.76	6	12	24	407	46.3728	5.47803	0.994688	14	7.57238	0.878808	14	13.054	0.994797	14	4.84652	0.954796	14	10.6456	1.07574	14	7.58953	1.05992	14	11.7367	Quantified
A0A452E6Z8	Uncharacterized protein	STUB1		Uncharacterized protein OS=Capra hircus OX=9925 GN=STUB1 PE=4 SV=1 - [A0A452E6Z8_CAPHI]	31.02	10	10	20	303	34.9124	5.87158	0.900286	20	14.0069	0.909996	20	16.5444	1.01702	20	9.11519	0.97276	20	13.4426	1.03735	20	14.3009	1.04016	20	8.95473	Quantified
A0A452DK62	Uncharacterized protein	RAB39B		Uncharacterized protein OS=Capra hircus OX=9925 GN=RAB39B PE=3 SV=1 - [A0A452DK62_CAPHI]	29.58	6	7	24	213	24.5927	7.82568	1.00432	9	12.1523	1.04667	9	3.43953	0.991372	9	2.75865	1.06959	9	7.65761	0.96262	9	5.40734	0.960684	9	3.07778	Quantified
A0A452EFU3	Geranylgeranyl transferase type-2 subunit beta	RABGGTB	FUNCTION: Catalyzes the transfer of a geranylgeranyl moiety from geranylgeranyl diphosphate to both cysteines of proteins with the C-terminal sequence -XXCC, -XCXC and -CCXX. {ECO:0000256|RuleBase:RU365076}.	Geranylgeranyl transferase type-2 subunit beta OS=Capra hircus OX=9925 GN=RABGGTB PE=3 SV=1 - [A0A452EFU3_CAPHI]	9.67	3	3	7	331	36.9343	5.03369	1.00312	7	23.7051	1.08344	7	10.9074	1.03625	7	8.67481	1.0871	7	6.90686	0.882132	7	14.0565	0.964877	7	9.08643	Quantified
A0A452ECM3	Protein lin-7 homolog	LIN7C	FUNCTION: Plays a role in establishing and maintaining the asymmetric distribution of channels and receptors at the plasma membrane of polarized cells. {ECO:0000256|PIRNR:PIRNR038039}.	Protein lin-7 homolog OS=Capra hircus OX=9925 GN=LIN7C PE=3 SV=1 - [A0A452ECM3_CAPHI]	25.87	1	6	14	201	22.1727	8.39697																			Identified
A0A452F5A3	Sema domain-containing protein	PLXNB1		Sema domain-containing protein OS=Capra hircus OX=9925 GN=PLXNB1 PE=3 SV=1 - [A0A452F5A3_CAPHI]	6.12	11	11	13	2140	232.815	5.73193	0.918834	13	6.5971	0.948453	13	6.81548	0.990692	13	4.05118	0.998255	13	16.7544	1.11939	13	12.6353	1.02701	13	5.12839	Quantified
A0A452EKQ9	ELAV-like protein	ELAVL1		ELAV-like protein OS=Capra hircus OX=9925 GN=ELAVL1 PE=3 SV=1 - [A0A452EKQ9_CAPHI]	27.91	7	8	13	326	36.1402	9.0415	1.03284	12	6.67615	1.05449	12	10.194	1.00436	12	5.6754	1.14077	12	21.6442	0.893715	12	20.5454	0.92817	12	8.15398	Quantified
A0A452ERU5	Hypoxanthine phosphoribosyltransferase	HPRT1		Hypoxanthine phosphoribosyltransferase OS=Capra hircus OX=9925 GN=HPRT1 PE=3 SV=1 - [A0A452ERU5_CAPHI]	31.19	6	6	20	218	24.5237	7.44482	1.03749	20	8.68722	0.98789	20	9.75778	1.00124	20	4.85874	0.940235	20	13.1899	1.00979	20	10.5483	1.01573	20	9.55929	Quantified
A0A452F7D8	Mitochondrial import inner membrane translocase subunit TIM23	LOC108636610	FUNCTION: Essential component of the TIM23 complex, a complex that mediates the translocation of transit peptide-containing proteins across the mitochondrial inner membrane. {ECO:0000256|RuleBase:RU364003}.	Mitochondrial import inner membrane translocase subunit TIM23 OS=Capra hircus OX=9925 GN=LOC108636610 PE=3 SV=1 - [A0A452F7D8_CAPHI]	13.57	2	2	4	199	20.5483	8.27979	0.966509	4	16.8496	1.02053	4	7.35861	0.958911	4	10.986	0.931888	4	2.94974	1.02066	4	19.0692	1.05676	4	6.04018	Quantified
A0A452EAJ9	Aldedh domain-containing protein	ALDH6A1		Aldedh domain-containing protein OS=Capra hircus OX=9925 GN=ALDH6A1 PE=3 SV=1 - [A0A452EAJ9_CAPHI]	20.37	11	11	20	535	57.8526	8.23584	1.02869	20	7.64797	0.925239	20	10.2075	1.07474	20	8.22097	0.984039	20	17.8666	0.981255	20	21.978	0.936916	20	12.7415	Quantified
A0A452G4B4	Uncharacterized protein	MATR3		Uncharacterized protein OS=Capra hircus OX=9925 GN=MATR3 PE=4 SV=1 - [A0A452G4B4_CAPHI]	24.97	19	19	33	845	94.1355	6.02393	1.09393	33	12.6003	1.01562	33	18.5582	1.00543	33	8.10114	0.963645	33	17.1258	0.93938	33	18.6494	0.972144	33	12.5059	Quantified
A0A452DQN7	FIP-RBD domain-containing protein	ERC1		FIP-RBD domain-containing protein OS=Capra hircus OX=9925 GN=ERC1 PE=4 SV=1 - [A0A452DQN7_CAPHI]	5.78	4	6	7	1072	122.647	6.15088	0.925482	4	12.563	0.879797	4	13.6605	0.88235	4	10.1688	0.844951	4	20.9631	1.02737	4	11.1524	1.04228	4	9.52275	Quantified
A0A452EXJ9	Uncharacterized protein	APBA1		Uncharacterized protein OS=Capra hircus OX=9925 GN=APBA1 PE=4 SV=1 - [A0A452EXJ9_CAPHI]	5.37	4	4	5	820	90.8904	4.88135	0.888956	5	20.5562	1.00271	5	14.6458	1.00473	5	13.9466	0.990557	5	5.9202	1.17253	5	31.9482	0.879113	5	10.785	Quantified
A5HEW3	Cytochrome b5	CYB5		Cytochrome b5 OS=Capra hircus OX=9925 GN=CYB5 PE=2 SV=1 - [A5HEW3_CAPHI]	41.04	4	4	9	134	15.3286	5.16064	0.989182	8	17.1381	0.98895	8	9.18476	1.01245	8	15.9141	0.939454	8	7.2632	0.973672	9	8.34465	1.07203	8	14.6707	Quantified
A0A452FU44	Uncharacterized protein	HAPLN1		Uncharacterized protein OS=Capra hircus OX=9925 GN=HAPLN1 PE=4 SV=1 - [A0A452FU44_CAPHI]	8.47	3	3	9	354	40.227	7.95752	1.01667	9	8.07642	0.96849	9	10.2567	0.992106	9	4.40957	0.983977	9	9.00313	1.04904	9	6.4952	1.03214	9	6.7526	Quantified
A0A452DXE2	C3-beta-c	C3		C3-beta-c OS=Capra hircus OX=9925 GN=C3 PE=4 SV=1 - [A0A452DXE2_CAPHI]	12.34	18	18	26	1661	187.083	6.56592	1.01692	26	13.9965	0.999928	25	10.483	1.08198	25	7.66483	1.03989	25	11.7581	0.995193	25	15.8068	0.926117	25	11.6255	Quantified
A0A452FWG9	15 kDa phosphoprotein enriched in astrocytes	PEA15		15 kDa phosphoprotein enriched in astrocytes OS=Capra hircus OX=9925 GN=PEA15 PE=4 SV=1 - [A0A452FWG9_CAPHI]	37.69	5	5	10	130	15.0308	5.021	1.12023	10	12.2237	0.934751	10	14.1024	0.938252	10	5.06272	1.08208	10	29.181	1.0217	10	9.97191	0.940663	10	19.9965	Quantified
A0A452DST6	zf-C2H2_12 domain-containing protein	EPM2AIP1		zf-C2H2_12 domain-containing protein OS=Capra hircus OX=9925 GN=EPM2AIP1 PE=4 SV=1 - [A0A452DST6_CAPHI]	12.83	7	7	11	608	69.838	6.3667	0.981774	11	12.4581	0.999009	11	8.97684	0.964949	11	3.89403	0.941419	11	18.0458	1.08153	11	15.6428	1.00051	11	9.28889	Quantified
A0A452EV69	Dihydrolipoamide acetyltransferase component of pyruvate dehydrogenase complex	DBT		Dihydrolipoamide acetyltransferase component of pyruvate dehydrogenase complex OS=Capra hircus OX=9925 GN=DBT PE=3 SV=1 - [A0A452EV69_CAPHI]	21.04	9	9	23	461	51.1177	7.41553	1.01242	23	8.92611	1.07997	23	11.0338	1.01141	23	6.07882	1.02504	23	10.5305	0.907548	23	16.1923	0.980537	23	4.91862	Quantified
A0A452DM91	DDHD domain-containing protein	PITPNM1		DDHD domain-containing protein OS=Capra hircus OX=9925 GN=PITPNM1 PE=3 SV=1 - [A0A452DM91_CAPHI]	6.58	8	8	14	1246	134.835	6.03662	1.00125	14	8.5318	1.10872	14	12.201	0.982499	14	8.33678	1.01935	14	8.61415	0.946889	14	26.4703	0.995851	14	6.58677	Quantified
A0A452EXW8	Diadenosine tetraphosphate synthetase	GARS1		Diadenosine tetraphosphate synthetase OS=Capra hircus OX=9925 GN=GARS1 PE=3 SV=1 - [A0A452EXW8_CAPHI]	14.59	13	14	25	836	93.609	8.88037	1.04395	23	9.96914	0.992671	23	12.9533	0.960335	23	5.04036	1.02766	23	6.66412	1.01559	23	16.7739	0.993035	23	6.77468	Quantified
A0A452FDR2	40S ribosomal protein S8	RPS8		40S ribosomal protein S8 OS=Capra hircus OX=9925 GN=RPS8 PE=3 SV=1 - [A0A452FDR2_CAPHI]	26.44	5	5	17	208	24.1302	10.3159	1.09291	17	5.8275	0.891424	17	10.1342	1.10171	17	7.41294	0.818477	17	12.0644	1.00514	17	7.24702	1.06891	17	4.07543	Quantified
A0A452ET50	Clathrin light chain	CLTA	FUNCTION: Clathrin is the major protein of the polyhedral coat of coated pits and vesicles. {ECO:0000256|RuleBase:RU363137}.	Clathrin light chain OS=Capra hircus OX=9925 GN=CLTA PE=3 SV=1 - [A0A452ET50_CAPHI]	21.88	7	7	17	224	24.674	4.52588	1.12741	17	19.1546	0.911771	17	24.3939	0.95257	17	8.41272	0.952427	17	27.7391	1.02988	17	19.0158	1.02231	17	7.92691	Quantified
A0A452G2T2	Non-specific serine/threonine protein kinase	CDC42BPB		Non-specific serine/threonine protein kinase OS=Capra hircus OX=9925 GN=CDC42BPB PE=3 SV=1 - [A0A452G2T2_CAPHI]	10.91	15	19	34	1695	192.221	6.50732	0.98276	26	12.2957	0.962567	26	15.4335	0.983023	26	9.63773	1.02536	26	12.1708	0.982474	26	19.882	1.03036	26	10.6456	Quantified
A0A452FPL9	Uncharacterized protein	MARCKSL1		Uncharacterized protein OS=Capra hircus OX=9925 GN=MARCKSL1 PE=3 SV=1 - [A0A452FPL9_CAPHI]	23.74	4	4	7	198	19.7834	4.69092	0.905876	7	5.56986	1.02303	7	8.40509	1.01684	7	4.68704	0.916712	7	12.305	1.15701	7	21.3983	0.971962	7	3.45306	Quantified
A0A452EE46	Uncharacterized protein	ESYT2		Uncharacterized protein OS=Capra hircus OX=9925 GN=ESYT2 PE=3 SV=1 - [A0A452EE46_CAPHI]	8.78	6	7	9	843	93.7464	7.43018	1	8	3.94815	1.0277	8	16.1809	0.951923	8	5.29687	1.01513	8	17.0081	0.99618	8	18.0958	1.00716	8	6.70423	Quantified
A0A452EHL5	Casein kinase II subunit beta	CSNK2B	FUNCTION: Plays a complex role in regulating the basal catalytic activity of the alpha subunit. {ECO:0000256|RuleBase:RU361268}.	Casein kinase II subunit beta OS=Capra hircus OX=9925 GN=CSNK2B PE=3 SV=1 - [A0A452EHL5_CAPHI]	23.26	4	4	8	215	24.926	5.5542	1.09351	8	12.222	1.06912	8	7.10567	1.03225	8	4.7247	1.03731	8	14.4627	0.938254	8	12.1879	0.925127	8	16.9815	Quantified
A0A452DYJ9	Tankyrase_bdg_C domain-containing protein	TNKS1BP1		Tankyrase_bdg_C domain-containing protein OS=Capra hircus OX=9925 GN=TNKS1BP1 PE=4 SV=1 - [A0A452DYJ9_CAPHI]	9.71	10	10	11	1648	170.696	4.84326	0.952103	11	8.60473	1.00344	11	19.6975	1.00029	11	3.10446	0.979738	11	19.7526	1.06852	11	17.8952	0.972099	11	16.3826	Quantified
A0A452FHP4	PPIase cyclophilin-type domain-containing protein			PPIase cyclophilin-type domain-containing protein OS=Capra hircus OX=9925 PE=4 SV=1 - [A0A452FHP4_CAPHI]	12.62	1	5	14	309	33.693	7.63525	0.948027	1		0.961603	1		1.04412	1		0.904451	1		1.17934	1		0.989888	1		Quantified
A0A452FAG7	SGNH_hydro domain-containing protein	PAFAH1B3		SGNH_hydro domain-containing protein OS=Capra hircus OX=9925 GN=PAFAH1B3 PE=4 SV=1 - [A0A452FAG7_CAPHI]	24.14	4	4	7	232	25.8913	6.96143	0.968148	6	3.42257	1.06669	6	5.4643	0.964087	6	5.64506	1.05421	6	14.3596	1.02242	6	3.04813	0.980931	7	7.91382	Quantified
A0A452DUP3	Dolichyl-diphosphooligosaccharide--protein glycosyltransferase subunit 1	RPN1	FUNCTION: Subunit of the oligosaccharyl transferase (OST) complex that catalyzes the initial transfer of a defined glycan (Glc(3)Man(9)GlcNAc(2) in eukaryotes) from the lipid carrier dolichol-pyrophosphate to an asparagine residue within an Asn-X-Ser/Thr consensus motif in nascent polypeptide chains, the first step in protein N-glycosylation. N-glycosylation occurs cotranslationally and the compl…	Dolichyl-diphosphooligosaccharide--protein glycosyltransferase subunit 1 OS=Capra hircus OX=9925 GN=RPN1 PE=3 SV=1 - [A0A452DUP3_CAPHI]	21.83	14	14	25	600	67.348	6.13818	1.01107	25	8.14054	0.892592	25	12.0004	1.03616	25	12.1295	0.89072	25	13.9825	1.06833	25	14.8353	1.03602	25	10.7048	Quantified
A0A452FVH5	Uncharacterized protein	SYT2		Uncharacterized protein OS=Capra hircus OX=9925 GN=SYT2 PE=3 SV=1 - [A0A452FVH5_CAPHI]	21.82	5	10	31	417	46.5239	7.98682	1.1004	10	6.61394	1.0799	10	14.6633	0.99072	10	6.60877	1.00355	10	8.63383	0.85588	10	11.4287	1.01512	10	6.07603	Quantified
A0A452EZ87	Uncharacterized protein	TJP1		Uncharacterized protein OS=Capra hircus OX=9925 GN=TJP1 PE=4 SV=1 - [A0A452EZ87_CAPHI]	11.39	1	18	22	1686	188.039	6.90283	0.778684	1		0.842344	1		0.850592	1		0.81961	1		1.69076	1		1.01524	1		Quantified
A0A452EZP8	Uncharacterized protein	TJP1		Uncharacterized protein OS=Capra hircus OX=9925 GN=TJP1 PE=4 SV=1 - [A0A452EZP8_CAPHI]	11.45	1	18	22	1730	191.451	6.75635	0.969143	1		1.02988	1		1.02779	1		0.971677	1		1.00544	1		1.04235	1		Quantified
A0A452F8K0	Trifunctional purine biosynthetic protein adenosine-3	GART		Trifunctional purine biosynthetic protein adenosine-3 OS=Capra hircus OX=9925 GN=GART PE=3 SV=1 - [A0A452F8K0_CAPHI]	12.28	11	11	14	1010	107.819	6.30322	0.953652	14	8.07402	1.0546	14	12.9044	0.996852	14	5.03418	1.04257	14	6.39119	0.944974	14	10.4643	0.969734	14	11.1966	Quantified
A0A452DRU1	Uncharacterized protein	SLC8A2		Uncharacterized protein OS=Capra hircus OX=9925 GN=SLC8A2 PE=3 SV=1 - [A0A452DRU1_CAPHI]	18.11	14	14	22	922	100.498	5.14795	1.01552	22	15.6916	0.954374	22	17.4397	0.987764	22	3.35379	0.962707	22	14.1474	1.01079	22	18.6016	0.992345	22	7.97494	Quantified
A0A452FGD2	Down-regulator of transcription 1	DR1		Down-regulator of transcription 1 OS=Capra hircus OX=9925 GN=DR1 PE=3 SV=1 - [A0A452FGD2_CAPHI]	7.95	1	1	1	176	19.4317	4.75439																			Identified
A0A452FVU2	Active breakpoint cluster region-related protein	ABR		Active breakpoint cluster region-related protein OS=Capra hircus OX=9925 GN=ABR PE=4 SV=1 - [A0A452FVU2_CAPHI]	17.46	14	15	24	859	97.5642	6.55127	1.04624	23	8.54457	1.02439	23	11.1159	0.982418	23	5.06323	0.937433	23	13.3631	1.0044	23	16.4184	1.03737	23	6.01914	Quantified
A0A452FKG2	Na(+)/Ca(2+)-exchange protein 1	SLC8A1		Na(+)/Ca(2+)-exchange protein 1 OS=Capra hircus OX=9925 GN=SLC8A1 PE=3 SV=1 - [A0A452FKG2_CAPHI]	15.61	7	7	14	602	67.0457	4.93213	1.04476	14	14.2357	1.02934	14	14.9354	0.950955	14	11.1622	1.02904	14	15.3418	0.883105	14	19.3872	1.01109	14	5.26167	Quantified
A0A452FIL8	UFM1-activating enzyme	UBA5		UFM1-activating enzyme OS=Capra hircus OX=9925 GN=UBA5 PE=3 SV=1 - [A0A452FIL8_CAPHI]	9.16	4	4	9	404	44.7182	4.84326	0.938985	9	4.40949	1.03648	9	12.7058	0.972416	9	14.646	1.05862	9	9.35317	1.11559	9	19.5484	0.988927	9	3.52199	Quantified
A0A452FSU3	Synaptic vesicle 2-related protein	SVOP		Synaptic vesicle 2-related protein OS=Capra hircus OX=9925 GN=SVOP PE=3 SV=1 - [A0A452FSU3_CAPHI]	7.66	4	4	6	548	60.6943	5.8208	0.894184	4	9.479	0.933268	4	8.77895	0.936993	4	1.78742	0.93153	4	11.5196	1.21034	4	17.8794	1.0773	4	2.91713	Quantified
A0A452EBP6	Uncharacterized protein	NTM		Uncharacterized protein OS=Capra hircus OX=9925 GN=NTM PE=4 SV=1 - [A0A452EBP6_CAPHI]	30.72	8	8	16	319	35.263	7.09326	1.06562	16	11.1145	1.04499	16	8.88562	1.03788	16	8.26939	1.01593	16	20.6986	0.886389	16	13.0855	0.948781	16	10.2398	Quantified
A0A452F421	Polypyrimidine tract-binding protein 1	PTBP1		Polypyrimidine tract-binding protein 1 OS=Capra hircus OX=9925 GN=PTBP1 PE=4 SV=1 - [A0A452F421_CAPHI]	5.75	3	3	7	557	59.4978	9.15869	0.925906	7	18.7154	0.953072	7	18.6101	0.963224	7	7.87305	0.883128	7	9.57362	1.20763	7	7.01484	1.10412	7	12.9458	Quantified
A0A452ELR7	Uncharacterized protein	DCTN5		Uncharacterized protein OS=Capra hircus OX=9925 GN=DCTN5 PE=4 SV=1 - [A0A452ELR7_CAPHI]	14.84	3	3	9	182	20.1273	8.01611	1.02646	9	10.5996	0.876355	8	27.3633	1.09234	9	7.61838	0.879018	9	14.0492	1.15811	9	10.8303	1.0032	9	14.2356	Quantified
A0A452FH66	Uncharacterized protein	ARL2		Uncharacterized protein OS=Capra hircus OX=9925 GN=ARL2 PE=3 SV=1 - [A0A452FH66_CAPHI]	10.33	2	2	4	184	20.8938	6.34131	1.07762	4	11.2199	0.978098	4	7.12056	0.981788	4	4.73988	0.986195	4	9.69223	0.974316	4	7.04111	0.952731	4	14.4332	Quantified
A0A452EP04	Uncharacterized protein	CADPS		Uncharacterized protein OS=Capra hircus OX=9925 GN=CADPS PE=4 SV=1 - [A0A452EP04_CAPHI]	11.15	7	8	12	771	88.8674	5.56689	0.980067	10	10.3058	0.915175	10	8.85859	1.01548	10	7.78218	0.967983	10	14.0778	1.01768	10	18.0649	1.0121	10	1.87601	Quantified
A0A452FL84	Uncharacterized protein	SNPH		Uncharacterized protein OS=Capra hircus OX=9925 GN=SNPH PE=4 SV=1 - [A0A452FL84_CAPHI]	14.37	4	5	8	494	53.6585	5.88428	1.05311	7	4.18615	0.900566	7	7.15905	0.958691	7	13.0995	0.946602	7	6.3648	1.04461	7	11.207	1.04951	7	4.57602	Quantified
A0A452FX10	Uncharacterized protein	PURG		Uncharacterized protein OS=Capra hircus OX=9925 GN=PURG PE=3 SV=1 - [A0A452FX10_CAPHI]	3.08	1	2	4	325	36.6947	9.48096	0.691723	3	4.03672	0.999708	3	17.7376	0.865108	3	8.5749	1.79485	3	6.58409	0.882636	3	1.7263	0.839874	3	1.69347	Quantified
A0A452G271	40S ribosomal protein S18	RPS18		40S ribosomal protein S18 OS=Capra hircus OX=9925 GN=RPS18 PE=3 SV=1 - [A0A452G271_CAPHI]	27.81	5	5	10	151	17.5768	10.9897	1.02756	10	8.65292	0.929194	10	14.9231	1.04145	10	6.10002	1.04789	10	12.282	0.961205	10	22.141	1.03809	10	7.82419	Quantified
A0A452FUS4	CULLIN_2 domain-containing protein	CUL5		CULLIN_2 domain-containing protein OS=Capra hircus OX=9925 GN=CUL5 PE=3 SV=1 - [A0A452FUS4_CAPHI]	6.41	6	6	8	780	90.8974	7.94287	1.0212	8	9.11431	1.08145	8	7.4524	1.00736	8	3.04044	1.095	8	7.80773	0.876583	8	7.53464	0.990566	8	13.7647	Quantified
A0A452EJ96	Serine/threonine-protein phosphatase	PPP1CB		Serine/threonine-protein phosphatase OS=Capra hircus OX=9925 GN=PPP1CB PE=3 SV=1 - [A0A452EJ96_CAPHI]	21.71	3	8	19	327	37.1626	6.18896	1.03026	2	10.1694	1.04197	2	0.279733	0.891816	2	11.9667	1.15109	2	5.62366	0.965494	2	3.49272	0.954893	2	4.24529	Quantified
A0A452DZ39	Uncharacterized protein	CRK		Uncharacterized protein OS=Capra hircus OX=9925 GN=CRK PE=3 SV=1 - [A0A452DZ39_CAPHI]	29.61	7	7	16	304	33.81	5.5542	1.02313	14	9.77219	1.05528	15	12.5922	0.998491	15	6.12836	0.971662	15	19.4842	0.959779	14	15.4798	1.0081	14	6.24601	Quantified
A0A452EGP3	Thioredoxin	TXN		Thioredoxin OS=Capra hircus OX=9925 GN=TXN PE=3 SV=1 - [A0A452EGP3_CAPHI]	31.43	4	4	11	105	11.8348	5.03369	1.06944	11	7.10998	1.10068	11	13.6458	1.04615	11	4.55411	1.02754	11	2.39682	0.899465	11	12.632	0.935485	11	2.30709	Quantified
A0A452EGE0	Complex I-23kD	NDUFS8		Complex I-23kD OS=Capra hircus OX=9925 GN=NDUFS8 PE=3 SV=1 - [A0A452EGE0_CAPHI]	20.28	1	5	8	212	23.7507	5.32568	1.01722	3	1.91967	1.07169	3	16.2925	0.954908	3	4.2182	1.00123	3	19.0446	0.958339	3	15.447	0.953057	3	6.28634	Quantified
G1DG49	Ras-related protein Rab-4	RAB4A		Ras-related protein Rab-4 OS=Capra hircus OX=9925 GN=RAB4A PE=2 SV=1 - [G1DG49_CAPHI]	9.86	1	2	16	213	23.824	6.07471	1.22721	1		0.824871	1		0.952012	1		0.86725	1		1.06984	1		1.00964	1		Quantified
A0A452F5U1	Uncharacterized protein	CC2D1A		Uncharacterized protein OS=Capra hircus OX=9925 GN=CC2D1A PE=4 SV=1 - [A0A452F5U1_CAPHI]	12.94	11	11	14	935	102.222	9.0415	0.965012	14	7.71239	0.988844	14	13.4738	0.99212	14	7.29764	1.03241	14	8.20653	1.01196	14	22.3028	1.014	14	8.65644	Quantified
A0A452FVE8	Isoleucyl-tRNA synthetase	IARS1		Isoleucyl-tRNA synthetase OS=Capra hircus OX=9925 GN=IARS1 PE=3 SV=1 - [A0A452FVE8_CAPHI]	9.79	11	11	18	1256	143.71	6.25244	1.02623	18	9.84676	0.871106	18	14.6279	1.04827	18	9.83217	0.903034	18	11.6095	1.04601	18	25.2053	1.0621	18	5.52191	Quantified
A0A452EHH3	WD_REPEATS_REGION domain-containing protein	EML2		WD_REPEATS_REGION domain-containing protein OS=Capra hircus OX=9925 GN=EML2 PE=3 SV=1 - [A0A452EHH3_CAPHI]	13.88	9	10	17	850	92.1201	7.10791	1.04824	16	11.8443	1.09351	16	10.6518	0.994857	16	5.96025	1.02997	16	11.4141	0.993625	16	14.2968	0.975391	16	8.97861	Quantified
A0A452EWN9	Uncharacterized protein	OPLAH		Uncharacterized protein OS=Capra hircus OX=9925 GN=OPLAH PE=3 SV=1 - [A0A452EWN9_CAPHI]	11.11	12	12	16	1278	136.409	6.37939	1.04266	16	10.0868	1.03347	16	12.9944	0.955445	16	5.01229	1.037	16	15.6411	0.989766	16	13.0228	0.937629	16	14.4662	Quantified
A0A452F6D3	Secretory carrier-associated membrane protein	SCAMP5		Secretory carrier-associated membrane protein OS=Capra hircus OX=9925 GN=SCAMP5 PE=3 SV=1 - [A0A452F6D3_CAPHI]	11.91	3	3	18	235	26.012	8.54346	1.05575	18	4.96601	1.18368	18	16.7737	1.04084	18	4.92532	1.2163	18	14.5595	0.728392	18	19.1748	0.839519	18	11.1969	Quantified
A0A452F1G6	Uncharacterized protein	RAP1A		Uncharacterized protein OS=Capra hircus OX=9925 GN=RAP1A PE=3 SV=1 - [A0A452F1G6_CAPHI]	31.52	2	6	25	184	20.9737	6.66846	1.05516	8	10.6206	0.940217	8	19.0758	0.937083	8	4.25501	0.999395	8	8.04951	0.946679	8	12.4087	1.07057	8	10.6318	Quantified
A0A452ED36	B-cell receptor-associated protein	BCAP31	FUNCTION: Plays a role in the export of secreted proteins in the ER. {ECO:0000256|RuleBase:RU367026}.	B-cell receptor-associated protein OS=Capra hircus OX=9925 GN=BCAP31 PE=3 SV=1 - [A0A452ED36_CAPHI]	37.01	13	13	26	254	29.1076	9.0415	0.976223	26	11.5253	0.973105	26	10.6611	1.02356	26	6.20098	1.06087	26	22.2116	0.98304	26	17.0988	0.978332	26	9.57695	Quantified
A0A452EY81	Uncharacterized protein	MLC1		Uncharacterized protein OS=Capra hircus OX=9925 GN=MLC1 PE=4 SV=1 - [A0A452EY81_CAPHI]	17.2	5	5	17	378	40.9162	7.47412	0.98213	17	14.1025	1.06576	17	7.24925	1.03367	17	5.30773	0.981921	17	12.9716	1.02441	17	29.1167	0.971426	17	5.42119	Quantified
A0A452FRN1	Glutaminyl-tRNA synthetase	QARS1		Glutaminyl-tRNA synthetase OS=Capra hircus OX=9925 GN=QARS1 PE=3 SV=1 - [A0A452FRN1_CAPHI]	8.01	5	5	6	774	87.0933	6.66846	1.00928	6	13.195	0.928499	6	9.95007	0.983005	6	6.63056	1.03543	6	14.7671	1.03263	6	12.8639	0.995518	6	10.786	Quantified
A0A452DW71	Uncharacterized protein	NCALD		Uncharacterized protein OS=Capra hircus OX=9925 GN=NCALD PE=4 SV=1 - [A0A452DW71_CAPHI]	15.54	1	3	6	193	22.2309	5.35107	0.965272	3	0.816622	1.06767	3	7.95612	1.07688	3	2.72061	1.12332	3	3.25775	0.894699	3	4.29909	0.913347	3	1.95784	Quantified
A0A452EFB3	Adipocyte plasma membrane-associated protein	APMAP		Adipocyte plasma membrane-associated protein OS=Capra hircus OX=9925 GN=APMAP PE=3 SV=1 - [A0A452EFB3_CAPHI]	17.02	8	8	19	376	41.9888	6.44287	1.08672	19	5.71183	1.03688	19	17.3429	1.04798	19	3.47045	1.02533	19	14.4571	0.850455	19	25.9458	0.981023	19	7.18562	Quantified
A0A452FN53	Uncharacterized protein	CHP1		Uncharacterized protein OS=Capra hircus OX=9925 GN=CHP1 PE=4 SV=1 - [A0A452FN53_CAPHI]	40.51	7	7	9	195	22.4283	5.09717	1.09911	9	11.1318	0.943924	9	10.4495	0.987048	9	3.98202	0.868659	9	10.7086	1.00326	9	5.96397	1.06787	9	5.82862	Quantified
A0A452ESC6	Uncharacterized protein	CASK		Uncharacterized protein OS=Capra hircus OX=9925 GN=CASK PE=3 SV=1 - [A0A452ESC6_CAPHI]	13.57	11	11	16	914	103.771	6.40479	0.971118	16	11.8768	0.995029	16	14.5231	1.02352	16	6.67786	1.03376	16	9.08211	0.949122	16	26.5256	0.985104	16	8.48923	Quantified
A0A452DQH4	60S ribosomal protein L7a	RPL7A	FUNCTION: Component of the ribosome. {ECO:0000256|RuleBase:RU367042}.	60S ribosomal protein L7a OS=Capra hircus OX=9925 GN=RPL7A PE=3 SV=1 - [A0A452DQH4_CAPHI]	30.49	1	7	16	246	27.9628	10.521	0.89892	1		1.1677	1		1.05606	1		1.18254	1		0.841322	1		0.956399	1		Quantified
A0A452DXW5	Uncharacterized protein	PDLIM5		Uncharacterized protein OS=Capra hircus OX=9925 GN=PDLIM5 PE=4 SV=1 - [A0A452DXW5_CAPHI]	18.15	6	9	14	595	63.6663	8.20654	0.991426	10	6.61209	0.945603	10	5.96336	0.96768	10	9.29184	1.01521	10	11.992	0.981374	10	16.5571	1.01598	10	20.3032	Quantified
A0A452FHI9	Uncharacterized protein	SNX27		Uncharacterized protein OS=Capra hircus OX=9925 GN=SNX27 PE=4 SV=1 - [A0A452FHI9_CAPHI]	15.74	8	8	12	540	60.7972	6.44287	0.987798	11	12.6969	1.034	11	9.94057	1.01909	11	6.55109	1.0488	11	9.75308	0.979558	11	15.5002	0.937532	11	4.2934	Quantified
A0A452EGT0	Complex I-B18	NDUFB7		Complex I-B18 OS=Capra hircus OX=9925 GN=NDUFB7 PE=3 SV=1 - [A0A452EGT0_CAPHI]	59.12	7	7	15	137	16.3271	7.84033	1.00285	15	14.6186	0.908987	15	27.5628	0.933694	15	6.75951	0.94518	15	19.6849	1.195	14	26.8882	1.03746	15	10.3283	Quantified
A0A452G4T2	PDZ domain-containing protein	PPP1R9B		PDZ domain-containing protein OS=Capra hircus OX=9925 GN=PPP1R9B PE=4 SV=1 - [A0A452G4T2_CAPHI]	13.34	9	9	14	817	89.3379	4.95752	0.93932	14	25.3626	0.846118	14	18.5652	0.972701	14	6.76181	0.844125	14	12.1777	1.21412	14	38.4736	1.08898	14	13.9526	Quantified
A0A452FNA0	Coronin	CORO1C		Coronin OS=Capra hircus OX=9925 GN=CORO1C PE=3 SV=1 - [A0A452FNA0_CAPHI]	21.94	13	14	18	474	53.128	6.93213	1.06256	16	9.55518	1.15547	16	9.06622	1.03511	16	5.53955	1.08315	16	14.3922	0.788803	16	17.3325	0.920238	16	11.413	Quantified
A0A452DSU1	Uncharacterized protein	PDCD5		Uncharacterized protein OS=Capra hircus OX=9925 GN=PDCD5 PE=3 SV=1 - [A0A452DSU1_CAPHI]	43.2	6	6	12	125	14.2173	6.58057	1.04838	9	11.045	1.0505	9	8.28644	0.9884	9	7.47607	1.07534	9	7.63193	0.967305	9	16.1576	0.943506	9	6.79662	Quantified
A0A452FH78	Alpha-2-HS-glycoprotein	AHSG		Alpha-2-HS-glycoprotein OS=Capra hircus OX=9925 GN=AHSG PE=4 SV=1 - [A0A452FH78_CAPHI]	20.06	5	5	14	359	38.1602	5.47803	0.954386	14	13.717	1.01531	14	8.46828	1.08511	14	5.10311	1.03892	14	17.3016	0.991128	14	13.7948	0.916019	14	9.99566	Quantified
A0A452EAZ5	N-myc downstream-regulated gene 2 protein	NDRG2		N-myc downstream-regulated gene 2 protein OS=Capra hircus OX=9925 GN=NDRG2 PE=3 SV=1 - [A0A452EAZ5_CAPHI]	23.16	7	7	18	367	40.3091	5.77002	0.970411	18	15.4325	0.989472	18	9.27617	1.03713	18	6.65159	0.991873	18	9.41698	0.987344	18	8.85031	0.989007	18	5.49135	Quantified
A0A452E631	GMP reductase	GMPR2	FUNCTION: Catalyzes the irreversible NADPH-dependent deamination of GMP to IMP. It functions in the conversion of nucleobase, nucleoside and nucleotide derivatives of G to A nucleotides, and in maintaining the intracellular balance of A and G nucleotides. {ECO:0000256|HAMAP-Rule:MF_03195, ECO:0000256|RuleBase:RU003929}.	GMP reductase OS=Capra hircus OX=9925 GN=GMPR2 PE=3 SV=1 - [A0A452E631_CAPHI]	20.4	6	7	10	348	37.9631	7.23975	0.88838	9	25.4503	0.881613	8	15.6246	1.01148	9	16.2701	0.948309	9	5.78006	1.14103	9	21.2023	1.05313	9	6.4204	Quantified
A0A452ER77	Kinesin light chain	KLC2	FUNCTION: Kinesin is a microtubule-associated force-producing protein that may play a role in organelle transport. {ECO:0000256|RuleBase:RU367020}.	Kinesin light chain OS=Capra hircus OX=9925 GN=KLC2 PE=3 SV=1 - [A0A452ER77_CAPHI]	16.24	6	10	12	622	68.5892	7.03467	0.979028	7	10.244	1.05257	7	12.6548	1.00691	7	1.88169	1.07979	7	7.94691	0.914786	7	9.18725	0.932738	7	2.44916	Quantified
A0A452DSJ4	Transket_pyr domain-containing protein	BCKDHB		Transket_pyr domain-containing protein OS=Capra hircus OX=9925 GN=BCKDHB PE=4 SV=1 - [A0A452DSJ4_CAPHI]	17.09	5	5	10	392	42.8857	6.43018	0.947251	10	9.02229	1.00449	10	21.1007	1.00099	10	8.92397	0.942523	10	7.72706	1.08016	10	29.1535	1.05549	10	15.6756	Quantified
A0A452EDH1	Uncharacterized protein	OGA		Uncharacterized protein OS=Capra hircus OX=9925 GN=OGA PE=4 SV=1 - [A0A452EDH1_CAPHI]	7.42	8	8	11	916	102.908	4.90674	0.990582	11	4.03494	1.01287	11	4.52663	1.03219	11	7.90028	1.03041	11	11.0456	0.994723	11	13.6799	1.02195	11	12.1359	Quantified
A0A452GA43	Leucine zipper protein 1	LUZP1		Leucine zipper protein 1 OS=Capra hircus OX=9925 GN=LUZP1 PE=4 SV=1 - [A0A452GA43_CAPHI]	2.52	2	2	3	1071	118.634	8.39697	0.668499	3	27.2612	0.716984	3	1.11314	1.1	3	3.83233	0.72891	3	3.03609	1.54117	3	18.0122	1.19492	3	14.8432	Quantified
A0A452FQ64	Lactamase_B domain-containing protein	HAGH		Lactamase_B domain-containing protein OS=Capra hircus OX=9925 GN=HAGH PE=3 SV=1 - [A0A452FQ64_CAPHI]	25	7	7	18	308	33.9445	7.82568	0.999504	18	10.2723	0.986395	18	22.8819	0.959581	18	7.95418	1.00083	18	14.9984	0.967254	18	23.2512	0.968728	18	14.0894	Quantified
A0A452DRE6	tRNA-binding domain-containing protein	LOC102185958		tRNA-binding domain-containing protein OS=Capra hircus OX=9925 GN=LOC102185958 PE=4 SV=1 - [A0A452DRE6_CAPHI]	6.43	1	2	2	311	33.932	8.79248	0.770344	1		0.838478	1		0.991084	1		0.818248	1		1.49139	1		1.09169	1		Quantified
A0A452EBM3	Uncharacterized protein	STAU2		Uncharacterized protein OS=Capra hircus OX=9925 GN=STAU2 PE=4 SV=1 - [A0A452EBM3_CAPHI]	25.28	12	13	18	538	58.9533	9.5249	1.03524	15	4.96174	1.01159	15	8.45528	0.984702	15	3.83841	1.0188	15	10.1173	0.983224	15	14.177	1.01095	15	8.46822	Quantified
A0A452EWR7	Proteasome subunit alpha type	PSMA3		Proteasome subunit alpha type OS=Capra hircus OX=9925 GN=PSMA3 PE=3 SV=1 - [A0A452EWR7_CAPHI]	29.02	9	9	19	255	28.4011	5.32568	1.05988	19	16.199	0.9076	19	22.9906	1.04362	19	5.83933	0.880017	19	15.5645	1.02092	19	19.8431	1.0259	19	9.77584	Quantified
D1MCA8	40S ribosomal protein S6	Rps6		40S ribosomal protein S6 OS=Capra hircus OX=9925 GN=Rps6 PE=2 SV=1 - [D1MCA8_CAPHI]	33.33	9	9	15	249	28.649	10.8433	1.01638	15	17.4278	1.01441	15	6.27945	1.05315	15	6.01461	1.04226	15	8.35338	0.896638	15	15.974	0.9715	15	7.77485	Quantified
A0A452EYP4	PWWP domain-containing protein	HDGF		PWWP domain-containing protein OS=Capra hircus OX=9925 GN=HDGF PE=4 SV=1 - [A0A452EYP4_CAPHI]	30.54	8	9	15	239	26.5258	4.729	1.01356	13	11.3625	0.939708	13	13.3728	1.03184	13	2.96347	0.940657	13	6.31519	1.07109	13	11.393	0.98917	13	7.44548	Quantified
A0A452F6X4	Uncharacterized protein	CCDC6		Uncharacterized protein OS=Capra hircus OX=9925 GN=CCDC6 PE=4 SV=1 - [A0A452F6X4_CAPHI]	18.94	9	9	12	470	52.9377	7.34229	0.984603	12	16.6204	0.939529	12	16.7392	0.95617	12	3.10475	1.01227	12	10.5183	1.03401	12	21.3463	1.02908	12	8.62056	Quantified
A0A452G8G7	HABP4_PAI-RBP1 domain-containing protein	SERBP1		HABP4_PAI-RBP1 domain-containing protein OS=Capra hircus OX=9925 GN=SERBP1 PE=4 SV=1 - [A0A452G8G7_CAPHI]	23.19	9	9	17	401	44.0731	8.54346	1.00119	16	5.53591	0.987632	15	15.9871	1.05137	16	6.74045	1.01926	15	10.6136	1.02322	16	6.85332	1.03507	17	8.42696	Quantified
A0A452DYS7	Uncharacterized protein	MLYCD		Uncharacterized protein OS=Capra hircus OX=9925 GN=MLYCD PE=4 SV=1 - [A0A452DYS7_CAPHI]	14	6	6	7	493	55.1399	9.08545	1.00255	7	11.4083	0.900711	7	29.9389	0.968911	7	14.031	0.856306	7	22.1638	1.10818	7	13.5223	1.04366	7	9.87739	Quantified
A0A452G2R8	Uncharacterized protein	RAB5A		Uncharacterized protein OS=Capra hircus OX=9925 GN=RAB5A PE=4 SV=1 - [A0A452G2R8_CAPHI]	31.16	4	5	10	215	23.6398	8.14795	0.884787	7	27.8998	1.0257	7	38.1681	1.01737	7	13.6519	1.02708	7	26.03	1.15116	6	42.5154	1.02124	6	11.9699	Quantified
A0A452F6I8	5-aminoimidazole-4-carboxamide ribonucleotide formyltransferase	ATIC		5-aminoimidazole-4-carboxamide ribonucleotide formyltransferase OS=Capra hircus OX=9925 GN=ATIC PE=3 SV=1 - [A0A452F6I8_CAPHI]	18.24	9	9	13	592	64.5933	7.1665	0.977367	13	12.04	1.04617	13	14.4024	1.01835	13	12.4923	1.03442	13	14.7458	1.02519	13	21.8889	0.959459	13	11.1674	Quantified
A0A452E4U4	Ecto-5'-nucleotidase	NT5E		Ecto-5'-nucleotidase OS=Capra hircus OX=9925 GN=NT5E PE=3 SV=1 - [A0A452E4U4_CAPHI]	7.32	3	3	6	574	63.1826	7.34229	1.04483	6	9.84726	0.914287	6	15.57	1.0104	6	4.22059	0.879622	6	16.5354	1.05962	6	11.0618	1.03897	6	9.9508	Quantified
A0A452EY45	J domain-containing protein	DNAJB2		J domain-containing protein OS=Capra hircus OX=9925 GN=DNAJB2 PE=4 SV=1 - [A0A452EY45_CAPHI]	25.85	8	8	12	325	35.7697	6.21436	1.00207	10	9.67399	0.957412	10	17.5013	1.02687	10	4.2177	1.0026	10	11.0555	0.993102	10	25.2067	1.01874	10	13.0997	Quantified
A0A452FG05	Very-long-chain (3R)-3-hydroxyacyl-CoA dehydratase	HACD3	FUNCTION: Catalyzes the third of the four reactions of the long-chain fatty acids elongation cycle. This endoplasmic reticulum-bound enzymatic process, allows the addition of two carbons to the chain of long- and very long-chain fatty acids/VLCFAs per cycle. This enzyme catalyzes the dehydration of the 3-hydroxyacyl-CoA intermediate into trans-2,3-enoyl-CoA, within each cycle of fatty acid elonga…	Very-long-chain (3R)-3-hydroxyacyl-CoA dehydratase OS=Capra hircus OX=9925 GN=HACD3 PE=3 SV=1 - [A0A452FG05_CAPHI]	12.09	4	4	6	364	42.9776	9.51025	1.19753	5	14.1143	1.00988	5	30.8678	1.05418	5	0.893953	0.986232	5	15.9599	1.02704	5	1.4841	1.05058	5	21.7609	Quantified
A0A452EWJ3	MARVEL domain-containing protein	PLP2		MARVEL domain-containing protein OS=Capra hircus OX=9925 GN=PLP2 PE=4 SV=1 - [A0A452EWJ3_CAPHI]	8.55	1	1	2	152	16.7336	7.15186	0.831885	2	2.1484	0.896235	2	8.87255	1.06954	2	27.2749	0.933724	2	3.56675	1.24793	2	13.8145	1.00695	2	20.7406	Quantified
A0A452DSA5	Sulfhydryl oxidase	GFER		Sulfhydryl oxidase OS=Capra hircus OX=9925 GN=GFER PE=4 SV=1 - [A0A452DSA5_CAPHI]	21.18	3	3	6	203	22.917	7.21045	1.00223	6	2.86417	1.01289	6	8.0682	0.982865	6	9.54147	0.937662	6	12.1862	1.04561	6	20.0032	1.0456	6	9.75069	Quantified
A0A452E6K8	Claudin	CLDN11	FUNCTION: Plays a major role in tight junction-specific obliteration of the intercellular space, through calcium-independent cell-adhesion activity. {ECO:0000256|RuleBase:RU060637}.	Claudin OS=Capra hircus OX=9925 GN=CLDN11 PE=3 SV=1 - [A0A452E6K8_CAPHI]	14.98	4	4	22	207	22.0253	7.91357	1.01647	22	10.0245	0.880798	22	11.798	0.846128	22	13.5713	0.973318	22	5.1384	1.20776	22	7.32751	1.04019	22	5.78318	Quantified
A0A452FGQ3	Actin-related protein 2/3 complex subunit	ARPC1B	FUNCTION: Functions as component of the Arp2/3 complex which is involved in regulation of actin polymerization and together with an activating nucleation-promoting factor (NPF) mediates the formation of branched actin networks. {ECO:0000256|PIRNR:PIRNR038093}.	Actin-related protein 2/3 complex subunit OS=Capra hircus OX=9925 GN=ARPC1B PE=3 SV=1 - [A0A452FGQ3_CAPHI]	9.41	2	2	3	372	41.0825	8.25049	0.846832	3	7.15869	0.962466	3	8.30215	0.982495	3	5.15986	1.0002	3	3.02989	1.01744	3	2.85645	1.20031	3	3.25767	Quantified
A0A452EJA0	UPAR/Ly6 domain-containing protein	LYNX1		UPAR/Ly6 domain-containing protein OS=Capra hircus OX=9925 GN=LYNX1 PE=4 SV=1 - [A0A452EJA0_CAPHI]	13.79	1	1	3	116	12.508	7.50342	0.984288	3	2.04932	1.21227	3	4.16763	0.884123	3	0.636935	1.209	3	2.15206	0.897053	3	2.20239	0.861565	3	0.619034	Quantified
A0A452G373	60S ribosomal protein L28	RPL28		60S ribosomal protein L28 OS=Capra hircus OX=9925 GN=RPL28 PE=3 SV=1 - [A0A452G373_CAPHI]	27.74	5	5	11	137	15.7426	11.9712	1.09396	11	12.332	1.07967	11	10.4464	1.10357	11	5.08713	1.08838	11	20.6275	0.756191	11	18.7753	0.922086	11	10.6668	Quantified
A0A452G3X4	Rhodanese domain-containing protein	TSTD1		Rhodanese domain-containing protein OS=Capra hircus OX=9925 GN=TSTD1 PE=4 SV=1 - [A0A452G3X4_CAPHI]	18.42	2	2	3	114	12.5335	8.1333	0.729509	1		1.13156	1		0.936471	1		1.53578	1		1.04379	1		0.735851	1		Quantified
A0A452EAR9	DZF domain-containing protein	ILF2		DZF domain-containing protein OS=Capra hircus OX=9925 GN=ILF2 PE=4 SV=1 - [A0A452EAR9_CAPHI]	13.35	3	3	9	352	38.8862	4.94482	1.05196	9	7.78707	1.0212	9	8.92552	1.04688	9	6.18623	1.00888	9	4.50647	0.965795	9	12.7298	0.952412	9	7.98755	Quantified
A0A452FU90	Uncharacterized protein	NCAN		Uncharacterized protein OS=Capra hircus OX=9925 GN=NCAN PE=3 SV=1 - [A0A452FU90_CAPHI]	10.53	12	13	17	1367	146.909	5.68115	0.984628	16	12.7978	1.07068	16	15.0596	1.03119	16	6.15498	0.995186	16	10.6898	0.918263	16	17.2333	0.990211	16	4.95694	Quantified
A0A452EKP7	Malic enzyme	ME3		Malic enzyme OS=Capra hircus OX=9925 GN=ME3 PE=3 SV=1 - [A0A452EKP7_CAPHI]	15.59	7	8	15	571	63.3275	7.21045	1.04059	12	6.70014	1.02253	12	8.32093	1.01457	12	3.42328	0.906707	12	20.3874	0.950214	12	19.8565	0.950936	12	11.8084	Quantified
A0A452DQF1	Uncharacterized protein	RAB4B		Uncharacterized protein OS=Capra hircus OX=9925 GN=RAB4B PE=4 SV=1 - [A0A452DQF1_CAPHI]	27.92	4	5	20	197	21.6979	6.03662	1.02664	5	22.2071	1.1498	5	13.4363	1.05294	5	2.23124	1.11379	5	0.237939	0.795543	5	4.71638	0.911407	5	8.07213	Quantified
A0A452EN18	Uncharacterized protein			Uncharacterized protein OS=Capra hircus OX=9925 PE=3 SV=1 - [A0A452EN18_CAPHI]	35.47	6	8	12	234	25.8754	9.0415	1.0586	10	23.8071	1.02576	10	15.1154	1.00449	10	2.83009	1.04643	10	8.75591	0.86942	10	20.3528	1.00166	10	5.99082	Quantified
A0A452DPY3	ELAV-like protein	ELAVL3		ELAV-like protein OS=Capra hircus OX=9925 GN=ELAVL3 PE=3 SV=1 - [A0A452DPY3_CAPHI]	12.09	1	4	8	364	39.1962	9.27588	1.113	2	4.23195	1.09753	2	34.163	1.10921	2	5.06406	0.938092	2	8.64342	0.802057	2	14.641	0.961278	2	22.2357	Quantified
A0A452G204	Uncharacterized protein	PREPL		Uncharacterized protein OS=Capra hircus OX=9925 GN=PREPL PE=3 SV=1 - [A0A452G204_CAPHI]	11	6	6	14	727	83.7172	6.34131	0.925393	14	5.4552	1.04472	14	5.8567	0.988777	14	4.1995	1.03079	14	10.9631	0.995652	14	12.8482	0.998315	14	7.37696	Quantified
A0A452ETY1	Uncharacterized protein	LOC102188675		Uncharacterized protein OS=Capra hircus OX=9925 GN=LOC102188675 PE=3 SV=1 - [A0A452ETY1_CAPHI]	27.71	1	2	6	83	9.30104	9.99365	1.03738	2	8.89886	0.850903	2	7.6186	1.00844	2	2.56563	0.921127	2	5.32759	1.09305	2	6.15289	1.06496	2	3.07689	Quantified
A0A452E9Y3	DEAD box protein 5	DDX5		DEAD box protein 5 OS=Capra hircus OX=9925 GN=DDX5 PE=3 SV=1 - [A0A452E9Y3_CAPHI]	17.26	7	11	20	614	69.1047	8.92432	1.06101	10	22.619	1.02705	10	14.0259	0.961469	10	7.38699	0.937662	10	10.1755	1.01272	10	20.7416	0.963418	10	1.43733	Quantified
A0A452G5Y6	Aha1_N domain-containing protein	AHSA1		Aha1_N domain-containing protein OS=Capra hircus OX=9925 GN=AHSA1 PE=3 SV=1 - [A0A452G5Y6_CAPHI]	16.57	5	5	10	338	38.1713	5.52881	1.09123	10	8.88875	0.902972	10	11.3118	1.02268	10	6.84549	0.880306	10	15.2973	0.997135	10	17.0669	1.00691	10	7.73077	Quantified
A0A452EN21	Peptidylprolyl isomerase	FKBP5		Peptidylprolyl isomerase OS=Capra hircus OX=9925 GN=FKBP5 PE=4 SV=1 - [A0A452EN21_CAPHI]	8.97	4	4	7	457	51.1387	6.16357	0.986986	7	7.48186	1.00779	7	12.6068	1.13822	7	4.10471	1.0043	7	9.00573	0.91241	7	17.6541	1.00637	7	15.939	Quantified
A0A452F5N4	ANK_REP_REGION domain-containing protein	MTPN		ANK_REP_REGION domain-containing protein OS=Capra hircus OX=9925 GN=MTPN PE=4 SV=1 - [A0A452F5N4_CAPHI]	22.88	2	2	7	118	12.8866	5.51611	0.934491	7	8.13198	0.984274	7	9.25461	1.03309	7	1.81805	0.935225	7	9.01634	1.13908	7	6.53069	0.996391	7	7.85007	Quantified
A0A452G6D9	Uncharacterized protein	DST		Uncharacterized protein OS=Capra hircus OX=9925 GN=DST PE=4 SV=1 - [A0A452G6D9_CAPHI]	4.25	29	30	40	7394	832.496	5.19873	0.991295	36	9.75927	1.02015	36	10.6498	0.991047	36	5.49163	1.01587	36	14.9386	0.968342	36	11.8352	0.96749	36	8.24548	Quantified
A0A452EPZ3	Coatomer subunit alpha	COPA	FUNCTION: The coatomer is a cytosolic protein complex that binds to dilysine motifs and reversibly associates with Golgi non-clathrin-coated vesicles, which further mediate biosynthetic protein transport from the ER, via the Golgi up to the trans Golgi network. {ECO:0000256|PIRNR:PIRNR003354}.	Coatomer subunit alpha OS=Capra hircus OX=9925 GN=COPA PE=4 SV=1 - [A0A452EPZ3_CAPHI]	12.83	15	15	24	1224	138.249	7.66455	0.995675	24	8.85812	0.936056	24	18.7877	1.02753	24	6.95799	0.927289	24	13.8392	1.02311	24	19.7728	1.01594	24	12.1944	Quantified
A0A452ELU5	SERPIN domain-containing protein	LOC102178679		SERPIN domain-containing protein OS=Capra hircus OX=9925 GN=LOC102178679 PE=3 SV=1 - [A0A452ELU5_CAPHI]	16.4	4	6	13	378	42.5273	5.42725	0.943692	9	11.1262	1.08142	9	10.2601	1.00924	9	7.26852	1.04261	9	12.4119	0.920707	9	7.15063	0.979285	9	14.9987	Quantified
A0A452EMS4	Uncharacterized protein	ACSM5		Uncharacterized protein OS=Capra hircus OX=9925 GN=ACSM5 PE=3 SV=1 - [A0A452EMS4_CAPHI]	11.02	6	6	7	590	66.1205	7.63525	0.967464	7	4.79766	0.877222	7	19.7054	0.979892	7	3.789	0.962988	7	14.0478	0.904377	7	38.8079	1.13571	7	5.40477	Quantified
H9TKZ8	Transaldolase (Fragment)	TALDO	FUNCTION: Transaldolase is important for the balance of metabolites in the pentose-phosphate pathway. {ECO:0000256|RuleBase:RU000501}.	Transaldolase (Fragment) OS=Capra hircus OX=9925 GN=TALDO PE=2 SV=1 - [H9TKZ8_CAPHI]	29.33	1	7	14	225	25.2101	6.37939	1.15094	5	1.58905	0.962899	5	1.67381	1.00858	5	5.1496	0.934094	5	4.30289	0.945202	5	3.91035	0.999474	5	3.886	Quantified
A0A452FBU9	AKAP7_RIRII_bdg domain-containing protein	AKAP7		AKAP7_RIRII_bdg domain-containing protein OS=Capra hircus OX=9925 GN=AKAP7 PE=4 SV=1 - [A0A452FBU9_CAPHI]	24.69	2	2	6	81	8.98535	4.91943	1.02992	6	5.84295	0.998443	6	7.05753	1.04405	6	6.47944	1.02636	6	7.00086	0.983449	6	11.4916	1.01797	6	15.2665	Quantified
A0A452EQH0	LRRNT domain-containing protein	PRELP		LRRNT domain-containing protein OS=Capra hircus OX=9925 GN=PRELP PE=4 SV=1 - [A0A452EQH0_CAPHI]	16.24	7	7	9	394	45.2029	9.67139	0.981345	9	0.450726	1.04927	9	13.7647	1.09451	8	6.37653	1.05578	9	10.3534	0.87031	9	9.90152	0.977531	9	9.53034	Quantified
A0A452EAR2	ENTH domain-containing protein	EPN1		ENTH domain-containing protein OS=Capra hircus OX=9925 GN=EPN1 PE=3 SV=1 - [A0A452EAR2_CAPHI]	15.1	4	5	5	576	60.0667	4.77979	1.02703	4	6.37642	1.04587	4	11.5786	0.916105	4	4.60683	1.00154	4	17.7781	0.948969	4	21.662	1.00902	4	4.31805	Quantified
A0A452EU27	Uncharacterized protein	LOC102175560		Uncharacterized protein OS=Capra hircus OX=9925 GN=LOC102175560 PE=3 SV=1 - [A0A452EU27_CAPHI]	7.32	10	10	16	1476	164.434	6.53662	1.00759	16	10.831	0.9389	16	13.5237	0.92748	16	11.905	0.97985	16	14.1322	1.16226	16	21.1111	1.00888	16	5.22321	Quantified
A0A452FMD4	Uncharacterized protein	RAB13		Uncharacterized protein OS=Capra hircus OX=9925 GN=RAB13 PE=4 SV=1 - [A0A452FMD4_CAPHI]	16.26	1	4	9	203	22.9439	9.27588	1.09219	1		0.882584	1		1.07175	1		0.929313	1		0.980501	1		1.03202	1		Quantified
A0A452DS57	Tyrosine-protein kinase	SRC		Tyrosine-protein kinase OS=Capra hircus OX=9925 GN=SRC PE=3 SV=1 - [A0A452DS57_CAPHI]	11.47	4	6	12	532	59.2086	6.97607	0.997555	6	4.64956	1.06849	6	10.6704	1.04802	6	3.20696	1.04207	6	6.00878	0.956335	6	7.93708	0.936238	6	4.8773	Quantified
A0A1Q1N997	Proteasome subunit beta (Fragment)	PSMB1		Proteasome subunit beta (Fragment) OS=Capra hircus OX=9925 GN=PSMB1 PE=2 SV=1 - [A0A1Q1N997_CAPHI]	27.8	5	5	9	241	26.3453	7.81104	0.958322	9	8.3829	1.31904	9	6.11557	1.09624	9	10.4898	1.06644	9	7.31772	0.918595	9	19.6486	0.889519	9	13.4945	Quantified
A0A452FI55	Protein kinase domain-containing protein	MAP2K1		Protein kinase domain-containing protein OS=Capra hircus OX=9925 GN=MAP2K1 PE=3 SV=1 - [A0A452FI55_CAPHI]	25.7	4	7	22	393	43.4113	6.62451	0.984924	9	5.29945	1.04914	9	7.33753	1.06793	10	8.90782	0.994632	10	8.14937	1.04139	10	26.9069	1.04504	9	4.29116	Quantified
A0A452F8M5	Coatomer subunit epsilon	COPE		Coatomer subunit epsilon OS=Capra hircus OX=9925 GN=COPE PE=3 SV=1 - [A0A452F8M5_CAPHI]	12.84	2	2	5	335	36.9956	5.56689	0.977078	5	5.97605	1.04246	5	3.94638	1.04402	5	5.92578	0.976934	5	4.90297	1.05176	5	11.7732	1.00324	5	2.84937	Quantified
A0A452E7M6	PITH domain-containing protein	PITHD1		PITH domain-containing protein OS=Capra hircus OX=9925 GN=PITHD1 PE=4 SV=1 - [A0A452E7M6_CAPHI]	28.44	5	5	14	211	24.1207	5.74463	1.08181	14	16.7808	0.757115	14	20.4267	1.01041	14	5.98153	0.821154	14	17.5614	1.06836	14	20.5595	1.04329	14	11.5568	Quantified
A0A452EH52	Sulfotransferase	SULT1C4		Sulfotransferase OS=Capra hircus OX=9925 GN=SULT1C4 PE=3 SV=1 - [A0A452EH52_CAPHI]	3.69	1	1	3	298	34.8011	6.58057																			Identified
A0A452EAY9	Uncharacterized protein			Uncharacterized protein OS=Capra hircus OX=9925 PE=3 SV=1 - [A0A452EAY9_CAPHI]	28.46	4	9	11	246	28.2196	4.79248	0.853789	4	10.8185	0.729024	4	8.0724	0.855391	4	19.9541	0.823435	4	20.3259	1.39508	4	29.6628	1.2401	4	8.83311	Quantified
A0A452FP02	PIPK domain-containing protein	PIP4K2A		PIPK domain-containing protein OS=Capra hircus OX=9925 GN=PIP4K2A PE=4 SV=1 - [A0A452FP02_CAPHI]	17.39	3	6	13	391	44.6357	6.99072	0.957679	4	5.13804	1.0736	4	6.87268	0.985762	4	6.42415	1.1509	4	5.20294	1.00397	4	6.41431	0.930076	4	6.09251	Quantified
A0A452DJZ1	L-fuconate dehydratase	ENOSF1		L-fuconate dehydratase OS=Capra hircus OX=9925 GN=ENOSF1 PE=4 SV=1 - [A0A452DJZ1_CAPHI]	15.35	6	6	10	443	49.6762	6.29053	0.975624	10	9.86242	1.02238	10	20.2679	0.877732	10	18.2786	1.02037	10	12.1826	1.0497	10	22.8917	0.980785	10	4.85732	Quantified
A0A452E3X7	Coronin	LOC102188914		Coronin OS=Capra hircus OX=9925 GN=LOC102188914 PE=3 SV=1 - [A0A452E3X7_CAPHI]	11.93	8	8	13	922	100.202	5.98584	1.02248	13	14.4848	1.03219	13	11.7028	1.06916	13	5.40665	1.01783	13	12.1714	0.89641	13	15.1486	1.00753	13	19.2424	Quantified
A0A452E5Q7	Putative hydroxypyruvate isomerase	HYI	FUNCTION: Catalyzes the reversible isomerization between hydroxypyruvate and 2-hydroxy-3-oxopropanoate (also termed tartronate semialdehyde). {ECO:0000256|PIRNR:PIRNR006241}.	Putative hydroxypyruvate isomerase OS=Capra hircus OX=9925 GN=HYI PE=3 SV=1 - [A0A452E5Q7_CAPHI]	21.66	4	4	5	277	30.4455	5.51611	1.00545	5	9.29216	0.949492	5	1.17139	1.02309	5	5.1584	1.08561	5	5.41161	1.00241	5	6.61422	0.990059	5	4.20976	Quantified
A0A452DK99	Core histone macro-H2A	MACROH2A2	FUNCTION: Variant histone H2A which replaces conventional H2A in a subset of nucleosomes. {ECO:0000256|PIRNR:PIRNR037942}.	Core histone macro-H2A OS=Capra hircus OX=9925 GN=MACROH2A2 PE=4 SV=1 - [A0A452DK99_CAPHI]	14.78	5	5	11	372	40.0334	9.68604	0.983002	11	6.17067	1.14332	11	6.44357	1.09081	11	11.4505	1.00056	11	7.45581	0.850229	11	13.3434	0.961005	11	6.79288	Quantified
A0A452EVD8	Adenylosuccinate lyase	ADSL		Adenylosuccinate lyase OS=Capra hircus OX=9925 GN=ADSL PE=3 SV=1 - [A0A452EVD8_CAPHI]	13.31	7	7	12	481	54.4258	6.99072	0.901568	12	21.3349	0.940706	12	17.0344	0.943685	12	7.67484	1.05751	12	28.0674	1.1292	12	26.1003	1.00272	12	19.2096	Quantified
A0A452G2I9	Uncharacterized protein	ACADVL		Uncharacterized protein OS=Capra hircus OX=9925 GN=ACADVL PE=3 SV=1 - [A0A452G2I9_CAPHI]	27.29	16	16	24	645	69.6337	7.91357	1.02895	24	13.1769	0.905215	24	18.2154	1.00921	24	8.76477	0.916473	24	11.0356	1.06785	24	14.8169	1.0572	24	9.15414	Quantified
A0A452EXS7	Uncharacterized protein			Uncharacterized protein OS=Capra hircus OX=9925 PE=4 SV=1 - [A0A452EXS7_CAPHI]	21.57	2	3	6	153	17.5767	6.02393	0.916516	5	19.9702	0.845099	5	13.579	0.989972	5	1.67456	1.10243	5	9.2842	1.1964	5	9.51026	0.951235	5	15.9838	Quantified
A0A452G144	2-C-methyl-D-erythritol 4-phosphate cytidylyltransferase-like protein	CRPPA		2-C-methyl-D-erythritol 4-phosphate cytidylyltransferase-like protein OS=Capra hircus OX=9925 GN=CRPPA PE=3 SV=1 - [A0A452G144_CAPHI]	7.42	3	3	4	445	49.4144	5.89697	1.00017	4	2.62666	1.01102	4	8.0203	0.78191	4	7.23705	1.13962	4	2.51164	1.10311	4	9.38698	1.00452	4	3.90962	Quantified
A0A452E2I5	Uncharacterized protein	IQGAP1		Uncharacterized protein OS=Capra hircus OX=9925 GN=IQGAP1 PE=4 SV=1 - [A0A452E2I5_CAPHI]	13.74	19	19	23	1616	184.408	6.16357	1.00202	22	8.6752	1.00541	22	10.2789	1.01785	22	10.3674	1.00835	22	14.2259	0.958078	22	23.9944	1.01372	22	12.1192	Quantified
A0A452F3Z8	Uncharacterized protein	TPD52L1		Uncharacterized protein OS=Capra hircus OX=9925 GN=TPD52L1 PE=3 SV=1 - [A0A452F3Z8_CAPHI]	31.37	6	6	7	204	22.2352	6.06201	1.08534	7	10.2546	1.05104	7	7.32558	0.963909	7	4.7705	1.03896	7	4.33813	0.954457	7	6.37232	0.973245	7	3.67353	Quantified
A0A452ETH2	Uncharacterized protein	SRSF6		Uncharacterized protein OS=Capra hircus OX=9925 GN=SRSF6 PE=4 SV=1 - [A0A452ETH2_CAPHI]	12.17	2	5	12	345	39.7136	11.5317	0.886832	4	4.89526	1.0559	4	14.2779	1.03925	4	3.92976	0.951984	4	8.60011	1.04021	4	10.4884	1.04547	4	7.94847	Quantified
A0A452G9L0	Amino acid transporter	SLC1A2		Amino acid transporter OS=Capra hircus OX=9925 GN=SLC1A2 PE=3 SV=1 - [A0A452G9L0_CAPHI]	18.82	11	11	31	574	62.0318	6.29053	1.05238	31	17.3622	0.973834	31	19.7195	1.02772	31	8.64659	0.999354	31	16.7941	0.977108	31	15.0969	0.940873	31	11.3112	Quantified
A0A452FI28	Tubulin-specific chaperone A	TBCA		Tubulin-specific chaperone A OS=Capra hircus OX=9925 GN=TBCA PE=3 SV=1 - [A0A452FI28_CAPHI]	25.93	4	4	8	108	12.6986	5.43994	1.0268	8	7.99196	0.907226	8	4.09683	0.942574	8	4.22121	1.08461	8	11.2138	1.03566	8	3.81381	1.01652	8	4.02423	Quantified
A0A452G2L5	Uncharacterized protein	RABGAP1		Uncharacterized protein OS=Capra hircus OX=9925 GN=RABGAP1 PE=4 SV=1 - [A0A452G2L5_CAPHI]	11.47	8	11	15	1055	119.919	5.17334	0.983483	9	7.4317	1.02396	9	17.0553	1.00581	9	9.48063	1.02159	9	16.3958	1.11131	9	11.9752	1.00709	9	9.7284	Quantified
A0A452FHV2	Eukaryotic translation initiation factor 5	EIF5		Eukaryotic translation initiation factor 5 OS=Capra hircus OX=9925 GN=EIF5 PE=3 SV=1 - [A0A452FHV2_CAPHI]	16.74	6	6	14	430	49.0938	5.57959	1.00911	14	12.719	1.04643	14	6.91345	0.986635	14	4.82293	1.0479	14	7.88284	0.918814	14	16.2881	0.9488	14	10.5448	Quantified
A0A452DK53	Tyrosine-protein kinase	YES1		Tyrosine-protein kinase OS=Capra hircus OX=9925 GN=YES1 PE=3 SV=1 - [A0A452DK53_CAPHI]	11.68	2	7	14	531	59.2978	6.29053	0.925993	2	0.550459	1.10929	2	2.54637	1.03947	2	1.58491	1.063	2	8.38508	0.965353	2	9.4171	0.972065	2	0.0908657	Quantified
A0A452DM26	Uncharacterized protein	SUGP2		Uncharacterized protein OS=Capra hircus OX=9925 GN=SUGP2 PE=4 SV=1 - [A0A452DM26_CAPHI]	11.78	13	13	16	1078	119.666	6.62451	0.950027	16	7.52603	1.04318	16	15.5972	1.05608	16	5.24382	0.93139	16	15.4423	1.0046	16	27.5024	1.04355	16	12.1407	Quantified
A0A452G2Y8	Butyryl-CoA dehydrogenase	IVD		Butyryl-CoA dehydrogenase OS=Capra hircus OX=9925 GN=IVD PE=3 SV=1 - [A0A452G2Y8_CAPHI]	13.85	7	7	16	426	46.5038	7.6499	1.08517	16	12.7815	1.04441	16	14.0562	1.03374	16	12.9842	0.917604	16	11.1924	0.965594	16	26.529	0.967091	16	7.8444	Quantified
A0A452E278	Eukaryotic translation initiation factor 3 subunit B	EIF3B	FUNCTION: Component of the eukaryotic translation initiation factor 3 (eIF-3) complex, which is involved in protein synthesis and, together with other initiation factors, stimulates binding of mRNA and methionyl-tRNAi to the 40S ribosome. {ECO:0000256|PIRNR:PIRNR036424}.; FUNCTION: RNA-binding component of the eukaryotic translation initiation factor 3 (eIF-3) complex, which is required for sever…	Eukaryotic translation initiation factor 3 subunit B OS=Capra hircus OX=9925 GN=EIF3B PE=3 SV=1 - [A0A452E278_CAPHI]	6.73	6	6	6	788	89.2892	4.97021	1.05675	6	8.1195	1.00202	6	6.56185	1.00571	6	6.70137	0.952913	6	10.6289	0.991827	6	7.15001	0.996619	6	6.11956	Quantified
A0A452F7X7	Uncharacterized protein	SMARCC2		Uncharacterized protein OS=Capra hircus OX=9925 GN=SMARCC2 PE=4 SV=1 - [A0A452F7X7_CAPHI]	8.29	8	8	13	1207	131.84	5.80811	0.972089	13	6.73565	0.993348	13	12.1877	1.03012	13	12.7564	0.919212	13	12.1705	1.04142	13	7.33434	1.07172	13	13.0413	Quantified
A0A452G8M0	FHA domain-containing protein	CEP170		FHA domain-containing protein OS=Capra hircus OX=9925 GN=CEP170 PE=3 SV=1 - [A0A452G8M0_CAPHI]	10.85	16	17	23	1585	175.106	7.06396	0.998095	22	9.98612	1.05082	22	6.86695	0.995904	22	5.38499	0.985628	22	10.4728	0.993399	22	18.4047	0.980024	22	7.42845	Quantified
A0A452FVR1	Uncharacterized protein	ACOT9		Uncharacterized protein OS=Capra hircus OX=9925 GN=ACOT9 PE=4 SV=1 - [A0A452FVR1_CAPHI]	18.31	9	9	12	437	49.8255	8.67529	1.04196	12	8.92945	0.971652	12	19.4875	1.0229	12	6.65651	1.0533	12	19.1086	0.90075	12	35.2846	0.973322	12	17.9049	Quantified
A0A452DL24	Cytochrome b5 heme-binding domain-containing protein	PGRMC1		Cytochrome b5 heme-binding domain-containing protein OS=Capra hircus OX=9925 GN=PGRMC1 PE=4 SV=1 - [A0A452DL24_CAPHI]	26.8	6	6	10	194	21.6187	4.70361	0.96932	10	11.7439	1.14084	10	14.3683	1.01912	10	3.03284	1.16055	10	10.9522	0.841013	10	24.4589	0.925224	10	18.9826	Quantified
[truncated: 3,918 more rows]
