# Supplementary material for: Integrative proteomic and phosphoproteomic analysis in the female goat hypothalamus to study the onset of puberty
Source: BMC Genomics. 2023 Oct 18;24:621. doi: 10.1186/s12864-023-09705-7 (PMC10583467; doi:10.1186/s12864-023-09705-7)
Supplement: Supplementary file 2 — Supplementary Material 2 [file 12864_2023_9705_MOESM2_ESM.xlsx]

## Sheet: sheet1
Supplemental data S2. All peptides of identified protein species in prepubertal and pubertal hypothalamus of goat
Sequence	PSMs	Protein Group Accessions	Modifications	PEP	IonScore	Exp Value	Charge	MH+ [Da]	ΔM [ppm]	Missed Cleavages	prepuberty-1/REF	prepuberty-1/REF Count	prepuberty-1/REF Variability [%]	prepuberty-2/REF	prepuberty-2/REF Count	prepuberty-2/REF Variability [%]	prepuberty-3/REF	prepuberty-3/REF Count	prepuberty-3/REF Variability [%]	puberty-1/REF	puberty-1/REF Count	puberty-1/REF Variability [%]	puberty-2/REF	puberty-2/REF Count	puberty-2/REF Variability [%]	puberty-3/REF	puberty-3/REF Count	puberty-3/REF Variability [%]
sAYPGQITSNMFcAGYLEGGk	35	A0A452EML0	N-Term(TMT6plex); C13(Carbamidomethyl); K21(TMT6plex)	5.79e-14	126.52	3.72149e-12	2	2709.34	-0.0623646	0	1.07078	35	5.04809	1.34379	34	14.7134	1.16441	35	11.9126	1.05266	35	10.7993	0.645833	35	20.0744	0.798491	35	14.1163
sSLSSAQADFNQLAELDR	5	A0A452EHE9;A0A452EHD5	N-Term(TMT6plex)	3.198e-16	120.38	1.62171e-11	2	2181.1	-0.855539	0
gTVVYGEPITASLGTDGSHYWSk	6	A0A452G9S2	N-Term(TMT6plex); K23(TMT6plex)	2.321e-15	117.66	4.8505e-11	3	2883.49	0.288978	0	0.808376	6	7.276	0.936714	6	2.56026	0.953125	6	5.14657	0.84141	6	7.05729	1.32354	6	3.79779	1.16586	6	9.69187
gVVPLAGTDGETTTQGLDGLSER	14	A0A452DZ43	N-Term(TMT6plex)	1.083e-12	116.93	5.42405e-11	3	2502.29	0.70539	0	0.844743	14	23.8301	0.880726	14	20.3169	0.931259	14	7.92207	0.907818	14	15.334	1.18446	14	15.3721	1.16329	14	10.1464
lLDAQLATGGIVDPR	1	A0A452FMX3	N-Term(TMT6plex)	3.259e-07	115.82	8.46982e-11	2	1768.02	1.00503	0	1.02348	1		1.11992	1		1.05731	1		1.05213	1		0.782028	1		1.03689	1
sLAGSAGPGASSGPSGDHSELVTR	3	A0A452E8C0	N-Term(TMT6plex)	1.123e-13	115.02	5.74464e-11	3	2426.21	1.4881	0	0.932741	3	24.7364	0.935208	2	5.0879	1.03971	2	9.46421	1.06854	2	10.161	1.05159	2	2.00179	1.11564	3	13.7161
aGSQSGGSSEASGVTVSDIQELIR	1	A0A452FD51	N-Term(TMT6plex)	8.156e-14	112.76	1.16261e-10	3	2564.3	-1.74856	0	0.855633	1		0.865125	1		1.06559	1		0.978342	1		1.21004	1		1.0327	1
eAEScDcLQGFQLTHSLGGGTGSGMGTLLISk	6	A0A452FCZ5;A0A452G3S8;A0A452FM11	N-Term(TMT6plex); C5(Carbamidomethyl); C7(Carbamidomethyl); K32(TMT6plex)	5.207e-15	112.05	9.54314e-11	3	3769.85	-2.08105	0
eSEScDcLQGFQLTHSLGGGTGSGMGTLLISk	6	A0A452G3J7;A0A452FIJ2	N-Term(TMT6plex); C5(Carbamidomethyl); C7(Carbamidomethyl); K32(TMT6plex)	1.37e-10	112.03	9.86917e-11	3	3785.86	2.49659	0
iVITGDADIDHDQALAQAIR	6	A0A452E304	N-Term(TMT6plex)	9.489e-13	110.71	2.98912e-10	3	2364.27	-0.0403745	0	1.02774	6	17.7852	0.871364	5	15.8064	0.966287	5	17.66	0.905301	5	21.5185	1.20269	6	16.1581	1.10557	6	6.19302
dVASLGSQLQDTQELLQEETR	3	A0A452E5B5	N-Term(TMT6plex)	5.267e-12	110.03	2.23451e-10	3	2589.32	-0.436848	0	1.06124	2	8.16325	1.01354	2	4.14406	0.98671	2	6.6745	0.871989	2	22.1949	0.977292	3	10.2439	1.13016	2	15.3961
vLQATVVAVGSGSk	10	A0A452E0C3	N-Term(TMT6plex); K14(TMT6plex)	3.945e-10	108.92	3.25712e-10	2	1774.08	0.404166	0	1.07089	10	6.8156	1.14364	10	4.00995	1.0128	10	2.76326	1.19391	10	9.30955	0.741729	10	7.23657	0.896779	10	7.59809
eIEELQSQAQALSQEGk	7	A0A452ENG9	N-Term(TMT6plex); K17(TMT6plex)	2.285e-10	107.85	5.65183e-10	2	2346.26	2.0996	0	1.16207	7	5.06659	0.727526	7	8.92168	0.941627	7	4.22439	0.819681	7	6.59451	1.06588	7	5.73947	1.20477	7	3.35142
lGEDNINVVEGNEQFISASk	162	A0A452EML0	N-Term(TMT6plex); K20(TMT6plex)	3.363e-14	107.61	5.66087e-10	2	2621.38	-1.86783	0	1.07456	154	7.76874	1.55371	150	13.447	1.17279	151	8.32685	0.924224	146	8.33993	0.679835	140	22.8046	0.864536	146	9.8146
fASYcLTEPGSGSDAASLVTSAVR	3	A0A452E8E3	N-Term(TMT6plex); C5(Carbamidomethyl)	8.613e-13	107.09	2.63836e-10	3	2675.32	0.250319	0	0.924833	3	13.1969	1.18802	3	2.72017	1.05239	3	6.73412	1.13433	3	0.351524	0.892547	3	6.96897	0.88804	3	2.22476
gGGSGGGGSGGGGGASR	7	A0A452DY86	N-Term(TMT6plex)	1.327e-10	106.61	9.16747e-11	2	1420.67	1.05488	0	0.778638	7	4.68972	0.849626	7	13.9733	1.15089	7	21.6441	1.09762	7	10.0971	0.926288	7	15.042	1.10707	7	5.66072
mTDSFTEQADQVTAEVGk	5	A0A452E3X0	N-Term(TMT6plex); K18(TMT6plex)	8.173e-13	104.06	7.42099e-10	2	2415.21	-0.708387	0	1.04573	5	5.30592	0.919188	5	18.5956	0.955977	5	3.20476	1.0954	5	3.02076	0.862911	5	3.27783	1.10142	5	3.3764
qAFTDVATGSLGQGLGAAcGMAYTGk	2	A0A452FKN8	N-Term(TMT6plex); C19(Carbamidomethyl); K26(TMT6plex)	7.89e-14	102.35	1.20495e-09	3	2990.5	-2.727	0	1.15334	2	11.1339	1.17689	2	7.17381	1.09907	2	1.68581	1.11393	2	8.44354	0.641159	2	9.20548	0.889267	2	5.53829
gLVEPVDVVDNADGTQTVNYVPSR	3	A0A452E7G1	N-Term(TMT6plex)	2.175e-12	101.01	1.89804e-09	3	2773.41	-2.3089	0	1.11286	3	7.11716	0.807958	2	1.73566	0.938616	3	14.644	0.905473	3	1.20572	1.19063	3	0.122935	1.23272	3	18.6038
gVGIISEGNETVEDIAAR	23	A0A452F0I5;A0A452FEU5;A0A452G963;A0A452FFE6	N-Term(TMT6plex)	7.562e-10	100.81	2.37337e-09	3	2059.09	0.842574	0
nADMSEDMQQDAVDcATQAMEk	6	A0A452E1S9	N-Term(TMT6plex); C15(Carbamidomethyl); K22(TMT6plex)	1.29e-12	98.85	2.60633e-10	3	2946.3	1.88416	0	1.08895	6	10.3715	0.939703	6	6.52265	0.996025	6	3.79624	1.16383	6	15.9905	0.799921	6	20.0184	0.877399	6	13.1451
gGNIGDGGGAADR	4	A0A452F4B6	N-Term(TMT6plex)	4.206e-08	98.2	1.21085e-09	2	1345.66	-0.932565	0	0.914514	4	25.862	0.772872	4	5.49689	0.969698	4	9.07609	0.834159	4	3.10593	1.39766	4	19.5134	1.11648	4	10.741
aSSSGNDDDLTIPR	1	A0A452FGD2	N-Term(Acetyl)	1.621e-06	97.96	2.8792e-10	2	1489.68	-0.0920332	0
vGAIPANALDDGQWSQGLISAAR	2	A0A452DTE5	N-Term(TMT6plex)	2.313e-14	97.88	5.45e-09	3	2539.35	0.493149	0	0.993577	2	0.746485	1.12088	2	3.82846	0.955455	2	4.16883	1.08861	2	3.21569	0.911438	2	1.01245	0.998903	2	10.1469
vIVVGNPANTNcLTASk	10	A0A452EQZ4	N-Term(TMT6plex); C12(Carbamidomethyl); K17(TMT6plex)	1.095e-09	97.3	7.51352e-09	3	2216.25	-0.156061	0	1.05201	10	9.07411	1.17096	10	5.7288	1.03845	10	9.00448	1.11145	10	5.78197	0.793877	10	12.7935	0.913773	10	7.06551
iPTPLNTSGVQVIcMk	1	A0A452F6X6	N-Term(TMT6plex); C14(Carbamidomethyl); K16(TMT6plex)	6.193e-05	97.26	7.17899e-09	2	2216.26	4.2497	0	1.00047	1		0.87216	1		1.13255	1		0.948653	1		1.17849	1		0.867864	1
hSAEVATYQDNIGQLENDLR	1	A0A452FIN8	N-Term(TMT6plex)	5.727e-12	96.56	4.01857e-09	3	2502.25	2.02031	0	0.87884	1		1.01257	1		1.02302	1		0.832028	1		1.31983	1		0.982588	1
sAYPGQITSNmFcAGYLEGGk	29	A0A452EML0	N-Term(TMT6plex); M11(Oxidation); C13(Carbamidomethyl); K21(TMT6plex)	1.004e-08	96.53	3.30162e-09	3	2725.35	4.1504	0	1.06527	29	8.07745	1.3409	29	12.6302	1.18144	29	11.1699	1.00602	29	8.99666	0.712571	29	20.368	0.866072	29	11.0069
gLSFSEATASNLVk	3	A0A452FCG5	N-Term(TMT6plex); K14(TMT6plex)	1.079e-11	96.23	8.89796e-09	2	1882.07	-0.00753725	0	0.930878	3	2.88375	0.987658	3	4.63074	1.06224	3	9.5304	1.01533	3	2.3843	1.00149	3	9.68889	1.05915	3	2.74982
aQAELENVSGALSEAESR	5	A0A452FDH8	N-Term(TMT6plex)	2.259e-14	95.96	4.19564e-09	2	2090.06	0.486755	0	0.872453	5	12.3691	1.01911	5	3.63148	0.990607	5	9.05551	1.01281	5	14.7842	1.17328	5	8.65827	1.00171	5	1.2492
qTLQSATVEAIEAEk	3	A0A452DJT0	N-Term(TMT6plex); K15(TMT6plex)	2.984e-13	95.58	9.78114e-09	2	2076.16	-0.569734	0	1.04871	3	13.6238	1.17809	3	14.0578	0.988995	3	0.152092	1.16656	3	7.83308	0.788006	3	30.7007	0.919229	3	16.0997
ySDVEVPASVTGYSFASDGDSGTcSPLR	2	A0A452FVR7;A0A452FVE7	N-Term(TMT6plex); C24(Carbamidomethyl)	5.3e-12	95.33	1.67061e-09	3	3153.47	4.1046	0
sQNVMAAASIANIVk	2	A0A452EVX4	N-Term(TMT6plex); K15(TMT6plex)	1.609e-13	95.31	1.02908e-08	2	1975.14	-0.790493	0	1.11083	2	0.528976	1.29528	2	1.10395	1.075	2	3.10579	1.22456	2	7.76923	0.605372	2	6.45571	0.811842	2	4.70161
gPGLGSTQGQTIALPAQGLIEFR	5	A0A452DZM5	N-Term(TMT6plex)	5.315e-12	94.81	1.0324e-08	3	2540.4	0.462107	0	0.985889	5	5.23206	1.15851	5	16.5452	1.06123	5	2.08936	1.16285	5	5.7952	0.757849	5	7.83795	0.964374	5	3.15099
iHFPLATYAPVISAEk	3	A0A452DNH9;A0A452F3L8	N-Term(TMT6plex); K16(TMT6plex)	6.246e-09	94.39	1.15543e-08	2	2215.3	3.39149	0
gVVPLAGTNGETTTQGLDGLSER	6	A0A452EH63	N-Term(TMT6plex)	3.452e-12	94.21	1.17588e-08	3	2501.3	-1.04675	0	0.944392	6	20.2678	0.908398	5	16.0546	1.11499	6	13.8543	0.994453	6	16.4272	1.24723	6	18.4188	1.00721	6	6.0537
eAALVDMVNDGVEDLR	9	A0A452EJW7	N-Term(TMT6plex)	3.958e-08	93.59	8.26917e-09	3	1975	1.19416	0	0.934302	9	9.32388	0.839294	9	15.2812	0.948724	9	14.1643	1.00782	9	31.9929	1.2015	9	6.13485	1.18727	9	6.8101
gHYTEGAELVDSVLDVVR	7	A0A452G3J7;A0A452FIJ2;A0A452G940;A0A452G3S8;A0A452G1A9;A0A452FM11	N-Term(TMT6plex)	1.016e-10	93.44	1.36549e-08	3	2188.15	0.388793	0
wPVPAGEASEQEAAPGGAGVLAAGk	5	A0A452FUV2	N-Term(TMT6plex); K25(TMT6plex)	2.855e-10	93.17	1.66272e-08	3	2778.48	-2.63356	0	0.993451	5	7.53625	1.10752	5	6.60495	1.00443	5	8.31292	1.09282	5	3.17973	0.885855	5	6.45538	1.0122	5	4.44464
iINEPTAAAIAYGLDk	3	M4NBE4;A0A452E495;A0A452EYF6;A0A452EYE8	N-Term(TMT6plex); K16(TMT6plex)	3.396e-14	92.95	1.74151e-08	2	2118.22	-0.0757407	0
sADESGQALLAAGHYASDEVR	5	A0A452EHE9;A0A452EHD5	N-Term(TMT6plex)	2.083e-13	92.95	7.02182e-09	3	2376.16	-0.331938	0
wVVQAAEAQEQEAAPSGAGVLAAGk	4	A0A452FUV2	N-Term(TMT6plex); K25(TMT6plex)	2.954e-12	92.53	2.07472e-08	3	2896.56	1.66662	0	0.906787	4	4.38671	1.12206	4	6.10635	0.970546	4	0.626011	1.17788	4	2.8997	0.960093	4	3.06913	0.957822	4	4.97574
aAAAAAQGGGGGEPR	3	A0A452EU65	N-Term(Acetyl)	8.684e-06	92.26	3.23889e-09	2	1282.61	-1.78748	0
dLYANTVLSGGTTMYPGIADR	19	A0A452EGB1;A0A452G8J3	N-Term(TMT6plex)	2.131e-11	91.6	1.36637e-08	2	2444.23	0.48897	0
rSPASDGLDLSQAAAR	7	A0A452FIN8	N-Term(TMT6plex)	3.656e-08	91.57	2.06898e-08	3	1843.98	-1.58188	1	1.05909	7	16.3096	0.981455	7	2.44944	0.988863	7	5.0106	1.04545	7	2.9751	0.941305	7	17.1848	0.95452	7	13.629
lAELEEFINGPNNAHIQQVGDR	6	A0A452G572	N-Term(TMT6plex)	1.003e-09	91.23	1.78169e-08	3	2693.38	-0.278492	0	0.998868	6	25.7869	1.11216	6	28.6312	0.930124	6	11.4493	1.00783	6	3.68737	0.994448	5	10.2952	1.0926	6	32.178
aLTPQcGSGDELYIITGAVPSDLR	1	A0A452EH56	N-Term(TMT6plex); C6(Carbamidomethyl)	1.186e-08	90.98	2.37802e-08	3	2762.41	-3.49618	0	0.907501	1		1.06272	1		0.998208	1		1.03893	1		1.05075	1		1.00531	1
iGAADYQPTEQDILR	6	A0A452F249	N-Term(TMT6plex)	4.871e-07	90.33	2.4839e-08	2	1919.01	0.257804	0	0.958528	6	2.52239	0.963589	6	12.877	0.94029	6	9.83062	1.11816	6	14.3336	1.12892	6	13.0207	0.978511	6	6.47066
tALPASGSSTGELELLAGEVPAR	1	A0A452EAR2	N-Term(TMT6plex)	8.886e-12	90.09	3.10498e-08	3	2455.33	2.27865	0	1.01544	1		1.00308	1		0.862444	1		0.854709	1		1.27415	1		1.0152	1
tTTNVLGDSLGAGIVEHLSR	1	A0A452EY52	N-Term(TMT6plex)	3.372e-13	90.09	3.02173e-08	3	2269.23	-0.812984	0	1.02592	1		1.11738	1		1.00562	1		1.13176	1		0.858053	1		0.932882	1
tSIDAYDNFDNISLAQR	6	A0A452G572	N-Term(TMT6plex)	5.73e-12	89.28	2.02425e-08	2	2172.08	0.712488	0	1.28182	6	18.7565	0.870463	6	12.0475	0.992524	6	5.08746	0.867387	6	10.564	0.86469	6	19.2069	0.980921	6	7.57104
tQYEAVASSNmQEAEEWYR	19	A0A452FV03	N-Term(TMT6plex); M11(Oxidation)	8.581e-08	89.19	3.97662e-09	3	2537.15	0.560997	0	1.05526	18	5.55068	0.869442	17	21.9507	0.977291	18	8.94552	0.918634	19	20.0675	1.14253	18	29.1284	0.987425	18	11.5426
lYTLQDGTQVADVVMNR	2	Q06B57;A0A452F5L4	N-Term(TMT6plex)	1.538e-09	88.98	4.02186e-08	3	2152.13	-0.115759	0
mPFPVNHGTSSEDSLLQDAAk	9	A0A452F853	N-Term(TMT6plex); K21(TMT6plex)	4.879e-11	88.14	3.74447e-08	3	2702.39	1.66623	0	0.846438	9	7.71143	0.866164	9	16.1208	0.93228	9	4.14395	0.807863	9	16.7212	1.35226	9	17.6963	1.21672	9	2.99766
aLQESNSSLTGQLADLESER	2	A0A452DN48	N-Term(TMT6plex)	9.052e-13	87.89	3.24297e-08	3	2377.2	-0.111692	0	1.18172	2	22.0257	0.837065	2	14.3946	0.850311	2	22.4737	0.965071	2	1.40251	1.18745	2	6.95978	0.907575	2	9.76931
vQSGSESVIQEYVDLR	1	A0A452FMX3	N-Term(TMT6plex)	2.12e-05	87.83	4.55717e-08	2	2038.07	3.29127	0	1.05146	1		1.10327	1		0.88142	1		1.22027	1		0.923975	1		0.88123	1
lQALANEQAAAAHELEk	6	A0A452G2D4	N-Term(TMT6plex); K17(TMT6plex)	2.162e-11	87.71	6.00643e-08	3	2265.26	-0.833133	0	0.992145	6	2.80097	0.997643	6	3.81061	1.05058	6	3.04798	1.03144	6	2.36213	0.923057	6	4.65493	0.99765	6	1.61954
iLATPPQEDAPSVDITNIR	11	A0A452FKN8	N-Term(TMT6plex)	5.669e-09	87.62	6.21869e-08	2	2279.25	1.12959	0	0.963053	11	6.39455	1.08002	11	11.3364	0.929389	11	8.38472	1.07251	11	11.8905	1.03272	11	14.6681	0.967244	11	11.8654
vGIGAFPTEQDNEIGELLQTR	2	A0A452F9N2	N-Term(TMT6plex)	2.716e-08	87.43	5.45767e-08	3	2516.32	0.670759	0	1.1353	2	2.70756	1.11236	2	5.8838	0.915053	2	23.8749	0.802799	2	4.94627	1.18045	2	7.75394	0.889765	2	8.46374
qILVGDIGDTVEDPYTSFVk	7	A0A452ERY2	N-Term(TMT6plex); K20(TMT6plex)	1.634e-08	87.42	6.33969e-08	3	2654.44	1.95531	0	0.984221	7	8.31152	1.01706	7	11.7061	1.02557	7	6.05792	0.888005	7	11.8725	1.00863	7	20.406	1.08874	7	6.04133
aAVEDELLLPR	3	A0A452E7M8	N-Term(Acetyl)	1.833e-05	87.35	4.89645e-08	2	1267.69	0.338067	0
qGAIVAVTGDGVNDSPALk	19	A0A452F0I5;A0A452FEU5;A0A452G963;A0A452FFE6	N-Term(TMT6plex); K19(TMT6plex)	4.465e-10	87.16	6.41351e-08	3	2270.28	2.36347	0
tSDPALGLENDPDAPAAQLAR	1	A0A452EX02	N-Term(TMT6plex)	4.211e-10	87.11	5.41783e-08	3	2351.2	-0.760294	0	0.843319	1		1.0067	1		1.02564	1		1.24423	1		0.983004	1		0.954333	1
sVETDSSTVEHVR	2	A0A452DW03	N-Term(TMT6plex)	2.507e-07	87.08	2.96765e-08	3	1674.85	-0.0482478	0	0.94962	2	21.3559	0.827324	2	7.87949	0.864984	2	1.24981	0.973975	2	0.281949	1.35862	2	15.8185	0.983793	2	6.52624
ePQVYVLAPPQEELSk	8	A0A452F0Q6;A0A452F0Q1	N-Term(TMT6plex); K16(TMT6plex)	1.528e-09	87.06	6.99584e-08	2	2285.28	0.405087	0
qEYDESGPSIVHR	6	A0A452EGB1;A0A452G8J3;A0A452EU47	N-Term(TMT6plex)	2.093e-07	87.05	2.64305e-08	3	1745.87	0.0650156	0
aVLVDLEPGTMDSVR	12	A0A452FCZ5;A0A452FM11	N-Term(TMT6plex)	5.168e-08	86.85	5.74176e-08	2	1830.98	-0.28816	0
gLGSTVQEIDLTGVk	5	A0A452F7M8	N-Term(TMT6plex); K15(TMT6plex)	1.364e-10	86.8	7.2603e-08	2	1975.15	-0.0125021	0	0.975675	5	11.8206	1.00346	5	9.30523	0.964405	5	3.49778	1.05236	5	5.59741	1.05384	5	0.833572	0.968443	5	3.00039
eLGEYGLQAYTEVk	6	A0A452FT33	N-Term(TMT6plex); K14(TMT6plex)	9.996e-11	86.73	5.88139e-08	2	2058.11	-2.12595	0	1.00625	6	2.16845	0.975648	6	5.50323	1.06411	6	9.188	1.00366	6	0.968276	0.943692	6	6.20735	1.01001	6	5.77885
gLSATVTGGQk	71	A0A452G2X7	N-Term(TMT6plex); K11(TMT6plex)	4.392e-08	86.67	8.68647e-08	2	1476.88	2.675	0	1.07735	71	5.9931	1.02127	71	16.8573	0.902893	71	13.1382	1.02938	71	16.2721	0.989045	71	21.2015	0.979639	71	9.75652
gVPESLASGEGAAAGLPALDLAk	4	A0A452G8U8	N-Term(TMT6plex); K23(TMT6plex)	2.912e-11	86.5	7.73478e-08	3	2552.44	0.822692	0	0.858516	4	6.34635	1.19433	4	1.87117	1.02647	4	8.61294	1.02582	4	8.45039	0.984845	4	3.5606	1.00513	4	2.64546
kDLYANTVLSGGTTMYPGIADR	5	A0A452EGB1;A0A452G8J3	N-Term(TMT6plex); K1(TMT6plex)	3.35e-12	86.35	7.71692e-08	3	2801.5	3.4182	1
aVTEQGAELSNEER	9	A0A452ECX7	N-Term(TMT6plex)	4.646e-09	86.3	3.80937e-08	2	1761.88	0.165906	0	0.957044	9	7.79571	0.733232	9	26.7858	1.01632	9	18.4184	0.739623	9	8.11875	1.46039	9	15.2938	1.10958	9	8.25183
lQQTQAQVDEVVDIMR	5	A0A452E3T4	N-Term(TMT6plex)	4.601e-10	86.3	6.73966e-08	3	2102.11	-0.808222	0	1.07169	5	8.50436	0.93614	5	5.69963	0.987384	5	4.03223	1.04746	5	18.4751	0.883663	5	6.07256	0.998446	5	18.4368
tQYEAVASSNMQEAEEWYR	9	A0A452FV03	N-Term(TMT6plex)	1.758e-10	86.27	1.34547e-08	3	2521.16	3.14737	0	0.925526	9	17.6223	1.01341	9	22.9419	1.00676	9	5.05788	1.10764	9	29.9903	1.00455	9	50.7257	0.924913	9	29.9101
aDLINNLGTIAk	6	A0A452FMZ7	N-Term(TMT6plex); K12(TMT6plex)	2.288e-09	86.02	6.66342e-08	2	1701.03	1.08833	0	0.960742	6	3.9928	1.09051	6	4.56728	1.0816	6	5.66632	1.03918	6	2.97753	0.956228	6	3.56579	0.949063	6	2.81844
iSDQDNDGTLNDAELNFFQR	1	A0A452ES16	N-Term(TMT6plex)	2.193e-08	86.02	2.1753e-08	3	2541.21	0.795456	0	0.780759	1		0.72469	1		1.04227	1		0.921276	1		1.51916	1		0.98152	1
sAAPHPGDIGDFINEGLk	3	A0A452F6F0	N-Term(TMT6plex); K18(TMT6plex)	3.081e-11	85.94	9.34687e-08	3	2296.23	-1.33141	0	0.843353	3	0.124947	1.07894	3	15.5717	1.00294	3	1.5039	1.19089	3	4.3906	0.981988	3	5.60436	0.945219	3	4.74127
fASEIAGVDDLGTTGR	4	A0A452EPE2	N-Term(TMT6plex)	1.913e-07	85.85	5.27832e-08	3	1837.95	-0.153686	0	1.16566	4	7.3698	0.970006	4	4.57549	1.07793	4	5.18924	0.960648	4	11.9556	0.807918	4	13.3129	1.0072	4	8.40252
dATNVGDEGGFAPNILENSEALELVk	5	A0A452F5D8	N-Term(TMT6plex); K26(TMT6plex)	7.927e-11	85.61	6.82852e-08	4	3160.64	0.0598102	0	1.14981	5	16.4065	0.99269	5	7.48122	0.933138	5	6.41073	1.01409	4	6.45775	1.02884	5	5.63582	1.04814	5	14.1233
eQAGGDATENFEDVGHSTDAR	1	A5HEW3	N-Term(TMT6plex)	3.191e-06	85.48	9.20202e-09	3	2435.1	1.68478	0													5.7811	1
aYHEQLSVAEITNAcFEPANQMVk	24	A0A452DNH9;A0A452F3L8	N-Term(TMT6plex); C15(Carbamidomethyl); K24(TMT6plex)	7.866e-12	85.27	6.7754e-08	3	3208.62	1.50465	0
dLYANNVLSGGTTMYPGIADR	3	A0A452DQP6	N-Term(TMT6plex)	5.101e-09	85.22	5.84682e-08	3	2457.23	0.998159	0	1.06612	3	13.1671	1.07402	3	2.45391	1.0068	3	1.14433	0.960481	3	0.514448	0.988163	3	1.43102	0.997921	3	3.80323
vGISGDSAGGNLAAALGQQFNQDTNLk	1	A0A452FX01	N-Term(TMT6plex); K27(TMT6plex)	2.98e-11	85.12	9.30519e-08	4	3104.64	1.1147	0	0.985787	1		1.03117	1		0.946306	1		1.0854	1		1.00892	1		0.986695	1
lGIYDADGDGDFDVDDAk	2	A0A452GAW0;A0A452GAT4	N-Term(TMT6plex); K18(TMT6plex)	1.195e-08	85.11	3.14485e-08	3	2359.13	-0.760813	0
qQPAQFINPETPGYVGFANLPNQVHR	6	A0A452G8J5	N-Term(TMT6plex)	1.081e-11	85.04	8.22488e-08	4	3151.63	-0.467683	0	0.954284	6	3.11505	1.28308	5	8.87495	1.03267	6	7.68321	1.01367	5	11.7877	0.912593	5	9.10851	0.976486	5	2.86861
aLVFQPVTELQEQTDFEHR	6	A0A452G4K3	N-Term(TMT6plex)	1.022e-09	84.87	8.68355e-08	3	2516.3	0.562137	0	1.07331	6	6.78363	0.879357	6	16.6796	0.957979	6	6.41876	0.801628	6	4.75565	1.2326	6	5.88424	1.04907	6	5.35276
vQGELSESNcGAMPR	3	A0A452FKN7	N-Term(TMT6plex); C10(Carbamidomethyl)	2.493e-09	84.87	2.05277e-08	3	1863.89	-1.67222	0	0.922113	3	2.94685	1.02077	3	1.38138	0.820094	3	8.84035	0.904917	3	11.4739	1.43553	3	7.9566	1.01717	3	6.17219
qVQEAIAGISNAAQATSPTDEAk	5	A0A452G9F8	N-Term(TMT6plex); K23(TMT6plex)	1.658e-13	84.41	1.08311e-07	3	2758.46	-0.530603	0	1.00161	5	10.7838	1.0695	5	11.0308	1.02796	5	5.64511	1.11305	5	2.30483	0.885302	5	10.3515	0.956545	5	5.53179
yVQLPADEVDTQLLQDAAR	1	A0A452ETL0	N-Term(TMT6plex)	8.005e-10	84.27	1.19715e-07	3	2374.25	0.852595	0	1.1279	1		0.988936	1		0.920418	1		0.81831	1		1.05196	1		1.10182	1
dAGTIAGLNVLR	13	A0A452EYF6;A0A452EYE8	N-Term(TMT6plex)	1.188e-08	84.2	1.2109e-07	2	1428.84	-0.296541	0
dDDIAALVVDNGSGMck	4	A0A452EGB1	N-Term(Acetyl); C16(Carbamidomethyl); K17(TMT6plex)	1.037e-07	83.99	2.454e-08	3	2050.96	-0.21165	0	0.753505	4	11.561	1.02362	4	4.65066	1.0453	4	9.24128	1.1592	4	6.66941	1.15877	4	4.7337	0.926328	4	8.88034
lYQGAGGPGAGGFGAQAPk	4	F8UN03	N-Term(TMT6plex); K19(TMT6plex)	3.508e-10	83.9	1.41157e-07	3	2162.18	1.03621	0	1.01793	4	6.83051	1.36124	4	10.772	1.02235	4	7.41743	1.32326	4	6.01723	0.647122	4	7.81149	0.815337	4	2.19996
gLGTDEDTLNEILASR	2	A0A452FG03	N-Term(TMT6plex)	7.789e-10	83.9	1.16714e-07	3	1933.01	0.54208	0	0.889326	2	5.46844	0.751846	1		1.0697	2	2.57426	0.864058	2	1.61623	1.34633	2	18.3555	1.28553	2	5.24515
mGGAYGEGLGADYNLSQVcDGk	4	Q06B57;A0A452F5L4	N-Term(TMT6plex); C19(Carbamidomethyl); K22(TMT6plex)	1.6e-09	83.89	4.87942e-08	3	2720.31	0.626821	0
aEGSDVANAVLDGADcImLSGETAk	7	A0A452EU77;A0A452ET82	N-Term(TMT6plex); C16(Carbamidomethyl); M18(Oxidation); K25(TMT6plex)	5.009e-11	83.87	6.78888e-08	3	2968.46	-2.55384	0
gIVDQSQQAYQEAFEISkk	12	A0A097C2Z1	N-Term(TMT6plex); K18(TMT6plex); K19(TMT6plex)	7.025e-13	83.74	1.49836e-07	3	2856.57	0.691715	1	1.00978	12	4.75287	1.02254	12	8.10366	1.05152	12	2.75059	0.902237	12	4.47925	0.980314	12	6.84356	1.0438	12	3.27919
qLSNPQQEVQSIFk	2	A0A452G2Q0	N-Term(TMT6plex); K14(TMT6plex)	5.666e-12	83.48	1.71421e-07	2	2104.18	1.22994	0	1.04592	2	0.52951	1.12914	2	0.811263	1.0207	2	1.50345	1.25762	2	9.12021	0.724483	2	7.96954	0.893918	2	7.67319
lVQDVANNTNEEAGDGTTTATVLAR	5	A0A452DQM6	N-Term(TMT6plex)	4.779e-08	83.32	1.11042e-07	3	2789.42	1.27301	0	1.08915	5	14.1131	0.704369	3	4.62597	0.930687	4	6.41261	0.815673	5	18.2895	1.31289	5	5.69203	1.26951	5	16.3153
aSVPTIQDQASAMQLSQcAk	1	A0A452DTE5	N-Term(TMT6plex); C18(Carbamidomethyl); K20(TMT6plex)	4.391e-08	83.23	1.24062e-07	3	2592.35	0.477052	0	0.968082	1		1.19954	1		1.16033	1		1.01797	1		0.828345	1		0.934045	1
aLGSDLDSSLASLVGNLGISGTTSk	2	A0A452FMG7	N-Term(TMT6plex); K25(TMT6plex)	4.679e-11	83.2	1.49811e-07	3	2821.56	0.323799	0	0.956312	2	8.72939	0.9113	2	9.29377	1.0899	2	0.368284	1.09234	2	10.2354	1.05396	2	0.371645	0.90618	2	7.3854
fTQAGSEVSALLGR	5	A0A452E573	N-Term(TMT6plex)	6.284e-09	82.88	1.58948e-07	2	1664.92	1.21304	0	1.04851	5	8.52691	1.13179	5	1.76255	0.976851	5	7.3317	1.17187	5	2.758	0.803017	5	19.3315	0.929471	5	5.84037
aVcmLSNTTAIAEAWAR	6	A0A452DNH9;A0A452F3L8;A0A452FRB2	N-Term(TMT6plex); C3(Carbamidomethyl); M4(Oxidation)	1.959e-06	82.63	1.08879e-07	2	2110.07	1.47625	0
dASLMVTNDGATILk	4	A0A452G4D6	N-Term(TMT6plex); K15(TMT6plex)	9.941e-10	82.47	2.1234e-07	2	2007.12	-1.79304	0	0.95805	4	5.65925	1.13478	4	3.63815	1.03689	4	3.93114	1.24409	4	7.89819	0.815152	4	6.60857	0.91668	4	6.57587
aVVQVFEGTSGIDAk	11	A0A452EXC9	N-Term(TMT6plex); K15(TMT6plex)	1.195e-10	82.34	1.98371e-07	2	1979.12	0.956643	0	0.929788	11	2.26886	1.02256	11	13.8033	0.957773	11	4.39201	1.08899	11	8.69995	1.06067	11	13.197	0.987321	11	10.3921
aLYDYDGQEQDELSFk	3	A0A452DZB4	N-Term(TMT6plex); K16(TMT6plex)	9.678e-09	82.31	6.96175e-08	3	2379.17	-1.59558	0	1.07327	3	0.16602	0.822081	3	2.41552	0.852693	3	0.278063	0.858685	3	1.59156	1.20181	3	1.53488	1.10907	3	3.18618
lTLYDIAHTPGVAADLSHIETR	2	A0A452FXX0	N-Term(TMT6plex)	6.62e-10	81.85	2.43944e-07	4	2622.41	0.78483	0	0.787657	2	18.71	1.53149	2	29.4418	1.18406	2	14.692	1.03367	2	21.197	0.827153	2	7.65297	0.821136	2	18.8991
aGAEPSPPQGGSSAGPAAPPEEIWVLR	2	A0A452F9R5	N-Term(TMT6plex)	1.223e-13	81.83	1.87001e-07	3	2857.47	-0.336996	0	0.920039	2	1.52635	0.834008	2	0.843653	1.05742	2	5.69982	0.847513	2	9.73468	1.21575	2	7.29363	1.10827	2	3.51607
iAQSDYIPTQQDVLR	2	A4F2F7;A0A452E1U8	N-Term(TMT6plex)	3.858e-07	81.78	1.83193e-07	3	1976.07	-0.023636	0
eAGEGGEAEGAAGASAEGGk	1	A0A452E037	N-Term(TMT6plex); K20(TMT6plex)	1.096e-10	81.76	8.30174e-08	3	2163.05	-1.00633	0	0.988083	1		0.819343	1		0.87765	1		0.74684	1		1.46698	1		1.06873	1
gFIGPGIDVPAPDMSTGER	8	A0A452DLE1	N-Term(TMT6plex)	3.668e-07	81.71	1.14333e-07	2	2145.09	0.508977	0	1.04805	8	12.9788	0.852648	7	36.4562	0.999216	8	3.51362	0.796872	8	23.1092	1.09878	8	21.2799	1.06268	8	9.90034
vFPPEIVEQMGck	7	A0A452EEX0	N-Term(TMT6plex); C12(Carbamidomethyl); K13(TMT6plex)	1.332e-05	81.67	1.88573e-07	2	1992.07	0.696442	0	1.04813	7	8.31852	1.16336	7	11.6766	0.973096	7	4.8096	1.09632	7	8.97664	0.894118	7	7.85394	0.870053	7	3.7018
sIMGLEGEDEGAISMLSDNTAk	1	A0A452FXC0	N-Term(TMT6plex); K22(TMT6plex)	1.987e-10	81.45	1.58268e-07	3	2726.36	-1.76677	0	0.796725	1		1.12738	1		0.91165	1		1.16357	1		0.931414	1		1.15993	1
sPFSVGVSPSLDLSk	2	A0A452E7G1	N-Term(TMT6plex); K15(TMT6plex)	2.65e-08	81.36	2.70887e-07	2	1978.13	0.0419598	0	0.912012	2	9.84296	1.2414	2	0.483327	1.03155	2	0.940093	1.1326	2	6.76303	0.845501	2	9.16072	0.95361	2	8.60805
qISQAYEVLSDAk	3	A0A452ERL0	N-Term(TMT6plex); K13(TMT6plex)	7.814e-10	81.24	2.73215e-07	2	1910.06	-0.468901	0	1.13531	3	2.04225	0.979479	3	8.42568	1.07044	3	2.25195	1.09511	3	7.92304	0.761583	3	1.98657	0.955398	3	4.71615
sSRPVFLSAADVEDHLR	6	A0A452GAF2	N-Term(Acetyl)	6.826e-07	81.18	1.40604e-07	3	1940.98	0.29424	0
vLYPNDNFFEGk	7	A0A452E8H7;A0A452G9V4;A0A452G5W4	N-Term(TMT6plex); K12(TMT6plex)	3.052e-05	81.15	2.42486e-07	2	1901.02	0.10019	0
vLMEDDDLYScVVENPISQGR	3	A0A452G7D4	N-Term(TMT6plex); C11(Carbamidomethyl)	1.228e-10	81.09	9.25863e-08	3	2668.28	0.137223	0	0.888554	3	11.8076	0.995739	3	12.1039	0.801442	3	1.7733	0.90585	3	1.38233	1.27524	3	6.83363	1.10533	3	8.05158
aALDGTPGMIGYGMAk	6	A0A452E3X0	N-Term(TMT6plex); K16(TMT6plex)	1.738e-10	81.02	2.22181e-07	2	2011.08	0.524359	0	0.878133	6	6.42853	1.0985	6	3.79375	0.985897	6	11.8911	1.18389	6	10.2343	0.935595	6	11.7197	1.03258	6	3.38806
vIISAPSADAPMFVMGVNHEk	10	A0A452FNW6	N-Term(TMT6plex); K21(TMT6plex)	1.172e-10	80.94	2.66178e-07	3	2671.43	-0.129003	0	1.08773	10	7.80045	0.906577	10	14.6606	1.07471	10	5.54316	0.939617	10	14.788	0.951825	10	10.9435	1.04469	10	8.18354
tDLNPDNLQGGDDLDPNYVLSSR	1	A0A452F2L8	N-Term(TMT6plex)	8.696e-12	80.9	9.63204e-08	3	2747.33	-1.35693	0	1.16463	1		0.985929	1		0.935357	1		0.843205	1		0.964033	1		1.11227	1
sTIPHAYATTDcDLGAVLk	5	A0A452EFT1	N-Term(TMT6plex); C12(Carbamidomethyl); K19(TMT6plex)	2.205e-11	80.89	2.61113e-07	3	2491.33	0.512892	0	0.846289	5	9.8061	1.08523	5	5.94324	1.11758	5	11.9439	0.979116	5	6.36907	1.07234	5	20.965	0.979008	5	11.0369
tITLEVEPSDTIENVk	17	A0A452EHZ1	N-Term(TMT6plex); K16(TMT6plex)	6.772e-10	80.71	2.83202e-07	2	2246.25	-0.228004	0	0.979463	17	4.50023	1.16435	17	7.53742	0.999734	17	3.15916	1.35387	17	7.80484	0.701353	17	7.4716	0.864858	17	4.30565
qVQSLTcEVDALk	5	A0A452FE94	N-Term(TMT6plex); C7(Carbamidomethyl); K13(TMT6plex)	8.769e-10	80.68	3.18085e-07	2	1949.07	-1.58776	0	1.06937	5	4.52918	0.95783	5	15.3138	1.25425	5	17.1267	0.832968	5	11.0779	0.920562	5	3.82833	0.991682	5	0.197844
aGEPTVSLPELR	2	A0A452G3X4	N-Term(Acetyl)	0.000882	80.67	1.91119e-07	2	1310.7	3.15866	0
eAINVEQAFQTIAR	8	A0A452DMR1	N-Term(TMT6plex)	1.218e-07	80.66	2.75743e-07	3	1818.99	0.257855	0	0.931212	8	8.38377	1.01455	8	7.87711	1.05951	8	13.1177	0.989714	8	10.6638	0.986919	8	15.5998	0.968573	8	3.80786
vAAIDALNDGELQk	7	A0A452F1P8	N-Term(TMT6plex); K14(TMT6plex)	2.341e-10	80.65	3.17707e-07	2	1915.09	2.03459	0	0.974855	7	1.99757	1.0548	7	2.94611	1.10412	7	1.57387	1.10133	7	4.25456	0.844679	7	10.0328	0.982072	7	2.9186
dMGEMVTQGQTDAQYMFLR	3	A0A452ENG9	N-Term(TMT6plex)	4.281e-10	80.5	5.83769e-08	3	2450.14	0.176319	0	1.06026	3	3.633	0.924985	3	22.0138	1.02956	3	4.49497	0.983599	3	17.8007	0.892323	3	5.3607	1.06533	3	23.5772
iLTGIADTEAVAAPR	4	A0A452EX02	N-Term(TMT6plex)	4.058e-11	80.41	3.17105e-07	2	1726.99	0.922713	0	0.901277	4	4.34948	0.997484	4	3.77581	0.945471	4	2.99853	1.13247	4	17.6864	1.06643	4	15.9747	0.999092	4	11.2189
gIVDQSQQAYQEAFEISk	17	A0A097C2Z1	N-Term(TMT6plex); K18(TMT6plex)	1.22e-09	80.31	2.88643e-07	3	2499.31	0.606613	0	1.02724	17	10.9964	0.839771	17	9.5612	0.928971	17	4.70343	0.832124	17	14.3441	1.20958	17	6.59528	1.11348	17	5.83593
skPGAAMVEMADGYAVDR	3	A0A452FHG5	N-Term(TMT6plex); K2(TMT6plex)	1.625e-08	80.3	2.12315e-07	3	2326.19	-3.16477	0	0.875824	3	4.01903	1.12002	3	9.83348	1.1019	3	4.24998	1.12661	3	3.52735	0.795332	3	1.10472	0.908353	3	11.8909
aAAASQTSLESAPR	1	A0A452EKD3	N-Term(Acetyl)	0.000236	80.15	8.35634e-08	2	1401.7	-0.587702	0
vLASNILGTGEPSGPSSk	2	A0A452F1L2	N-Term(TMT6plex); K18(TMT6plex)	2.636e-09	80.1	3.26886e-07	3	2172.23	1.87795	0	0.942458	2	3.17873	1.20703	2	11.7723	1.01426	2	6.91609	1.11156	2	15.0309	0.881638	2	10.5657	0.935728	2	14.0763
iVDIIDTTGSGDVNTATVVEPk	2	A0A452ED69	N-Term(TMT6plex); K22(TMT6plex)	1.242e-10	79.95	3.65686e-07	3	2702.49	0.75273	0	0.995304	2	5.71713	1.05668	2	10.9261	0.953237	2	10.1216	1.05747	2	1.37254	0.966798	2	0.304434	1.01429	2	9.40322
aEIMDAEGLGLk	1	A0A452FYS6	N-Term(TMT6plex); K12(TMT6plex)	2.678e-08	79.9	4.20062e-07	2	1704.96	0.802617	0	1.04277	1		0.653794	1		0.870677	1		0.631865	1		1.47462	1		1.2309	1
vVAPTISSPVcQEQLVEAGR	3	A0A452DTE5	N-Term(TMT6plex); C11(Carbamidomethyl)	1.802e-07	79.9	3.36152e-07	3	2369.27	-1.45522	0	1.10981	3	10.7901	0.922211	3	15.6147	1.01119	3	7.68548	0.895052	3	10.167	1.06712	3	0.796963	1.0238	3	4.36536
aLTVPELTQQmFDSk	19	A0A452G3J7;A0A452FIJ2	N-Term(TMT6plex); M11(Oxidation); K15(TMT6plex)	4.873e-07	79.52	4.04304e-07	2	2182.19	3.06324	0
nLEPEWAAAATEVk	4	A0A452DVG8	N-Term(TMT6plex); K14(TMT6plex)	6.172e-07	79.44	3.86793e-07	2	1987.1	4.04954	0	1.23489	4	15.4574	0.844184	4	15.455	1.08723	4	3.85312	0.848892	4	1.93371	0.868953	4	3.56112	1.02224	4	3.85442
aQALSEEEFQR	2	A0A452G5W6	N-Term(Acetyl)	1.815e-05	79.36	2.72313e-08	2	1349.64	1.97502	0
iQEGVFDINNEANGIk	1	I1W1N0	N-Term(TMT6plex); K16(TMT6plex)	3.678e-10	79.11	3.72528e-07	3	2219.21	-0.0805975	0	0.946142	1		1.07566	1		1.01152	1		1.22459	1		0.926145	1		0.884927	1
aEGSDVANAVLDGADcIMLSGETAk	6	A0A452EU77;A0A452ET82	N-Term(TMT6plex); C16(Carbamidomethyl); K25(TMT6plex)	6.923e-12	79.08	2.44718e-07	4	2952.47	-0.242686	0
iFVGGLSPDTPEEk	7	A0A452FN01	N-Term(TMT6plex); K14(TMT6plex)	9.385e-09	79.07	3.83408e-07	2	1947.09	2.4012	0	1.03675	7	4.0402	1.08375	7	2.91752	1.11769	7	3.29959	0.977096	7	4.46762	0.876421	7	10.261	0.957202	7	2.85313
sAYPGQITSNMFcAGYLEGGkDScQGDSGGPVVcSGk	20	A0A452EML0	N-Term(TMT6plex); C13(Carbamidomethyl); K21(TMT6plex); C24(Carbamidomethyl); C34(Carbamidomethyl); K37(TMT6plex)	4.449e-14	79.05	1.00806e-07	3	4529.15	1.02719	1	0.792513	19	18.8046	1.93242	20	19.1051	1.14926	20	11.3443	1.14745	20	6.96917	0.810891	19	10.1008	0.607468	18	41.1053
aQLQGLEADcVQGADGQcLQWGR	2	A0A452EDW0	N-Term(TMT6plex); C10(Carbamidomethyl); C18(Carbamidomethyl)	7.305e-09	79.04	1.37836e-07	3	2789.33	0.990339	0	1.05371	2	4.05457	0.948052	2	19.4592	1.0491	2	8.66932	1.09409	2	0.363208	0.88814	2	28.4059	0.957922	2	8.19116
vSYGIGEEEHDQEGR	2	A0A452DU30	N-Term(TMT6plex)	3.061e-09	79.03	8.06417e-08	3	1933.91	-0.354199	0	1.32933	2	4.67667	0.899858	2	7.9628	0.950486	2	4.63685	0.813998	2	9.69582	1.0229	2	1.8582	0.944122	2	0.334356
dQSGEYEcSALNDVAAPDVR	1	A0A452EM02	N-Term(TMT6plex); C8(Carbamidomethyl)	5.705e-09	78.97	5.26076e-08	3	2425.11	0.297681	0	5.2452	1
sQNIITDSSLNAEAIR	4	A0A452ENG9	N-Term(TMT6plex)	1.935e-08	78.83	4.27448e-07	3	1961.05	0.85653	0	1.01026	4	8.88227	0.855353	4	8.86965	0.946564	4	5.0989	0.817368	4	0.6922	1.1915	4	10.0561	1.16138	4	8.52212
aAAAAVAAMTAAGcGGAGAAR	1	A0A452E8X2	N-Term(Acetyl); C14(Carbamidomethyl)	1.049e-06	78.8	6.6572e-08	2	1788.85	-0.699302	0
aASSSEISEIk	1	A0A452FJU2	N-Term(Acetyl); K11(TMT6plex)	4.165e-05	78.79	3.10504e-07	2	1392.74	0.338138	0	1.162	1		0.993131	1		1.17081	1		0.589218	1		0.910605	1		1.1869	1
aILVDLEPGTMDSVR	18	A0A452G3J7;A0A452FIJ2;A0A452G940;A0A452G3S8	N-Term(TMT6plex)	3.629e-07	78.74	4.64467e-07	2	1845	0.0974562	0
kAPQVSTPTLVEISR	20	B3VHM9	N-Term(TMT6plex); K1(TMT6plex)	4.206e-10	78.71	3.72803e-07	3	2084.25	0.490484	1	0.988942	20	14.2348	1.06489	20	6.55289	1.03847	20	9.46692	1.18791	20	6.99357	0.84674	20	9.49788	0.921798	20	6.31841
qFYDQALQQAIVDDDANNAk	14	B2CZF0	N-Term(TMT6plex); K20(TMT6plex)	7.136e-11	78.7	2.75188e-07	3	2725.39	1.70999	0	1.0062	7	4.28188	1.0517	7	4.75224	0.965661	7	6.25041	1.19945	7	10.9604	0.918297	7	19.4409	0.883446	7	16.3455
aAAAAGGQGGASR	2	A0A452FXH7	N-Term(TMT6plex)	3.093e-08	78.7	2.44837e-07	2	1273.68	-0.786689	0	0.941447	2	7.70634	1.06893	2	6.6911	1.02651	2	0.0411888	0.948109	2	9.04273	1.06299	2	14.7968	1.00431	2	4.07285
gGGGGGGGGAPR	7	A0A452E5C9	N-Term(TMT6plex)	1.121e-06	78.58	9.3606e-08	2	1085.57	0.202517	0	0.962869	7	8.33422	1.04326	7	10.0843	1.0755	7	8.46549	1.04306	7	7.25428	0.938741	7	4.56329	0.993725	7	3.30434
lVVPATQcGSLIGk	2	A0A452DVL8	N-Term(TMT6plex); C8(Carbamidomethyl); K14(TMT6plex)	5.636e-08	78.51	4.39698e-07	2	1901.13	-1.05742	0	0.888804	2	12.3705	1.111	2	2.03428	1.15625	2	7.15434	1.10856	2	1.0372	0.953719	2	3.50611	0.867254	2	1.39172
tLQLLNVGEEDDGEYR	3	A0A452DJX5	N-Term(TMT6plex)	4.939e-09	78.47	2.10505e-07	2	2080.04	-1.32712	0	1.22492	3	0.287332	0.945906	3	22.568	0.935256	3	6.13901	1.22791	3	2.57706	0.820456	3	28.242	0.960344	3	12.2708
aAAAAAGAGPEMVR	4	K7RCQ1	N-Term(Acetyl)	5.794e-05	78.3	1.1537e-07	2	1284.64	0.0373479	0
eQAVEGGEVELScLVPR	4	A0A452FQ18	N-Term(TMT6plex); C13(Carbamidomethyl)	6.61e-11	78.18	3.02589e-07	3	2101.08	0.416116	0	0.884172	4	6.91925	0.890096	4	21.6912	0.791868	4	3.12261	0.900186	4	10.9017	1.23944	4	13.5349	1.19113	4	7.35282
kANIPIMDTGENPEVPFPR	9	A0A452FVJ0	N-Term(TMT6plex); K1(TMT6plex)	5.308e-13	78	5.90373e-07	3	2583.4	-1.85344	1	0.966951	9	5.94472	1.12614	9	13.6017	1.03055	9	6.53582	1.04334	9	6.53005	0.929052	9	18.0833	0.952415	9	7.34744
aSSTSPVGISEWLDQk	4	A0A452ER52	N-Term(TMT6plex); K16(TMT6plex)	3.272e-12	77.86	5.74523e-07	2	2163.17	-1.18408	0	1.03252	4	1.26476	0.989786	4	19.8909	1.08292	4	0.87089	0.979538	4	1.57602	0.918766	4	5.4447	0.971661	4	5.63603
gILAADESVGSMAk	11	A0A452DZ43	N-Term(TMT6plex); K14(TMT6plex)	9.904e-10	77.81	6.04356e-07	2	1807.01	1.38672	0	0.957632	11	7.58565	1.01453	11	16.4097	0.982349	11	5.87803	0.982485	11	7.01796	1.02551	11	10.6892	1.01957	11	4.27019
mEPSHkDAETAAAAAAVAAAER	4	A0A452G9C5	N-Term(Acetyl); K6(TMT6plex)	2.688e-10	77.74	2.98675e-07	3	2439.21	0.137384	1	0.90885	4	12.2514	1.01769	4	8.57322	0.89164	4	13.3305	1.02797	4	28.6406	1.18731	4	5.77583	0.987774	4	7.64339
vDLLSFTGSTQVGk	3	A0A452DWR4	N-Term(TMT6plex); K14(TMT6plex)	1.314e-09	77.73	5.59092e-07	2	1910.1	1.628	0	1.10329	3	2.40936	1.05728	3	9.12421	1.0131	3	7.18265	0.948422	3	12.1365	0.95301	3	13.0654	0.96659	3	4.83729
eEEIAALVIDNGSGMck	6	A0A452G8J3	N-Term(Acetyl); C16(Carbamidomethyl); K17(TMT6plex)	1.283e-06	77.67	1.88102e-07	3	2107.02	-0.514186	0	0.827323	4	11.8684	0.932198	4	21.9189	1.25595	5	32.3627	1.07753	5	26.8615	1.04361	6	24.564	0.972945	5	36.343
sVIELDSPSVTAEQVAAIER	1	A0A452DTE0	N-Term(TMT6plex)	3.285e-09	77.62	6.1322e-07	3	2343.26	-0.33864	0	1.01156	1		0.835503	1		0.957816	1		0.92716	1		1.21403	1		1.03089	1
tIAMDGTEGLVR	11	A0A452E573	N-Term(TMT6plex)	6.834e-07	77.55	4.51786e-07	2	1491.8	0.707827	0	1.05164	11	6.08214	1.0547	11	7.35322	1.02727	11	2.75265	1.13173	11	7.88719	0.852087	11	17.7019	0.929559	11	6.62367
lIDDYGVEEEPAELPEGTSLTVDNkR	7	A0A452DZM5	N-Term(TMT6plex); K25(TMT6plex)	4.191e-12	77.45	5.70242e-07	3	3347.73	2.52854	1	1.03008	7	34.3566	0.90072	6	4.79775	1.10496	7	16.2832	1.02155	6	23.3244	0.984491	6	6.68585	1.03795	7	9.90947
eALQDVEDENQ	3	A0A452FS72	N-Term(TMT6plex)	9.932e-06	77.44	7.75298e-08	2	1518.71	-1.02351	0	1.19273	3	21.5383	0.89225	1		0.841515	2	20.352	0.880688	2	17.9294	1.6278	3	8.1584	1.13515	3	1.96389
dFSALESQLQDTQELLQEENR	1	A0A452FAW1	N-Term(TMT6plex)	2.364e-08	77.37	3.02332e-07	3	2722.34	0.338487	0	0.971103	1					1.13247	1		0.670092	1		1.40207	1		1.53462	1
tLTIVDTGIGMTk	22	A0A452FMZ7;A0A452F327	N-Term(TMT6plex); K13(TMT6plex)	2.105e-10	77.35	6.4335e-07	2	1808.06	1.24684	0
iYELAAGGTAVGTGLNTR	6	A0A452DPJ7	N-Term(TMT6plex)	1.934e-13	77.29	6.01907e-07	2	1993.09	-2.35396	0	1.1023	6	4.78277	1.17429	6	9.6589	0.996032	6	6.48325	1.10052	6	5.22917	0.896517	6	18.9665	0.903288	6	12.5518
aGTGVDNVDLEAATR	2	A0A452F571	N-Term(TMT6plex)	6.335e-08	77.24	3.9459e-07	3	1717.89	-0.576292	0	0.807677	2	1.18227	1.01496	2	9.72122	1.01539	2	6.54766	0.977323	2	13.073	1.2368	2	7.24014	0.998058	2	4.93903
dLYANTVLSGGTTmYPGIADR	5	A0A452EGB1;A0A452G8J3	N-Term(TMT6plex); M14(Oxidation)	2.864e-09	77.08	3.50633e-07	3	2460.22	-1.24853	0
aLQPIVSEEEWTQTk	2	A0A452ET92	N-Term(TMT6plex); K15(TMT6plex)	1.133e-09	76.93	7.10703e-07	2	2217.22	2.11429	0	1.03921	2	3.56069	0.988321	2	13.448	1.00364	2	0.0174669	1.05599	2	8.58261	0.929396	2	1.54443	1.00523	2	2.72052
tGIEQGSNAGYLSESQR	4	A0A452FPX8	N-Term(TMT6plex)	1.726e-09	76.72	3.01132e-07	3	2026.01	1.17348	0	0.984945	4	7.6736	0.93124	4	3.91156	0.939655	4	3.18747	0.913369	4	10.0937	1.22258	4	10.2655	1.07929	4	1.25528
sSVVEASEAAYk	2	A0A452EU44	N-Term(TMT6plex); K12(TMT6plex)	3.849e-09	76.71	5.82321e-07	2	1698.93	1.05351	0	1.64985	2	3.13288	0.747888	2	0.738489	0.979687	2	1.95547	0.731659	2	10.152	0.823317	2	0.856693	0.948787	2	2.44929
eNEMDENLEQVSGIIGNLR	3	A0A452FD97	N-Term(TMT6plex)	1.17e-08	76.68	3.55466e-07	3	2389.19	1.41276	0	1.07335	3	4.12613	0.779098	3	3.10007	0.857891	3	16.5156	0.879258	3	7.09852	1.1153	3	7.22724	1.15027	3	13.5808
vANGAFTGEISPGMIk	5	A0A452ET55	N-Term(TMT6plex); K16(TMT6plex)	7.585e-11	76.65	8.09938e-07	2	2050.14	-2.45131	0	1.04634	5	6.68869	1.08586	5	1.12592	1.05392	5	2.79343	1.14471	5	1.35539	0.77444	5	1.94354	0.876227	5	5.71712
eSEDLPYEVR	3	A0A452G2W5	N-Term(TMT6plex)	2.102e-06	76.57	2.44525e-07	2	1465.73	-4.34646	0	1.14654	3	1.86292	0.705857	3	2.46994	0.866201	3	8.70143	0.733583	3	1.92672	1.36191	3	2.15005	0.980506	3	9.60688
aAVPSGASTGIYEALELR	10	A0A452F5D8;A0A452EU55	N-Term(TMT6plex)	1.335e-05	76.48	8.40022e-07	2	2034.11	1.02408	0
gILAADESTGSIAk	6	A0A452EH63	N-Term(TMT6plex); K14(TMT6plex)	1.887e-10	76.32	8.58713e-07	2	1791.02	-2.55559	0	0.991491	6	4.35936	1.00128	6	14.0324	0.961671	6	4.82615	0.9542	6	15.3719	1.12888	6	12.788	1.03124	6	3.27571
sTGEAFVQFASk	5	A0A452G7R7	N-Term(TMT6plex); K12(TMT6plex)	1.31e-08	76.25	6.58056e-07	2	1729.95	0.209924	0	1.03226	5	11.9579	1.24477	5	5.26824	1.11302	5	5.84227	1.08669	5	0.946251	0.830876	5	9.57572	0.88071	5	9.03447
sLEEAANASLGLMk	5	A0A452FZP6	N-Term(TMT6plex); K14(TMT6plex)	4.029e-11	76.22	8.81102e-07	2	1892.06	0.794704	0	0.844373	5	17.398	0.954227	5	13.574	1.05915	5	2.34853	0.914084	5	9.79739	1.06106	5	17.6693	1.12073	5	7.42587
iDEAQVEQDAQALFQAGELk	4	A0A452FKS5	N-Term(TMT6plex); K20(TMT6plex)	9.066e-11	76.19	7.34533e-07	3	2661.41	0.311338	0	1.36491	4	8.04723	0.718777	3	15.1754	1.23217	4	23.278	0.718339	3	3.28374	1.02878	4	21.6015	1.17164	4	12.0703
sYMTYVDNIDNFLk	3	A0A452FU58	N-Term(TMT6plex); K14(TMT6plex)	1.625e-09	76.11	5.64509e-07	2	2181.13	-0.489339	0	1.16648	3	0.914355	1.09289	3	6.91448	1.02123	3	0.600709	1.14576	3	1.30765	0.729053	3	6.73279	0.891686	3	2.84135
eMAEAVGLPNIPVHPIGYYDAQk	5	A0A452EH19	N-Term(TMT6plex); K23(TMT6plex)	1.187e-09	75.98	8.02467e-07	3	2970.57	-1.7378	0	0.989451	5	9.15042	1.06688	5	4.21048	0.759613	5	9.23406	1.09422	5	3.33163	1.0239	5	6.24825	1.12311	5	2.78284
lQAQQDAVNIVcHSk	4	A0A452G3P7	N-Term(TMT6plex); C12(Carbamidomethyl); K15(TMT6plex)	2.809e-10	75.96	8.31522e-07	3	2169.19	1.25855	0	0.985517	4	2.63939	1.0614	4	2.61194	1.09293	4	1.09012	1.02794	4	15.3349	0.872056	4	11.3984	0.935863	4	11.7171
dDDIAALVVDNGSGmck	13	A0A452EGB1	N-Term(Acetyl); M15(Oxidation); C16(Carbamidomethyl); K17(TMT6plex)	9.117e-08	75.89	1.54579e-07	3	2066.96	0.360271	0	0.756331	11	5.18692	1.00708	10	30.9753	0.822983	12	8.27347	1.01205	12	20.4735	1.29114	12	9.98945	1.21188	12	20.3212
iLTFDQLALDSPk	3	A0A452F069	N-Term(TMT6plex); K13(TMT6plex)	4.424e-10	75.83	7.57527e-07	2	1919.13	2.71349	0	1.03489	3	0.864775	1.00229	3	0.597041	1.38103	3	13.9683	1.00524	3	3.16529	0.752954	3	10.8705	0.81166	3	16.965
gQIEEAGWSYVGGWTGQGGSk	4	A0A452G4K3	N-Term(TMT6plex); K21(TMT6plex)	1.576e-12	75.79	4.7454e-07	3	2612.32	1.88258	0	0.974925	4	2.70913	1.10713	4	10.361	1.00626	4	3.57837	1.12478	4	0.132117	0.898527	4	8.65969	0.96649	4	5.40176
lLNQEEGEYYNVPVADADNcNLLQk	5	A0A452FVN1	N-Term(TMT6plex); C20(Carbamidomethyl); K25(TMT6plex)	1.254e-11	75.7	6.72884e-07	3	3367.7	3.17022	0	1.10291	5	11.5966	0.972099	5	5.47791	0.990611	5	7.01314	0.954003	5	9.151	1.05227	5	7.12827	0.970688	5	9.082
fQMPDQGMTSADDFFQGTk	15	A0A452G9S2	N-Term(TMT6plex); K19(TMT6plex)	4.892e-11	75.64	1.97851e-07	3	2609.23	-4.14496	0	1.02637	15	6.16594	1.11923	15	8.15765	0.937878	15	5.17955	1.29599	15	8.23419	0.789109	15	11.7292	0.903979	15	7.85446
aAEALAAEAVASR	3	A0A452EPV3	N-Term(Acetyl)	3.032e-07	75.64	3.58861e-07	2	1271.66	2.41469	0
sMAASGNLGHTPFIDEL	4	A0A452EWL1	N-Term(TMT6plex)	2.06e-06	75.61	4.32793e-07	2	1989	1.44145	0	0.93834	4	2.44482	0.947839	4	11.7333	1.02411	4	3.83976	1.00822	4	3.55785	1.01143	4	5.29947	1.05181	4	5.97061
lSELDDRADALQAGASQFETSAAk	10	A0A452EF34;A0A452E3T4	N-Term(TMT6plex); K24(TMT6plex)	1.216e-13	75.61	7.96889e-07	3	2952.53	-1.13899	1
sPVTYVDQSSENITIETLSR	3	A0A452EMC8	N-Term(TMT6plex)	8.675e-11	75.6	7.0646e-07	3	2468.27	-1.9655	0	1.0654	3	12.7445	0.87994	3	0.973136	0.933617	3	1.0031	0.999107	3	1.20571	0.991645	3	4.54351	1.01257	3	5.4484
tGAEGAVLDEAk	6	A0A452F874;A0A452EBH1;A0A452EPH2	N-Term(TMT6plex); K12(TMT6plex)	4.12e-08	75.58	9.91949e-07	2	1618.91	4.91707	0
lEQGQAIDDLMPAQk	11	A0A452F2L8	N-Term(TMT6plex); K15(TMT6plex)	6.098e-08	75.54	9.56446e-07	2	2115.16	2.67457	0	1.35311	11	13.0929	0.643227	11	16.7091	0.946594	11	9.14231	0.782464	11	20.2503	1.04136	11	4.73202	1.06459	11	3.87783
gcITIIGGGDTATccAk	9	A0A452E104;A0A452DPV3	N-Term(TMT6plex); C2(Carbamidomethyl); C14(Carbamidomethyl); C15(Carbamidomethyl); K17(TMT6plex)	1.661e-09	75.54	4.7194e-07	3	2213.11	-2.20998	0
iAELEEEQSQGSTTNSDWMk	2	A0A452EI94	N-Term(TMT6plex); K20(TMT6plex)	3.8e-09	75.5	3.74845e-07	3	2741.33	-2.57349	0	1.00828	2	2.46912	1.1398	2	10.9378	1.04206	2	3.73741	1.16332	2	7.31524	0.813332	2	0.735028	0.912096	2	0.298137
aVFVDLEPTVIDEVR	14	A0A452F3L8	N-Term(TMT6plex)	5.916e-11	75.45	9.06624e-07	2	1931.07	0.23726	0	0.885165	13	17.8563	1.04149	14	17.4598	1.03706	14	19.0624	1.03006	14	22.3067	1.07731	13	12.1029	1.00884	14	7.26917
vLPALEQESPIPDPk	5	A0A452EVL8	N-Term(TMT6plex); K15(TMT6plex)	2.224e-08	75.37	1.01931e-06	2	2091.21	-0.356275	0	0.920397	5	6.76725	1.0221	5	3.11061	0.945297	5	18.4352	1.12914	5	15.4271	1.05945	5	15.8903	0.942509	5	9.58787
dFLAGGVAAAISk	5	A0A452DTY2;A0A452G8Y9	N-Term(TMT6plex); K13(TMT6plex)	3.748e-10	75.34	1.09071e-06	2	1677.99	-0.502766	0
vLAQNSGFDLQETLVk	4	A0A452ETE8	N-Term(TMT6plex); K16(TMT6plex)	3.563e-09	75.32	1.18975e-06	3	2220.26	0.296507	0	1.03663	4	2.44259	1.00513	4	6.15203	1.09426	4	0.912508	1.01957	4	9.37018	0.862458	4	4.14806	0.998631	4	9.52733
tSASIGTLcADAR	21	A0A452G2Z2;A0A452G2X7	N-Term(TMT6plex); C9(Carbamidomethyl)	1.239e-07	75.31	4.81413e-07	2	1551.8	-0.494546	0
aVDEAADALLk	5	A0A452G789	N-Term(TMT6plex); K11(TMT6plex)	6.004e-08	75.25	1.10011e-06	2	1573.92	0.696952	0	0.979461	5	1.49322	0.85581	5	6.91774	0.957999	5	2.83267	0.904853	5	6.78385	1.19385	5	0.806959	1.12904	5	1.12644
qQEPAAPAPPEDVDLLGLEGSAVSk	2	A0A452GAV8	N-Term(TMT6plex); K25(TMT6plex)	1.031e-09	75.08	1.07263e-06	3	2976.59	-1.44628	0	1.04375	2	10.0612	1.08377	2	15.5977	0.983156	2	2.90652	1.03973	2	0.542853	0.90402	2	4.47852	0.993967	2	1.9025
eQVTNVGEAVVTGVTAVAQk	5	A0A452EBU9	N-Term(TMT6plex); K20(TMT6plex)	3.549e-10	75.06	1.03703e-06	3	2458.39	0.642873	0	1.04876	5	7.79863	1.03719	5	3.35779	1.01749	5	4.95136	0.929045	5	2.71809	0.999749	5	16.6683	0.975931	5	0.417728
gVPVAEFNTETTPATNR	2	A0A452EZ82	N-Term(TMT6plex)	7.12e-10	75.05	7.08057e-07	3	2033.05	0.370956	0	0.928737	2	2.56189	0.839896	2	2.28601	0.946574	2	8.02529	0.970797	2	4.85948	1.233	2	7.58133	1.06238	2	7.4235
qQAAMGSQGNLSAEVEQATR	2	A0A452EBF7	N-Term(TMT6plex)	1.464e-11	75.03	4.3339e-07	3	2305.14	1.05163	0	1.03141	2	8.37618	0.905483	2	8.62379	0.77629	2	17.3187	0.919328	2	16.9362	1.25559	2	17.5925	1.07599	2	9.42289
lAEMPADSGYPAYLGAR	9	A0A452FE38	N-Term(TMT6plex)	7.872e-11	74.87	6.37011e-07	2	2011.02	0.222564	0	0.884888	9	16.4938	1.1212	9	16.2667	0.897373	9	11.9713	1.18523	9	32.229	0.971979	9	6.46313	0.953462	9	16.0059
iGIFGQDEDVTAk	5	A0A452G237	N-Term(TMT6plex); K13(TMT6plex)	6.565e-09	74.85	1.16861e-06	2	1851.03	0.428939	0	1.0934	5	3.14392	1.10824	5	8.15337	1.01646	5	4.40814	1.08819	5	7.47977	0.806201	5	12.962	0.936844	5	6.70794
aFLSSAAYLTHQQk	4	A0A452FEX6	N-Term(Acetyl); K14(TMT6plex)	1.562e-06	74.84	1.00397e-06	2	1835.99	1.48498	0	0.914675	4	3.87694	0.948847	4	8.70603	1.05869	4	3.69119	0.934496	4	1.25513	1.04785	4	3.46055	1.1102	4	5.18738
gQQDNAGAATEEFIk	7	A0A452DZ43	N-Term(TMT6plex); K15(TMT6plex)	9.01e-09	74.84	8.41564e-07	3	2037.06	-0.201143	0	0.902958	7	10.3845	0.986504	7	7.91152	0.988323	7	7.68777	1.07149	7	5.56707	1.08163	7	4.87639	1.00917	7	5.5717
aEGSAVSDPQHATR	1	A0A452G109	N-Term(Acetyl)	4.899e-05	74.78	1.28074e-07	2	1467.68	0.896003	0
aVcMLSNTTAIAEAWAR	7	A0A452DNH9;A0A452F3L8;A0A452FRB2	N-Term(TMT6plex); C3(Carbamidomethyl)	1.168e-08	74.6	7.52419e-07	3	2094.07	0.0438072	0
tASNVEEAFINTAk	4	I1W1N0	N-Term(TMT6plex); K14(TMT6plex)	9.777e-11	74.54	1.18476e-06	2	1953.07	-1.69357	0	1.26846	4	0.815927	0.973507	4	3.95537	1.00122	4	1.44826	1.00395	4	1.77844	0.801825	4	7.14301	0.938732	4	6.07242
hSSPSGAGEGAScSEDLGR	1	A0A452DZ03	N-Term(TMT6plex); C13(Carbamidomethyl)	6.84e-09	74.52	1.00657e-07	3	2089.95	2.36108	0	0.836738	1		1.20249	1		1.201	1		0.752373	1		1.0414	1		1.08378	1
tVIVNMVDVAk	3	A0A452FHV2	N-Term(TMT6plex); K11(TMT6plex)	4.303e-07	74.49	1.13624e-06	2	1646.99	1.12356	0	1.10989	3	4.50633	1.15016	3	14.3233	0.987189	3	0.323065	1.10847	3	1.90572	0.801123	3	8.96322	0.946929	3	15.1166
gALMNEIQAAk	1	A0A452G4L1	N-Term(TMT6plex); K11(TMT6plex)	2.267e-08	74.47	1.43981e-06	2	1603.93	0.676632	0	0.866255	1		1.12058	1		0.97083	1		1.15672	1		0.965512	1		1.00664	1
yEAPQATDGLAGALDAR	3	A0A452FXK1	N-Term(TMT6plex)	1.454e-07	74.24	7.85427e-07	3	1948	-0.978313	0	1.01069	3	2.46743	0.930121	3	20.0255	0.825329	3	0.275614	0.960855	3	8.98437	1.16273	3	1.98743	1.13321	3	12.9296
hLDAcETMGNATAIcSDk	3	A0A452FXU9;A0A452FK33;A0A452F0U4;A0A452DLK2	N-Term(TMT6plex); C5(Carbamidomethyl); C15(Carbamidomethyl); K18(TMT6plex)	4.357e-11	74.21	3.81212e-07	3	2452.17	0.931602	0
fIEAGQYNDNLYGTSVQSVR	1	A0A452FZ75	N-Term(TMT6plex)	4.658e-10	74.19	7.67848e-07	3	2490.24	-1.492	0	1.0423	1		0.823706	1		1.07631	1		0.840286	1		1.05763	1		1.13164	1
gAAAVAAAAAk	6	A0A452F9G8	N-Term(TMT6plex); K11(TMT6plex)	1.468e-07	74.18	1.05417e-06	2	1329.82	-0.854911	0	0.978059	6	2.42548	1.168	6	7.95945	1.02804	6	5.72398	1.05109	6	3.96356	0.861317	6	4.46732	0.983992	6	4.55683
aDGPVAEVLLR	1	A0A452FPF6	N-Term(Acetyl)	4.458e-06	74.18	8.03993e-07	2	1181.65	0.187246	0
acADATLSQITNNIDPVGR	3	A0A452E4A8	N-Term(TMT6plex); C2(Carbamidomethyl)	7.422e-10	74.15	8.49948e-07	3	2245.15	0.43366	0	0.998173	3	3.79367	0.977889	3	8.73723	1.00968	3	1.82028	1.04676	3	1.46166	1.00531	3	13.075	1.02586	3	3.78165
aPQETYADIGGLDNQIQEIk	1	A0A452EY56	N-Term(TMT6plex); K20(TMT6plex)	9.094e-09	74.15	1.18647e-06	3	2661.42	1.62605	0	1.12997	1		0.927188	1		0.930105	1		0.797715	1		1.09367	1		1.11083	1
vYGAQNEMcLATQQLSk	2	A0A452E4C0	N-Term(TMT6plex); C9(Carbamidomethyl); K17(TMT6plex)	2.591e-09	73.98	1.08785e-06	3	2399.25	1.03165	0	1.02958	2	7.19349	1.20321	2	4.25235	0.987209	2	2.1863	1.19239	2	11.3639	0.801243	2	1.19351	0.880678	2	0.629111
qALTNIGEILk	5	P80601	N-Term(TMT6plex); K11(TMT6plex)	7.151e-08	73.83	1.01844e-06	2	1658.02	-0.600539	0	0.845569	5	6.37302	1.29071	5	3.7795	0.881743	5	12.4023	1.21022	5	12.0989	1.05587	5	1.44697	0.874035	5	11.4608
vSAFENPYVDAIk	5	A0A452E831	N-Term(TMT6plex); K13(TMT6plex)	2.475e-09	73.79	1.33079e-06	2	1911.07	1.37723	0	1.02076	5	6.02935	1.07452	5	12.4361	0.974163	5	10.4177	1.08586	5	5.61115	0.923518	5	22.7984	0.960697	5	13.1308
vNVPVIGGHAGk	29	A0A452FXX0	N-Term(TMT6plex); K12(TMT6plex)	2.035e-08	73.68	1.31136e-06	3	1605.98	-1.01386	0	1.09943	29	6.10063	1.09618	29	4.76163	1.03184	29	5.24025	1.10507	29	6.19018	0.782005	29	9.18973	0.930051	29	6.95412
sTNGDTFLGGEDFDQALLR	3	A0A452FBM2	N-Term(TMT6plex)	1.851e-09	73.65	6.7317e-07	3	2285.13	1.08053	0	1.00005	3	0.505669	1.12637	3	19.6194	0.97413	3	7.76545	1.16343	3	10.6341	0.896905	3	7.56314	0.945457	3	8.91225
hQADIASYQEAIQQLDAELR	1	A0A452DPX3	N-Term(TMT6plex)	4.139e-11	73.61	9.9079e-07	3	2528.3	1.06709	0	1.14096	1		0.812087	1		0.815261	1		0.764818	1		1.24678	1		1.16572	1
iDQYQGADAVGLEEk	3	A0A452FIH4	N-Term(TMT6plex); K15(TMT6plex)	4.138e-07	73.58	1.3441e-06	3	2094.11	0.630387	0	1.21074	3	1.33066	1.00505	3	2.72945	0.961286	3	1.12791	0.989575	3	7.36063	0.858247	3	9.88988	0.986425	3	4.35406
gLGEISAASEFk	13	A0A452EEF8;A0A452EEY9	N-Term(TMT6plex); K12(TMT6plex)	5.095e-07	73.52	1.46951e-06	2	1666.94	0.672682	0
yHTSQSGDEMTSLSEYVSR	3	A0A452F327	N-Term(TMT6plex)	5.217e-07	73.52	1.42282e-07	3	2406.11	-0.0573359	0	0.938804	3	3.05801	0.964453	3	4.33314	0.988269	3	5.55609	0.895864	3	9.26139	1.11137	3	20.3707	1.05321	3	0.553779
sIDEDDDYFNLTk	4	A0A452F948	N-Term(TMT6plex); K13(TMT6plex)	2.822e-07	73.52	5.04656e-07	2	2033	-6.5808	0	1.00182	4	3.89894	0.975937	4	7.78239	0.808052	4	13.2206	1.07134	4	10.3322	0.983586	4	21.856	1.13644	4	8.29264
aAVAIPDRPPDAVLTDTTSLNQAALYR	5	A0A452EBH2	N-Term(TMT6plex)	7.535e-12	73.51	1.52414e-06	3	3068.66	1.43819	0	1.00131	5	8.72913	1.02971	5	6.88318	1.0356	5	4.89346	0.976034	5	7.77888	1.01393	5	14.8572	0.967609	5	5.20991
gSPLVVISQGk	25	A0A452G9S2	N-Term(TMT6plex); K11(TMT6plex)	7.381e-06	73.42	9.41825e-07	2	1542.96	0.921088	0	0.996733	25	5.04364	1.08459	25	3.98569	0.982351	25	6.27163	1.11451	25	5.49539	0.93542	25	12.0933	0.939448	25	7.5809
eTPTLSGQESTLAEMEPHLk	6	A0A452DLW3	N-Term(TMT6plex); K20(TMT6plex)	6.055e-12	73.31	1.59364e-06	3	2656.39	0.402569	0	1.06465	6	17.8195	0.759237	6	8.62609	0.957228	6	5.91981	0.812415	6	9.84631	1.18226	6	3.35985	1.14426	6	2.76565
iVSNAScTTNcLAPLAk	14	A0A452FNW6	N-Term(TMT6plex); C7(Carbamidomethyl); C11(Carbamidomethyl); K17(TMT6plex)	6.142e-10	73.3	1.68619e-06	3	2278.23	-0.137763	0	0.971353	14	11.8796	1.32221	14	10.5617	0.942793	14	11.5028	1.25454	14	10.7008	0.888499	14	12.3225	0.778422	14	9.01769
mAGAEQALSSAGER	3	A0A452ER57	N-Term(TMT6plex)	5.012e-07	73.27	6.33465e-07	2	1606.8	-2.13443	0	1.12104	3	4.54058	0.881021	3	10.8815	0.936392	3	12.3987	0.816376	3	13.272	1.17439	3	4.537	1.08957	3	8.29536
lkDLNSQADSLMTSSAFDTSQVk	2	A0A452EHE9;A0A452EHD5	N-Term(TMT6plex); K2(TMT6plex); K23(TMT6plex)	7.349e-12	73.2	1.64649e-06	3	3173.7	-0.540329	1
lDILDTAGQEEFGAMR	3	A0A452FJ48;A0A452G0K4	N-Term(TMT6plex)	2.095e-08	73.15	7.81938e-07	3	1995	-1.15002	0
hMALDMGNEIDTQNR	3	A0A452FD97	N-Term(TMT6plex)	1.114e-08	73.13	3.64805e-07	3	1973.94	1.02779	0	0.966475	3	10.596	0.997803	3	5.57613	0.996853	3	13.354	0.97487	3	12.059	1.03608	3	0.156676	1.04659	3	0.315023
tDVNYTQLVDLHAR	3	C7EXB8	N-Term(TMT6plex)	1.261e-06	73.06	1.4335e-06	3	1874	1.0364	0	0.967884	3	12.9959	0.746193	3	5.45693	0.956631	3	8.37093	0.805649	3	11.3181	1.23801	3	1.02443	1.20668	3	9.44085
gLTPTGMLPSGVLAGGR	1	A0A452DJT0	N-Term(TMT6plex)	1.684e-08	73.04	1.76042e-06	2	1813.02	-0.465771	0	0.986049	1		1.11472	1		0.936732	1		1.0762	1		0.983467	1		0.973295	1
aTADDELSFk	3	A0A452ET74	N-Term(TMT6plex); K10(TMT6plex)	4.399e-07	72.99	1.45931e-06	2	1554.84	-0.480685	0	0.923229	3	6.9449	0.892273	3	3.47346	0.955321	3	0.989535	0.963871	3	3.89193	1.21265	3	9.0478	1.02067	3	9.13424
qSPINIDEDLTQVNVNLk	2	A0A452EZP6	N-Term(TMT6plex); K18(TMT6plex)	2.385e-09	72.98	1.80757e-06	3	2498.39	0.743942	0	1.07158	2	3.13216	1.03174	2	2.63144	1.02208	2	0.796421	1.10137	2	1.76008	0.867097	2	0.822132	0.945134	2	3.85546
nLHQSGFSLSGTQVDEGVR	3	A0A452F4M6	N-Term(TMT6plex)	2.49e-09	72.93	1.20711e-06	3	2260.15	-0.30219	0	0.988043	3	4.87717	1.10091	3	4.12996	1.01959	3	18.3645	0.911141	3	0.795095	0.975742	3	4.36387	1.01155	3	2.40004
lEAELAAHEPAIQGVLDTGk	3	A0A452EHE9;A0A452EHD5	N-Term(TMT6plex); K20(TMT6plex)	7.545e-10	72.88	1.98621e-06	3	2520.41	1.26701	0
fFEHFGDLSSADAVMNNAk	4	P02077	N-Term(TMT6plex); K19(TMT6plex)	1.479e-10	72.8	9.78766e-07	3	2558.27	-0.654614	0	0.764197	4	3.73685	0.894446	4	4.68227	0.479324	4	5.97588	1.51354	4	1.78548	1.09097	4	5.56736	1.23168	4	4.31573
sQVFSTAADGQTQVEIk	5	A0A452FBM2	N-Term(TMT6plex); K17(TMT6plex)	2.614e-09	72.77	1.83899e-06	3	2267.23	0.700997	0	1.13875	5	2.3152	1.08985	5	0.5644	0.972772	5	9.45593	1.02819	5	14.3338	0.895118	5	1.71367	1.03839	5	3.18848
aVPPTYADLGk	19	A0A452FXM5	N-Term(Acetyl); K11(TMT6plex)	0.005589	72.72	1.51549e-06	2	1402.78	0.959648	0	0.933077	19	6.84219	0.960451	19	8.06906	0.974549	19	6.36947	0.952438	19	6.11634	1.11085	19	7.36435	1.02295	19	5.02435
tkEQVTNVGEAVVTGVTAVAQk	8	A0A452EBU9	N-Term(TMT6plex); K2(TMT6plex); K22(TMT6plex)	2.788e-13	72.63	1.13245e-06	3	2916.7	0.946662	1	1.15575	8	5.99362	1.29996	8	29.3251	1.05489	8	18.1706	1.04787	8	9.31796	0.732221	8	25.9148	0.779895	8	13.8115
vLVEPDAASGVAVMk	4	A0A452E1I6	N-Term(TMT6plex); K15(TMT6plex)	1.371e-07	72.61	1.75997e-06	2	1944.13	2.61952	0	0.954124	4	5.31271	0.974885	4	0.929116	1.06458	4	6.86763	1.05793	4	5.47451	0.983904	4	0.9403	0.972641	4	1.83482
lVGQGATAVLLDLPNSDGEAQAk	6	A0A452F0G2	N-Term(TMT6plex); K23(TMT6plex)	3.305e-12	72.58	1.83842e-06	4	2725.52	0.82796	0	1.05661	6	8.64719	1.05622	6	12.7975	1.03048	6	13.7726	1.07997	6	4.25282	0.776187	6	4.45928	1.01162	6	7.27092
iVITGDADIDHDQALAQAIk	5	A0A452FWD0	N-Term(TMT6plex); K20(TMT6plex)	4.899e-10	72.53	2.09426e-06	3	2565.43	0.445369	0	1.06647	5	15.0879	0.866781	5	14.6887	0.952828	5	2.57708	0.762549	5	16.0719	1.14889	5	5.64072	1.08893	5	3.4361
gLAESAcQLETLk	3	A0A452ERC8	N-Term(TMT6plex); C7(Carbamidomethyl); K13(TMT6plex)	1.23e-05	72.51	1.79535e-06	2	1878.03	-5.15745	0	0.99381	3	7.4119	0.755965	3	0.923347	0.930672	3	1.28401	0.928974	3	34.7964	1.16954	3	22.646	1.12622	3	5.56279
aVFVDLEPTVIDEIR	4	A0A452DNH9	N-Term(TMT6plex)	1.38e-06	72.51	2.09551e-06	3	1945.09	1.91026	0	1.01152	3	6.50407	0.862878	3	17.457	0.949547	3	30.3743	1.02113	4	11.5314	1.01162	4	6.55365	1.21652	4	17.221
yAIAVNDLGTEYVHR	3	A0A452DX27	N-Term(TMT6plex)	3.298e-07	72.5	1.61392e-06	3	1950.03	0.782557	0	0.992889	3	1.01655	1.05034	3	7.6475	0.987755	3	9.12585	0.989985	3	13.9077	1.0374	3	15.2632	0.991508	3	8.13958
vSVPTHPEDVGDASLTMVk	5	A0A452G5Y3	N-Term(TMT6plex); K19(TMT6plex)	3.179e-09	72.49	2.01782e-06	3	2440.32	0.62765	0	0.920688	5	8.60886	1.00267	5	4.76884	0.907981	5	10.8506	0.999548	5	12.0152	0.942792	5	5.68152	1.05661	5	6.04549
aTAIDIATSk	5	A0A452DNV9	N-Term(TMT6plex); K10(TMT6plex)	3.37e-06	72.46	2.65327e-06	2	1448.87	1.07376	0	0.975069	5	11.4914	0.938845	5	5.5847	0.886538	5	3.66365	0.920213	5	14.1774	1.07826	5	6.48849	1.14885	5	4.91689
gMTTVDDFFQGTk	7	A0A452F4M6	N-Term(TMT6plex); K13(TMT6plex)	6.388e-10	72.45	1.31405e-06	2	1904.98	0.545421	0	0.919992	7	10.5412	1.07297	7	14.8316	1.10361	7	3.5694	1.07501	7	5.08731	0.957576	7	6.6477	0.956696	7	6.58588
aAVEEGIVLGGGcALLR	5	A0A452DQM6	N-Term(TMT6plex); C13(Carbamidomethyl)	1.621e-09	72.41	1.88597e-06	2	1914.07	1.11319	0	0.963582	5	1.10856	0.961998	5	6.24461	1.02306	5	9.73373	1.04656	5	14.4916	1.03135	5	8.66897	0.957693	5	0.785159
mGLAMGGGGGASFDR	1	A0A452G6T0	N-Term(TMT6plex)	4.384e-09	72.4	5.72563e-07	2	1612.78	0.207257	0	0.983276	1		1.47418	1		1.13793	1		1.16153	1		0.648921	1		0.791777	1
mTGGGFGGcTVTLLEASAAPR	1	A0A452DRC0	N-Term(TMT6plex); C9(Carbamidomethyl)	4.34e-11	72.3	1.16885e-06	3	2282.15	1.23578	0	1.06476	1		1.09742	1		0.964765	1		1.0383	1		0.908154	1		0.98396	1
eIVHLQAGQcGNQIGAk	42	A0A452FCZ5;A0A452FM11;A0A452G3J7;A0A452FIJ2;A0A452G940;A0A452G3S8	N-Term(TMT6plex); C10(Carbamidomethyl); K17(TMT6plex)	3.081e-09	72.26	2.03842e-06	3	2281.25	0.0640963	0
aEIGEGPGTVPEHER	1	A0A452E8Y3	N-Term(Acetyl)	3.755e-05	72.25	3.12723e-07	2	1619.77	4.7247	0
aVLENNLGAAVLR	2	A0A452GAJ0	N-Term(TMT6plex)	2.132e-08	72.24	1.61498e-06	2	1568.93	0.508433	0	1.01064	2	9.7512	1.04871	2	2.72966	1.01797	2	4.73595	0.963458	2	5.3817	0.995171	2	5.27452	1.00778	2	2.12122
qQVASLIGADPR	1	A0A452F2Y5	N-Term(TMT6plex)	2.774e-05	72.2	1.82274e-06	2	1483.85	3.2029	0	1.01581	1		1.07438	1		1.02305	1		1.13761	1		0.818407	1		0.98952	1
nLHQSGFSLSGAQIDDNIPR	2	A0A452G9S2	N-Term(TMT6plex)	2.163e-10	72.18	1.65561e-06	3	2398.23	-0.604925	0	1.14758	2	0.655908	1.22676	2	18.3903	1.09904	2	5.06393	0.952737	2	6.79476	0.744061	2	14.5518	0.909393	2	14.7033
gGcEAIVDTGTSLIVGPVEEVR	1	X2J1X8	N-Term(TMT6plex); C3(Carbamidomethyl)	5.577e-10	72.17	1.62605e-06	3	2487.3	-0.117654	0	1.04685	1		0.675604	1		1.07425	1		0.804129	1		1.26135	1		1.06288	1
sDTSGDYEITLLk	2	A0A452E8W7	N-Term(TMT6plex); K13(TMT6plex)	1.218e-07	72.16	2.0555e-06	2	1900.01	-10.5005	0	1.06287	2	16.3834	0.92859	2	5.41329	1.04195	2	12.1912	1.02829	2	6.91227	0.885468	2	27.6063	1.02564	2	16.8886
eTADTDTAEQVIASFR	4	A0A452E2J7	N-Term(TMT6plex)	1.328e-09	72.14	9.34741e-07	3	1982.99	0.49161	0	1.02717	4	7.9649	1.0059	4	9.94806	1.08499	4	13.7393	0.835713	4	5.97787	0.935296	4	16.4913	1.12678	4	2.69902
qLELAcETQEEVDSWk	3	A0A452F4T8	N-Term(TMT6plex); C6(Carbamidomethyl); K16(TMT6plex)	1.827e-09	72.1	1.19619e-06	3	2423.21	-2.15063	0	0.954198	3	0.164369	1.28284	3	8.24363	0.990677	3	1.08321	1.14563	3	1.61155	0.974637	3	18.2198	0.836511	3	0.833818
gVQVETISPGDGR	9	A0A452DYZ1	N-Term(TMT6plex)	6.658e-05	71.99	1.26799e-06	2	1543.83	-0.406304	0	0.966716	9	15.502	0.920699	9	9.76642	1.00664	9	7.07972	0.963365	9	2.88438	1.07596	9	7.45173	1.045	9	10.3908
iEEELGDEAR	7	A0A452F5D8	N-Term(TMT6plex)	3.655e-07	71.9	8.87775e-07	2	1389.71	0.356332	0	0.94274	7	4.84508	1.03979	7	16.0993	0.964307	7	5.81092	1.13733	7	13.5239	0.930602	7	9.75344	0.95675	7	10.5495
lGESVQDLSSFDEYSSELk	1	A0A452EVG7	N-Term(TMT6plex); K19(TMT6plex)	5.442e-08	71.88	1.45618e-06	3	2591.31	0.0768737	0	1.0113	1		0.91126	1		1.13201	1		1.32427	1		0.709022	1		0.927936	1
dAEDAMDAMDGAVLDGR	2	A0A452EXY9	N-Term(TMT6plex)	7.299e-09	71.88	1.97834e-07	3	1980.88	0.110673	0	1.08487	2	18.5142	0.946099	2	23.0229	1.18271	2	15.4715	0.940703	2	13.2238	1.00747	2	10.7804	0.826607	2	1.99515
qNDVFGEADQ	2	A0A452E811	N-Term(TMT6plex)	3.885e-05	71.81	4.1528e-07	2	1351.63	0.410674	0	0.95868	2	9.1798	1.31879	2	17.9677	0.914196	2	17.2735	1.34017	2	17.8983	0.705364	2	17.8402	0.876525	2	0.318262
gEGGILINSQGER	6	A0A452F2G7	N-Term(TMT6plex)	8.63e-05	71.81	1.72704e-06	2	1558.84	-1.20841	0	1.03713	6	9.12822	0.743997	6	6.77288	0.897749	6	10.1331	0.662741	6	21.5773	1.47405	6	17.4159	1.0967	6	9.57164
gGSAAATSNPHHDNVR	2	A0A452DQJ5	N-Term(TMT6plex)	3.332e-09	71.78	8.56229e-07	3	1819.9	2.17999	0	0.867208	2	11.7868	0.832703	2	21.0089	1.01015	2	0.354145	0.928368	2	17.9161	1.15864	2	15.957	1.17148	2	1.53654
qQLSAEELDAQLDAYNAR	5	A0A452F0H2	N-Term(TMT6plex)	3.756e-07	71.78	1.32417e-06	3	2264.14	0.894895	0	0.80481	5	11.8879	1.02588	5	18.6946	0.883332	5	6.47269	0.829163	5	22.6321	1.20016	5	28.5282	1.09053	5	14.415
emEENFSVEAANYQDTIGR	4	A0A452FE94	N-Term(TMT6plex); M2(Oxidation)	2.768e-10	71.72	2.15353e-07	3	2448.12	0.398589	0	1.07495	4	10.5956	0.825144	4	3.70539	1.04563	4	16.3907	0.854833	4	12.6962	1.13261	4	1.95578	0.959527	4	1.91267
aQAVLEEDHYGmEDVk	2	A0A452DQ06	N-Term(TMT6plex); M12(Oxidation); K16(TMT6plex)	1.078e-08	71.71	1.84821e-06	3	2308.15	0.454776	0	1.10315	2	1.19138	0.873193	2	6.66075	1.06721	2	0.458393	0.897337	2	3.35242	1.02033	2	2.4623	1.02094	2	5.19682
aQPVQVAEGSEPDSFWEALGGk	6	A0A452FI32	N-Term(TMT6plex); K22(TMT6plex)	2.542e-09	71.7	1.62936e-06	3	2760.42	-0.136505	0	0.975327	6	7.93719	1.01612	6	11.8794	1.00063	6	7.18638	0.966556	6	16.8908	1.07549	6	4.89982	1.0892	6	4.32178
sMLQATAEANNLAAAASAk	1	A0A452FNH4	N-Term(TMT6plex); K19(TMT6plex)	1.803e-09	71.7	2.25474e-06	3	2291.24	-0.73678	0	0.99066	1		1.08923	1		1.18564	1		1.17246	1		0.767386	1		0.870069	1
aQFGQPEILIGTIPGAGGTQR	8	A0A452DLQ9	N-Term(TMT6plex)	4.724e-07	71.68	2.11912e-06	2	2340.28	-1.99158	0	0.987633	8	17.6076	1.16099	8	21.382	0.963197	8	11.741	1.05393	8	19.1321	0.834006	8	13.267	1.00538	8	20.6044
gSPHFNPDPDAETLYk	1	A0A452DJW6	N-Term(TMT6plex); K16(TMT6plex)	4.23e-08	71.66	1.56938e-06	3	2246.15	0.820946	0	0.846087	1		0.864976	1		0.974323	1		0.920849	1		1.18932	1		1.20508	1
sQTEEDcTEELFDFLHAR	3	A0A452EIU9	N-Term(TMT6plex); C7(Carbamidomethyl)	5.449e-08	71.63	1.85508e-07	3	2456.12	-0.0801899	0	0.813087	3	1.31189	1.22883	3	25.1759	0.912261	3	2.63347	1.1037	3	1.5262	1.1532	3	6.90239	1.04394	3	3.62353
iTQLVSDQANQVLVR	3	A0A452G2R5	N-Term(TMT6plex)	4.495e-09	71.6	2.05128e-06	3	1913.1	0.68435	0	1.02735	3	2.88079	1.19853	3	2.14247	1.03214	3	5.75654	1.14709	3	15.4788	0.87362	3	7.32446	0.91825	3	3.08285
eLYSEILDTR	2	A0A452EXU6	N-Term(TMT6plex)	3.684e-05	71.56	1.80842e-06	2	1467.79	2.04431	0	1.01543	2	0.573893	0.869123	2	29.6699	1.03925	2	4.1402	0.795141	2	6.4108	1.21935	2	12.5288	1.03334	2	2.24793
tIGGGDDSFNTFFSETGAGk	28	A0A452F3L8	N-Term(TMT6plex); K20(TMT6plex)	2.921e-10	71.5	1.37341e-06	3	2466.22	-0.0154253	0	1.13257	28	13.3875	1.04938	28	7.31815	1.07353	28	5.83155	0.978186	28	5.91769	0.861118	28	16.3808	0.91922	28	7.83385
yQAVTATLEEk	3	A0A452ECW3	N-Term(TMT6plex); K11(TMT6plex)	5.983e-08	71.46	2.58648e-06	2	1710.97	0.47355	0	1.17831	3	11.0566	0.877266	3	8.89981	1.15649	3	4.24837	1.02663	3	6.48545	0.785471	3	4.48965	0.946819	3	2.78631
lIEVGPSGAQFLGk	2	A0A452F4F3	N-Term(TMT6plex); K14(TMT6plex)	7.044e-07	71.41	2.08158e-06	2	1874.11	-0.1705	0	1.0186	2	9.35774	1.31135	2	15.1878	1.05287	2	6.33211	1.13247	2	1.17626	0.759022	2	6.24128	0.839079	2	28.9367
lGADAVGMSTVPEVIVAR	4	A0A452E3Q3	N-Term(TMT6plex)	3.411e-08	71.35	2.60153e-06	2	2014.12	-0.612181	0	1.11105	4	12.6386	1.08696	4	3.40316	1.01334	4	2.12304	0.981174	4	7.30073	0.872963	4	21.2951	0.934528	4	10.6258
yLSEVASGDNk	6	A0A452ETA1	N-Term(TMT6plex); K11(TMT6plex)	2.658e-06	71.32	2.15099e-06	2	1640.89	-0.992297	0	1.16417	6	9.27419	0.937081	6	10.1904	1.01662	6	7.69853	0.984483	6	11.6116	0.878572	6	11.2217	0.976509	6	6.60949
sEVQAMLGQSTEELR	6	A0A452FL25	N-Term(TMT6plex)	2.639e-11	71.3	1.46409e-06	2	1906.98	0.729027	0	1.08727	6	12.1437	0.850849	6	3.83039	1.09839	6	4.6726	0.99285	6	9.76296	1.05624	6	26.1873	0.981234	6	7.07893
lIVDEAINEDNSVVSLSQPk	7	A0A452F4B6	N-Term(TMT6plex); K20(TMT6plex)	5.224e-09	71.25	2.78211e-06	3	2628.45	-0.787275	0	0.927399	7	2.15427	0.961812	7	22.7196	0.994778	7	6.3084	1.06614	7	3.61871	1.02225	7	8.06015	0.970007	7	3.44367
iVSAGEQQSPQPASGASSWPITGGR	3	A0A452ENM0	N-Term(TMT6plex)	2.812e-12	71.25	1.74725e-06	3	2697.38	-0.453879	0	1.05295	3	5.71401	1.06806	2	0.829257	1.18852	3	30.4604	1.11507	2	7.02634	0.733893	2	24.8489	1.01476	2	2.3226
aAGDGDcGSTHSR	6	A0A452FQK7	N-Term(TMT6plex); C7(Carbamidomethyl)	3.23e-07	71.06	1.48852e-07	3	1519.67	-2.94736	0	0.818733	6	11.997	0.960303	6	14.8335	0.975143	6	4.79074	0.788733	6	18.782	1.36033	6	3.37289	1.04924	6	6.48021
eGIEcEVINLR	3	A0A452EB05	N-Term(TMT6plex); C5(Carbamidomethyl)	3.976e-07	71.06	1.84889e-06	2	1560.83	0.695987	0	0.971568	3	7.89049	0.865296	3	2.332	1.07336	3	1.50883	0.814381	3	0.212371	1.34337	3	4.63099	0.952278	3	0.484136
tAAGYGDFSEPLEVTTNTVPSR	2	A0A452G0A9	N-Term(TMT6plex)	2.153e-08	71.03	1.34895e-06	3	2541.27	-0.688675	0	1.03955	2	12.2101	0.874277	2	3.59061	0.865761	2	17.3467	0.871957	2	16.8969	1.33112	2	24.0079	0.959927	2	19.5342
aQAVHPGYGFLSENk	3	A0A452DUI2	N-Term(TMT6plex); K15(TMT6plex)	3.28e-08	70.95	2.68779e-06	3	2076.13	-0.148195	0	0.999136	3	9.65143	1.15973	3	2.84878	1.06466	3	3.80105	1.07666	3	3.30162	0.892389	3	3.07869	0.960303	3	8.33601
sVQLSWTPGDDNNSPITk	4	A0A452G8T1	N-Term(TMT6plex); K18(TMT6plex)	2.231e-08	70.95	2.4146e-06	3	2417.27	0.0170262	0	1.07474	4	2.42073	1.12869	4	3.93452	1.00938	4	2.33186	1.03681	4	7.2793	0.855021	4	10.0769	0.940024	4	4.60843
qSDVMIVAGTLTNk	5	A5JST5	N-Term(TMT6plex); K14(TMT6plex)	1.303e-08	70.95	3.04938e-06	2	1935.1	-0.58684	0	1.03902	5	2.28038	1.16029	5	8.18682	1.12775	5	2.99613	1.19555	5	3.95841	0.726312	5	16.1422	0.84734	5	6.05263
tAEAAAAALGTVAAAAAVAGLATTGPAk	1	A0A452EI94	N-Term(TMT6plex); K28(TMT6plex)	5.124e-10	70.91	2.22609e-06	3	2825.62	0.442425	0	1.30623	1		0.915666	1		0.990474	1		0.974079	1		0.813917	1		0.974956	1
nINADEAAAMGAVYQAAALSk	2	A0A452F116	N-Term(TMT6plex); K21(TMT6plex)	8.374e-11	70.9	2.38972e-06	3	2537.35	4.48784	0	1.29075	2	7.69875	1.07973	2	18.1944	0.970896	2	9.71331	0.950962	2	7.50655	0.824837	2	15.507	0.896222	2	6.26492
iQTLSAIDTIk	5	A0A452G8C2	N-Term(TMT6plex); K11(TMT6plex)	1.809e-08	70.89	2.50522e-06	2	1661.02	-1.27665	0	1.07498	5	1.3016	1.20719	5	1.64517	0.976822	5	2.62701	1.19456	5	1.56453	0.782985	5	4.50856	0.890912	5	2.62718
qTIDNSQGAYQEAFDISkk	5	A0A452ECX7	N-Term(TMT6plex); K18(TMT6plex); K19(TMT6plex)	1.73e-09	70.88	2.64164e-06	4	2830.51	-1.85926	1	1.11479	5	7.44461	0.978415	5	1.46683	1.05281	5	12.9211	0.991501	5	4.83554	0.83748	5	10.7512	1.00128	5	6.05309
aSSEGSAAAGAGLDSLHk	2	A0A452FGQ3	N-Term(TMT6plex); K18(TMT6plex)	2.079e-11	70.84	2.34055e-06	3	2087.11	-3.08444	0	0.897355	2	15.8391	0.995745	2	13.387	0.95459	2	4.27381	0.928882	2	10.9999	1.03395	2	5.24669	1.21357	2	1.62851
qAAEEQAQAQAQAQAAAEk	4	A0A452FMX3	N-Term(TMT6plex); K19(TMT6plex)	8.965e-10	70.8	2.86959e-06	3	2400.25	-1.41858	0	0.972891	4	10.6374	0.930982	4	11.0307	0.924071	4	4.71698	0.868494	4	2.25748	1.18521	4	7.21759	1.0381	4	10.8803
dMLcSQEETFGPVAPVIk	8	A0A452FEB8	N-Term(TMT6plex); C4(Carbamidomethyl); K18(TMT6plex)	1.298e-11	70.79	2.96374e-06	3	2479.3	0.527213	0	0.927952	8	13.2173	1.01172	8	15.0795	1.07126	8	7.98615	0.87869	8	13.0672	1.054	8	12.5724	1.05677	8	10.63
lLTAQEQPVYI	2	A0A452EXJ9	N-Term(TMT6plex)	4.028e-05	70.73	3.38534e-06	2	1503.86	0.929352	0	0.830011	2	10.1983	1.24753	2	17.9638	0.910101	2	14.7444	1.01051	2	2.95816	1.257	2	21.0898	0.847802	2	5.38082
iDSLSAQLSQLQk	2	A0A452FQ33	N-Term(TMT6plex); K13(TMT6plex)	3.896e-09	70.66	3.01084e-06	2	1889.11	0.921664	0	1.17267	2	5.2428	1.09087	2	0.0912768	1.06051	2	6.92434	0.989584	2	9.67457	0.786391	2	5.95361	0.943588	2	0.232804
gTGGVDTAAVGGVFDVSNADR	32	A0A452F2L8	N-Term(TMT6plex)	3.952e-12	70.65	1.73921e-06	3	2194.09	-0.17972	0	0.947681	32	14.364	1.00512	32	16.6181	1.00862	32	5.92651	0.917377	32	13.8387	1.10411	32	15.4579	1.06982	32	10.627
lGGSAVISLEGkPL	9	A0A452FYV6	N-Term(TMT6plex); K12(TMT6plex)	4.305e-10	70.62	2.22809e-06	2	1799.1	-0.293444	0	1.02141	9	4.57506	1.21201	9	4.62524	1.05031	9	7.10035	1.2282	9	13.9509	0.738064	9	6.50772	0.912016	9	2.12933
vPSALAPASQEPSPAASAEADGk	5	A0A452FVT3	N-Term(TMT6plex); K23(TMT6plex)	9.136e-09	70.6	2.83063e-06	3	2609.38	0.473219	0	1.13707	5	5.48239	0.830224	5	12.6424	0.985225	5	3.18047	0.842218	5	3.34053	1.0477	5	9.77283	1.07193	5	2.96467
iMDPNIVGSEHYDVAR	11	A0A452E573	N-Term(TMT6plex)	1.235e-07	70.5	1.34133e-06	3	2045.03	0.547254	0	0.930432	11	9.22678	0.990689	11	17.627	1.00883	11	11.8838	0.960324	11	19.1583	1.07283	11	15.649	1.04399	11	17.19
lASLPTTLDPAEYDISSETR	6	A0A452EJU6	N-Term(TMT6plex)	4.032e-09	70.48	2.41748e-06	3	2408.24	-0.0624107	0	1.08203	6	4.56999	0.992948	6	17.5369	0.977748	6	3.61339	0.997846	6	6.39944	1.01928	6	14.0674	1.01187	6	10.9093
lkPDTPYTITVSSLYPDGEGGR	2	A0A452F834	N-Term(TMT6plex); K2(TMT6plex)	2.92e-07	70.47	2.60254e-06	3	2824.53	5.0404	0	1.00453	2	9.43894	1.15004	2	2.20809	1.03151	2	6.40304	1.00452	2	6.37797	0.884718	2	7.44393	1.00141	2	2.59181
tTTTNTQAEGDDEAALLER	1	A0A452FKL8	N-Term(TMT6plex)	1.293e-07	70.41	8.82616e-07	3	2265.1	-2.07836	0	0.635721	1					1.48479	1		1.5668	1		2.11268	1
eALGPAGISETENSSQDALGLSk	1	A0A452DTE3	N-Term(TMT6plex); K23(TMT6plex)	2.568e-06	70.33	2.81756e-06	3	2732.44	2.0421	0	0.853879	1		1.08111	1		1.10353	1		1.07936	1		0.893083	1		1.06756	1
nNLAGAEELFAR	7	A0A452G572	N-Term(TMT6plex)	1.749e-07	70.27	2.66412e-06	3	1533.82	0.986341	0	1.11311	7	4.29194	1.22299	7	11.6002	1.01325	7	10.2879	1.265	7	17.2648	0.805257	7	28.3975	0.780304	7	14.4889
lVSIGAEEIVDGNAk	1	A0A452E7B9	N-Term(TMT6plex); K15(TMT6plex)	2.726e-08	70.24	3.17463e-06	3	1973.13	1.1328	0	1.14532	1		0.896309	1		1.08609	1		0.78555	1		1.01071	1		1.0613	1
lTGTDGTPPGFLLk	4	A0A452FB58	N-Term(TMT6plex); K14(TMT6plex)	3.525e-08	70.24	3.06581e-06	2	1875.1	-0.561661	0	1.26259	4	12.8011	1.21673	4	19.3406	1.02819	4	8.38752	0.903018	4	17.0246	0.758233	4	4.31952	0.895159	4	2.70333
dYQYGDQGIDY	4	A0A452FMK7	N-Term(TMT6plex)	3.248e-05	70.24	2.36559e-07	2	1565.7	-0.251135	0	1.25202	4	7.42485	0.786419	2	18.5385	1.14078	4	1.3111	0.674856	3	29.8102	1.28569	4	22.361	1.14453	4	9.22965
qTQTFTTYSDNQPGVLIQVYEGER	3	A0A452EYF6;A0A452EYE8	N-Term(TMT6plex)	5.816e-10	70.22	1.72535e-06	3	3003.49	-0.918811	0
qYPWGVVQVENENHcDFVk	3	A0A452FGM9;A0A452EK25	N-Term(TMT6plex); C15(Carbamidomethyl); K19(TMT6plex)	6.599e-11	70.21	1.93418e-06	3	2806.4	-1.70045	0
mAEGGSGDVDDVGDcPGAR	2	A0A452DPK1	N-Term(TMT6plex); C15(Carbamidomethyl)	1.024e-06	70.18	9.57128e-08	3	2093.91	-0.566694	0	1.0046	2	10.1316	0.903353	2	12.2506	1.00784	2	2.05823	0.945539	2	31.1898	1.00463	2	5.33238	1.10284	2	15.7309
sAVGFEYQGk	5	A0A452G9B4	N-Term(TMT6plex); K10(TMT6plex)	1.287e-06	70.11	2.59835e-06	2	1543.85	-0.795169	0	1.0785	5	9.73613	1.04235	5	6.65874	1.0671	5	9.52284	1.01034	5	6.19864	0.866605	5	15.1935	0.99175	5	11.5937
lSPITSDPTEAAAVGAVEASFk	4	A0A452EU77	N-Term(TMT6plex); K22(TMT6plex)	4.693e-09	70.11	3.42709e-06	3	2619.43	-0.849712	0	1.01288	4	3.288	1.07412	4	3.85538	1.06045	4	8.34552	1.01335	4	4.75798	0.885817	4	8.15369	0.992807	4	2.30983
tEcYGYALADATR	3	A0A452FYS8	N-Term(TMT6plex); C3(Carbamidomethyl)	3.282e-08	70.11	5.26494e-07	2	1719.82	-2.07399	0	1.15009	3	2.42823	1.03294	3	12.6873	0.99466	3	3.68726	1.14014	3	6.44701	0.854813	3	26.3059	0.811491	3	9.84618
dIGAIAQVHAENGDIIAEEQQR	2	A0A452G9S2	N-Term(TMT6plex)	1.578e-12	70.08	2.95506e-06	3	2606.34	-0.553926	0	0.988155	2	0.961841	0.720102	2	14.857	0.855997	2	9.39935	0.990837	2	0.480681	1.32999	2	2.25024	1.04255	2	17.5679
gVDIVMDPLGGSDTAk	6	A0A452EGM8	N-Term(TMT6plex); K16(TMT6plex)	9.641e-09	70.03	3.44611e-06	2	2033.1	-0.945259	0	0.839079	6	12.5287	0.957545	6	8.58645	1.02822	6	4.68709	1.16171	6	3.79824	1.13764	6	5.55442	1.01874	6	2.82862
yLASASTmDHAR	10	A0A452DLG6;A0A452DL22	N-Term(TMT6plex); M8(Oxidation)	4.44e-06	70.02	1.09992e-06	3	1567.77	0.0366717	0
eGGSIPVTLTFQEATGk	2	A0A452DJZ6	N-Term(TMT6plex); K17(TMT6plex)	1.68e-06	69.99	3.93405e-06	2	2193.23	7.69862	0	0.830433	2	7.20502	0.910732	2	29.6416	1.21961	2	7.43792	0.947489	2	25.1859	0.955465	2	18.1039	1.12871	2	7.79471
fFEHFGDLSSADAVLGNAk	5	A0A452FX49	N-Term(TMT6plex); K19(TMT6plex)	3.761e-10	69.99	3.15225e-06	3	2483.3	0.0813973	0	0.978645	5	0.557334	1.4094	5	21.8764	1.53366	5	16.0726	0.706431	5	20.8917	0.949166	5	4.14781	0.50948	5	35.5966
eHINLGcDVDFDIAGPSIR	2	A0A452FXM5	N-Term(TMT6plex); C7(Carbamidomethyl)	1.2e-07	69.96	1.55425e-06	3	2357.17	-0.466885	0	1.00226	2	4.07893	1.02833	2	2.0997	0.956118	2	5.154	1.02778	2	2.07263	1.05853	2	11.4127	0.962673	2	8.88615
qIGENLIVPGGVk	10	A0A452G9S2;A0A452F078	N-Term(TMT6plex); K13(TMT6plex)	1.059e-09	69.95	2.26594e-06	2	1782.09	0.423087	0
lATATFAGIENk	5	A0A452DTX3	N-Term(TMT6plex); K12(TMT6plex)	2.148e-09	69.95	3.73273e-06	2	1693.99	0.783165	0	1.05996	5	2.00416	1.31996	5	4.12647	1.09131	5	3.32691	1.17439	5	2.76667	0.69004	5	4.08752	0.829356	5	8.82176
vAELEEEQSQGSSSYSDWVk	6	A0A452EVL8	N-Term(TMT6plex); K20(TMT6plex)	1.359e-10	69.91	1.8428e-06	3	2716.34	0.766939	0	0.924759	6	12.9697	1.11054	6	3.96026	1.03322	6	7.16078	1.11528	6	9.66074	0.932321	6	10.5883	0.964666	6	6.06516
vAAYAAQLEQYQk	4	A0A452FD76	N-Term(TMT6plex); K13(TMT6plex)	8.869e-11	69.9	3.45873e-06	2	1941.08	-1.50054	0	0.998806	4	7.18226	1.13301	4	9.15473	0.928714	4	5.23279	1.32393	4	10.3243	0.833558	4	4.99848	0.833491	4	1.73264
sAAEEAGVFHR	2	A0A452F948	N-Term(Acetyl)	3.001e-05	69.89	3.2308e-07	2	1215.58	0.32486	0
lTPITYPQGLAMAk	2	A0A452FVD3	N-Term(TMT6plex); K14(TMT6plex)	3.904e-07	69.89	3.37439e-06	2	1962.15	-2.33623	0	1.03131	2	0.705479	1.23112	2	5.76905	1.03574	2	0.421605	1.21796	2	1.33184	0.762946	2	0.0980982	0.831598	2	2.3059
lVSQDNFGFDLPAVEAATk	10	A0A452ENG9	N-Term(TMT6plex); K19(TMT6plex)	1.949e-09	69.88	3.79338e-06	3	2480.36	5.13039	0	0.965023	10	6.38487	1.12058	10	6.16803	0.996696	10	4.79457	1.1015	10	8.41491	0.955691	10	8.23147	0.954587	10	4.73759
qLLTLDAVDPQGEEk	1	A0A452EA46	N-Term(TMT6plex); K15(TMT6plex)	9.057e-08	69.88	3.67002e-06	3	2114.17	-1.50623	0	1.01581	1		1.05781	1		1.02507	1		1.16406	1		0.849314	1		0.942782	1
mDPNTIIEALR	1	A0A452FYG8	N-Term(Acetyl)	0.0003652	69.86	1.06374e-06	2	1314.67	0.373318	0
dLGMTDAFEEAR	1	A0A452G9Y1	N-Term(TMT6plex)	1.968e-07	69.85	9.00574e-07	2	1583.76	0.0761403	0	0.774559	1		0.935142	1		1.00655	1		1.07722	1		1.23997	1		1.00401	1
aITIAGVPQSVTEcVk	3	A0A452DVL8	N-Term(TMT6plex); C14(Carbamidomethyl); K16(TMT6plex)	4.542e-10	69.76	3.6513e-06	2	2131.22	-0.804293	0	0.870134	3	28.7948	1.38237	3	10.1237	1.00335	3	1.79463	1.04706	3	1.07509	1.01561	3	18.0251	0.822211	3	1.2058
aLSAGNIDDALQcYSEAIk	3	A0A452E5N4	N-Term(TMT6plex); C13(Carbamidomethyl); K19(TMT6plex)	1.412e-09	69.75	3.09832e-06	3	2497.3	0.655156	0	1.10532	3	3.08307	0.791051	3	7.7181	1.10211	3	12.7567	0.9556	3	2.84525	1.26406	3	5.90187	0.834447	3	8.0904
sATQELFEEk	9	A0A452DLW3	N-Term(TMT6plex); K10(TMT6plex)	3.798e-08	69.63	3.39746e-06	2	1639.9	0.645188	0	1.01081	9	12.2029	1.09048	9	3.02628	0.978632	9	7.94276	1.08161	9	6.52963	0.942936	9	19.8664	0.930489	9	6.20515
aTSDEVLQSDLSAHYIPk	2	A0A452G9C7	N-Term(TMT6plex); K18(TMT6plex)	1.267e-09	69.61	3.78509e-06	3	2432.31	2.74008	0	0.982516	2	0.434452	0.82381	2	9.40355	0.899747	2	7.84418	0.771002	2	1.53379	1.34221	2	4.25353	1.14681	2	4.02389
nSLESYAFNMk	6	A0A452EYF6;A0A452EYE8	N-Term(TMT6plex); K11(TMT6plex)	2.399e-07	69.59	2.69806e-06	2	1761.92	-0.0790185	0
nILHTQQELSTVLTk	2	A0A452DU29	N-Term(TMT6plex); K15(TMT6plex)	2.813e-08	69.59	3.40142e-06	3	2183.28	-0.10351	0	1.14081	2	10.9513	1.32662	2	3.86444	0.978053	2	1.90041	1.15276	2	5.02983	0.706966	2	14.0305	0.811339	2	13.7054
lIAPVAGEEGAIPNNk	10	A0A452E480	N-Term(TMT6plex); K16(TMT6plex)	4.429e-09	69.57	3.54961e-06	3	2051.19	1.19726	0	0.99947	10	6.24911	1.02354	10	10.3142	0.993907	10	4.44689	0.900989	10	2.75265	1.1382	10	10.0438	0.991219	10	4.6936
tVEGAGSIAAATGFGk	6	A0A452EBU9	N-Term(TMT6plex); K16(TMT6plex)	3.634e-07	69.57	3.94708e-06	2	1895.07	1.13576	0	1.13811	6	10.6964	1.20246	6	13.9398	1.0365	6	6.98844	1.04999	6	7.43197	0.816571	6	11.69	0.840218	6	7.05042
gLVYETSVLDPDEGIR	6	A0A452GAH2	N-Term(TMT6plex)	1.51e-08	69.57	2.44553e-06	3	1992.05	-1.79872	0	0.906513	6	12.482	0.885935	6	12.5391	0.913968	6	5.67713	0.827227	6	4.23449	1.22808	6	8.96494	1.14282	6	4.57421
lNLGGSSEDSFVEIR	2	A0A452F254	N-Term(TMT6plex)	3.955e-12	69.53	2.82474e-06	2	1851.97	0.505777	0	1.02296	2	1.20008	1.07788	2	3.78232	1.02381	2	0.29101	1.03544	2	6.02492	0.926515	2	6.93784	0.969324	2	0.877457
vMTIPYQPMPASSPVIcAGGQDR	3	A0A452DVL8	N-Term(TMT6plex); C17(Carbamidomethyl)	2.795e-09	69.46	1.90243e-06	3	2704.35	1.02454	0	0.965234	3	6.23839	1.13506	3	6.62554	1.22157	3	2.37345	1.09636	3	0.547185	0.708654	3	9.68781	0.980182	3	1.43895
vkPVFEEPPNPTNVEVSLQQMk	6	A0A452FSM2	N-Term(TMT6plex); K2(TMT6plex); K22(TMT6plex)	1.601e-08	69.44	3.06022e-06	3	3197.79	2.56634	0	0.960114	6	10.7933	1.01836	6	6.7556	0.956105	6	7.16483	1.2257	6	12.3041	0.806616	6	10.1279	0.979384	6	12.2177
vLNNmEIGTSLFDEEGSk	3	A0A452E104	N-Term(TMT6plex); M5(Oxidation); K18(TMT6plex)	5.882e-10	69.42	2.99434e-06	3	2457.26	-0.411391	0	1.24776	3	3.86525	0.761	3	2.57731	0.883464	3	5.55375	0.813987	3	0.658381	1.11511	3	1.36255	1.10997	3	5.28282
gSPDASEPPLVFVGk	4	A0A452DVV1	N-Term(TMT6plex); K15(TMT6plex)	4.511e-06	69.41	3.78592e-06	2	1958.1	0.892124	0	0.964976	4	3.49094	1.00032	4	2.79886	0.930681	4	4.87939	1.09705	4	10.6083	1.09537	4	4.1985	1.01829	4	4.77815
rGTGGVDTAATGSVFDISNLDR	3	A0A452F5T2	N-Term(TMT6plex)	6.462e-11	69.39	2.877e-06	3	2438.25	0.524179	1	1.12545	3	20.5083	1.12726	3	6.11988	0.901117	3	0.475296	1.0084	3	5.13966	0.757937	3	19.825	0.920771	3	23.0545
iLQDGGLQVVEk	4	A0A452F571	N-Term(TMT6plex); K12(TMT6plex)	5.405e-08	69.39	3.35458e-06	2	1757.05	-2.61422	0	0.918795	4	1.94992	1.12757	4	2.607	1.15976	4	0.428336	1.05005	4	4.07444	0.913155	4	1.9759	0.911785	4	2.69838
gEFYNEASNLQVAIR	4	A0A452FQM6	N-Term(TMT6plex)	1.445e-11	69.37	2.82091e-06	2	1940.01	2.16135	0	0.991567	4	20.0316	0.861666	4	16.3675	0.949597	4	9.18182	0.754449	4	10.3606	1.29504	4	25.55	1.08108	4	13.7909
sAYDSTMETMNYTQIR	3	A0A452FSH4	N-Term(TMT6plex)	3.611e-07	69.34	4.5983e-07	3	2139.99	-1.777	0	0.931299	3	6.40146	0.962848	3	1.4437	1.14045	3	2.85055	1.01331	3	7.41898	0.899649	3	6.2698	1.10956	3	2.9835
vLNNMEIGTSLFDEEGSk	4	A0A452E104	N-Term(TMT6plex); K18(TMT6plex)	2.055e-08	69.32	3.3857e-06	3	2441.27	2.17824	0	1.36576	4	5.93341	0.727475	4	8.22791	0.835636	4	6.29948	0.742459	4	13.1171	1.15759	4	5.33882	1.06691	4	3.6893
tDVETTYADFIASGR	1	A0A452FQ82	N-Term(Acetyl)	0.0001017	69.32	4.50257e-07	2	1687.78	0.154818	0
qVVDSAYEVIk	5	A0A452DP35	N-Term(TMT6plex); K11(TMT6plex)	5.351e-08	69.31	4.13199e-06	2	1708.99	0.195379	0	1.26619	5	8.87566	0.7649	5	11.65	0.904766	5	6.83916	0.834155	5	16.7769	0.981358	5	2.63485	1.1436	5	4.507
aQLQEQVQALEESLk	2	A0A452DUZ1	N-Term(TMT6plex); K15(TMT6plex)	2.335e-08	69.31	3.90927e-06	3	2172.24	4.41135	0	1.02583	2	3.35222	0.809972	2	24.7327	1.04231	2	14.5861	0.754942	2	3.63223	1.15763	2	1.26857	1.15484	2	17.1802
nITYLPAGQSVLLQLPQ	3	A0A452ECC6	N-Term(TMT6plex)	4.371e-07	69.27	3.70292e-06	2	2084.2	1.04792	0	0.981888	3	1.47989	1.06293	3	40.5104	1.13326	3	0.265094	1.10554	3	23.0384	0.888299	3	47.9072	0.690228	3	5.26033
yVVVTGITPTPLGEGk	3	A0A452DNI3	N-Term(TMT6plex); K16(TMT6plex)	6.454e-08	69.27	3.697e-06	3	2089.23	1.58038	0	1.02707	3	3.91373	1.09904	3	2.56127	1.04026	3	4.54105	1.03622	3	1.6776	0.889604	3	4.62472	1.01419	3	4.96003
gAAQNIIPASTGAAk	28	A0A452FNW6	N-Term(TMT6plex); K15(TMT6plex)	1.005e-06	69.18	3.95559e-06	2	1828.06	-2.85044	0	0.965652	28	10.3859	1.04493	27	9.79965	0.98861	28	4.37183	1.14227	28	9.14496	0.961809	28	11.4579	1.0114	28	6.10882
aEPAEAQSEEEEIEAR	2	A0A452DLW3	N-Term(TMT6plex)	1.136e-08	69.09	8.07684e-07	3	2016.96	0.516671	0	1.0685	2	6.42872	0.703026	1		1.01522	2	12.5781	0.809144	2	16.0667	1.49775	2	29.5442	1.03816	2	0.948031
kGIVDQSQQAYQEAFEISk	8	A0A097C2Z1	N-Term(TMT6plex); K1(TMT6plex); K19(TMT6plex)	4.001e-12	69.06	4.37682e-06	3	2856.57	0.499416	1	1.13515	8	2.69084	1.10361	8	6.21164	1.00396	8	5.53653	0.987189	8	4.13066	0.942419	8	6.01849	0.938304	8	4.55829
mINLSVPDTIDER	5	A0A452F5Y9;A0A452DVP7	N-Term(TMT6plex)	7.348e-05	69.01	3.67389e-06	2	1731.91	-0.757245	0
qVVAVTGDGTNDGPALk	8	A0A452FXU9;A0A452FK33;A0A452DLK2	N-Term(TMT6plex); K17(TMT6plex)	2.938e-07	68.96	4.21831e-06	3	2100.17	-1.18923	0
lLSQSNIQQSDYSTALk	2	A0A452EZP6	N-Term(TMT6plex); K17(TMT6plex)	6.281e-08	68.93	4.25394e-06	3	2354.3	2.73606	0	1.03317	2	3.34528	1.06383	2	1.70443	1.06388	2	2.84954	1.15552	2	1.54914	0.739013	2	0.55212	0.997507	2	9.1789
qASEQNWANYSAEQNR	5	A0A452DQ32	N-Term(TMT6plex)	2.78e-07	68.91	6.2979e-07	3	2124.99	0.332847	0	0.95769	5	17.3905	0.938835	5	13.9038	0.913505	5	15.5017	0.998511	5	7.47713	1.26799	5	6.98064	1.00379	5	11.2939
sVGNTIDPVILFQk	5	A0A452EI94	N-Term(TMT6plex); K14(TMT6plex)	3.063e-08	68.88	4.38732e-06	2	1989.18	1.39088	0	1.085	5	15.712	1.24293	5	14.067	0.968315	5	8.15501	1.11671	5	2.78159	0.737326	5	8.82112	0.868685	5	4.38997
yAAVTQFEATDAR	4	A0A452FQK2	N-Term(TMT6plex)	1.292e-06	68.86	2.15828e-06	2	1671.85	-0.0561444	0	1.08539	4	1.94629	0.961008	4	20.3273	1.01312	4	4.49263	0.94861	4	10.5277	1.0047	4	9.3861	0.963789	4	6.70458
gVAASTSDPAAAHAMLDSAR	2	A0A452FHY8	N-Term(TMT6plex)	1.571e-09	68.85	2.19584e-06	3	2128.06	-0.295469	0	0.862939	2	7.34227	1.02769	2	1.8773	0.864473	2	10.4591	1.0874	2	10.8463	1.19487	2	14.1995	1.00304	2	2.26635
sFYPEEVSSMVLTk	10	A0A452EYF6;A0A452EYE8	N-Term(TMT6plex); K14(TMT6plex)	8.59e-06	68.84	4.31036e-06	2	2075.12	0.944918	0
gGSGEGSEEAGTESLQPVGVSAk	2	A0A452E2B2	N-Term(TMT6plex); K23(TMT6plex)	3.84e-08	68.79	3.07201e-06	3	2591.32	-0.883741	0	0.916743	2	9.72437	0.911746	2	9.46165	0.92668	2	17.4936	1.04876	2	3.61793	1.18818	2	20.4177	0.996321	2	10.6701
gAEASAAAk	1	A0A452FPL9	N-Term(TMT6plex); K9(TMT6plex)	4.546e-05	68.72	5.16293e-06	2	1233.72	-0.685147	0	0.890716	1		1.0743	1		1.16449	1		0.885839	1		1.08675	1		0.971962	1
vVEIAPAAHLDPQLR	2	A0A452FMR3	N-Term(TMT6plex)	2.4e-07	68.67	4.14286e-06	3	1858.08	0.350546	0	0.952067	2	6.0311	1.06458	2	25.7722	0.934537	2	2.5687	1.04997	2	4.70777	1.00823	2	6.09947	1.03139	2	10.6593
aYAALAALEk	3	A0A452FZZ3	N-Term(TMT6plex); K10(TMT6plex)	2.676e-07	68.66	4.74463e-06	2	1478.9	1.09179	0	0.972519	3	9.53773	1.05919	3	9.3863	1.11477	3	6.10699	1.06405	3	12.5355	0.914562	3	8.86098	0.936967	3	5.96049
vDkGVVPLAGTDGETTTQGLDGLSER	9	A0A452DZ43	N-Term(TMT6plex); K3(TMT6plex)	4.938e-10	68.64	4.73918e-06	4	3073.64	-0.760736	1	1.11212	9	7.37642	0.990062	8	13.4835	0.996531	8	12.1845	0.949879	8	6.50544	1.02105	8	10.0363	1.01944	9	5.10149
gVVQDLQQAVSk	8	A0A452E8C0	N-Term(TMT6plex); K12(TMT6plex)	9.597e-08	68.63	5.21621e-06	2	1730.02	-0.439237	0	1.00823	8	2.90442	1.08379	8	15.0199	1.0255	8	10.8352	0.980568	8	2.94989	1.00678	8	26.7223	0.969323	8	7.5883
lNEHFLNTSDFLDTIk	4	A0A452DQC8	N-Term(TMT6plex); K16(TMT6plex)	2.89e-08	68.62	4.80228e-06	3	2365.28	0.0665738	0	1.05369	4	4.41543	1.04859	4	2.00409	0.987056	4	2.92868	1.0519	4	8.00393	0.936258	4	4.22834	0.955863	4	1.66176
qASPSIVIALAGNk	2	A0A452E3Q7	N-Term(TMT6plex); K14(TMT6plex)	1.896e-08	68.58	2.93299e-06	2	1827.11	0.492813	0	1.03334	2	1.18744	1.09436	2	13.3083	0.992446	2	2.58441	1.31755	2	2.7569	0.756786	2	11.5678	0.866691	2	1.59883
aESDWDTVTVLR	4	A0A452DK06	N-Term(Acetyl)	2.176e-05	68.57	7.50574e-07	2	1433.69	-0.201587	0
aAQAHENIIHSSGATGk	5	A0A452EZS5	N-Term(TMT6plex); K17(TMT6plex)	2.388e-08	68.55	5.79493e-06	4	2150.17	1.07421	0	1.00656	5	5.81588	1.04152	5	6.21192	0.958501	5	3.59091	1.13851	5	2.00194	1.03625	5	2.84184	0.920801	5	10.2515
dLTGELEYATk	6	A0A452E7M6	N-Term(TMT6plex); K11(TMT6plex)	1.853e-06	68.53	4.17337e-06	2	1697.94	3.43292	0	1.18103	6	9.57975	0.724292	6	34.2858	1.00532	6	21.3912	0.801336	6	12.142	1.02172	6	11.2262	1.07258	6	17.5757
lVLEVAQHLGESTVR	3	A0A452E573	N-Term(TMT6plex)	4.679e-07	68.53	5.57618e-06	3	1880.08	-0.452839	0	0.767764	3	24.3509	1.18872	3	4.55223	1.05321	3	6.58529	0.866441	3	4.3364	1.01092	3	5.66985	1.18138	3	2.70934
aFGPGLEGGLVNk	4	A0A452FHP7	N-Term(TMT6plex); K13(TMT6plex)	2.356e-09	68.46	5.31752e-06	2	1717	-4.20911	0	0.876611	4	1.24065	1.01696	4	8.22646	1.06617	4	5.14015	1.05905	4	2.06521	0.962376	4	10.2389	1.06583	4	2.18844
aVVVNAAQLASYSQSk	5	A0A452FB58	N-Term(TMT6plex); K16(TMT6plex)	1.941e-07	68.46	5.07516e-06	3	2094.2	1.00656	0	0.974314	5	9.92242	1.0518	5	6.50711	1.05284	5	6.14094	0.958223	5	12.7283	0.985136	5	17.8911	1.14671	5	17.3765
iEGSGDQIDTYELSGGAR	2	A0A452F4T8	N-Term(TMT6plex)	1.79e-07	68.46	2.13841e-06	3	2097.03	0.250509	0	1.02312	2	2.13433	0.868549	2	10.9805	0.831093	2	3.55476	0.747297	2	12.5045	1.49396	2	6.16511	1.00893	2	1.20697
tVTNAVVTVPAYFNDSQR	6	A0A452EYE8	N-Term(TMT6plex)	1.635e-09	68.44	3.93852e-06	2	2211.17	2.71908	0	1.01845	6	8.08316	1.09114	6	15.2531	0.919814	6	12.7229	1.11226	6	28.8675	0.865655	6	39.1174	0.832336	6	19.6281
vGGNAGAYGAEALER	17	P0CH25	N-Term(TMT6plex)	0.001188	68.42	2.83443e-06	2	1663.86	2.76488	0	0.927213	17	16.1627	1.02807	17	17.4111	0.933428	17	7.28303	1.08569	17	18.7938	1.03205	17	21.3952	1.01788	17	22.4778
mDSTLTAGEIR	2	A0A452ESX0	N-Term(Acetyl); M1(Oxidation)	0.001058	68.4	5.63722e-07	2	1251.59	0.144949	0
tVDNFVALATGEk	6	A0A097C2Y8	N-Term(TMT6plex); K13(TMT6plex)	9.751e-08	68.38	5.12595e-06	2	1823.03	0.996961	0	1.07286	6	6.85087	1.05579	6	8.33234	1.14145	6	4.62308	1.08989	6	4.85656	0.731277	6	9.10024	0.895131	6	9.18907
gVVDSEDIPLNLSR	24	A0A452FD55;A0A452FMZ7;A0A452F327	N-Term(TMT6plex)	2.484e-08	68.36	4.52962e-06	2	1742.95	0.480329	0
lSVEIPcAPVVSEADVAADER	2	A0A452DLW3	N-Term(TMT6plex); C7(Carbamidomethyl)	1.894e-07	68.36	2.80822e-06	3	2456.24	-4.97949	0	1.09095	2	1.98849	0.973556	2	6.61069	1.01937	2	9.96607	0.782017	2	24.3585	1.09255	2	15.5668	1.03364	2	8.91726
eIGPNDGFLAQLcQLNDR	2	A0A452FUN1	N-Term(TMT6plex); C13(Carbamidomethyl)	2.213e-07	68.27	2.71808e-06	3	2289.15	0.868071	0	0.882559	2	21.1438	0.968194	2	34.3247	0.982669	2	5.94682	0.903184	2	4.17636	1.15815	2	14.958	1.10264	2	5.43938
tQETPSAQMEGFLNR	2	A0A452ENG9	N-Term(TMT6plex)	1.211e-06	68.27	2.39042e-06	3	1937.96	-1.02168	0	0.874683	2	6.91998	0.82811	2	20.0015	0.878826	2	14.4313	0.787967	2	25.1395	1.48118	2	33.0342	1.07577	2	1.17202
lIEESSIDEVVVTNTVPHEVQk	3	A0A452G7P2	N-Term(TMT6plex); K22(TMT6plex)	1.184e-09	68.25	4.70566e-06	3	2923.62	7.49267	0	0.934132	3	1.66208	0.964637	3	1.84684	0.993989	3	3.37785	0.971654	3	17.3914	1.06473	3	9.26683	1.04235	3	9.26649
vDQSILTGESVSVIk	3	A0A452G237	N-Term(TMT6plex); K15(TMT6plex)	7.794e-11	68.24	5.2414e-06	2	2033.19	2.03415	0	1.08324	3	12.4636	1.02715	3	0.409939	1.07583	3	5.59955	1.03098	3	3.26093	0.851556	3	11.1343	0.981944	3	0.383821
mSESLETDPAITAAk	5	A0A452DLV6;A0A452DLV5	N-Term(TMT6plex); K15(TMT6plex)	3.408e-07	68.2	4.70718e-06	3	2022.08	0.133924	0
lVPGGGATEIELAk	5	A0A452F2M2	N-Term(TMT6plex); K14(TMT6plex)	5.567e-09	68.09	4.3234e-06	2	1813.09	0.77395	0	0.979874	5	3.9609	1.15296	5	4.59567	1.07848	5	4.59679	1.0784	5	2.61797	0.923612	5	11.3218	0.896523	5	6.75203
aVAPPSYcFVAFPPR	7	A0A452FSS9	N-Term(Acetyl); C8(Carbamidomethyl)	3.979e-05	68.08	1.64154e-06	2	1720.85	-0.378041	0
tAAELLQSQGSQAGGSQTLk	2	A0A452DSA3	N-Term(TMT6plex); K20(TMT6plex)	1.643e-08	68.08	5.37586e-06	3	2433.33	-1.56756	0	1.10533	2	2.20944	1.04383	2	1.13286	1.05682	2	8.8218	0.966072	2	3.43716	0.913014	2	0.749071	0.951184	2	7.08407
aANNGALPPDLSYIVR	5	A0A452F0F0	N-Term(TMT6plex)	4.721e-09	68.06	5.36941e-06	2	1900.06	3.69703	0	0.891833	5	10.6184	1.09996	5	8.62776	1.00466	5	6.52425	1.08347	5	13.4106	0.938247	5	5.28039	0.959647	5	7.59718
gDAPAAVPAGGVSVLR	4	A0A452EAU8	N-Term(TMT6plex)	1.934e-09	68.03	5.76078e-06	2	1665.95	-0.499292	0	1.0263	4	3.40674	1.10504	4	5.96501	0.981856	4	5.00559	0.930131	4	4.40974	0.976278	4	11.4205	1.02537	4	5.26626
gLLIEPAANSYLLAER	1	A0A452G1L9	N-Term(TMT6plex)	2.316e-08	68.02	5.86083e-06	3	1959.11	-0.0112591	0	1.04554	1		1.00333	1		1.13615	1		0.949593	1		0.935679	1		0.965308	1
lSSPAQSQTQLNLSTLLVNPEGPTLTR	1	Q06B57;A0A452F5L4	N-Term(TMT6plex)	3.462e-10	68.02	5.36388e-06	3	3094.7	0.75009	0
aANAAENDFSVSQAEVSSR	2	A0A452F1A1	N-Term(TMT6plex)	1.83e-10	67.98	1.82308e-06	3	2182.05	-2.2914	0	1.02724	2	7.71006	0.804219	2	10.1093	0.962295	2	6.62332	0.816536	2	0.691436	1.26893	2	1.55283	1.0795	2	4.96384
gAEADQIIEYLk	1	A0A452F8F4;A0A452DRE6	N-Term(TMT6plex); K12(TMT6plex)	9.509e-08	67.96	5.89437e-06	2	1808.02	2.17831	0
iEAINQAVANEYEVR	2	A0A452E4K8	N-Term(TMT6plex)	3.545e-08	67.95	4.83378e-06	2	1948.03	-0.215862	0	1.11379	2	12.2721	0.959168	2	14.1829	1.0432	2	1.94085	0.985708	2	9.29086	0.914828	2	0.721989	0.98509	2	0.638806
scSGVEFSTSGHAYTDTGk	1	A0A452FFW1	N-Term(TMT6plex); C2(Carbamidomethyl); K19(TMT6plex)	1.452e-09	67.91	1.82034e-06	3	2449.18	3.93261	0	0.875825	1		1.01556	1		1.19482	1		0.944771	1		1.03772	1		0.990012	1
kDLYANNVLSGGTTMYPGIADR	1	A0A452DQP6	N-Term(TMT6plex); K1(TMT6plex)	5.292e-10	67.89	5.69755e-06	3	2814.49	2.40105	1	0.814324	1		1.16826	1		0.938418	1		0.969509	1		1.08406	1		1.12618	1
eGQVDVASVLLEAGAAHSLATk	4	A0A452F4F3	N-Term(TMT6plex); K22(TMT6plex)	6.398e-10	67.88	5.88991e-06	3	2624.46	-4.1967	0	0.949456	4	6.35387	1.14371	4	2.84583	0.958194	4	0.637909	1.23334	4	2.15154	0.874133	4	7.43893	0.935996	4	4.99208
vGLIGScTNSSYEDMGR	5	A0A452DW73	N-Term(TMT6plex); C7(Carbamidomethyl)	1.16e-08	67.87	7.34873e-07	3	2074.97	-2.34422	0	0.929113	5	8.61764	0.972496	5	22.4972	1.00776	5	10.266	0.919561	5	19.2124	1.12155	5	29.6657	1.00147	5	14.6933
lFVSGAcDASAk	10	A0A452E4A8	N-Term(TMT6plex); C7(Carbamidomethyl); K12(TMT6plex)	6.814e-09	67.87	4.23777e-06	2	1683.91	0.235766	0	0.995731	10	7.28914	1.14152	10	12.4175	1.03764	10	1.79234	1.22807	10	5.2149	0.775274	10	12.7417	0.878709	10	5.54186
aVQLYQQTANVFENEER	3	A0A452DKZ3	N-Term(TMT6plex)	4.248e-08	67.84	3.43674e-06	3	2268.14	-0.46459	0	1.00321	3	0.221878	1.09516	3	24.2774	0.995531	3	8.33919	0.840981	3	9.26368	1.05227	3	4.83262	1.03101	3	4.14441
lGDVYVNDAFGTAHR	7	A0A452E104;A0A452DPV3	N-Term(TMT6plex)	5.59e-08	67.83	3.42818e-06	3	1863.96	-0.0493884	0
tSGQTSANAHSSR	5	A0A452EHJ7	N-Term(TMT6plex)	1.839e-08	67.78	1.67558e-06	3	1532.76	0.222575	0	0.952026	5	11.7493	1.0715	5	12.231	1.04264	5	14.2221	1.18422	5	7.61024	0.708926	5	7.5296	0.958161	5	10.2309
sSMSVTSLEAELQAR	3	A0A452FNP4	N-Term(TMT6plex)	5.97e-08	67.74	3.73554e-06	3	1837.95	1.00693	0	0.97154	3	1.04501	1.08438	3	8.84835	1.02049	3	13.4974	1.13528	3	0.694846	0.868985	3	0.000317514	0.834601	3	0.954343
sSMNPEYDYLFk	2	A9LM10	N-Term(Acetyl); K12(TMT6plex)	2.173e-05	67.67	8.20807e-07	2	1764.84	0.00248005	0	1.22586	2	28.8755	0.951321	1		1.29927	2	36.3332	0.938649	2	4.14075	1.35544	2	26.4126	0.977855	1
eAQQALGNAAADATEAR	2	A0A452EL69	N-Term(TMT6plex)	1.858e-08	67.66	2.53666e-06	3	1915.97	-0.157225	0	0.885783	2	10.6536	0.859686	2	4.89739	0.925936	2	9.40041	0.893424	2	15.4654	1.31463	2	14.4605	1.09942	2	0.409789
dVPLGAPLcIIVEk	3	A0A452FFV4	N-Term(TMT6plex); C9(Carbamidomethyl); K14(TMT6plex)	3.217e-06	67.62	4.82619e-06	2	1982.18	2.49653	0	1.03847	3	4.727	0.770249	3	11.2302	1.10296	3	10.2973	0.779498	3	4.23096	1.23402	3	6.22857	1.03155	3	14.2425
qSPINIDEDLTQVNVNLkk	4	A0A452EZP6	N-Term(TMT6plex); K18(TMT6plex); K19(TMT6plex)	4.892e-12	67.61	4.68127e-06	3	2855.63	-5.0231	1	0.98181	4	1.92293	1.27549	4	1.89653	1.02565	4	1.49861	1.30183	4	1.32787	0.689666	4	4.71654	0.8423	4	2.4661
vGGVQcLGGTGALR	3	A0A452FY52	N-Term(TMT6plex); C6(Carbamidomethyl)	3.617e-08	67.54	4.33446e-06	2	1573.86	-2.35582	0	1.10494	3	15.1138	1.05785	3	15.2716	1.04646	3	8.48097	1.01326	3	12.5627	0.843609	3	18.64	0.940622	3	8.70812
tTTSQLDADGSYFLYSR	4	A0A452F0Q1	N-Term(TMT6plex)	5.967e-08	67.51	2.11129e-06	2	2154.05	-0.7125	0	1.09388	4	1.37571	0.820048	4	18.4791	1.05119	4	8.31619	0.959814	4	8.26663	0.983109	4	6.1726	1.00051	4	4.73223
vIISAPSADAPmFVMGVNHEk	8	A0A452FNW6	N-Term(TMT6plex); M12(Oxidation); K21(TMT6plex)	8.587e-10	67.45	5.60348e-06	3	2687.42	-3.2326	0	1.08545	6	7.85788	0.967145	6	2.03253	0.997799	6	4.00331	0.950984	6	16.6847	0.943496	6	10.6197	1.05296	6	2.62579
eTVQLLGGPGSEEGAPR	2	A0A452F216	N-Term(TMT6plex)	5.881e-10	67.44	4.69686e-06	3	1926.01	0.0381155	0	0.810011	2	7.11375	0.763847	2	15.1171	0.947695	2	8.17881	0.840003	2	0.0667018	1.39938	2	10.8181	1.19962	2	5.10533
yTVPLPSPVQDSENLSGESGSFYEGTDDkAR	2	A0A452DLW3	N-Term(TMT6plex); K29(TMT6plex)	5.407e-10	67.44	2.4521e-06	4	3803.87	0.521831	1	1.02026	2	1.31638	0.944166	2	4.8816	1.06749	2	9.06274	1.22713	2	14.3357	0.771466	2	17.55	0.974346	2	10.178
aPILSDSSck	125	A0A452EML0	N-Term(TMT6plex); C9(Carbamidomethyl); K10(TMT6plex)	1.883e-05	67.43	6.11728e-06	2	1535.85	-1.11918	0	0.908608	125	9.88444	1.31135	123	16.4257	1.13875	125	12.4554	0.976306	125	10.0856	0.924985	125	8.18503	0.865303	125	12.304
tTGIVMDSGDGVTHTVPIYEGYALPHAILR	10	A0A452EGB1;A0A452G8J3	N-Term(TMT6plex)	5.461e-12	67.41	4.99267e-06	4	3412.77	-0.753733	0
tAPGPGTAQAGDAAR	3	A0A452EWR5	N-Term(TMT6plex)	4.397e-06	67.41	3.34055e-06	3	1569.81	-3.18872	0	1.00564	3	5.86817	0.883825	3	3.38886	0.966394	3	13.866	0.904239	3	11.381	1.24759	3	6.35546	0.968227	3	11.4202
iMNVIGEPIDER	10	A0A452E573	N-Term(TMT6plex)	1.031e-06	67.4	4.97688e-06	2	1614.87	-2.18054	0	1.19494	10	25.5504	0.891791	10	20.0628	1.01228	10	6.69945	0.921262	10	12.2964	0.944262	10	10.9065	0.9995	10	11.8399
lQEMEGPSVSIMGk	3	A0A452FPU3	N-Term(TMT6plex); K14(TMT6plex)	3.763e-07	67.37	5.88173e-06	2	1964.06	-0.582443	0	0.958894	3	1.2275	1.23276	3	0.728708	1.06434	3	0.370215	1.03642	3	0.178097	0.849655	3	1.30522	1.00511	3	5.52191
iIHEDGFSGEDVk	7	A0A452F249	N-Term(TMT6plex); K13(TMT6plex)	9.703e-07	67.35	5.70639e-06	3	1904.02	0.320778	0	0.948551	7	20.2388	0.816004	7	18.8876	0.976284	7	4.06178	0.890634	7	7.14201	1.18075	7	6.63136	1.17525	7	7.42456
aDIGVAMGIAGSDVSk	6	A0A452F0I5;A0A452FEU5;A0A452FFE6	N-Term(TMT6plex); K16(TMT6plex)	5.522e-10	67.35	6.59917e-06	2	1949.08	1.90103	0
gIFGFTDSDcIGk	3	A0A452FVM4	N-Term(TMT6plex); C10(Carbamidomethyl); K13(TMT6plex)	3.797e-10	67.33	4.02216e-06	2	1874.97	0.915918	0	1.02013	3	5.18688	1.04335	3	6.20626	0.993724	3	8.50991	1.00456	3	1.93386	0.950857	3	6.42804	1.0187	3	0.938779
aAAEEEITHDVR	1	A0A452E6Y7	N-Term(TMT6plex)	1.486e-06	67.32	3.32709e-06	3	1569.81	0.245211	0	0.85468	1		0.998827	1		0.963845	1		0.929964	1		1.21628	1		1.08058	1
fDEILEASDGIMVAR	1	A0A452EU77;A0A452ET82	N-Term(TMT6plex)	2.024e-07	67.31	4.19864e-06	3	1894.98	0.849218	0
vPADTEVVcAPPTAYIDFAR	10	A0A452ET55	N-Term(TMT6plex); C9(Carbamidomethyl)	4.012e-08	67.29	4.61929e-06	3	2421.23	0.859403	0	0.928136	10	13.7545	0.993838	10	13.3448	0.977157	10	10.1499	0.987837	10	19.1781	0.966006	10	12.1793	1.01609	10	5.89305
lTVIDTPGFGDQINNER	5	A0A452EUR4	N-Term(TMT6plex)	1.057e-06	67.26	5.01778e-06	3	2118.1	-3.49329	0	0.987133	5	6.53403	1.09789	5	12.6657	1.04195	5	5.56162	1.00964	5	5.63914	0.891336	5	16.6993	0.976213	5	19.2714
sQIFSTASDNQPTVTIk	3	M4NBE4	N-Term(TMT6plex); K17(TMT6plex)	3.793e-08	67.24	7.11773e-06	3	2295.26	0.515458	0	1.03563	3	2.40985	1.20747	3	0.631471	1.1008	3	3.57612	1.39356	3	2.72502	0.675363	3	10.5393	0.8006	3	3.19745
qDDGGAPILEYIVk	4	A0A452EXI9	N-Term(TMT6plex); K14(TMT6plex)	7.739e-09	67.2	6.48809e-06	2	1976.11	2.15493	0	1.09069	4	9.4288	1.03291	4	2.81405	0.940764	4	6.30625	1.085	4	2.9132	0.936649	4	15.581	0.93214	4	3.0989
vGSNAGAYGAEALER	3	P0CH26	N-Term(TMT6plex)	3.486e-08	67.18	2.95753e-06	2	1693.87	-2.86975	0	0.720887	3	55.7447	0.741936	3	27.2969	0.84274	3	13.6646	1.00834	3	11.0148	1.34552	3	14.8293	1.1707	3	10.1905
lLEVSDDPQVLAVAAHDVGEYVR	1	A0A452EVG7	N-Term(TMT6plex)	2.165e-08	67.12	6.03616e-06	3	2724.44	0.408639	0	1.53522	1					1.55738	1					1.41313	1		1.16162	1
dSSSLSScTSGVLEER	1	A0A452E578	N-Term(TMT6plex); C8(Carbamidomethyl)	4.076e-07	67.11	1.7411e-06	3	1942.93	2.25833	0	0.779475	1		0.882958	1		0.885064	1		0.668144	1		1.62053	1		1.17027	1
aVLDALLEGk	6	A0A452EVL8;A0A452EI94	N-Term(TMT6plex); K10(TMT6plex)	1.56e-06	67.1	5.05985e-06	2	1486.92	-0.381664	0
sYVSSSEIVVGGR	43	A0A452FV03	N-Term(TMT6plex)	1.309e-07	67.08	4.83835e-06	2	1568.85	0.537542	0	1.18051	43	15.8403	0.889471	43	14.8377	0.983576	43	7.19411	0.869894	43	12.0374	1.0185	43	15.2812	1.01338	43	8.90079
aLAAAGYDVEk	10	A0A452DSE1;A0A452E5I0;A0A452FKB0	N-Term(TMT6plex); K11(TMT6plex)	9.585e-09	67.02	7.96424e-06	2	1565.89	0.534959	0
vDNSSLTGESEPQTR	15	A0A452F0I5;A0A452FEU5;A0A452G963;A0A452FFE6	N-Term(TMT6plex)	2.562e-07	67	2.4442e-06	3	1848.91	0.658681	0
tVPLAGHVGFDSLPDQLVNk	5	A0A452DSA3	N-Term(TMT6plex); K20(TMT6plex)	1.78e-11	67	7.06323e-06	3	2565.45	0.639122	0	1.00511	5	2.17942	1.08851	5	5.24815	1.07908	5	5.47783	1.04842	5	4.09456	0.813368	5	4.86787	0.971798	5	1.05705
dALNIETAIk	4	A0A452DSB1	N-Term(TMT6plex); K10(TMT6plex)	6.167e-07	66.98	8.12813e-06	2	1545.93	0.351601	0	1.18656	4	2.31014	0.800656	4	20.7782	1.12973	4	3.93956	0.796861	4	16.0327	0.980129	4	11.648	1.1318	4	11.1548
vLcGGDVFVPEDPk	3	A0A452FJE8	N-Term(TMT6plex); C3(Carbamidomethyl); K14(TMT6plex)	8.767e-07	66.97	5.99714e-06	2	1990.07	-1.77394	0	1.14537	3	4.70818	0.813328	3	6.20479	1.00389	3	17.9619	0.908663	3	8.45982	1.01338	3	1.68262	1.03842	3	8.42122
tTPQYMEGMEQVFEQcQQFEEk	2	A0A452DZB4	N-Term(TMT6plex); C16(Carbamidomethyl); K22(TMT6plex)	4.819e-09	66.97	9.84455e-07	4	3225.49	-0.266105	0	1.08855	2	8.02064	0.921936	2	22.8634	0.777641	2	6.08476	1.01311	2	7.84954	1.12923	2	14.5089	1.04318	2	0.64953
yVVGQTPVYVPYEIR	4	A0A452E8N5	N-Term(TMT6plex)	1.381e-07	66.97	6.23823e-06	2	2012.1	-0.524617	0	0.890002	4	9.15285	1.07803	4	10.0963	0.918195	4	2.98268	1.19535	4	21.2034	0.98889	4	13.6551	0.927711	4	1.61781
eALSLAQMQEQTLQLEHQAk	2	A0A452FCD6	N-Term(TMT6plex); K20(TMT6plex)	3.047e-10	66.97	6.97155e-06	3	2754.5	6.10947	0	0.982587	2	0.528543	1.13292	2	7.83035	0.98453	2	11.7831	1.14836	2	8.05606	0.884281	2	0.368217	0.941356	2	4.4972
gTGGVDTAATGSVFDISNLDR	6	A0A452F5T2	N-Term(TMT6plex)	1.895e-09	66.92	3.45501e-06	3	2282.13	-6.48053	0	1.0694	6	5.62709	0.835179	6	22.9136	0.989171	6	4.60407	0.954276	6	14.4431	1.0374	6	5.47141	1.08635	6	9.13693
gNDISSGTVLSDYVGSGPPk	3	A0A452E9V7	N-Term(TMT6plex); K20(TMT6plex)	7.75e-10	66.92	7.03196e-06	3	2408.27	0.610309	0	1.36304	3	9.63966	0.636272	3	6.17141	1.11578	3	2.83624	0.646089	3	0.997999	0.961469	3	7.85337	1.18374	3	2.75436
dSSGQQVDVSPTSQR	3	A0A452DW73	N-Term(TMT6plex)	1.168e-05	66.88	2.31781e-06	3	1819.9	-0.705766	0	0.920314	3	7.98972	0.750045	3	30.012	0.896614	3	7.38676	0.531248	3	1.90838	1.48409	3	37.7195	1.20124	3	15.0407
aMLSGPGQFAENETNEVNFR	3	A0A452EPB9	N-Term(TMT6plex)	8.054e-09	66.87	1.82974e-06	3	2440.16	-5.75517	0	1.0519	3	1.85198	0.975548	3	2.51976	1.02155	3	4.20076	0.892126	3	11.761	0.958576	3	3.96644	1.06231	3	2.47195
eQELQQTLQQEQSVLEk	5	A0A452FMX3	N-Term(TMT6plex); K17(TMT6plex)	8.699e-10	66.85	7.27014e-06	3	2516.37	2.3443	0	1.14901	5	11.0303	0.682524	5	6.88101	1.00836	5	2.84007	0.867959	5	2.78415	1.11671	5	6.48785	1.09922	5	1.61722
lLLEYTDTNYEER	5	A0A452FZ95	N-Term(TMT6plex)	3.164e-05	66.83	3.02937e-06	3	1887.95	-1.75306	0	0.873675	5	5.70385	0.984358	5	8.16177	0.868161	5	17.7119	0.922281	5	5.02555	1.281	5	5.90379	1.08032	5	5.17862
gPDGLTAFEATDNQAIk	6	A0A452F5N4	N-Term(TMT6plex); K17(TMT6plex)	5.331e-10	66.82	6.48865e-06	3	2206.18	0.423157	0	0.946984	6	5.70584	0.959447	6	9.219	1.03598	6	3.82656	0.921724	6	5.39142	1.14835	6	5.89245	1.02137	6	7.41129
sISFASVDLTNk	3	A0A452G7J1	N-Term(TMT6plex); K12(TMT6plex)	9.246e-06	66.82	7.66368e-06	2	1739.99	-0.767652	0	1.16355	3	3.59169	1.19624	3	5.73712	1.10453	3	5.42792	0.914483	3	4.02023	0.709479	3	1.22827	0.970711	3	10.6174
gLLPQLLGVAPEk	2	A0A452FNG3;A0A452DTX3	N-Term(TMT6plex); K13(TMT6plex)	4.284e-06	66.82	4.03461e-06	2	1793.13	2.18918	0
aAGAEEYAQQDVVkk	22	A0A452DU53	N-Term(TMT6plex); K14(TMT6plex); K15(TMT6plex)	8.324e-13	66.75	8.96119e-06	3	2294.29	-1.22534	1	1.04481	22	6.46335	1.01288	22	6.74049	0.878195	22	8.7963	0.940033	22	9.477	1.14549	22	10.3629	1.01014	22	3.96285
aAFGLSEAGFNTAcVTk	4	A0A452F2G7	N-Term(TMT6plex); C14(Carbamidomethyl); K17(TMT6plex)	1.358e-08	66.67	5.71564e-06	3	2202.16	-1.27552	0	1.04532	4	5.13761	1.1833	4	25.211	1.05572	4	7.63981	1.10657	4	3.72457	0.886431	4	22.3438	0.939622	4	9.23839
lkTNPVEGLSGNPADLEk	3	A0A452FK33	N-Term(TMT6plex); K2(TMT6plex); K18(TMT6plex)	9.493e-09	66.61	5.69693e-06	3	2569.49	1.86706	1	1.02332	3	7.35698	1.13724	3	8.64358	1.03842	3	1.95357	1.14167	3	0.541101	0.74947	3	16.2574	0.941681	3	20.0031
sNHEEEVADLLAQIQASHITVER	2	A0A452FBM4	N-Term(TMT6plex)	3.63e-10	66.57	6.41052e-06	4	2818.46	1.26189	0	0.996562	2	5.75464	0.991755	2	11.8996	0.869033	2	26.3002	0.963475	2	4.64571	1.16292	2	3.88326	1.01305	2	22.7635
vNIIGEVVDQGSTNLk	2	A0A452FCG5	N-Term(TMT6plex); K16(TMT6plex)	1.626e-07	66.54	7.50859e-06	3	2144.23	0.244945	0	1.15045	2	0.220313	0.879208	2	13.3262	1.07478	2	6.33752	0.870426	2	0.293865	0.964364	2	6.21383	1.03593	2	7.03131
cLEEVEDLIVk	6	A0A452FLV0	N-Term(TMT6plex); C1(Carbamidomethyl); K11(TMT6plex)	1.196e-08	66.5	8.03701e-06	2	1805.01	-0.619836	0	1.04262	6	11.3426	1.53401	6	6.62773	0.945351	6	4.03253	1.14648	6	11.2455	0.785266	6	9.17585	0.705623	6	9.72053
gAPTTSLISVAVTk	1	A0A452DWR4	N-Term(TMT6plex); K14(TMT6plex)	1.954e-09	66.47	6.58238e-06	2	1803.1	0.09846	0	0.918036	1		0.926859	1		0.973553	1		0.946395	1		1.25673	1		0.995486	1
mGPGATAGGAEk	4	A9LM10	N-Term(TMT6plex); K12(TMT6plex)	3.803e-06	66.46	6.19085e-06	2	1504.82	1.64917	0	1.03927	4	6.31312	1.16152	4	11.4071	1.04276	4	1.11916	1.21676	4	12.5671	0.768235	4	23.0796	0.840507	4	16.6175
sGEEDFESLASQFSDcSSAk	8	A0A452EDY8	N-Term(TMT6plex); C16(Carbamidomethyl); K20(TMT6plex)	8.583e-11	66.44	1.33922e-06	3	2639.22	1.69149	0	1.03291	8	7.63648	1.15457	8	5.56401	0.992419	8	4.88729	1.06188	8	2.73795	0.89223	8	18.5636	0.958912	8	7.70316
dGEYVVEVR	4	A0A452EVJ3	N-Term(TMT6plex)	0.0003315	66.42	4.81152e-06	2	1294.68	-0.160511	0	1.04655	4	2.11028	1.04953	4	13.2881	0.983458	4	6.2035	1.09501	4	11.4111	0.939984	4	19.5555	0.912455	4	8.14377
aPPAPVPASGGSGEVDELFDVk	4	A0A452F8M5	N-Term(TMT6plex); K22(TMT6plex)	4.92e-08	66.37	8.21202e-06	3	2597.39	0.192774	0	0.957601	4	3.77061	1.03272	4	7.93906	1.02338	4	3.76832	0.986703	4	2.45038	1.06345	4	5.87138	0.995263	4	2.65039
gPAGLSSALLR	2	A0A452FEB8	N-Term(TMT6plex)	2.264e-06	66.34	5.55134e-06	2	1270.77	0.096615	0	1.05361	2	7.30395	1.01134	2	7.40064	0.986232	2	5.90357	1.02273	2	6.7528	0.980373	2	22.4449	0.962507	2	4.22938
gQAGAAAEPAEFIR	1	A0A452FS32	N-Term(TMT6plex)	1.996e-07	66.34	5.67909e-06	2	1616.86	-0.93734	0	0.902946	1		1.12634	1		0.984004	1		1.2333	1		0.900241	1		0.940632	1
aAVQVLDDIEk	1	A0A452FS81	N-Term(TMT6plex); K11(TMT6plex)	1.164e-07	66.34	7.92053e-06	2	1658.97	-0.237208	0	0.924534	1		0.769506	1		0.938586	1		1.02652	1		1.1941	1		1.11085	1
eLGGESNFGDALLDAGESMk	1	A0A452GB36	N-Term(TMT6plex); K20(TMT6plex)	5.395e-08	66.28	5.11046e-06	3	2498.25	0.690094	0	1.13399	1		0.791322	1		0.994731	1		0.734414	1		0.961798	1		1.32752	1
iFQNAPTDPTQDFSTQVAk	4	A0A452EC09	N-Term(TMT6plex); K19(TMT6plex)	2.136e-07	66.26	8.44633e-06	3	2566.36	0.957767	0	1.01987	4	4.74373	1.1618	4	2.71396	1.02747	4	4.21017	1.13888	4	6.42758	0.828427	4	6.41527	0.898789	4	8.17101
gWEEGVAQMSVGQR	6	A0A452DYZ1	N-Term(TMT6plex)	4.417e-07	66.24	3.01859e-06	3	1762.88	1.11446	0	1.04245	6	11.4362	0.992376	6	7.99163	0.930268	6	7.05875	0.979485	6	13.5123	1.01266	6	20.2825	1.03065	6	2.1907
aLTVPELTQQmFDAk	21	A0A452G940;A0A452FCZ5;A0A452G1A9;A0A452FM11	N-Term(TMT6plex); M11(Oxidation); K15(TMT6plex)	0.0003305	66.24	7.93865e-06	2	2166.19	2.7648	0
aVTDcTSNFcLFQSTSk	3	A0A452FJF9	N-Term(TMT6plex); C5(Carbamidomethyl); C10(Carbamidomethyl); K17(TMT6plex)	4.152e-09	66.24	3.387e-06	3	2424.19	-0.964757	0	0.826005	3	5.5692	1.17242	3	8.47022	1.02623	3	9.44151	1.04295	3	5.22259	1.13116	3	9.45777	0.881286	3	5.59975
sAGGDFGNPLR	1	A0A452EVI1;A0A452FVZ7	N-Term(Acetyl)	8.595e-05	66.24	6.29863e-07	2	1132.54	-0.189693	0
eASDIILTDDNFSSIVk	3	A0A452F0U4	N-Term(TMT6plex); K17(TMT6plex)	1.837e-08	66.23	8.17136e-06	3	2325.26	-0.156609	0	0.928236	3	6.95215	1.1793	3	13.9412	0.781479	3	2.15994	0.976024	3	6.08994	0.965816	3	19.2265	1.25308	3	6.24475
vLSYAPGPLDTDMQQLAR	3	A0A452FWA7	N-Term(TMT6plex)	1.342e-08	66.2	6.29694e-06	3	2204.16	-0.057175	0	1.00777	3	7.42354	1.08397	3	9.3626	1.03437	3	6.17707	1.00846	3	16.7429	0.941734	3	9.44903	0.963449	3	1.54321
dSAMIDDTVVIPSHQVTTLAk	3	A0A452F4F3	N-Term(TMT6plex); K21(TMT6plex)	4.537e-07	66.17	7.88648e-06	3	2699.46	-2.82848	0	0.868208	3	4.09791	1.08252	3	21.3463	1.35429	3	2.36626	0.845916	3	8.94171	1.13635	3	2.54784	0.794704	3	13.5618
aGNLGGGVVTIER	7	A0A452FZD1	N-Term(TMT6plex)	6.119e-09	66.14	8.22085e-06	2	1471.85	1.64642	0	0.915526	7	16.0164	0.989433	7	10.4854	1.05354	7	3.85768	1.03559	7	15.1478	0.966418	7	19.5311	1.04582	7	3.62994
nLTEFSELEYSEMESSFSGSQk	2	A0A452DU29	N-Term(TMT6plex); K22(TMT6plex)	9.112e-10	66.13	2.71816e-06	3	2987.43	1.61324	0	1.10123	2	5.0967	1.11158	2	3.85598	0.960585	2	1.3295	1.11759	2	2.92956	0.841848	2	5.32049	0.923306	2	10.3762
aAAGLQSGSASPSPAPSPAR	1	A0A452F9R5	N-Term(TMT6plex)	9.657e-11	66.12	6.84161e-06	3	2009.06	1.58253	0	1.11015	1		1.13029	1		1.048	1		1.09632	1		0.710211	1		0.972653	1
dLETScSDTR	3	A0A452FYS6	N-Term(TMT6plex); C6(Carbamidomethyl)	0.0002597	66.09	9.47242e-07	2	1412.65	-4.1647	0	0.948622	3	10.0237	0.801827	3	6.10527	0.948233	3	3.79115	0.783942	3	37.6412	1.43227	3	18.4619	1.03179	3	22.8043
qEADEATLAR	9	A0A452FV03	N-Term(TMT6plex)	5.858e-05	66.08	4.67314e-06	2	1332.7	0.361141	0	1.28003	9	15.9173	0.623511	9	30.7134	0.901673	9	6.09054	0.720633	9	22.0335	1.24097	9	8.49699	1.06498	9	4.28744
sQWYELQQLESk	3	A0A452E166	N-Term(Acetyl); K12(TMT6plex)	6.009e-05	66.08	4.16761e-06	2	1809.92	0.582899	0	1.15982	3	5.71389	0.701001	3	4.95522	0.831982	3	7.36433	0.81329	3	9.60417	1.25663	3	5.46909	1.00506	3	5.06636
eILDQFTEEVVk	8	A0A452FJE8	N-Term(TMT6plex); K12(TMT6plex)	1.547e-08	66.05	9.05102e-06	2	1908.07	0.618974	0	0.963146	8	1.52553	0.798122	8	7.06961	0.973675	8	2.11429	0.971441	8	3.87175	1.08613	8	3.92016	1.14895	8	1.55954
aHEAQDAGYR	10	A0A452G8C4;A0A452DJT0;A0A452END9;A0A452G896	N-Term(TMT6plex)	1.42e-05	66.04	1.70487e-06	3	1346.66	-0.143459	0
dTTASAVDVGLR	4	A0A452FPX8	N-Term(TMT6plex)	4.674e-06	66.04	7.29235e-06	2	1433.78	-1.34168	0	1.06255	4	14.1125	0.761483	4	10.3005	1.05028	4	1.57718	0.806877	4	9.72185	1.16774	4	17.0328	1.0546	4	1.48555
gMNTLVGYDLVPEPk	10	A0A452E219	N-Term(TMT6plex); K15(TMT6plex)	1.653e-08	65.99	9.15176e-06	3	2091.15	-0.853248	0	0.984177	10	3.02051	1.04269	10	6.64043	1.00687	10	6.92603	1.02385	10	4.54292	0.987752	10	7.0387	1.03018	10	5.40127
eLAQQVQQVADDYGk	3	A0A452FIP5	N-Term(TMT6plex); K15(TMT6plex)	1.159e-08	65.98	8.87003e-06	3	2150.15	0.0911659	0	1.00553	3	3.89823	0.92456	3	1.4727	1.10935	3	4.22451	0.934857	3	1.1179	0.917579	3	1.69487	1.01259	3	3.62755
lQQTQAQVEEVVDIMR	2	A0A452ELM7	N-Term(TMT6plex)	1.039e-07	65.96	7.87157e-06	3	2116.14	6.79979	0	0.903652	2	8.0747	0.870569	2	0.411706	0.671793	2	22.7744	0.781898	2	38.8609	1.20232	2	38.4885	1.45272	2	26.5225
iPSAVGYQPTLATDmGTMQER	12	A0A452E573	N-Term(TMT6plex); M15(Oxidation)	8.274e-07	65.96	3.46045e-06	3	2511.24	-0.497119	0	0.919501	10	13.3002	1.07366	10	20.1876	1.00211	10	10.4173	1.01399	10	3.23884	1.01474	10	18.6737	1.03976	10	5.55605
lAYINPDLALEEk	7	A0A452E5N4	N-Term(TMT6plex); K13(TMT6plex)	2.73e-06	65.95	7.71185e-06	2	1947.12	0.210484	0	1.16109	7	6.15327	0.903695	7	10.252	1.01136	7	5.36581	0.918308	7	7.96791	0.963418	7	13.4764	1.04276	7	5.60908
eGVVQGVASVAEk	10	A0A452FQH8	N-Term(TMT6plex); K13(TMT6plex)	4.898e-07	65.87	8.63169e-06	2	1731.01	-0.169161	0	1.0958	10	8.34662	1.11257	10	9.41995	1.00173	10	7.86005	0.950091	10	10.0007	0.958157	10	9.55185	0.969807	10	3.56114
iDDLQMVLNQTEDHR	2	A0A452FVJ0	N-Term(TMT6plex)	2.632e-08	65.83	4.57128e-06	3	2056.03	-1.11691	0	0.895066	2	4.75299	1.00387	2	0.200993	0.946307	2	0.991156	1.1147	2	0.0342216	0.876967	2	13.7923	1.19903	2	6.63382
lLNDEDQVVVNk	4	A0A2Z4FR65	N-Term(TMT6plex); K12(TMT6plex)	4.89e-09	65.79	1.06903e-05	2	1844.05	0.535438	0	0.960393	4	6.69631	0.966104	4	15.3859	1.07024	4	4.73874	1.08399	4	5.54664	0.90861	4	6.30777	0.999629	4	2.96824
sAEDLDLLNASFQDESk	5	A0A452DS05	N-Term(TMT6plex); K17(TMT6plex)	8.24e-09	65.76	6.63651e-06	3	2340.2	-0.320492	0	1.00895	5	2.1527	0.987541	5	7.19171	0.948653	5	1.41072	0.985385	5	3.94791	1.04946	5	3.71289	1.08091	5	5.86299
aTSPLIEETPIGSIk	2	A0A452F4F3	N-Term(TMT6plex); K15(TMT6plex)	7.732e-05	65.76	7.5789e-06	2	2014.2	6.99842	0	0.795056	2	34.2613	0.864814	2	19.2655	0.872729	2	15.9564	0.875602	2	26.276	1.5864	2	64.2115	0.832006	2	22.8961
tIAEcLADELINAAk	3	A0A452F9Y6	N-Term(TMT6plex); C5(Carbamidomethyl); K15(TMT6plex)	1.595e-05	65.75	8.20834e-06	3	2090.16	0.313639	0	0.893423	3	7.98477	0.950922	3	8.43802	1.52539	3	6.13628	0.984345	3	0.770226	0.93249	3	11.5339	0.654016	3	39.4123
aIGVLTSGGDAQGMNAAVR	5	A0A452G0H9	N-Term(TMT6plex)	1.314e-09	65.73	7.71162e-06	3	2017.07	-1.92861	0	1.02524	5	4.45835	1.1055	5	8.96109	1.07999	5	8.78829	1.10774	5	0.770305	0.85474	5	0.931138	0.90844	5	6.08864
aSGVAVSDGVIk	14	A0A452FYV6	N-Term(Acetyl); K12(TMT6plex)	0.0006681	65.58	8.86805e-06	2	1373.79	0.912427	0	0.86804	14	11.8568	0.899296	14	16.0118	0.908704	14	9.47099	0.96499	14	13.3146	1.22026	14	14.3389	1.09445	14	14.2707
tFTTQETITNAETAk	3	A0A452EUU0	N-Term(TMT6plex); K15(TMT6plex)	4.377e-08	65.56	8.50592e-06	3	2114.14	0.126097	0	1.22428	3	34.2465	0.781656	3	7.69557	0.922574	3	3.96674	0.936609	3	6.11835	1.06651	3	4.06971	1.00549	3	2.08099
sAMADEIQAQLDk	2	A0A452EPS0	N-Term(TMT6plex); K13(TMT6plex)	1.692e-08	65.54	7.88894e-06	2	1878.01	3.0959	0	0.894125	2	15.0462	0.878367	2	19.5377	0.939609	2	7.3804	1.02631	2	6.97853	1.11667	2	25.4045	1.11542	2	10.6281
eFLDAGEQVVSSPADVAEk	2	A0A452E7T3	N-Term(TMT6plex); K19(TMT6plex)	2.332e-11	65.53	8.66285e-06	3	2449.29	2.43589	0	1.36413	2	4.75823	0.696624	2	0.846612	0.909684	2	3.47236	0.776516	2	3.11214	1.08106	2	6.84853	1.06115	2	5.15346
lDTIDQGDELIR	1	A0A452FL98	N-Term(TMT6plex)	5.984e-07	65.51	7.57807e-06	2	1616.87	1.48336	0	1.212	1		0.875856	1		0.987642	1		0.849685	1		1.03663	1		1.00799	1
mEDTEPFSPELLSAmMR	18	A0A452F249	N-Term(TMT6plex); M15(Oxidation)	1.875e-07	65.44	1.87172e-06	3	2229.05	0.694503	0	1.0071	12	15.6273	0.894818	12	16.8278	0.962637	12	11.0008	1.00983	12	9.87286	1.03127	12	9.77552	1.00927	12	7.35479
eAPHAGGFGcTLAELR	2	A0A452DLK2	N-Term(TMT6plex); C10(Carbamidomethyl)	1.613e-08	65.4	4.58561e-06	3	1914.97	-0.245457	0	0.94967	2	0.803014	0.914616	2	13.3038	1.00589	2	3.73289	0.92386	2	10.8224	1.15308	2	12.3175	1.05357	2	1.11102
eVNPALGIDcLHk	6	A0A452F3U3	N-Term(TMT6plex); C10(Carbamidomethyl); K13(TMT6plex)	4.435e-10	65.4	1.00797e-05	3	1924.07	0.992588	0	0.917221	6	7.15732	1.09328	6	5.37839	1.06585	6	3.48034	1.03064	6	4.63912	1.01717	6	8.80844	0.945698	6	2.5832
sYQDPSNAQFLESIR	3	A0A452G6W6	N-Term(TMT6plex)	6.051e-06	65.38	4.82408e-06	3	1984	-0.299401	0	0.911223	3	7.28694	1.00657	3	10.1703	0.913283	3	5.68986	0.99866	3	5.0841	1.0873	3	23.4072	1.07346	3	2.29852
vETLHDFEAANSDELTLQR	1	A0A452FDY4	N-Term(TMT6plex)	8.883e-11	65.38	6.59146e-06	3	2417.22	0.202621	0	0.978269	1		0.937409	1		0.938522	1		0.814892	1		1.33967	1		1.00203	1
lTPYMNLTMSQk	4	A0A023NDE1	N-Term(TMT6plex); K12(TMT6plex)	1.607e-05	65.36	1.05805e-05	2	1885.03	0.560083	0	1.03236	2	6.16074	1.20021	2	5.25035	0.994207	2	2.59718	1.10934	2	0.87225	0.82406	2	5.85473	0.933104	2	6.32504
dGMDNQGGYGSVGR	3	A0A452G7R7	N-Term(TMT6plex)	4.077e-10	65.34	5.7021e-07	2	1641.75	1.20529	0	0.931093	3	4.29109	1.10339	3	1.31528	1.00911	3	3.59213	1.01574	3	5.76696	1.05693	3	9.06933	0.974292	3	9.64792
sLGMAVEDMVAAk	4	A0A452GAF2	N-Term(TMT6plex); K13(TMT6plex)	3.743e-07	65.33	8.86595e-06	2	1779.98	0.289985	0	1.05581	4	10.6233	1.07724	4	4.83078	1.14073	4	9.98907	1.05832	4	13.8371	0.765265	4	20.6228	0.899196	4	4.13124
aGALNSNDAFVLk	6	A0A452FI32	N-Term(TMT6plex); K13(TMT6plex)	1.289e-09	65.31	1.12035e-05	2	1778.02	0.734134	0	1.01448	6	13.3429	1.09951	6	8.6325	1.03728	6	7.35974	1.11327	6	5.18406	0.891603	6	4.68836	0.953239	6	9.66797
eASDIILTDDNFTSIVk	3	A0A452FXU9;A0A452FK33;A0A452DLK2	N-Term(TMT6plex); K17(TMT6plex)	1.625e-08	65.29	1.02051e-05	3	2339.28	0.85121	0
gSYGDLGGPIITTQVTIPk	9	A0A452EN49	N-Term(TMT6plex); K19(TMT6plex)	3.821e-09	65.29	1.11813e-05	4	2375.36	-0.998314	0	0.915218	9	4.63193	1.10953	9	3.60518	1.05043	9	7.57616	1.04735	9	4.67469	0.894747	9	13.0103	1.01472	9	7.11674
kASGPPVSELITk	20	A0A452DSE1;A0A452E5I0;A0A452FKB0	N-Term(TMT6plex); K1(TMT6plex); K13(TMT6plex)	4.995e-09	65.22	5.06524e-06	3	2014.25	-0.599199	1
qITEDTVEFGS	1	A0A452FTM9	N-Term(TMT6plex)	0.0002569	65.22	3.77263e-06	2	1454.73	3.24903	0	1.05395	1		0.858138	1		1.29507	1		0.848377	1		0.928396	1		1.00904	1
lDVAPISDIIAIk	4	A0A452ER52	N-Term(TMT6plex); K13(TMT6plex)	5.984e-08	65.21	5.07692e-06	2	1826.14	0.491556	0	1.06775	4	8.79748	1.03935	4	28.7822	0.979819	3	12.5724	0.960593	4	16.3951	0.931428	4	11.9474	1.11297	4	18.413
lNEAAAGLNQAATELVQASR	2	A0A452DTE5	N-Term(TMT6plex)	2.425e-11	65.2	9.40715e-06	3	2256.21	-0.193592	0	1.06623	2	17.1352	1.04211	2	17.6781	1.02951	2	3.42364	0.980222	2	2.93189	0.929508	2	2.65585	0.980612	2	1.15619
eQGNIEEAVR	1	A0A452DMY3	N-Term(TMT6plex)	9.09e-05	65.18	6.28015e-06	2	1373.72	0.394999	0	1.09004	1		0.845264	1		0.874979	1		1.00543	1		1.15739	1		0.997251	1
sMAEDTINAAVk	4	A0A452F2X8	N-Term(TMT6plex); K12(TMT6plex)	2.648e-09	65.17	9.13786e-06	2	1707.94	0.507897	0	1.02895	4	2.74916	1.11748	4	6.39849	1.1009	4	7.46462	1.05881	4	5.5613	0.830278	4	4.00382	0.910332	4	10.3435
lAVEALSSLDGDLAGR	13	A0A452F2L8	N-Term(TMT6plex)	3.72e-07	65.16	9.63135e-06	3	1816	1.16789	0	1.0415	12	14.9705	1.01612	11	5.96505	1.01446	11	6.71739	0.965943	12	18.6707	0.932826	11	8.55534	0.988613	12	14.038
eQTEGEYSSLEHESAR	3	A0A452E8M7	N-Term(TMT6plex)	6.509e-08	65.1	1.49879e-06	3	2080.96	-0.528896	0	1.01139	3	0.968574	0.725039	2	20.3298	0.926509	3	10.5757	0.849339	3	29.7795	1.35747	3	21.1706	1.2132	3	17.0725
dAGTIAGLNVMR	3	M4NBE4	N-Term(TMT6plex)	6.753e-08	65.04	1.00108e-05	2	1446.79	0.544578	0	0.956506	3	31.2037	1.09604	3	0.035319	1.01934	3	15.6684	1.18433	3	8.77492	0.930703	3	10.6781	1.11175	3	9.15225
gGIVDEGALLR	3	A0A452F571	N-Term(TMT6plex)	3.094e-07	65.02	9.60063e-06	2	1328.77	0.370379	0	0.938128	3	16.6247	1.0671	3	14.8856	1.03702	3	0.300616	1.07041	3	4.1735	0.997065	3	13.4112	0.921602	3	3.01514
gNAGQTNYGFANSTMER	3	Q06B57;A0A452F5L4	N-Term(TMT6plex)	3.37e-09	65.02	1.41649e-06	3	2046.95	0.698081	0
tLEQQENFAEVAR	5	A0A452F4F3	N-Term(TMT6plex)	4.209e-06	65	5.8344e-06	3	1763.91	-1.96183	0	1.00442	5	34.3465	0.937161	5	11.4328	0.842119	5	13.996	0.998097	5	5.62305	1.30196	5	44.3361	1.03162	5	13.632
eNTEGEYSSLEHESVAGVVESLk	8	A0A452EX66	N-Term(TMT6plex); K23(TMT6plex)	5.045e-08	64.96	7.02138e-06	3	2951.49	-0.232111	0	0.859868	8	15.5682	0.873221	8	12.2468	1.02159	8	15.0573	0.742678	8	12.5592	1.23212	8	26.3708	1.21879	8	8.50526
lYTLVLTDPDAPSR	7	A0A452EYJ1	N-Term(TMT6plex)	6.158e-07	64.94	1.28411e-05	2	1789.99	0.000219275	0	1.12413	7	13.5524	0.882157	7	26.6778	0.972942	7	8.27626	0.865434	7	17.7947	1.00611	7	8.26184	1.06434	7	10.9264
fFEHFGDLSSADAVmNNAk	4	P02077	N-Term(TMT6plex); M15(Oxidation); K19(TMT6plex)	8.531e-10	64.94	4.79337e-06	3	2574.26	-1.97088	0	0.871957	4	1.42976	1.02227	4	7.55601	0.784108	4	13.0351	1.3093	4	7.96555	0.985509	4	3.42688	1.12489	4	4.77654
aAGSSGFEAAEIGWPYAEPPEALAR	1	A0A452E5Q7	N-Term(TMT6plex)	1.462e-12	64.93	5.51143e-06	3	2776.37	-1.35087	0	1.03056	1		0.955951	1		0.988129	1		1.00681	1		1.00241	1		1.03175	1
vQAQHDYTATDTDELQLk	1	A0A452F2W9;A0A452F2J1	N-Term(TMT6plex); K18(TMT6plex)	4.5e-08	64.89	9.3572e-06	3	2534.31	-1.6848	0
rGTGGVDTAAVGGVFDVSNADR	13	A0A452F2L8	N-Term(TMT6plex)	1.372e-10	64.88	7.18443e-06	3	2350.2	0.0464692	1	1.04576	13	11.6646	1.00881	13	23.5789	1.04705	13	7.76517	0.953387	13	11.9936	0.876812	13	36.2643	1.02612	13	9.91603
iSVYYNEATGGk	6	A0A452G3S8	N-Term(TMT6plex); K12(TMT6plex)	4.209e-08	64.88	9.99643e-06	2	1759.96	-2.66124	0	0.995972	6	5.14886	1.08617	6	5.59886	1.0456	6	5.94456	1.19308	6	7.32043	0.780554	6	10.3881	0.929316	6	4.13613
sWDTNLIEcNLDQELk	3	A0A452EI94	N-Term(TMT6plex); C9(Carbamidomethyl); K16(TMT6plex)	2.395e-07	64.87	7.7875e-06	3	2436.25	0.335456	0	1.05081	3	8.05174	1.03679	3	1.51998	1.00239	3	11.1405	1.02609	3	3.91713	0.98276	3	4.30434	0.912291	3	8.91513
nMLFSGTNIAAGk	1	A0A452G237	N-Term(TMT6plex); K13(TMT6plex)	1.345e-09	64.85	1.1817e-05	2	1781.99	-3.09641	0	1.157	1		1.23081	1		1.02504	1		1.26912	1		0.634645	1		0.783105	1
nVTDVVNTcHDAGISk	2	A0A452GA81	N-Term(TMT6plex); C9(Carbamidomethyl); K16(TMT6plex)	2.282e-09	64.84	9.89207e-06	3	2188.14	-0.0953966	0	1.15821	2	2.92992	0.813701	2	20.1367	1.00737	2	0.793394	0.999235	2	13.5739	0.997267	2	1.26246	0.973032	2	6.51335
aDRDESSPYAAMLAAQDVAQR	2	A0A452ECV2	N-Term(TMT6plex)	1.279e-10	64.83	5.17941e-06	3	2494.22	1.75075	1	0.961774	2	3.73526	0.970209	2	3.17044	1.0065	2	12.6186	0.945517	2	11.3745	1.12954	2	7.06525	1.00471	2	7.51721
gQVLNSDELQELYDGLk	3	A0A452DXH7	N-Term(TMT6plex); K17(TMT6plex)	1.324e-08	64.81	1.15134e-05	3	2379.28	0.000675099	0	1.17123	3	0.494066	0.712873	3	17.6436	0.975665	3	4.75144	0.682445	3	7.83081	1.3231	3	0.705977	1.1325	3	4.01803
eVPAGQYPFIVTSDDGR	4	A0A452E4U4	N-Term(TMT6plex)	1.723e-07	64.81	7.58198e-06	3	2080.05	-0.0430649	0	1.04483	4	4.07563	1.00355	4	5.40602	1.03336	4	3.96784	0.95111	4	4.84214	1.04665	4	10.6951	0.986541	4	2.25022
gALPLDTITFYk	2	A0A452ECE5	N-Term(TMT6plex); K12(TMT6plex)	3.058e-08	64.79	9.7411e-06	2	1797.06	2.59612	0	0.909408	2	9.73539	1.16463	2	4.57352	1.09902	2	0.0659512	1.16203	2	3.10507	0.861121	2	12.3149	0.900429	2	7.01457
gLTSVINQk	12	A0A452E480	N-Term(TMT6plex); K9(TMT6plex)	1.407e-05	64.78	1.11774e-05	2	1417.88	-0.910366	0	0.973961	12	4.2609	1.24509	12	18.9325	0.97979	12	7.1731	1.14213	12	6.24509	0.883342	12	10.4223	0.898404	12	11.4904
aASADSTTEGTPADGFTVLSTk	9	A0A452FJ34	N-Term(TMT6plex); K22(TMT6plex)	4.905e-06	64.76	1.0076e-05	3	2585.34	3.3232	0	0.932146	9	8.61538	1.00355	9	6.47247	1.04299	9	5.27635	0.980606	9	9.81304	1.02223	9	8.60336	1.01913	9	14.9894
eAASYQEALAR	18	A0A452FV03	N-Term(TMT6plex)	2.302e-07	64.74	7.06728e-06	2	1437.76	1.53823	0	1.12879	17	7.34931	0.746276	17	16.2742	0.948548	17	11.72	0.800719	17	10.9901	1.28143	17	16.7651	0.974874	18	15.0398
iDNSQVESGSLEDDWDFLPPkk	5	A0A452FTJ0	N-Term(TMT6plex); K21(TMT6plex); K22(TMT6plex)	6.195e-10	64.71	1.048e-05	4	3206.69	3.33699	1	1.01021	5	3.94156	1.05057	5	6.8905	1.0592	5	6.24966	1.034	5	6.89001	0.935138	5	7.11934	0.97116	5	4.45402
qLSSGVSEIQQTADR	3	A0A452ESU7	N-Term(TMT6plex)	3.601e-07	64.65	8.98052e-06	3	1847.97	2.17732	0	0.985219	3	8.95807	0.819587	3	10.3396	0.888919	3	3.60079	0.875979	3	11.7647	1.36584	3	8.79761	1.10229	3	10.0634
vQDDEVGDGTTSVTVLAAELLR	4	A0A452G4D6	N-Term(TMT6plex)	7.713e-05	64.6	1.1633e-05	3	2517.33	0.709828	0	0.994071	2	2.9084	1.31218	2	28.8668	0.710736	2	19.9789	0.735724	2	25.7671	1.15291	3	0.0111074	1.33279	3	41.55
dMTPEQLDDILk	3	A0A452F0I5	N-Term(TMT6plex); K12(TMT6plex)	2.308e-05	64.56	1.02709e-05	2	1876.02	2.26475	0	1.66245	3	2.81492	0.569205	3	11.6565	0.819814	3	0.819152	0.581869	3	24.5639	1.06919	3	7.67313	1.17295	3	6.57615
vAPVQGFSAk	10	A0A452EEG7	N-Term(TMT6plex); K10(TMT6plex)	2.063e-06	64.55	1.14871e-05	2	1461.88	-0.447014	0	1.08087	10	9.8402	1.08994	10	5.30318	1.07294	10	3.32608	1.14598	10	9.7565	0.778701	10	11.0626	0.900891	10	3.75078
sLFSSIGEVESAk	1	A0A452EKQ9	N-Term(TMT6plex); K13(TMT6plex)	1.839e-08	64.54	1.2832e-05	2	1812.02	1.94549	0	0.906359	1		1.21957	1		0.983187	1		1.3418	1		0.775395	1		0.892776	1
aLAAGGVGSIVR	4	A0A452EYY1	N-Term(TMT6plex)	3.447e-06	64.54	8.06831e-06	2	1299.8	1.0731	0	1.01986	4	2.39493	1.00271	4	6.98928	0.928901	4	6.84343	1.01105	4	5.83089	0.972304	4	3.1157	1.04415	4	3.88461
vDATEESDLAQQYGVR	5	A0A452G7V5	N-Term(TMT6plex)	1.577e-08	64.5	5.48187e-06	3	2010	-0.104753	0	0.810495	5	11.7261	0.873629	4	13.1238	0.929424	5	30.6165	1.03468	5	20.6348	1.25049	5	17.0813	1.01584	5	12.424
aLPESLAQQALR	11	A0A452FZF8	N-Term(TMT6plex)	3.096e-06	64.48	1.11035e-05	3	1525.89	0.756706	0	0.929557	11	9.95106	0.942958	11	18.3755	0.964558	11	8.93539	0.956401	11	15.178	1.11158	11	20.2788	1.04789	11	3.10665
eFSPFGTITSAk	4	A0A452FVJ2	N-Term(TMT6plex); K12(TMT6plex)	4.541e-08	64.47	1.20937e-05	2	1742.97	-0.990432	0	0.994634	4	1.06353	1.16897	4	0.802	1.05225	4	2.3884	1.14327	4	1.04221	0.807385	4	5.22567	0.937552	4	8.24702
aNLQIDQLNTDLNLER	3	A0A452FAW1	N-Term(TMT6plex)	6.763e-08	64.45	1.29571e-05	3	2099.14	4.62142	0	0.937991	3	8.85785	1.02801	3	8.57707	1.06471	3	4.68997	0.927099	3	2.04039	1.06843	3	2.49828	1.04637	3	11.5505
iVLEDGTLHVTEGSGR	20	A0A452G9S2	N-Term(TMT6plex)	9.767e-08	64.43	1.06912e-05	3	1912.03	0.565851	0	0.858159	20	12.0369	0.862119	20	10.7559	0.888229	20	12.0964	0.886522	20	17.6443	1.37577	20	10.7173	1.13487	20	4.6397
qITSYGETcPGLEQYAIk	4	A0A452F2M2	N-Term(TMT6plex); C9(Carbamidomethyl); K18(TMT6plex)	3.523e-08	64.43	1.0619e-05	3	2516.32	3.13091	0	0.96297	4	2.77932	1.0552	4	2.2153	1.05167	4	8.56599	0.938125	4	4.21842	0.963913	4	3.62587	1.04593	4	7.1694
mLGQMTDQVADLR	2	A0A452DKU9	N-Term(TMT6plex)	8.173e-08	64.41	6.68338e-06	2	1706.88	1.0571	0	1.0028	2	0.773612	1.03773	2	1.51355	1.03368	2	11.8659	0.907422	2	2.64872	1.00934	2	11.8774	1.04701	2	0.6277
fAAYFQQGDMESNGk	2	A0A452EUU0	N-Term(TMT6plex); K15(TMT6plex)	6.563e-08	64.38	5.32541e-06	2	2151.06	0.666003	0	1.04652	2	4.06	1.07359	2	7.82852	0.981621	2	5.10585	1.29857	2	7.90603	0.771802	2	15.6501	0.877528	2	4.13131
gLGTDEDTIIDIIAHR	3	A0A452EVH6	N-Term(TMT6plex)	6.97e-09	64.38	1.25475e-05	3	1968.06	0.562505	0	0.806333	3	31.9183	0.948784	3	23.8135	1.11609	3	18.3103	0.871695	3	14.2593	0.950968	3	7.59989	1.05344	3	2.54227
hNHDLSSYQDTIQQLENELR	3	A0A452FBM4	N-Term(TMT6plex)	1.135e-10	64.37	4.40542e-06	3	2669.31	-1.60531	0	0.999418	3	6.09429	1.13472	3	1.35692	0.979596	3	6.10446	0.896049	3	0.257841	1.04182	3	5.5028	1.01914	3	5.24958
qYPWGTVQVENEAHcDFVk	2	A0A452DSA3	N-Term(TMT6plex); C15(Carbamidomethyl); K19(TMT6plex)	5.673e-06	64.37	5.685e-06	3	2765.36	-4.13156	0	0.960135	2	9.38563	1.31104	2	9.58236	1.01662	2	0.594156	1.172	2	1.79393	0.803805	2	0.501003	0.874197	2	0.609222
qTTAAAAATFSEQVGGGSGGAGR	4	A0A452E1Z1;A0A452E226	N-Term(TMT6plex)	9.937e-09	64.35	5.89488e-06	3	2281.14	-0.755401	0
aAAGELQEDSGLHVLAR	3	A0A452EMK0	N-Term(TMT6plex)	1.138e-07	64.35	1.21203e-05	3	1966.06	0.633035	0	0.938277	3	10.0264	0.784688	3	32.7204	0.954456	3	12.4896	0.805907	3	5.74052	1.2315	3	4.56256	1.23062	3	5.38985
mAALEQcLAEP	3	A0A452G7Y3	N-Term(TMT6plex); C7(Carbamidomethyl)	8.737e-05	64.33	3.04407e-06	2	1461.73	0.734887	0	0.902201	3	3.64003	1.22371	3	0.388736	0.970342	3	10.3016	0.996212	3	2.0748	1.0547	3	5.45721	0.982909	3	16.0841
eAALTSEEVGADLEQVEVLQk	7	A0A452EHE9;A0A452EHD5	N-Term(TMT6plex); K21(TMT6plex)	1.203e-10	64.32	1.43308e-05	3	2716.47	1.32496	0
gNPTVEVDLFTAk	9	A0A452EU55	N-Term(TMT6plex); K13(TMT6plex)	5.941e-09	64.29	1.39274e-05	2	1849.05	-0.416962	0	0.940819	9	3.51456	0.969296	9	4.71059	0.99035	9	7.03882	1.06326	9	8.58776	1.0206	9	10.9275	0.996706	9	3.92587
vGLIGScTNSSYEDmGR	3	A0A452DW73	N-Term(TMT6plex); C7(Carbamidomethyl); M15(Oxidation)	5.773e-08	64.28	1.25039e-06	3	2090.97	-0.536573	0	0.943569	3	7.41556	1.06193	3	2.94244	1.01526	3	0.590226	1.10837	3	0.0996326	0.986767	3	8.49931	1.01532	3	4.13387
eLPQLVNDNFPVDPQR	5	A0A452FIG7	N-Term(TMT6plex)	6.471e-07	64.26	1.15117e-05	3	2110.11	-1.58662	0	1.07505	5	11.8809	0.977029	5	5.6736	0.978461	5	6.2796	0.979318	5	24.336	1.00187	5	5.47513	0.972953	5	4.81545
lVFTDVANAIHA	1	A0A452EXP2	N-Term(TMT6plex)	2.286e-05	64.25	1.29476e-05	2	1499.84	-0.675617	0	0.964297	1		0.997829	1		0.970717	1		0.970171	1		1.14089	1		0.991254	1
tTLLAGDIEHPR	3	A0A452FYK1	N-Term(TMT6plex)	1.407e-06	64.23	1.37059e-05	3	1551.87	-1.01385	0	0.942882	3	5.55834	1.10069	3	1.43675	1.04117	3	13.0928	0.953964	3	7.63296	1.03678	3	2.38256	1.02079	3	0.302694
gLSPAQADSQFLENAk	2	A0A452E304	N-Term(TMT6plex); K16(TMT6plex)	3.44e-07	64.23	1.27242e-05	3	2134.16	0.218875	0	1.01943	2	4.32078	0.972986	2	1.34795	0.941594	2	1.62765	1.03075	2	4.92492	1.0439	2	1.95476	1.01108	2	0.171405
lTELEATVR	4	A0A452FJ27	N-Term(TMT6plex)	4.651e-05	64.19	1.05936e-05	2	1260.74	2.12878	0	1.0529	4	2.48889	1.07117	4	6.82356	1.02762	4	2.493	1.09796	4	4.73274	0.8742	4	16.9889	0.929489	4	1.07285
aGGIETIANEYSDR	5	A0A452DZT8	N-Term(TMT6plex)	6.981e-05	64.18	4.69791e-06	2	1724.87	0.471437	0	0.940014	5	4.40483	1.06079	5	37.319	0.898855	5	13.7496	0.942525	5	13.3504	1.30797	5	11.1939	1.04334	5	14.554
gTIQVVTQGSSLk	3	A0A452F571	N-Term(TMT6plex); K13(TMT6plex)	1.755e-05	64.17	1.45665e-05	3	1776.06	0.0857567	0	0.950071	3	7.22381	1.02955	3	3.88244	1.08677	3	10.8226	1.07535	3	3.35511	0.954693	3	3.86008	0.873117	3	5.13324
ySTDVSVDEVk	5	A0A452DLE1	N-Term(TMT6plex); K11(TMT6plex)	2.698e-07	64.15	1.00571e-05	2	1699.92	-0.240388	0	1.1655	5	6.6821	0.911077	5	20.0334	1.10133	5	6.34102	1.00978	5	25.1135	0.85554	5	13.4967	0.919198	5	9.31489
dGFSLATQLk	1	A0A452E954	N-Term(TMT6plex); K10(TMT6plex)	3.925e-07	64.14	1.37038e-05	2	1537.9	0.416478	0	1.04673	1		1.17455	1		1.0577	1		1.08978	1		0.778429	1		0.941813	1
cVAVGESDGSIWNPDGIDPk	3	A0A452DLE1	N-Term(TMT6plex); C1(Carbamidomethyl); K20(TMT6plex)	1.886e-10	64.13	7.03188e-06	3	2574.29	-1.36251	0	1.28067	3	8.20187	0.819141	3	0.525899	0.993106	3	3.37017	0.817482	3	0.257472	0.974977	3	0.33962	1.00169	3	17.5621
dVEMGNSVIEENEmk	6	A0A452EY52	N-Term(TMT6plex); M14(Oxidation); K15(TMT6plex)	8.069e-08	64.08	4.76826e-06	3	2198.07	-0.181434	0	1.01216	6	6.12406	0.809324	6	13.5455	0.989876	6	1.74068	0.838684	6	11.4233	1.21432	6	7.24509	1.08845	6	3.6008
mDNSGkEAEAMALLAEAER	2	A0A452FTQ1	N-Term(Acetyl); M1(Oxidation); K6(TMT6plex)	7.96e-06	64.06	3.74976e-06	3	2323.11	1.58098	1	0.88187	2	14.0122	0.918505	2	7.13485	0.887037	2	15.2055	0.861454	2	33.85	1.32461	2	17.6003	1.09824	2	1.09783
aYGENIGYSEk	5	A0A452FU58	N-Term(TMT6plex); K11(TMT6plex)	3.817e-08	64.04	9.01335e-06	2	1688.89	-0.0908315	0	1.17287	5	8.58104	0.905932	5	4.60821	1.01595	5	3.06193	0.775706	5	10.6326	1.09579	5	4.74351	1.06745	5	3.67808
gNPTVEVDLHTAk	18	A0A452F5D8	N-Term(TMT6plex); K13(TMT6plex)	3.85e-09	64.04	1.33721e-05	2	1839.04	-0.159967	0	0.990919	18	9.44335	0.99047	18	5.24388	0.98189	18	7.4273	1.02847	18	6.37347	1.01473	18	9.02087	1.02143	18	4.46478
qPVYIVDVTk	7	A0A452EJE4	N-Term(TMT6plex); K10(TMT6plex)	3.572e-06	64.02	1.58511e-05	2	1619.98	-0.805909	0	1.13998	7	10.6595	1.02872	7	4.99339	1.05449	7	6.57679	0.954452	7	6.68751	0.89092	7	3.68835	0.967725	7	10.2227
vQVDEDDFmHIR	4	A0A452F4D3	N-Term(TMT6plex); M9(Oxidation)	1.021e-06	64.01	3.33641e-06	3	1748.85	0.762104	0	0.966912	4	4.35028	0.780777	4	2.39906	0.90732	4	6.22992	0.919728	4	4.06942	1.28834	4	9.20951	1.12839	4	5.24982
yLAEVAcGDDR	4	A0A452ECX7	N-Term(TMT6plex); C7(Carbamidomethyl)	9.19e-05	64	3.18486e-06	2	1497.72	0.0409645	0	1.1235	4	5.55374	0.95942	4	5.42593	0.993618	4	12.4065	0.870752	4	9.87654	1.09785	4	6.4165	0.928037	4	4.0104
qQNWDSLIAGDQLINQk	3	A0A452DS05	N-Term(TMT6plex); K17(TMT6plex)	1.601e-08	63.99	1.42651e-05	3	2429.31	-2.32481	0	1.03507	3	2.08876	1.07506	3	0.0630899	0.981119	3	3.37502	1.0727	3	5.39746	0.980091	3	4.52612	0.974467	3	0.627367
ikVADDEADAAAEAk	8	A0A452F283	N-Term(TMT6plex); K2(TMT6plex); K15(TMT6plex)	1.594e-10	63.97	1.44713e-05	3	2204.24	0.60456	1	0.937288	8	4.91401	1.12006	8	7.52869	1.02357	8	4.56371	1.15056	8	16.3196	0.962943	8	10.4124	0.949936	8	9.89144
vGSNAGAYGTEALER	6	C6ZP52	N-Term(TMT6plex)	1.099e-07	63.96	7.33268e-06	3	1723.88	0.677042	0	0.954015	6	8.1677	1.03413	6	10.748	0.963444	6	13.1782	0.955755	6	4.64862	1.11774	6	11.9564	1.04801	6	9.05281
aLTVPELTQQMFDAk	32	A0A452G940;A0A452FCZ5;A0A452G1A9;A0A452FM11	N-Term(TMT6plex); K15(TMT6plex)	7.682e-08	63.96	1.7498e-05	3	2150.19	0.32906	0
vLGATLSPELIQk	2	A0A452FQK2	N-Term(TMT6plex); K13(TMT6plex)	4.416e-07	63.96	7.1117e-06	2	1827.13	-2.38194	0	1.07963	2	0.263061	1.16881	2	3.82141	0.946572	2	13.6241	1.20187	2	7.78625	0.721067	2	7.88308	0.947974	2	19.3909
iTNVSEEDSGEYFcLASNk	1	A0A452E8N5	N-Term(TMT6plex); C14(Carbamidomethyl); K19(TMT6plex)	2.304e-08	63.92	4.7039e-06	3	2621.28	-1.97405	0	0.99105	1		1.16276	1		0.993904	1		1.13425	1		0.861596	1		0.94535	1
sYLEFSEDSVQVPR	1	A0A452DQC7	N-Term(TMT6plex)	1.255e-07	63.89	7.75807e-06	3	1884.96	2.42979	0	0.89573	1		0.902584	1		0.902227	1		0.999891	1		1.33027	1		0.979065	1
gSDDAPDADTAIINAEGGQSGGDDkkEYFI	3	A0A452DZX3	N-Term(TMT6plex); K25(TMT6plex); K26(TMT6plex)	8.464e-11	63.89	7.49266e-06	3	3743.85	0.440179	2	0.973636	3	2.17779	1.17602	3	1.87781	0.965084	3	3.96384	0.797269	3	6.15458	1.06681	3	1.91221	1.12078	3	5.95975
dVPYPPPLPPAIEAIQk	4	A0A452F5J4	N-Term(TMT6plex); K17(TMT6plex)	1.823e-08	63.87	1.23266e-05	3	2303.34	0.994607	0	1.02163	4	8.37498	0.895844	4	15.0579	1.05502	4	1.78202	0.856207	4	12.0054	1.04994	4	1.98085	1.088	4	2.67155
vTSDIINAAEk	6	A0A452F571	N-Term(TMT6plex); K11(TMT6plex)	3.512e-07	63.86	1.61582e-05	2	1618.94	0.397198	0	0.929086	6	5.28802	1.09297	6	4.64059	1.1667	6	2.03126	1.13616	6	4.93087	0.821559	6	11.1945	0.949574	6	2.72512
vALSPAGVQALVk	2	A0A452FLH3	N-Term(TMT6plex); K13(TMT6plex)	3.996e-09	63.86	6.02334e-06	2	1711.09	-1.77234	0	0.968503	2	18.8568	1.0606	2	14.6953	1.03284	2	11.1662	1.01472	2	14.0643	0.759775	2	0.795413	1.13893	2	50.5354
dASDDLDDLNFFNQk	1	A0A452E9F4	N-Term(TMT6plex); K15(TMT6plex)	2.115e-07	63.86	5.32439e-06	3	2215.09	0.587141	0	0.982184	1		0.812992	1		1.11586	1		0.952057	1		1.1076	1		1.00939	1
dScQGDSGGPVVcSGk	21	A0A452EML0	N-Term(TMT6plex); C3(Carbamidomethyl); C13(Carbamidomethyl); K16(TMT6plex)	1.099e-08	63.83	4.3056e-06	3	2067.99	1.74117	0	0.912318	20	15.6389	1.36928	20	25.0161	1.07414	20	9.65218	0.916213	19	12.2266	1.01581	19	20.1591	0.886712	21	28.1359
sVDEVFDEVVk	5	A0A452E1K0	N-Term(TMT6plex); K11(TMT6plex)	1.589e-08	63.82	1.44611e-05	2	1723.95	-0.04378	0	1.00439	5	2.69954	1.00377	5	3.09144	1.01758	5	8.71896	0.990481	5	4.25675	1.04261	5	5.20174	0.972984	5	3.08933
aSHAGAGADSGAQEAR	2	A0A452GA43	N-Term(TMT6plex)	4.644e-08	63.8	4.02279e-06	3	1684.82	1.36427	0	0.610782	2	13.4472	0.714298	2	0.556556	1.02369	2	14.5662	0.721487	2	1.51778	1.6369	2	8.95219	1.25591	2	7.39126
aETYEGVYQcTAR	4	A0A452G8T1	N-Term(TMT6plex); C10(Carbamidomethyl)	8.026e-06	63.8	2.58459e-06	3	1776.84	-1.55473	0	0.928348	4	11.1226	0.771907	4	12.9429	0.893465	4	3.54803	0.855387	4	8.02207	1.35133	4	12.3213	1.10521	4	3.08626
lGYFSVDPDSNQGQLVFNR	1	A0A452FRN1	N-Term(TMT6plex)	1.2e-08	63.78	8.50151e-06	3	2385.2	0.0961383	0	1.10166	1		1.30439	1		0.941808	1		0.977059	1		0.878954	1		0.914797	1
dAGVIAGLNVLR	6	F8UN03	N-Term(TMT6plex)	9.773e-08	63.75	1.07322e-05	2	1426.86	1.59356	0	0.994196	6	8.10335	1.09911	6	7.98807	1.05428	6	5.32676	1.13182	6	10.5657	0.814174	6	11.802	0.95344	6	6.17116
aGAGSGAGGER	4	A0A452G7L6	N-Term(TMT6plex)	2.018e-06	63.74	4.50142e-06	2	1118.58	0.445113	0	0.680897	4	12.2678	1.16245	4	7.68973	0.984539	4	3.36223	1.39844	4	5.51914	1.05162	4	3.49008	0.785218	4	5.28358
aALGAGDAQQYTQAMFk	2	A0A452DY86	N-Term(TMT6plex); K17(TMT6plex)	2.731e-09	63.73	1.08453e-05	3	2229.18	0.58755	0	1.11352	2	14.8112	1.00556	2	0.958224	1.0645	2	3.70767	0.962992	2	3.71172	0.857022	2	22.4888	1.00487	2	6.81224
aGQAVDNFIEk	5	A0A452G6D2	N-Term(TMT6plex); K11(TMT6plex)	5.411e-08	63.72	1.36515e-05	2	1649.93	1.16063	0	0.94363	5	14.4858	1.01307	5	1.66586	1.09761	5	2.17484	1.04565	5	5.86369	0.958118	5	7.04694	0.999774	5	3.18124
vDVEALENSPGATYVR	3	A0A452FIK2	N-Term(TMT6plex)	4.274e-08	63.71	1.07676e-05	3	1949.02	2.05765	0	1.02069	3	10.7072	0.734521	3	5.10106	0.998889	3	12.1622	0.776224	3	3.78122	1.33921	3	1.95895	1.12604	3	3.59597
dSVSAAEVGTGQYITTk	5	A0A452FWD0	N-Term(TMT6plex); K17(TMT6plex)	2.075e-09	63.69	1.19504e-05	3	2185.18	0.172998	0	1.02264	5	4.82041	0.963481	5	4.92459	0.916404	5	2.78326	0.904474	5	8.89908	1.07014	5	3.13458	1.05358	5	2.44472
yAAcNAVGQMATDFAPGFQk	2	A0A452F3M1	N-Term(TMT6plex); C4(Carbamidomethyl); K20(TMT6plex)	3.618e-10	63.67	6.89406e-06	3	2605.3	1.01829	0	1.05335	2	1.95624	1.14609	2	3.08897	0.978023	2	4.97902	1.04245	2	0.959699	0.918546	2	2.22168	0.935729	2	3.94541
sIPMSTVFYPSDGVATEk	7	A0A452FKN8	N-Term(TMT6plex); K18(TMT6plex)	8.618e-08	63.66	1.25714e-05	3	2387.27	5.66573	0	1.01672	7	12.0794	1.09501	7	13.7717	0.991127	7	2.63987	1.17976	7	18.5605	0.799331	7	9.26824	0.886889	7	4.21768
sPASDGLDLSQAAAR	12	A0A452FIN8	N-Term(TMT6plex)	1.596e-05	63.62	8.6033e-06	3	1687.88	-0.182301	0	1.01868	12	12.4065	0.851966	12	15.3412	0.915339	12	12.2567	0.957396	12	11.1033	1.20037	12	11.5879	0.980822	12	9.79826
sSSTSDILEPFTVER	2	A0A452FIQ8	N-Term(TMT6plex)	1.786e-10	63.62	7.90809e-06	2	1896.98	1.2195	0	0.845312	2	27.1185	1.04752	2	6.46201	0.730359	2	33.9323	1.11315	2	17.3186	0.986258	2	16.4703	1.22665	2	46.084
aSNPFLVAAQESk	5	A0A452DU29	N-Term(TMT6plex); K13(TMT6plex)	9.133e-09	63.6	1.57582e-05	2	1820.03	1.15264	0	1.0358	5	6.74219	1.14352	5	3.31703	1.03511	5	4.57786	0.962758	5	4.91357	0.959855	5	5.66183	1.00198	5	4.25732
sLGEISALTSk	3	A0A452DKU9	N-Term(TMT6plex); K11(TMT6plex)	8.489e-08	63.57	1.68564e-05	2	1563.93	-0.940915	0	1.12319	3	0.72028	0.916793	3	16.7294	1.15995	3	4.54944	0.889426	3	17.0568	0.96064	3	6.13429	1.04309	3	1.05088
sAASSAAQGAFQGN	1	A0A452FJ88	N-Term(TMT6plex)	6.754e-08	63.55	4.76896e-06	2	1495.74	3.0337	0	0.918896	1		1.49168	1		0.998198	1		1.19583	1		0.873068	1		0.727971	1
aEAEGVAVAPGPGSGQTFk	1	A0A452FI73	N-Term(Acetyl); K19(TMT6plex)	2.261e-08	63.53	8.69473e-06	3	2044.05	-0.145633	0	0.678398	1		0.828423	1		0.822929	1		0.888743	1		1.4635	1		1.31547	1
sPAGLQVLNDYLADk	4	A0A452G9H1	N-Term(TMT6plex); K15(TMT6plex)	9.848e-06	63.5	1.59466e-05	2	2062.16	-1.20837	0	1.16551	4	11.1188	0.81992	4	5.42427	0.921546	4	8.08547	0.818533	4	2.28669	1.1422	4	7.63961	1.10758	4	5.13767
sVPSETVLEESSTGLPPVTDENHIIVk	6	A0A452DLW3	N-Term(TMT6plex); K27(TMT6plex)	1.238e-13	63.47	1.46403e-05	3	3335.8	0.266933	0	0.727442	5	32.1103	0.909855	5	35.9362	1.0008	6	9.15124	0.93563	6	26.6266	1.35236	6	30.0512	1.24728	5	9.08547
gAIYSIPIIEDGGGGSSTPEDPAEAPR	4	A0A452E992	N-Term(TMT6plex)	3.033e-06	63.45	7.79452e-06	3	2885.43	-3.11384	0	1.02866	4	12.473	0.85546	3	13.6596	0.990509	4	20.5213	0.860541	3	36.0078	1.2157	3	5.0498	1.04915	4	4.13749
aYEQAGMMLk	6	A0A452DKZ3	N-Term(TMT6plex); K10(TMT6plex)	1.413e-07	63.44	1.23867e-05	2	1599.87	0.829241	0	0.885982	6	3.18329	1.05111	6	5.78882	1.00486	6	4.4186	1.11606	6	7.2771	0.959234	6	4.76133	1.0183	6	2.5697
gATQQILDEAER	2	A0A452G4D6	N-Term(TMT6plex)	9.785e-05	63.4	1.00102e-05	2	1559.82	-0.034533	0	1.0199	2	3.68761	0.801658	1		1.09178	2	4.31054	0.756428	2	1.04342	1.49219	2	39.1189	1.02474	2	16.1311
kVVIPVPAGVEDGQTVR	2	A0A452F0X0	N-Term(TMT6plex); K1(TMT6plex)	2.684e-08	63.39	1.0858e-05	3	2222.33	0.599897	1	0.883872	2	13.9855	1.33095	2	8.58876	1.07241	2	3.05933	1.24705	2	11.1803	0.787642	2	6.15444	0.828099	2	0.0730123
mLAPEGALNIHEk	5	A0A452FC08	N-Term(TMT6plex); K13(TMT6plex)	1.331e-07	63.38	1.57735e-05	3	1881.07	-0.733853	0	0.989241	5	8.63098	1.07585	5	9.24483	0.982587	5	3.19687	1.09163	5	13.7939	0.942218	5	16.7917	0.958147	5	2.0304
sEIDLLDIR	2	A0A452E8W7;A0A452DL82	N-Term(TMT6plex)	0.0004078	63.38	1.45795e-05	2	1302.75	0.411961	0
sDAPDSLLLEk	4	A0A452EFU3	N-Term(TMT6plex); K11(TMT6plex)	0.0002547	63.32	1.59463e-05	2	1645.94	-0.076304	0	1.08542	4	11.9175	1.0461	4	14.1457	1.0118	4	8.46733	1.07888	4	8.00284	0.943457	4	25.1621	0.974697	4	11.376
lTVPDDTAANcLYLNIPSk	4	A0A452FZF8	N-Term(TMT6plex); C11(Carbamidomethyl); K19(TMT6plex)	3.458e-07	63.29	1.60803e-05	3	2563.39	1.41737	0	0.944636	4	5.42648	0.950368	4	7.75128	0.974153	4	6.27021	1.08844	4	1.61738	1.11222	4	3.60109	0.954554	4	3.29905
aLLSYDGLNQR	7	A0A452F7G3	N-Term(TMT6plex)	0.0001057	63.24	1.61954e-05	2	1478.82	0.626927	0	0.974975	7	13.5973	1.09677	7	5.06572	1.02573	7	3.17237	0.93702	7	9.41586	1.05857	7	16.0831	1.0198	7	7.11881
gGGVGGFLPAMk	2	A0A452GA81	N-Term(TMT6plex); K12(TMT6plex)	2.89e-08	63.22	1.75088e-05	2	1548.89	-2.08841	0	0.939641	2	4.35235	1.17948	2	6.7647	1.04195	2	3.07403	1.17811	2	6.55688	0.805141	2	4.90915	0.954464	2	1.50359
gMYDGPVFDLTTTPk	6	A0A452F4M6	N-Term(TMT6plex); K15(TMT6plex)	3.677e-05	63.08	1.31621e-05	2	2100.11	-1.22686	0	0.959085	6	4.46907	1.00922	6	7.04898	1.09683	6	6.78309	1.08535	6	4.93515	0.921515	6	7.54768	0.97299	6	6.97207
sANSELGGIWSVGQR	4	A0A452G9Z3	N-Term(TMT6plex)	1.163e-08	63.07	1.25759e-05	2	1789.94	0.134957	0	1.0912	4	5.04053	1.23088	4	12.3008	1.06648	4	2.3677	1.1601	4	10.9358	0.68558	4	8.02232	0.889438	4	6.87412
aYAQQLTDWAk	2	A0A452DZB4	N-Term(TMT6plex); K11(TMT6plex)	1.538e-07	63.06	1.74986e-05	2	1752.97	1.12454	0	0.915904	2	2.88633	1.24041	2	2.41635	1.00717	2	0.747234	1.27781	2	7.26122	1.03746	2	13.1991	0.632823	2	29.2085
aQcGGGLLGVR	3	A0A452G5Y3	N-Term(TMT6plex); C3(Carbamidomethyl)	1.095e-06	63.05	1.56562e-05	2	1316.73	0.426412	0	0.896506	3	0.168443	1.02457	3	20.6478	0.942875	3	0.0784881	1.26398	3	0.898732	0.94992	3	15.8383	1.03154	3	6.43646
iPSAVGYQPTLATDMGTMQER	10	A0A452E573	N-Term(TMT6plex)	3.95e-07	63.04	7.99514e-06	3	2495.25	-0.38565	0	0.977638	10	6.38477	0.957418	10	10.5402	1.00279	10	6.32276	0.91549	10	10.7431	1.06964	10	17.0628	1.05867	10	8.1732
aLAEEWGcPFMETSAk	3	A0A452ENS9	N-Term(TMT6plex); C8(Carbamidomethyl); K16(TMT6plex)	4.731e-08	63	8.6956e-06	3	2285.14	0.582992	0	0.92412	3	2.64413	1.02782	3	4.42294	1.02262	3	1.32568	1.04593	3	4.9024	0.965726	3	0.157683	0.974418	3	1.16471
tPSALAILENANVLAR	5	A0A452DZ43	N-Term(TMT6plex)	3.009e-06	63	1.6464e-05	2	1882.1	1.35224	0	1.15663	4	14.4377	1.14505	3	0.8411	1.11276	4	5.23298	0.982784	4	10.8217	0.971687	4	8.38572	0.906192	4	9.53803
lRAETEQGEQQR	2	A0A452FMX3	N-Term(TMT6plex)	2.507e-07	63	1.04999e-05	3	1673.88	0.0196802	1	0.902912	2	15.9311	0.921785	2	8.87784	1.01752	2	3.56727	0.895408	2	5.34933	1.16602	2	12.3716	1.09948	2	7.34615
iTIADcGQI	4	A0A452FNS1	N-Term(TMT6plex); C6(Carbamidomethyl)	0.000615	62.98	1.0649e-05	2	1219.66	1.00562	0	0.95584	4	3.42614	1.10463	4	9.21248	1.02372	4	4.35081	1.05835	4	3.4038	0.991231	4	4.52224	0.971344	4	6.30623
vTAQGPGLEPSGNIANk	3	A0A452E7G1	N-Term(TMT6plex); K17(TMT6plex)	1.984e-08	62.97	1.83192e-05	3	2111.18	-0.570592	0	1.02877	3	0.99234	1.07469	3	1.55291	0.989798	3	10.1691	1.02206	3	7.57709	0.904836	3	0.705792	1.0171	3	6.50736
yLVQDTDEFILPTGANk	2	A0A452F7D8	N-Term(TMT6plex); K17(TMT6plex)	1.967e-08	62.97	1.85463e-05	3	2382.3	0.347848	0	1.08198	2	6.53113	1.06903	2	7.35861	1.03058	2	13.5081	0.94581	2	2.94974	0.898505	2	2.34727	1.01461	2	4.55282
tQSTVESLSk	2	A0A452FHM3	N-Term(TMT6plex); K10(TMT6plex)	1.398e-06	62.96	1.89937e-05	2	1537.88	-0.211232	0	1.25252	2	13.204	1.11396	2	5.93189	1.02714	2	6.98	1.15142	2	3.89416	0.683486	2	16.9534	0.809746	2	5.56321
lDNVMLDAEGHIk	1	A0A452FVN1	N-Term(TMT6plex); K13(TMT6plex)	4.326e-08	62.91	1.63738e-05	3	1913.06	1.75501	0	1.39553	1		0.793847	1		0.887242	1		0.707728	1		1.02858	1		1.10417	1
eEAQAEIEQYR	2	A0A452ESL5	N-Term(TMT6plex)	1.396e-05	62.81	6.09995e-06	3	1594.79	-1.70497	0	0.869886	2	12.7074	0.912414	2	11.6671	0.832197	2	28.3437	0.948731	2	7.57019	1.29312	2	17.392	1.12063	2	10.5666
sIPDGTENGDFLALDLGGTNFR	3	A0A452DLT7	N-Term(TMT6plex)	1.156e-08	62.79	1.1625e-05	3	2538.27	1.51762	0	0.922759	3	10.7986	1.06611	3	24.9501	0.945747	3	0.815772	0.949113	3	2.84848	1.2703	3	2.02937	0.778346	3	38.3103
mSESLDTADPAVTGAk	4	A0A452DUL2	N-Term(TMT6plex); K16(TMT6plex)	1.756e-07	62.78	1.35234e-05	3	2051.07	0.490751	0	1.03083	4	6.92497	0.981907	4	24.2389	0.944388	4	12.1953	1.04815	4	23.9905	1.08586	4	52.4676	0.879094	4	7.6739
aMADPEVQQIMSDPAMR	4	A0A452E5N4	N-Term(TMT6plex)	1.656e-06	62.76	4.44917e-06	2	2119.01	-1.78256	0	1.06883	4	5.40296	0.780527	4	15.1778	0.939359	4	3.08959	0.787741	4	6.08734	1.22789	4	8.2541	1.10146	4	10.5327
aMGEQAVALAk	3	A0A452DUI2	N-Term(TMT6plex); K11(TMT6plex)	1.165e-07	62.75	2.66239e-05	2	1546.9	1.00147	0	0.93066	3	8.05778	1.05296	3	10.0727	0.961524	3	20.4589	1.09085	3	6.74848	1.0613	3	30.7573	0.96334	3	5.6586
eLVScSNcTDYQAR	3	A0A452FAB7	N-Term(TMT6plex); C5(Carbamidomethyl); C8(Carbamidomethyl)	7.161e-07	62.73	1.84001e-06	3	1931.88	-0.279632	0	0.878212	3	5.60498	0.893644	3	3.1711	0.968184	3	3.57774	0.871405	3	6.89358	1.42778	3	4.09842	1.12217	3	0.0331437
sATGSSSGFHSWAR	2	A0A452DPX3	N-Term(TMT6plex)	2.91e-09	62.72	6.17422e-06	3	1666.82	1.25607	0	1.05165	2	13.8555	1.10762	2	2.74732	0.983783	2	4.44108	1.04243	2	2.43248	0.9234	2	5.81543	0.94729	2	6.25699
eISTTLNADEAVTR	2	A0A452DZT8	N-Term(TMT6plex)	9.329e-09	62.72	1.51282e-05	2	1748.93	2.26545	0	0.870003	2	3.10725	0.987939	2	7.99272	0.914769	2	8.33956	0.971874	2	5.64689	1.29196	2	7.78341	0.996942	2	5.65755
gGGGPGPGGLQSGQTIALPAQGLIEFR	1	A0A452E7Q9	N-Term(TMT6plex)	2.399e-13	62.71	1.87261e-05	3	2764.5	2.44585	0	0.814179	1		1.11979	1		0.974955	1		0.965508	1		1.2347	1		0.980363	1
lIQSHPESAEDLQEk	5	A0A452EHE9;A0A452EHD5	N-Term(TMT6plex); K15(TMT6plex)	7.841e-07	62.7	1.85276e-05	3	2182.17	-0.569939	0
qVETEEAGVVTTATASANLk	2	A0A452EWV0	N-Term(TMT6plex); K20(TMT6plex)	2.249e-08	62.7	2.04072e-05	3	2477.35	0.342677	0	1.07911	2	12.8833	0.986981	2	16.6315	0.924401	2	5.87797	0.713435	2	0.554575	1.11716	2	25.2396	1.16473	2	3.4889
aEDSGEYHcVYQFLSAPk	4	A0A452FJ56	N-Term(TMT6plex); C9(Carbamidomethyl); K18(TMT6plex)	7.419e-09	62.69	5.89405e-06	3	2559.25	-4.79048	0	0.850839	4	13.0508	1.18966	4	4.53603	1.02301	4	4.81915	1.04787	4	8.40318	1.08625	4	7.81441	0.972242	4	7.66651
mESYDIIANQPVVIDNGSGVIk	2	A0A452FL06	N-Term(Acetyl); K22(TMT6plex)	1.131e-07	62.69	1.45333e-05	3	2633.37	-0.331453	0	0.997739	2	27.9131	1.14906	1		0.974583	1		1.24204	2	10.3162	1.40202	2	40.3148	1.08826	2	26.9473
sVPLAATSMLITQGLISk	1	A0A452FY19	N-Term(TMT6plex); K18(TMT6plex)	9.262e-09	62.67	1.31133e-05	3	2288.37	0.868328	0	1.00514	1		1.09108	1		1.04826	1		1.03207	1		0.928572	1		0.960098	1
lNELADQDFPLHPR	3	A0A452FDC4	N-Term(TMT6plex)	8.451e-07	62.65	1.46949e-05	3	1894	0.0998695	0	0.995138	3	2.73139	1.06986	3	5.75242	0.94635	3	4.64148	0.931239	3	3.7066	1.08128	3	3.05265	1.04214	3	4.50716
aEIDMLDIR	2	A0A452G9Y2	N-Term(TMT6plex)	6.255e-05	62.65	1.34454e-05	2	1304.71	0.713373	0	0.982479	2	2.9118	0.809165	2	3.71671	0.961124	2	1.39567	0.789915	2	1.8447	1.18527	2	0.745999	1.23664	2	5.59691
acADPAAGSVILLENLR	4	A0A452E104	N-Term(TMT6plex); C2(Carbamidomethyl)	9.212e-08	62.58	1.93227e-05	3	1999.09	1.20549	0	1.08592	4	8.7971	0.922812	3	5.85567	0.878515	4	3.33572	1.04081	4	22.7723	1.11328	4	12.1868	1.092	4	9.80528
qDILDDSGYVSAYk	5	A0A452FI38	N-Term(TMT6plex); K14(TMT6plex)	4.437e-10	62.57	1.35017e-05	2	2032.07	1.83028	0	1.32665	5	7.47494	1.07565	5	4.16006	1.00675	5	2.82034	0.770094	5	4.63149	0.95768	5	19.7032	0.946215	5	11.4593
dVSDTVAFVEWTPPR	2	A0A452DYX2	N-Term(TMT6plex)	7.625e-09	62.56	1.25345e-05	3	1948	-0.222066	0	0.984106	2	2.06304	1.03037	2	3.37451	0.871596	2	11.7212	0.90024	2	3.63982	1.08222	2	7.84448	1.15786	2	12.6632
vEAcGVNPVDTYIR	5	A0A452EZS5	N-Term(TMT6plex); C4(Carbamidomethyl)	2.318e-06	62.49	1.12446e-05	3	1821.94	0.113341	0	0.999929	5	18.187	1.02949	5	6.40238	0.947319	5	7.5358	1.26548	5	19.9281	1.05023	5	11.1094	0.846144	5	19.3993
dQVANSAFVER	8	A0A452FMZ7	N-Term(TMT6plex)	3.937e-07	62.49	1.23718e-05	2	1464.76	-0.188116	0	1.14187	8	25.4211	0.779051	8	8.07988	0.930914	8	3.04276	0.788531	8	10.0828	1.24391	8	33.2475	1.08053	8	7.68011
tSQIGESFEEILEETVISTk	1	A0A452FIN8	N-Term(TMT6plex); K20(TMT6plex)	1.246e-05	62.48	1.7852e-05	3	2698.44	-1.64057	0	1.01638	1		1.57831	1		0.75362	1		1.17288	1		0.719829	1		0.96738	1
iGNFTIQNVFPQSDGDSSk	2	A0A452FUJ9	N-Term(TMT6plex); K19(TMT6plex)	5.582e-10	62.45	1.39369e-05	3	2512.31	-0.959626	0	1.16473	2	0.0541418	1.65005	2	36.2129	1.45094	2	63.6466	1.07405	2	7.14969	0.737296	1		0.806399	1
aGGIETIANEFSDR	3	A0A452DQL9	N-Term(TMT6plex)	1.271e-08	62.44	1.0263e-05	2	1708.87	-0.365578	0	0.975695	3	11.6175	0.973685	3	4.78608	0.958891	2	0.942109	1.06429	2	3.48663	1.08926	2	0.549136	1.01555	2	1.00169
gLAGLGDVAEVR	5	A0A452G5W4	N-Term(TMT6plex)	1.914e-06	62.43	1.65157e-05	2	1385.8	0.277426	0	1.00364	5	2.63764	0.993707	5	3.71875	0.938784	5	3.09361	0.94211	5	10.7217	1.1347	5	5.97184	1.01671	5	3.40393
gYSFTTTAER	18	A0A452EGB1;A0A452G8J3	N-Term(TMT6plex)	1.642e-06	62.41	7.09034e-06	2	1361.69	0.518515	0
aTGLGEPVYGLSEEEGESR	4	A0A452DUK5	N-Term(Acetyl)	2.258e-05	62.41	2.72705e-06	3	2021.93	1.86586	0
gHAYSVTGAEEVESR	3	A0A452F4J5	N-Term(TMT6plex)	9.406e-07	62.41	8.52563e-06	3	1820.9	0.567024	0	0.896347	3	0.935595	0.694916	2	10.3787	0.898402	3	2.32401	0.858354	3	4.16889	1.36884	3	7.15223	1.17488	3	11.2942
gSDcGIVNVNIPTSGAEIGGAFGGEk	2	A0A452DWR4	N-Term(TMT6plex); C4(Carbamidomethyl); K26(TMT6plex)	1.486e-09	62.4	1.48751e-05	3	2964.51	-0.274804	0	0.875939	2	6.83404	1.05121	2	1.09488	1.06478	2	6.7366	1.01858	2	5.25037	1.11303	2	4.55287	0.935228	2	14.8082
gSGTAEVELk	6	A0A452EU77;A0A452ET82	N-Term(TMT6plex); K10(TMT6plex)	3.279e-06	62.39	2.15711e-05	2	1448.84	-0.693449	0
kPPPPSAPVIk	1	A0A452DP22	N-Term(TMT6plex); K1(TMT6plex); K11(TMT6plex)	1.492e-06	62.39	5.24857e-06	3	1818.18	-0.450873	0	0.964513	1		1.16726	1		0.974062	1		1.29893	1		0.799014	1		0.891798	1
nMMFQVLAAEEPSVR	2	A0A452FWA7	N-Term(TMT6plex)	1.646e-06	62.38	1.48571e-05	3	1951	0.806034	0	0.977959	2	2.77536	1.1988	2	12.993	0.940127	2	1.8332	1.19579	2	3.10316	0.90652	2	12.3604	0.875161	2	4.96646
tQEEAEGILQQYIER	2	A0A452EZ41	N-Term(TMT6plex)	1.654e-08	62.37	1.4225e-05	3	2036.05	0.182584	0	0.863773	2	27.0991	0.731209	2	13.613	0.982707	2	9.99596	0.904348	2	11.1077	1.25589	2	14.4437	1.17002	2	28.4754
vLEDGELLVQQTk	8	A0A452EEX0	N-Term(TMT6plex); K13(TMT6plex)	3.499e-08	62.36	2.01235e-05	2	1930.13	0.67545	0	0.978598	8	10.4296	1.05962	8	14.8953	0.88326	8	7.71378	1.10262	8	6.26237	0.989203	8	20.0879	1.01765	8	5.46294
sQLScVVVDDIER	5	A0A452EEX0	N-Term(TMT6plex); C5(Carbamidomethyl)	2.477e-06	62.35	1.3563e-05	2	1748.91	0.343041	0	1.28686	5	31.1878	1.03149	4	18.3102	1.08118	5	4.8652	0.836234	4	15.5243	0.888327	5	11.8208	0.952429	4	2.95124
iLGADTSVDLEETGR	12	A0A452EN82	N-Term(TMT6plex)	3.891e-07	62.34	1.61323e-05	3	1804.95	0.133321	0	1.02627	12	11.97	1.02932	12	9.00986	1.03209	11	8.15474	1.01283	12	16.0411	0.968098	12	15.3942	1.00855	12	11.6261
lLQcDPSSAGQF	3	A0A452DW71	N-Term(TMT6plex); C4(Carbamidomethyl)	1.497e-05	62.31	5.46365e-06	2	1551.77	-1.50344	0	0.965272	3	0.816622	1.06767	3	7.95612	1.07688	3	2.72061	1.12332	3	3.25775	0.894699	3	4.29909	0.913347	3	1.95784
tVAGIIVEPIQSEGGDNHASDDFFR	5	A0A452FLV0	N-Term(TMT6plex)	3.368e-08	62.29	8.58743e-06	3	2903.43	-3.76332	0	1.01318	5	7.41305	1.02943	5	3.38861	0.880309	5	9.61661	1.13221	5	9.80275	1.02584	5	6.64447	0.938057	5	3.50304
aAVEQVPVEPYNIPLSQAEVIR	3	A0A452DSJ4	N-Term(TMT6plex)	9.915e-11	62.25	2.05801e-05	3	2651.46	1.39407	0	0.896746	3	8.35144	0.789673	3	1.01586	0.927855	3	3.74215	0.90205	3	5.55687	1.32065	3	17.8245	1.14748	3	7.69861
iIPSTPFPQEGQPLILTcESk	3	A0A452FXD8	N-Term(TMT6plex); C18(Carbamidomethyl); K21(TMT6plex)	2.76e-06	62.24	2.10455e-05	3	2813.54	-3.43714	0	0.967219	3	2.68294	1.25143	3	12.1219	1.04534	3	3.15116	1.02165	3	4.67137	1.09743	3	11.4959	0.771265	3	1.44692
eELITNWEQIR	1	A0A452EHE9;A0A452EHD5	N-Term(TMT6plex)	1.301e-07	62.23	1.48705e-05	2	1659.89	-1.09399	0
gEEAAGcAQESR	2	A0A452F1I2	N-Term(TMT6plex); C7(Carbamidomethyl)	3.648e-06	62.2	1.5064e-06	2	1493.68	-1.16358	0	1.08524	2	17.9459	0.780004	2	20.463	1.0176	2	4.14517	0.899021	2	12.4828	1.21625	2	3.87746	0.930061	2	21.7863
lLHEVQELTTEVEk	1	A0A452FJ27	N-Term(TMT6plex); K14(TMT6plex)	1.228e-08	62.19	2.03833e-05	3	2126.21	1.89288	0	0.873429	1		0.752346	1		0.965036	1		0.891447	1		1.376	1		1.10486	1
eVDEQMLNVQNk	11	A0A452G3J7;A0A452FIJ2;A0A452G3S8;A0A452FM11	N-Term(TMT6plex); K12(TMT6plex)	3.37e-05	62.17	2.0265e-05	3	1905.02	2.07026	0
yVGESEANIR	6	A0A452EEX0	N-Term(TMT6plex)	9.416e-05	62.16	1.42304e-05	2	1366.72	1.44733	0	1.0829	6	12.0112	0.966549	6	3.90382	0.986415	6	9.46058	0.833279	6	21.6995	1.03689	6	14.872	1.0145	6	9.35849
aTIQQLVGR	4	A0A452FM00	N-Term(Acetyl)	0.0008892	62.12	1.60499e-05	2	1027.59	0.602565	0
qALQDTLALYk	3	A0A452ENG9	N-Term(TMT6plex); K11(TMT6plex)	5.099e-08	62.09	2.49679e-05	2	1722.02	-0.168546	0	1.01021	3	4.20738	1.27847	3	9.91556	0.948573	3	1.00015	1.35228	3	3.06368	0.71768	3	11.4541	0.772837	3	11.3141
dGPNALTPPPTTPEWVk	7	A0A452F0I5;A0A452FEU5;A0A452G963;A0A452FFE6	N-Term(TMT6plex); K17(TMT6plex)	4.68e-06	62.08	2.3291e-05	3	2278.25	0.215174	0
aLDEGDIALLk	2	A0A452ER37	N-Term(TMT6plex); K11(TMT6plex)	1.975e-07	62.08	2.00389e-05	2	1615.97	-0.0474549	0	0.860341	2	4.07391	0.988318	2	2.96842	1.03058	2	0.099356	1.09078	2	2.62632	1.08435	2	2.99346	0.991068	2	5.29856
iSVYYNEASSHk	9	A0A452G940	N-Term(TMT6plex); K12(TMT6plex)	2.2e-07	62.07	1.62668e-05	3	1856	0.493936	0	1.01798	9	10.5713	1.00567	9	3.42176	0.997866	9	3.23508	1.06313	9	8.1329	0.967769	9	7.05755	0.999238	9	3.83422
aEVQGAEIEYGMAYSk	1	A0A452EWU7	N-Term(TMT6plex); K16(TMT6plex)	1.723e-08	62.06	1.24771e-05	3	2204.13	-0.276778	0	0.944987	1		0.890484	1		1.06732	1		0.903121	1		1.09484	1		1.1033	1
aMVASGSELGk	1	A0A452FVS1	N-Term(TMT6plex); K11(TMT6plex)	7.353e-07	62.04	2.45068e-05	2	1507.86	1.86932	0	0.915352	1		1.07184	1		1.05412	1		1.05745	1		0.983397	1		0.986269	1
sLVQGELVTASk	5	A0A452FVR7	N-Term(TMT6plex); K12(TMT6plex)	1.032e-06	62.04	2.10058e-05	2	1690.02	0.661325	0	1.06501	5	2.95075	1.10179	5	5.20115	1.03686	5	6.77104	1.14915	5	8.27006	0.763282	5	10.3421	0.944648	5	2.84161
aTAPYNYSYIFk	2	A0A452GAB9	N-Term(Acetyl); K12(TMT6plex)	0.0003945	62.03	1.26889e-05	2	1708.88	-0.0379213	0	1.03686	2	7.40217	1.00343	2	14.282	0.973905	2	6.89704	0.812399	2	11.5078	1.15298	2	7.45145	1.03683	2	5.44543
sYGIPFIETSAk	5	A0A452FSF6;A0A452G829	N-Term(TMT6plex); K12(TMT6plex)	3.644e-08	62.02	2.23275e-05	2	1771.01	0.519057	0
gNDMQVGTYIEk	2	A0A452EPE2	N-Term(TMT6plex); K12(TMT6plex)	3.559e-06	62	1.82978e-05	2	1812.96	0.497436	0	1.03803	2	15.0878	0.860937	2	7.78013	0.96399	2	2.97045	0.909255	2	1.04914	1.09031	2	2.68968	1.11004	2	6.98563
lASVSADTEVAR	7	A0A452DLW3	N-Term(TMT6plex)	1.223e-07	62	1.88656e-05	2	1447.8	0.593279	0	1.03954	7	3.28638	1.08704	7	20.3292	1.00757	7	7.3247	1.02874	7	9.04359	0.911354	7	7.02722	1.03081	7	3.93184
sVEAAAELSAk	11	A0A452DKD8	N-Term(TMT6plex); K11(TMT6plex)	1.859e-07	61.98	2.20904e-05	2	1533.89	2.10715	0	0.994063	11	7.83002	1.09629	11	6.52958	1.13705	11	12.542	0.95459	11	8.16651	0.874214	11	16.0382	0.967174	11	8.72073
kADGSDLISADAEQR	2	A0A452FKC4	N-Term(TMT6plex); K1(TMT6plex)	1.773e-10	61.97	2.04894e-05	3	2034.07	-5.89558	1	1.1042	2	0.80628	1.00662	2	3.51399	0.90096	2	2.98055	1.15469	2	1.29882	0.922639	2	5.5268	0.934298	2	0.40895
aADYAAQAAQLR	6	A0A452DLZ9	N-Term(TMT6plex)	9.492e-07	61.95	1.61481e-05	3	1477.79	-1.03092	0	0.851485	6	5.18134	0.863474	6	9.29265	1.0087	6	8.73867	1.05383	6	19.658	1.20153	6	27.5163	1.01413	6	6.73524
tASADLPTVPLGSAVEAIR	5	A0A452G789	N-Term(TMT6plex)	1.038e-09	61.93	2.24744e-05	3	2097.18	-0.0945315	0	1.05715	5	15.0201	1.04769	5	7.75052	0.978014	5	4.86402	0.961326	5	16.5018	1.10285	4	18.1711	0.978548	5	13.6562
eEIIPVAAEYDk	5	A0A452EIX1	N-Term(TMT6plex); K12(TMT6plex)	1.272e-07	61.93	2.48789e-05	2	1835.02	1.39478	0	0.845817	5	27.2385	0.719187	5	6.31723	0.919729	5	17.2265	0.867078	5	8.23359	1.38217	5	15.0919	1.20408	5	9.45392
aQELGSSQDALASTQR	1	A0A452DUZ1	N-Term(TMT6plex)	2.677e-07	61.92	1.28538e-05	3	1890.97	-0.594926	0	0.921486	1		1.00725	1		0.998859	1		0.807771	1		1.26873	1		1.03641	1
aGITTIEAVk	2	A0A452F0K7	N-Term(Acetyl); K10(TMT6plex)	0.003475	61.9	1.89177e-05	2	1273.76	1.22939	0	0.941497	2	6.897	0.789933	2	2.46421	0.829015	2	9.87867	1.11567	2	0.217373	1.22812	2	2.49306	1.05886	2	3.65707
iIAEGANGPTTPEADkIFLER	10	A0A452DLE1	N-Term(TMT6plex); K16(TMT6plex)	8.943e-11	61.89	2.27471e-05	3	2700.5	1.59482	1	0.964118	10	7.41236	0.973111	10	15.0576	1.05482	10	1.23673	1.11295	10	10.1782	0.931851	10	10.731	0.950157	10	7.93964
aSASYHISNLLEk	2	A0A452E570	N-Term(Acetyl); K13(TMT6plex)	2.505e-06	61.88	1.60213e-05	2	1703.9	-6.83928	0	0.734103	2	7.94023	0.948452	2	0.261526	0.923454	2	4.15983	0.870186	2	10.2749	1.3842	2	8.24193	1.16917	2	6.4474
aLLEVVQSGGk	4	A0A452EMA0	N-Term(TMT6plex); K11(TMT6plex)	1.862e-07	61.88	1.89401e-05	2	1558.96	1.35133	0	1.02945	4	2.84018	0.911114	4	5.87918	0.936689	4	2.0322	0.97609	4	1.25575	1.03786	4	10.2979	1.08963	4	5.12039
vTQLDSTVEEVSLQDINMk	3	A0A452F1M3	N-Term(TMT6plex); K19(TMT6plex)	8.517e-09	61.86	2.24486e-05	3	2607.4	0.648338	0	0.954433	3	0.882789	1.16103	3	0.548333	0.984215	3	2.75999	1.06997	3	11.8427	0.89167	3	3.65897	0.960598	3	7.85007
nVLLDPQLVPGGGASEMAVAHALTEk	3	A0A452E968	N-Term(TMT6plex); K26(TMT6plex)	4.741e-07	61.86	1.85388e-05	3	3075.7	1.65199	0	0.878022	3	21.9032	0.972847	3	19.7793	0.97733	3	8.41228	1.02332	3	15.918	1.10577	3	43.6551	1.04005	3	2.22104
vDHGAEIITQSPGR	2	A0A452DLW2;A0A452DLW3	N-Term(TMT6plex)	7.235e-07	61.86	2.3426e-05	3	1708.92	-1.4107	0
iQQEIAVQNPLVSER	3	A0A452EKS9	N-Term(TMT6plex)	1.933e-07	61.85	2.63538e-05	3	1953.1	2.58382	0	1.0249	3	2.45055	0.953683	3	11.1042	0.966637	3	7.1849	0.909793	3	10.2741	1.23608	3	30.2045	0.939092	3	7.78539
yNTDcVQGLTHSk	5	A0A452FEU5	N-Term(TMT6plex); C5(Carbamidomethyl); K13(TMT6plex)	3.89e-08	61.84	1.33546e-05	3	1981.02	-0.201961	0	1.08439	5	15.4758	1.0242	5	9.15924	0.962593	5	0.676676	1.10618	5	11.0636	0.863653	5	22.5295	0.945687	5	9.4039
wEAYDATcLVk	2	A0A452FIG7	N-Term(TMT6plex); C8(Carbamidomethyl); K11(TMT6plex)	1.665e-07	61.8	1.65834e-05	2	1813.96	3.79658	0	1.16113	2	3.40476	0.901913	2	8.98108	1.02599	2	8.58388	0.817266	2	3.52208	1.08617	2	10.3638	0.985935	2	4.22479
vLETAEDIQER	4	A0A452EHE9;A0A452EHD5	N-Term(TMT6plex)	4.296e-06	61.78	1.5963e-05	3	1531.82	0.285241	0
gVScQFGPDVTk	4	A0A452FYS8	N-Term(TMT6plex); C4(Carbamidomethyl); K12(TMT6plex)	7.914e-06	61.78	1.85516e-05	2	1752.93	-0.804177	0	0.995111	4	3.04611	1.0606	4	5.34866	1.02662	4	7.60239	0.949504	4	11.9788	0.99179	4	6.65338	1.03356	4	4.93487
lTQDEEGNAQLQQR	2	A0A452EFT1	N-Term(TMT6plex)	2.91e-06	61.78	1.28102e-05	3	1858.95	-0.323188	0	0.85969	2	6.18223	0.839115	2	26.0643	1.06176	2	11.4608	0.89335	2	16.4684	1.15636	2	7.99091	1.1651	2	2.0811
eGLAQQVQQSLEk	1	A0A452F5W7	N-Term(TMT6plex); K13(TMT6plex)	1.529e-07	61.75	2.3793e-05	2	1916.09	2.67545	0	0.979124	1		1.19092	1		1.02223	1		1.06326	1		0.923997	1		0.920128	1
dLAQAPDMQGGHAVLIASEEQFk	4	A0A452ENM0	N-Term(TMT6plex); K23(TMT6plex)	3.351e-08	61.74	2.0532e-05	3	2913.52	1.05683	0	1.0117	4	7.72094	0.961926	4	4.46563	0.995733	4	3.96821	1.04487	4	14.3507	1.00735	4	8.61974	0.970122	4	4.59506
gLAEQEPFLPFPSAAPR	4	A0A452DPE3	N-Term(TMT6plex)	3.399e-05	61.74	2.19387e-05	2	2056.11	-0.761261	0	0.911719	4	15.3331	1.05099	4	23.2728	1.09206	4	21.9918	0.913461	4	17.6436	1.20194	4	34.4616	0.780873	4	16.7169
aDLVNNLGTIAk	8	A0A452F327	N-Term(TMT6plex); K12(TMT6plex)	5.731e-09	61.71	1.93927e-05	2	1687.01	-1.56508	0	1.04985	8	3.17278	1.14031	8	12.8015	1.08449	8	11.2558	1.06794	8	4.43569	0.835815	8	5.31081	0.948029	8	8.81224
dLGTESQIFISR	5	A0A452G724	N-Term(TMT6plex)	2.695e-06	61.7	2.17699e-05	3	1594.86	0.651476	0	0.933446	5	4.01876	1.03926	5	19.565	1.00911	5	4.81732	1.11249	5	14.7831	0.930669	5	19.4226	1.08894	5	5.35284
yADLTEDQLPScESLk	3	A0A452FR97	N-Term(TMT6plex); C12(Carbamidomethyl); K16(TMT6plex)	8.474e-08	61.66	1.35444e-05	3	2327.19	0.81644	0	1.20165	3	0.0212932	0.792345	3	2.05391	0.895117	3	7.5868	0.752167	3	6.71519	1.28191	3	0.608195	1.07443	3	2.4601
eAAENSLVAYk	14	A0A452FS72	N-Term(TMT6plex); K11(TMT6plex)	3.073e-07	61.65	2.27059e-05	2	1652.92	-1.43607	0	0.990486	14	7.67581	0.954755	14	12.6326	1.02171	14	6.81781	0.895278	14	7.16528	1.04992	14	8.21758	1.03136	14	8.57124
vELPQDQLATLTGR	14	A0A452FXX0	N-Term(TMT6plex)	6.365e-08	61.65	2.4484e-05	2	1770	-0.23859	0	0.999287	14	6.71771	1.02268	14	11.5184	1.02604	14	12.1385	0.988251	14	8.57947	0.960282	14	19.157	1.03565	14	10.0276
aNAFVAELk	8	A0A452FXX0	N-Term(TMT6plex); K9(TMT6plex)	1.5e-05	61.64	2.46433e-05	2	1420.86	1.04335	0	1.15927	8	2.90241	0.838918	8	10.5333	1.02574	8	2.30462	0.868263	8	9.98095	1.05626	8	12.1209	1.0322	8	10.1495
vAGTGEGGLEEMVEELNSGk	2	A0A452ETT7;A0A452ESQ8	N-Term(TMT6plex); K20(TMT6plex)	2.07e-09	61.63	1.75202e-05	3	2464.27	0.838075	0
nLEAVETLGSTSTIcSDk	21	A0A452F0I5;A0A452FEU5;A0A452FZ51;A0A452G963;A0A452FFE6	N-Term(TMT6plex); C15(Carbamidomethyl); K18(TMT6plex)	9.234e-09	61.6	2.11008e-05	3	2383.24	0.517098	0
iTENIGcVMTGMTADSR	3	B9VR86	N-Term(TMT6plex); C7(Carbamidomethyl)	3.344e-07	61.6	6.33025e-06	2	2085	1.46893	0	1.05969	3	12.8965	1.01471	3	5.8178	1.05534	3	4.79862	1.02533	3	0.0401361	0.825629	3	25.9884	0.954885	3	0.849489
dNLTLWTSDQQDEEAGEGN	3	A0A452EU44	N-Term(TMT6plex)	7.364e-07	61.58	1.25104e-06	3	2351.05	-0.500445	0	0.913479	2	22.1022	1.08205	2	14.8658	0.86978	2	9.41896	0.987062	2	4.3775	1.21638	3	1.26544	0.984359	3	0.412121
mEGGAYGAGk	4	A0A452F510	N-Term(Acetyl); M1(Oxidation); K10(TMT6plex)	8.397e-05	61.57	3.06516e-06	2	1227.59	0.739128	0	0.85825	4	6.36193	1.01256	4	29.7119	0.94802	4	3.93352	0.908999	4	17.2637	1.15673	4	1.41006	1.02189	4	8.17145
yYLDSLDR	4	A0A452F249	N-Term(TMT6plex)	0.0003244	61.56	9.77525e-06	2	1273.66	0.895517	0	0.947288	4	1.17289	1.13218	4	4.9914	0.968822	4	2.92183	1.33184	4	1.65125	0.770389	4	4.30815	0.910203	4	3.86936
iFSEVVADAEAVSAVQR	3	A0A452EBE7	N-Term(TMT6plex)	1.633e-06	61.53	2.7701e-05	3	2020.09	-0.569391	0	1.04659	3	23.1904	1.29114	2	13.0848	0.948602	2	22.1025	0.710098	2	36.908	1.21663	3	18.0193	1.63807	3	8.35048
nVETMNYADIER	1	A0A452ERW8	N-Term(TMT6plex)	1.821e-05	61.52	5.49661e-06	3	1683.81	-4.89069	0	0.887993	1		0.875075	1		0.959069	1		0.890802	1		1.23261	1		1.15388	1
eYQLNDSAAYYLNDLER	2	A4F2F7;A0A452E1U8	N-Term(TMT6plex)	1.226e-09	61.52	6.44794e-06	3	2306.11	0.0227456	0
gQHQAHSLER	12	A0A452G2X7	N-Term(TMT6plex)	1.833e-05	61.48	1.58601e-05	4	1391.73	0.16699	0	0.830242	12	7.77188	0.837012	12	22.6318	0.839262	12	7.80856	1.01766	12	12.1875	1.38858	12	33.4591	1.03774	12	6.82141
cINLEPDNATTYVHk	1	A0A452F632	N-Term(TMT6plex); C1(Carbamidomethyl); K15(TMT6plex)	1.59e-09	61.48	1.72114e-05	3	2233.16	-2.06954	0	1.01678	1		1.26761	1		0.997963	1		1.05098	1		0.894991	1		0.891162	1
lPQPEDGATYEGIQR	2	A0A452DWB4	N-Term(TMT6plex)	2.593e-06	61.48	1.79937e-05	3	1902.98	1.62627	0	0.968909	2	13.1184	0.911143	2	5.03222	0.933778	2	6.62196	0.829644	2	6.81252	1.24754	2	6.34754	1.10172	2	7.64286
sPGGPGSHVR	2	A0A452FJF1	N-Term(TMT6plex)	2.627e-05	61.45	1.84049e-05	3	1179.64	-0.707541	0	0.888744	2	7.88262	0.959816	2	6.59719	0.918733	2	14.6787	1.0609	2	10.7924	1.05424	2	8.14877	1.12469	2	19.5437
mEDTEPFSPELLSAMMR	7	A0A452F249	N-Term(TMT6plex)	6.368e-08	61.45	4.61912e-06	3	2213.05	-0.99146	0	0.896885	7	26.586	1.12907	7	11.0853	0.953073	7	3.53069	1.16953	7	11.5435	0.917679	7	15.8707	1.05041	7	12.8036
iHEGcEEPATHNALAk	6	A0A452G572	N-Term(TMT6plex); C5(Carbamidomethyl); K16(TMT6plex)	5.173e-10	61.44	1.76218e-05	3	2235.16	-1.0759	0	0.995428	6	2.03246	1.06239	6	18.8393	0.982842	6	6.18163	1.10419	6	15.7208	0.961226	6	6.20443	0.956318	6	15.3246
vLGSQEALHPVHYEEk	6	A0A452EMC8	N-Term(TMT6plex); K16(TMT6plex)	4.792e-08	61.41	2.85494e-05	4	2294.26	1.79683	0	1.05749	6	10.4567	0.989943	6	14.2232	0.94199	6	8.58827	1.05868	6	11.5847	0.936718	6	14.9246	1.03952	6	4.83278
wNTDNTLGTEITVEDQLAR	3	A0A452FXM5	N-Term(TMT6plex)	3.716e-09	61.41	1.62262e-05	3	2405.22	2.03071	0	1.25341	3	13.7699	0.701453	3	1.68207	0.892219	3	3.30359	0.720863	3	25.6338	1.3654	3	3.48637	1.0085	3	9.21994
iTIPVQTFSNLQIR	5	A0A452FV03	N-Term(TMT6plex)	5.332e-08	61.39	2.39252e-05	2	1859.1	1.05012	0	0.991911	5	9.1731	1.09242	5	7.43956	1.0536	5	4.95376	1.01618	5	5.84285	0.988464	5	8.09263	0.911519	5	4.79356
aAAEQLETSPSGSSPSANLGk	1	A0A452FBY5	N-Term(TMT6plex); K21(TMT6plex)	1.325e-08	61.34	2.21456e-05	3	2460.3	1.23945	0	0.955286	1		0.990359	1		0.865625	1		1.20949	1		0.973685	1		1.03754	1
eTTQIQDNNDITYADLNLPk	4	A0A452ECY3	N-Term(TMT6plex); K20(TMT6plex)	1.184e-09	61.34	2.2623e-05	3	2764.44	0.280009	0	1.061	4	13.4349	1.01597	4	0.922306	0.944394	4	1.92889	1.07433	4	4.20616	0.872046	4	8.15114	0.992925	4	7.27683
fQMPDQGmTSADDFFQGTk	9	A0A452G9S2	N-Term(TMT6plex); M8(Oxidation); K19(TMT6plex)	2.4e-07	61.3	5.4857e-06	3	2625.24	0.653707	0	1.04451	9	1.66208	1.1715	9	4.00127	1.0163	9	2.54445	1.17958	9	9.13878	0.800433	9	11.6276	0.902039	9	7.06716
iGDEGQGFLIAMk	4	A0A452E8E3	N-Term(TMT6plex); K13(TMT6plex)	1.312e-08	61.3	2.82439e-05	2	1837.03	0.133577	0	1.04979	4	4.91524	1.10005	4	5.65654	1.09529	4	2.70442	1.08818	4	5.63848	0.845186	4	10.7915	0.893491	4	4.28684
fGIDDQDYQNSVTR	4	A0A452FQW9	N-Term(TMT6plex)	1.648e-06	61.3	6.22701e-06	3	1886.91	0.870167	0	1.06427	4	5.44971	0.851608	4	13.5408	0.950247	4	7.7817	0.965804	4	5.8578	1.11013	4	15.4021	1.02827	4	7.08429
gAEEMETVIPVDVMR	6	A0A452FM54	N-Term(TMT6plex)	2.842e-07	61.25	1.41355e-05	2	1904.97	0.564479	0	0.929988	6	3.23901	0.886701	6	14.012	1.00199	6	17.4234	0.94867	6	10.3376	1.03048	6	7.60712	1.08889	6	10.0536
tETISFGSVSPGEVk	2	A0A452FWD0	N-Term(TMT6plex); K15(TMT6plex)	6.716e-08	61.24	2.55176e-05	3	1996.1	-0.514478	0	1.18096	2	12.1321	0.926525	2	13.4634	0.914001	2	1.58314	0.957134	2	7.57282	0.914965	2	13.4033	1.07216	2	18.9312
aQSGHSESTR	1	A0A452FF93	N-Term(TMT6plex)	1.217e-05	61.23	5.68783e-06	3	1288.64	-2.26689	0	0.850862	1		0.82261	1		1.06119	1		0.972893	1		1.3101	1		0.977516	1
gAQAAIVVYDITNEESFAR	2	A0A452G2R8	N-Term(TMT6plex)	7.965e-08	61.23	1.97002e-05	3	2283.18	0.180828	0	0.904173	2	31.1879	1.44176	2	110.774	1.28656	2	14.184	1.23477	2	46.0384	1.2023	1		0.949684	1
kEDQGIYTcVATNILGk	3	A0A452E8N5	N-Term(TMT6plex); K1(TMT6plex); C9(Carbamidomethyl); K17(TMT6plex)	4.816e-07	61.23	2.72338e-05	3	2597.46	0.405031	1	0.957742	3	3.51325	1.11793	3	4.83456	0.977374	3	6.83412	1.08779	3	2.68102	0.953596	3	2.34567	0.981645	3	0.71931
vALLDGSEYScDLEk	3	A0A452E304	N-Term(TMT6plex); C11(Carbamidomethyl); K15(TMT6plex)	2.671e-07	61.21	1.89587e-05	3	2157.11	-4.52947	0	0.902134	3	3.11854	1.17527	3	6.5086	0.992107	3	1.34748	1.26742	3	4.27995	0.887892	3	1.53178	0.926174	3	4.50419
cIELSSGSVk	7	A0A452FEU5;A0A452FFE6	N-Term(TMT6plex); C1(Carbamidomethyl); K10(TMT6plex)	1.555e-06	61.21	2.55053e-05	2	1537.87	0.771067	0
scAFAPADVTSEkDVQAALTLAR	3	A0A452F0G2	N-Term(TMT6plex); C2(Carbamidomethyl); K13(TMT6plex)	9.753e-11	61.2	2.60192e-05	3	2879.53	-0.336247	1	1.00521	3	7.24436	1.19859	3	13.2846	1.08989	3	0.564873	1.18084	3	16.346	0.73266	3	14.7274	0.874484	3	17.6876
gSAITGPVAk	5	A0A452EU40	N-Term(TMT6plex); K10(TMT6plex)	4.672e-07	61.19	2.53569e-05	2	1358.85	3.44504	0	1.01711	5	8.63976	1.02245	5	2.25951	1.06869	5	1.21064	1.06414	5	3.68752	0.933867	5	3.61662	0.973914	5	6.51435
lEGQmGEDGNSIk	4	A0A452EEF8;A0A452EEY9	N-Term(TMT6plex); M5(Oxidation); K13(TMT6plex)	2.45e-06	61.16	1.59244e-05	3	1851.95	-0.409331	0
lSSAFVELTk	2	A0A452EYK0	N-Term(TMT6plex); K10(TMT6plex)	3.2e-06	61.14	2.00743e-05	2	1552.94	6.28259	0	1.02608	2	4.2794	1.32347	2	22.4951	1.07577	2	2.45509	1.09852	2	2.36471	0.77856	2	11.0522	0.822152	2	14.1676
dLSAGAVSAVR	2	A0A452FZP6	N-Term(TMT6plex)	3.87e-05	61.12	2.34895e-05	2	1274.73	0.0697162	0	1.08635	2	3.92609	0.858039	2	3.76371	0.981397	2	7.68728	0.920055	2	8.34058	1.00595	2	10.086	1.11817	2	2.54398
lQENLQQLQHSTNQLAk	1	A0A452FXY3	N-Term(TMT6plex); K17(TMT6plex)	3.91e-10	61.08	2.79569e-05	3	2451.37	-0.303623	0	0.886918	1		0.943537	1		0.939454	1		0.915843	1		1.20564	1		1.12985	1
mNPEYDYLFk	3	A0A452ER34	N-Term(Acetyl); K10(TMT6plex)	0.0001227	61.06	5.36649e-06	2	1590.77	0.0625691	0	0.870002	3	4.55969	1.08676	2	16.0281	0.9389	3	21.6857	1.13134	3	21.7647	1.02072	3	15.6338	1.09989	3	8.16113
eTVSEESNVLcLSk	4	A0A452EIR1	N-Term(TMT6plex); C11(Carbamidomethyl); K14(TMT6plex)	8.119e-08	61.05	2.61091e-05	3	2053.09	-0.0443554	0	0.971715	4	6.51398	1.02274	4	6.45311	1.03424	4	5.86414	1.00503	4	2.97577	1.05592	4	2.87175	0.94946	4	4.0039
iIHEDGYSEEEcR	2	A4F2F7;A0A452E1U8	N-Term(TMT6plex); C12(Carbamidomethyl)	5.765e-06	60.99	3.26425e-06	3	1865.85	0.243247	0
aGAYDFPSPEWDTVTPEAk	11	A0A452G1X0;A0A452E2U3;A0A452E1R1;A0A452FS38	N-Term(TMT6plex); K19(TMT6plex)	4.039e-08	60.99	1.71174e-05	3	2539.28	0.314714	0
iSVNNVLPVFDNLMQQk	1	X2J1X8	N-Term(TMT6plex); K17(TMT6plex)	1.928e-07	60.97	2.68744e-05	3	2417.37	1.21226	0	1.02944	1		0.886144	1		0.900954	1		1.39116	1		0.969644	1		0.821999	1
aILVDLEPGTmDSVR	11	A0A452G3J7;A0A452FIJ2;A0A452G940;A0A452G3S8	N-Term(TMT6plex); M11(Oxidation)	7.175e-07	60.96	2.58942e-05	3	1860.99	-0.425107	0
tAIkEQLDSSNSTIAILQNEk	2	A0A452EJ63	N-Term(TMT6plex); K4(TMT6plex); K21(TMT6plex)	3.441e-10	60.93	2.35713e-05	3	2990.69	-2.48957	1	1.05313	2	14.5907	1.19908	2	8.19707	0.99208	2	9.45509	1.10755	2	16.3819	0.774335	2	21.8991	0.938234	2	16.3824
fDTGNLcMVTGGANLGR	2	A0A452FT24	N-Term(TMT6plex); C7(Carbamidomethyl)	5.322e-08	60.92	1.17723e-05	3	2011.99	2.29189	0	1.00077	2	0.241119	1.1685	2	8.76937	1.09543	2	0.0319897	1.16406	2	3.32614	0.819476	2	2.33058	0.84608	2	1.8127
sQGGEPTYNVAVGR	4	A0A452FL85	N-Term(TMT6plex)	8.737e-06	60.92	1.58987e-05	3	1663.86	2.1819	0	1.0948	4	6.04835	1.01005	4	14.2215	1.01651	4	4.32607	1.14428	4	4.54762	0.841765	4	14.257	0.912766	4	6.21352
qYGDESTLAFQQAR	2	A0A452DY86	N-Term(TMT6plex)	2.01e-07	60.92	1.23792e-05	3	1842.92	1.20142	0	0.976548	2	8.20032	0.857244	2	5.94161	0.93953	2	8.71756	0.879431	2	10.5459	1.18619	2	4.30102	1.13792	2	5.63454
dLASVNNLLk	2	A0A452EHE9;A0A452EHD5	N-Term(TMT6plex); K10(TMT6plex)	1.372e-06	60.91	2.72888e-05	2	1544.94	-0.0359832	0
eGGSTTAGNSSQVSDGAAAILLAR	1	A0A452E416	N-Term(TMT6plex)	8.926e-11	60.89	2.15489e-05	3	2462.27	0.382642	0	0.995774	1		0.896929	1		0.969031	1		0.987977	1		1.16793	1		0.982632	1
aPMLNPTLGIHEADLLk	2	A0A452FLH3	N-Term(TMT6plex); K17(TMT6plex)	3.399e-10	60.88	2.96828e-05	3	2291.32	0.751556	0	0.960811	2	0.255222	0.988287	2	7.96587	1.02831	2	0.720365	0.917611	2	1.20844	1.08179	2	1.85502	1.05497	2	1.70346
dDPVTNLNNAFEVAEk	3	A0A452E7B9	N-Term(TMT6plex); K16(TMT6plex)	5.646e-09	60.88	2.41708e-05	3	2234.17	0.455953	0	0.859822	3	1.66609	0.833144	3	2.12681	0.994624	3	0.339064	0.849363	3	13.9595	1.24744	3	11.2881	1.15129	3	2.7128
iIPGADADVVVWDPEATk	4	A0A452G5N0	N-Term(TMT6plex); K18(TMT6plex)	4.721e-08	60.86	2.66614e-05	3	2354.3	-0.0857868	0	1.03557	4	3.68521	1.17382	4	5.4802	1.2088	4	2.86522	0.938213	4	4.44366	0.881284	4	7.41614	0.890955	4	5.85303
vIGGDDLSTLTGk	5	A0A452ERU5	N-Term(TMT6plex); K13(TMT6plex)	6.87e-09	60.84	3.51495e-05	2	1734	-2.78871	0	1.00886	5	4.55625	0.951424	5	8.61723	0.99332	5	3.73056	0.92751	5	9.43221	1.06789	5	3.70839	1.09713	5	5.25605
tIGGGDDSFTTFFcETGAGk	9	A0A452DNH9	N-Term(TMT6plex); C14(Carbamidomethyl); K20(TMT6plex)	4.924e-10	60.84	8.52983e-06	3	2526.22	0.823807	0	1.11359	9	5.60306	0.999736	9	8.32438	0.947854	9	6.19546	1.05813	9	8.09584	0.937943	9	7.9239	0.981498	9	5.1292
lAWVSHDSTVSVADASk	2	A0A452EHP3	N-Term(TMT6plex); K17(TMT6plex)	5.287e-07	60.84	2.83091e-05	3	2231.21	0.99117	0	1.16004	2	3.24852	1.01435	2	3.11149	1.01277	2	4.02179	0.847267	2	10.7536	0.88233	2	1.81551	1.09842	2	2.54983
wLSSEIEDVQPAk	4	A0A452EJE4	N-Term(TMT6plex); K13(TMT6plex)	2.294e-07	60.83	2.90765e-05	2	1960.08	-1.16496	0	0.997398	4	1.16057	1.22841	4	10.287	1.01135	4	4.29106	1.2498	4	6.16214	0.764849	4	20.5779	0.85208	4	8.16508
vGEQAQVVIIDMNDPSNPIR	2	A0A452G572	N-Term(TMT6plex)	3.838e-09	60.83	2.31704e-05	3	2424.27	-2.33997	0	1.03493	2	26.8013	0.902044	2	23.5158	0.966883	2	3.60832	0.982076	2	21.3142	1.07962	2	1.96515	0.995404	2	5.76424
sGQLGLQDEDLR	1	A0A452E4S6	N-Term(TMT6plex)	2.33e-06	60.81	1.58501e-05	2	1559.82	-2.30405	0	1.25008	1		0.808889	1		0.860662	1		1.01242	1		1.03788	1		0.972489	1
tSEGQALSEAR	3	A0A452DR10	N-Term(TMT6plex)	2.926e-05	60.8	2.03366e-05	2	1377.72	0.189825	0	1.10491	3	27.677	1.03908	3	8.55044	0.876333	3	1.70441	1.3171	3	10.6375	0.792987	3	41.1371	0.896584	3	22.5121
yAEEPAQTTYAEEPAQTR	1	A0A452EYK8	N-Term(TMT6plex)	1.731e-08	60.79	7.29471e-06	3	2284.09	-0.258243	0	1.07956	1		0.865679	1		0.891642	1		1.24882	1		0.977996	1		0.919811	1
gLVSSDELAkDVTGAEALLER	4	A0A452EHE9;A0A452EHD5	N-Term(TMT6plex); K10(TMT6plex)	2.737e-11	60.78	2.77838e-05	3	2631.46	0.421746	1
ySDMIVAAIQAEk	2	A0A452DNW2	N-Term(TMT6plex); K13(TMT6plex)	8.041e-09	60.78	2.57366e-05	2	1897.05	0.519738	0	1.09229	2	5.41785	1.02409	2	7.93413	1.02195	2	0.966965	1.14082	2	7.25518	0.804264	2	11.1144	0.946938	2	1.19823
aEAEAQAEELSFPR	4	A0A452FMR3	N-Term(TMT6plex)	7.628e-07	60.77	1.43218e-05	3	1776.9	0.410671	0	2.21179	3	2.01825	2.11333	1		1.42853	1					1.87312	2	104.468	4.29626	2	43.1707
gILNVQSVEEk	4	A0A452F5S1	N-Term(TMT6plex); K11(TMT6plex)	6.478e-06	60.76	2.83318e-05	2	1673.98	-0.177537	0	0.868698	4	6.32678	0.769101	4	12.0295	0.778966	4	11.492	1.13469	4	7.29883	1.24063	4	15.1111	1.1031	4	10.7807
iEASLQHEITR	4	A0A452FF22	N-Term(TMT6plex)	6.389e-07	60.73	2.59923e-05	3	1525.85	-0.528193	0	0.96468	4	6.30032	0.980854	4	10.6003	1.00414	4	4.27298	0.969757	4	9.51007	1.06497	4	8.2411	1.02331	4	7.64284
fSVcVLGDQQHcDEAk	3	A0A452G5D5	N-Term(TMT6plex); C4(Carbamidomethyl); C12(Carbamidomethyl); K16(TMT6plex)	2.301e-08	60.73	1.24679e-05	3	2351.15	-0.598488	0	0.898364	3	4.21911	1.05661	3	16.8499	1.02538	3	0.907387	1.05856	3	3.69599	0.971138	3	2.44456	0.913718	3	3.50307
qALNEIETR	3	A0A452EW87	N-Term(TMT6plex)	0.0004414	60.72	2.46543e-05	2	1302.72	0.32864	0	0.972435	3	0.751668	1.20692	3	2.12357	0.974563	3	9.56801	1.15352	3	16.7095	0.91565	3	4.83955	0.915889	3	9.08317
eANSIIITPGYGLcAAk	2	A0A452FLH3	N-Term(TMT6plex); C14(Carbamidomethyl); K17(TMT6plex)	7.386e-09	60.7	2.77897e-05	2	2236.24	-2.50242	0	1.07919	2	8.10115	1.08063	2	5.39854	1.1077	2	4.97342	1.02877	2	3.52453	0.838864	2	14.2151	0.91515	2	3.68184
aTVVASGGDGk	1	A0A452G840	N-Term(Acetyl); K11(TMT6plex)	0.0004952	60.69	2.03038e-05	2	1232.67	-0.259503	0	0.987617	1		0.651775	1		0.892203	1		0.72144	1		1.50148	1		1.1586	1
eALENANTNTEVLk	2	A0A452EQ33	N-Term(TMT6plex); K14(TMT6plex)	4.282e-07	60.68	3.42882e-05	3	2004.1	-1.37635	0	1.04502	2	19.8998	0.854182	2	9.1659	0.948082	2	7.3313	0.97875	2	18.2119	1.05357	2	10.4607	1.07678	2	3.99856
eLEALISDR	1	A0A452F6I3	N-Term(TMT6plex)	0.0004956	60.63	2.33541e-05	2	1274.72	0.268719	0	1.15634	1		0.823796	1		0.898092	1		0.795805	1		1.20355	1		1.07569	1
sYELPDGQVITIGNER	20	A0A452DQP6;A0A452EGB1;A0A452G8J3	N-Term(TMT6plex)	3.369e-07	60.62	2.29311e-05	3	2020.06	2.31734	0
gFYIYQEGVk	4	A0A452FPX8	N-Term(TMT6plex); K10(TMT6plex)	2.701e-07	60.6	3.14418e-05	2	1661.93	2.20361	0	0.958638	4	2.91191	1.09717	4	5.54605	1.07557	4	2.371	1.03186	4	1.61342	0.936889	4	3.03607	0.972921	4	3.79458
cFSIDNPGYEPEVVAVHPGGETVAVGGADGNVR	1	A0A452G069	N-Term(TMT6plex); C1(Carbamidomethyl)	2.851e-09	60.6	1.01467e-05	4	3598.74	-1.89852	0	0.91982	1		1.35477	1		0.701122	1		1.0807	1		1.15398	1		0.934064	1
eAGLQMFGQLAR	1	A0A452F2V6	N-Term(TMT6plex)	7.644e-07	60.58	2.57245e-05	2	1549.84	0.846864	0	1.05195	1		1.11092	1		1.05419	1		1.10832	1		0.903186	1		0.841663	1
eEEIAALVIDNGSGmck	7	A0A452G8J3	N-Term(Acetyl); M15(Oxidation); C16(Carbamidomethyl); K17(TMT6plex)	6.309e-06	60.58	5.73114e-06	3	2123.02	-1.68004	0	0.873586	4	69.3526	1.64645	3	26.6245	1.24648	6	9.75885	0.973041	5	91.6717	1.42528	6	11.814	1.02207	5	16.4668
eVESMGAHLNAYTTR	2	A0A452EQE5	N-Term(TMT6plex)	7.525e-08	60.55	1.16739e-05	3	1907.95	0.380774	0	0.810275	2	11.707	1.07263	2	15.6503	0.902073	2	11.5062	0.894492	2	11.312	1.43076	2	23.5031	0.927163	2	15.3323
cTESLQANVQR	2	A0A452DMW4	N-Term(TMT6plex); C1(Carbamidomethyl)	5.606e-08	60.55	1.348e-05	2	1534.78	-0.135487	0	0.918401	2	6.42371	1.1564	2	20.0515	1.01046	2	12.6846	1.20827	2	5.67699	0.855222	2	40.186	0.904835	2	8.43811
iVQAEGEAEAAR	8	A0A452EYS8	N-Term(TMT6plex)	5.516e-08	60.54	2.14588e-05	2	1472.79	-2.82911	0	0.943727	8	10.6826	0.855476	6	13.9461	1.05446	8	8.78534	0.916253	8	14.1651	1.21808	8	27.1843	1.11383	8	8.03985
aTGAAAAEAk	3	A0A452F1A1	N-Term(TMT6plex); K10(TMT6plex)	1.086e-06	60.54	3.36012e-05	2	1318.77	-0.205155	0	1.06083	3	4.61034	0.99696	3	5.86877	0.997565	3	11.1984	0.954693	3	2.62009	0.9161	3	6.19625	0.982446	3	4.86898
aAVPSGASTGIYEALELRDNDkTR	3	A0A452EU55	N-Term(TMT6plex); K22(TMT6plex)	1.24e-07	60.52	3.2603e-05	4	2992.61	0.241081	2	0.885055	3	6.5978	1.28499	3	5.48751	1.05819	3	6.75133	1.36885	3	1.79344	0.776951	3	7.199	0.845578	3	9.01031
dITGTLSNPGFFNYGVETHk	2	A0A452EM66	N-Term(TMT6plex); K20(TMT6plex)	3.965e-09	60.52	2.67478e-05	3	2655.4	5.3657	0	1.14561	2	3.1749	1.17922	2	4.0642	1.15108	2	2.07444	0.888686	2	4.1941	0.780465	2	5.27965	0.934831	2	1.16203
eGVVAAAEk	10	A0A452EBU9;A0A452FQH8	N-Term(TMT6plex); K9(TMT6plex)	6.7e-05	60.49	3.53749e-05	2	1331.79	-2.7803	0
acENLAPFHTALk	2	A0A452ENH7	N-Term(TMT6plex); C2(Carbamidomethyl); K13(TMT6plex)	8.878e-07	60.49	2.65758e-05	3	1930.06	0.0148396	0	0.888277	2	0.272027	1.1224	2	4.9366	1.04269	2	7.58905	1.12645	2	8.4426	0.981823	2	3.51043	0.923363	2	1.9694
mLGTEGGEGFVVk	1	A0A452FIF7	N-Term(Acetyl); K13(TMT6plex)	1.149e-05	60.49	2.14393e-05	2	1594.84	0.451826	0	0.944075	1		0.992361	1		0.983107	1		0.905269	1		1.07287	1		1.13477	1
iINEPTAAAIAYGLDR	9	F8UN03	N-Term(TMT6plex)	1.354e-07	60.46	3.2202e-05	3	1917.06	0.0276163	0	0.92418	9	8.54239	1.11965	9	17.1747	1.03862	9	6.5279	1.22545	9	26.1471	0.900533	9	27.7719	0.940332	9	6.80255
aSAFALQEQPVVNAVIDDATk	1	A0A452ERW8	N-Term(TMT6plex); K21(TMT6plex)	1.135e-07	60.44	2.9956e-05	3	2645.46	1.68726	0	1.08659	1		0.736197	1		1.01648	1		1.03126	1		1.0861	1		0.985902	1
gSSETQDQFVTADETR	3	A0A452FJ33	N-Term(TMT6plex)	7.511e-09	60.43	5.97784e-06	3	1999.94	-1.26944	0	1.0001	3	8.01703	0.854432	3	7.76171	0.900548	3	27.9527	1.00494	3	5.32149	1.21627	3	2.37143	1.11499	3	1.85858
aGAAASESLFISNHAY	15	A0A452EH63	N-Term(TMT6plex)	8.891e-07	60.4	1.45922e-05	2	1837.93	-0.256444	0	0.909427	14	15.3563	1.01308	13	8.44231	1.03734	14	13.5509	0.977221	14	10.8963	1.0761	15	24.8548	1.03466	15	14.148
sLPAVQQGSLDEDLIR	6	A0A452FJ29	N-Term(TMT6plex)	1.18e-07	60.4	2.74059e-05	2	1970.08	4.05692	0	1.1303	6	9.88569	1.02236	6	8.30733	0.927044	6	8.24297	1.01698	6	3.82586	0.886703	6	22.9411	0.980958	6	3.72606
hHQEEVGELLGQIQSSSAAQTQAEAR	3	A0A452DPX3	N-Term(TMT6plex)	1.524e-11	60.39	2.07504e-05	4	3033.52	-0.20574	0	1.15211	3	0.990906	0.926152	3	1.38064	0.941115	3	7.33857	0.996356	3	4.03749	0.987058	3	1.83401	1.02498	3	2.70419
dVNAAIATIk	26	A0A452F3L8	N-Term(TMT6plex); K10(TMT6plex)	5.868e-07	60.38	3.53203e-05	2	1473.9	-3.59861	0	1.02398	26	7.55476	1.09412	26	7.113	1.01166	26	4.33394	1.07298	26	9.72501	0.846884	26	9.1398	0.977251	26	5.68854
eLFDPIIEDR	4	A0A452F2L8	N-Term(TMT6plex)	2.648e-06	60.35	2.69852e-05	2	1475.79	0.142271	0	1.46112	4	9.04606	0.55943	3	6.11934	0.86009	4	8.89109	0.631998	4	9.49882	1.22845	4	4.94728	1.15406	4	4.02234
icNYGLTFTQk	2	A0A452FFW1	N-Term(TMT6plex); C2(Carbamidomethyl); K11(TMT6plex)	2.471e-07	60.35	2.7631e-05	2	1802.98	-1.46336	0	1.07036	2	5.01698	1.17217	2	4.79162	1.03417	2	5.73296	1.09608	2	9.25255	0.854754	2	7.69085	0.853458	2	5.00892
aSLMNEDFEk	4	A0A452E637	N-Term(TMT6plex); K10(TMT6plex)	6.528e-07	60.34	1.66908e-05	2	1641.86	-0.0821087	0	1.07275	4	4.4012	0.82378	4	3.51499	1.02899	4	5.43431	0.835829	4	6.81676	1.11654	4	4.41884	1.11894	4	5.96192
iAVYScPFDGMITETk	3	A0A452F2M2	N-Term(TMT6plex); C6(Carbamidomethyl); K16(TMT6plex)	1.912e-06	60.33	2.28927e-05	3	2290.19	0.509079	0	0.9837	3	5.86602	1.12426	3	2.14744	1.04329	3	6.20641	1.10206	3	2.57882	0.857335	3	1.88779	0.9362	3	6.89449
sAAQAAAQTNSNAAGk	2	A0A452G8G7	N-Term(TMT6plex); K16(TMT6plex)	1.481e-05	60.32	2.98198e-05	3	1919.04	0.899848	0	1.02123	2	1.51592	1.21583	2	33.6704	1.08627	2	3.98849	1.12649	2	11.68	0.719271	2	31.3663	0.888052	2	23.0094
aLQDLQLEHGNQk	3	A0A452FVB8	N-Term(TMT6plex); K13(TMT6plex)	3.674e-07	60.31	3.42648e-05	3	1952.09	-1.06999	0	1.04814	3	3.82129	0.874103	3	5.41682	0.894123	3	0.981966	0.944616	3	5.13562	1.15428	3	5.31928	1.07087	3	1.22727
gLSPEEAESLSVLSVVSPDAAk	4	A0A452EVL8	N-Term(TMT6plex); K22(TMT6plex)	1.963e-06	60.29	3.40955e-05	3	2643.45	2.10895	0	1.18904	4	7.02864	0.869149	4	10.2517	0.971852	4	6.2676	0.779512	4	8.63503	1.00508	4	10.2169	1.13482	4	8.5083
vFVGYNSTGAELR	3	A0A452GBF6	N-Term(TMT6plex)	3.965e-09	60.29	2.23094e-05	2	1641.88	-1.28521	0	1.16775	3	3.16225	1.15353	3	7.44901	1.00817	3	2.89998	1.12563	3	3.32682	0.73149	3	8.91684	0.884996	3	4.24388
iDNFEYSDPVDGSISR	5	A0A452F6I3	N-Term(TMT6plex)	5.932e-08	60.28	8.48494e-06	3	2042.99	0.0339351	0	0.924538	5	27.217	0.785708	5	18.2675	1.03422	5	8.09282	0.834497	5	9.2414	1.21539	5	29.0981	1.14012	5	1.19502
eDPHAcYATVFDk	4	B3VHM9	N-Term(TMT6plex); C6(Carbamidomethyl); K13(TMT6plex)	1.146e-06	60.27	1.53645e-05	3	2011	0.615768	0	1.01193	4	5.11775	0.782279	4	18.7236	0.88751	4	17.9156	0.780238	4	10.7214	1.4249	4	25.7637	1.05101	4	5.57926
aIEPPPLDAVIEAEHTLR	1	A0A452F6K3	N-Term(TMT6plex)	3.738e-08	60.26	3.20713e-05	3	2200.22	0.841843	0	0.915464	1		1.02683	1		0.987826	1		0.777612	1		1.18592	1		1.15072	1
gHDAQGTLSR	46	A0A452DLG6;A0A452DL22	N-Term(TMT6plex)	0.001298	60.24	1.41936e-05	3	1270.67	1.87044	0
qASPNIVIALSGNk	2	A0A452G2R8	N-Term(TMT6plex); K14(TMT6plex)	1.627e-06	60.24	2.44129e-05	2	1870.12	0.442608	0	1.08798	2	3.2721	1.13311	2	14.8471	0.994825	2	10.4932	1.1428	2	14.9474	0.709513	2	17.9574	0.981525	2	9.49699
dVSSVELLMNNHQGIk	8	A0A452ENG9	N-Term(TMT6plex); K16(TMT6plex)	9.264e-09	60.23	3.11081e-05	3	2242.23	1.77041	0	0.985227	8	7.17913	1.0452	8	4.36908	1.00353	8	3.98674	1.04572	8	4.93834	0.944723	8	5.04774	0.988395	8	5.83555
fTVLTESAAk	6	A0A452EA90	N-Term(TMT6plex); K10(TMT6plex)	3.974e-06	60.23	2.60815e-05	2	1524.9	0.186919	0	1.2937	6	12.5621	1.14604	6	7.89961	0.904757	6	9.47559	1.07568	6	3.62875	0.853919	6	4.19468	0.821348	6	14.7524
aLDVGSGSGILTAcFAR	2	A0A452G445	N-Term(TMT6plex); C14(Carbamidomethyl)	6.7e-09	60.22	2.5096e-05	3	1924.02	1.03025	0	1.05592	2	1.07944	1.08844	2	8.63946	0.94694	2	4.15424	1.06351	2	4.73364	0.914868	2	12.7078	0.979792	2	2.29808
sIVHPSYNSNTLNNDIMLIk	42	A0A452EML0	N-Term(TMT6plex); K20(TMT6plex)	3.757e-09	60.21	3.19663e-05	3	2731.49	0.245947	0	0.930823	42	10.4861	1.22988	42	18.8733	1.12227	42	8.26523	0.924732	42	13.7101	0.840023	42	13.5673	0.985728	42	10.0181
sPDFTNENPLETR	4	A0A452F0I5	N-Term(TMT6plex)	4.348e-05	60.2	1.18419e-05	3	1748.87	-0.170918	0	0.989917	4	16.3407	0.796734	4	12.2372	0.752708	4	12.0967	0.997136	4	13.6799	1.36734	4	7.72276	1.06036	4	6.36211
tIQGDEEDLR	4	A0A452FTQ1	N-Term(TMT6plex)	2.829e-05	60.17	1.24048e-05	2	1404.72	0.421099	0	1.19691	4	15.8612	0.985133	3	1.75428	0.888377	4	6.88942	1.00698	4	15.117	1.06903	4	28.0944	0.869804	4	15.0439
sPDcTHDNPLETR	8	A0A452FEU5;A0A452FFE6	N-Term(TMT6plex); C4(Carbamidomethyl)	4.765e-05	60.17	3.02908e-06	3	1770.83	0.256918	0
tQTAIASEDmPNTLTEAEk	5	A0A452ENG9	N-Term(TMT6plex); M10(Oxidation); K19(TMT6plex)	2.422e-06	60.17	2.13959e-05	3	2524.28	-0.288879	0	1.32251	5	4.43068	0.927507	5	15.7901	0.91018	5	0.99335	0.959697	5	3.72308	0.81033	5	4.37773	0.967097	5	4.40986
gYSFVTTAER	2	A0A452DQP6	N-Term(TMT6plex)	2.891e-05	60.16	1.73971e-05	2	1359.71	0.168954	0	0.644918	2	46.2187	0.800652	2	16.3944	0.809553	2	22.497	0.869297	2	0.889987	1.53561	2	25.0635	1.25976	2	16.1743
aVTGTDVDIVFSk	5	A0A452FI38	N-Term(TMT6plex); K13(TMT6plex)	7.008e-09	60.16	3.40714e-05	2	1810.04	0.942613	0	0.965762	5	7.76898	1.01922	5	11.5387	0.974086	5	4.16966	1.09422	5	3.8036	1.14194	5	4.47066	0.918097	5	5.00628
tLQIVQVTEADSGNYQcIAk	2	A0A452G8T1	N-Term(TMT6plex); C17(Carbamidomethyl); K20(TMT6plex)	1.198e-07	60.16	3.23847e-05	3	2696.44	3.96055	0	1.01426	2	5.89261	1.17949	2	10.4633	1.03994	2	0.445956	1.05588	2	4.62347	0.881958	2	7.13416	0.9169	2	3.69932
eFTPELQAEFQk	1	A0A452FX49	N-Term(TMT6plex); K12(TMT6plex)	0.0002573	60.15	2.60834e-05	2	1925.02	-10.6174	0	1.1975	1		1.12634	1		1.42091	1		0.414086	1		1.46536	1		0.448321	1
eNcLILAVSPANSDLANSDALk	2	A0A452F4T8	N-Term(TMT6plex); C3(Carbamidomethyl); K22(TMT6plex)	9.528e-07	60.15	3.11551e-05	3	2773.48	1.3268	0	1.05908	2	11.1393	1.17884	2	27.2211	1.01722	2	2.81747	0.773944	2	5.28375	1.19202	2	6.8931	0.830546	2	28.3452
gVDEVTIVNILTNR	2	A0A452DSB1	N-Term(TMT6plex)	1.491e-05	60.12	2.79178e-05	2	1772.01	0.0920134	0	0.818623	2	3.1795	1.0781	2	0.947831	1.09035	2	13.9712	0.96106	2	2.08022	1.07241	2	6.20045	1.05142	2	7.58453
gYLGPEQLPDcLkGcDVVVIPAGVPR	3	A0A452FXX0	N-Term(TMT6plex); C11(Carbamidomethyl); K13(TMT6plex); C15(Carbamidomethyl)	3.473e-11	60.09	3.51637e-05	3	3267.77	1.33858	1	1.08387	3	0.450793	1.69006	3	0.205636	1.07233	3	5.45151	1.18003	3	24.9063	0.586273	3	2.92247	0.656336	3	23.9386
ePITVSSDQIAk	5	A0A452ECP7	N-Term(TMT6plex); K12(TMT6plex)	7.149e-06	60.08	4.06444e-05	2	1746.01	0.242492	0	0.98536	5	8.07175	0.850018	5	8.73489	0.912395	5	16.5989	0.852285	5	7.55546	1.12626	5	20.4752	1.13767	5	10.0685
nVTELNEPLSNEER	4	A0A452G3B3	N-Term(TMT6plex)	5.987e-08	60.07	1.45634e-05	3	1872.95	-0.106255	0	1.21215	4	9.98012	0.884154	4	9.50588	0.993507	4	3.45502	1.01888	4	14.3056	1.03212	4	25.0741	0.876667	4	25.6766
iTAEEAISHEWISGNAASDk	2	A0A452F1I2	N-Term(TMT6plex); K20(TMT6plex)	1.737e-08	60.07	2.31735e-05	3	2587.35	1.75879	0	1.06372	2	4.43591	0.736634	2	1.63641	0.97633	2	3.30673	0.791642	2	7.19305	1.1836	2	3.55995	1.1823	2	1.27323
aEDGSVIDYELIDQDAR	2	A0A452DSB1	N-Term(TMT6plex)	1.169e-06	60.07	1.19557e-05	3	2138.05	0.045791	0	1.65059	2	28.6695	0.933232	1		0.868006	1		1.36988	2	74.052	1.30486	2	18.1417	0.772554	1
nQEQLAAELAEFTAk	2	A0A452FA95	N-Term(TMT6plex); K15(TMT6plex)	4.723e-07	60.06	3.25965e-05	3	2121.16	0.771994	0	1.1725	2	3.7218	0.917976	2	13.7084	0.962237	2	6.9729	0.880316	2	0.579291	1.10683	2	2.94554	0.943606	2	0.0884253
gEAAGAVQELAR	6	A0A452EX02	N-Term(TMT6plex)	3.699e-06	60.06	2.28817e-05	3	1400.77	-1.21102	0	0.788181	6	26.7872	0.817638	6	6.49728	0.925245	6	16.4297	0.802817	6	28.5356	1.54575	6	18.2076	1.1336	6	9.69417
lALVTGGEIASTFDHPELVk	2	A0A452G4D6	N-Term(TMT6plex); K20(TMT6plex)	2.699e-11	60.05	3.15843e-05	3	2555.45	0.65554	0	1.00462	2	1.60462	0.969497	2	6.01681	1.01989	2	2.50485	1.0159	2	7.83997	0.936963	2	7.4799	1.07302	2	0.993351
vEPATPLAVR	3	A0A452ECW0	N-Term(TMT6plex)	3.283e-06	59.97	2.79424e-05	2	1281.77	-0.752954	0	1.03166	3	0.24299	1.05618	3	17.0669	0.94538	3	0.0940074	1.19341	3	3.70318	0.946631	3	7.92712	0.935566	3	4.26511
aAGFTDPLLAcGTDGVGTk	2	A0A452F8K0	N-Term(TMT6plex); C11(Carbamidomethyl); K19(TMT6plex)	1.09e-08	59.97	3.30777e-05	3	2309.23	3.2364	0	0.939404	2	6.84401	1.09618	2	2.76888	0.992081	2	1.43706	1.1105	2	2.40306	1.00632	2	12.2859	0.922473	2	7.64753
vIMVGSGGVGk	5	A0A452EHC3;A0A452F8I7	N-Term(TMT6plex); K11(TMT6plex)	0.0002187	59.96	3.18419e-05	2	1461.89	0.0731302	0
sRQDLFAVDTQTGTVTPLTAGGSGGSWk	1	A0A452DUR7	N-Term(TMT6plex); K28(TMT6plex)	1.516e-10	59.96	2.86628e-05	4	3295.72	-4.62464	1	1.04035	1		1.28109	1		1.02473	1		1.17032	1		0.709698	1		0.897881	1
tAEETkTAESGAQSATLPLEGVDISPk	1	A0A452E290	N-Term(Acetyl); K6(TMT6plex); K27(TMT6plex)	1.282e-07	59.96	2.81582e-05	4	3230.71	1.26863	1	0.935455	1		0.947964	1		0.968214	1		1.01442	1		1.16405	1		0.99269	1
aGLGDVGLALLR	1	A0A452G4I4	N-Term(TMT6plex)	9.35e-08	59.93	2.01725e-05	2	1383.85	1.25456	0	0.974289	1		1.16165	1		1.00072	1		1.05865	1		0.890474	1		1.00263	1
eLLSNVDQDVHELEk	1	A0A452F6Y7	N-Term(TMT6plex); K15(TMT6plex)	2.755e-09	59.92	3.31551e-05	3	2226.21	1.50887	0	0.990249	1		1.04837	1		0.956998	1		0.943767	1		1.05713	1		1.05	1
sAPSVTLFPPSTEELNANk	8	A0A452DZD6	N-Term(TMT6plex); K19(TMT6plex)	5.561e-07	59.91	3.44057e-05	3	2460.34	0.00119267	0	1.02873	8	8.16245	1.00926	8	6.36774	1.1254	8	2.16915	1.0015	8	1.76055	0.930756	8	7.85706	0.921159	8	4.14651
aLQASALNAWR	8	A0A452DZ43	N-Term(TMT6plex)	1.503e-06	59.9	3.28989e-05	2	1429.81	-0.886207	0	0.901139	8	8.48987	1.29546	8	8.28056	0.951742	8	3.93205	1.28545	8	6.09013	0.807902	8	2.87874	0.935745	8	3.05507
vGINYQPPTVVPGGDLAk	35	A0A452DNH9;A0A452F3L8;A0A452FRB2	N-Term(TMT6plex); K18(TMT6plex)	3.656e-08	59.88	3.22283e-05	3	2283.31	0.106567	0
aIEILGGELGSk	4	A0A452DPJ7	N-Term(TMT6plex); K12(TMT6plex)	1.006e-07	59.87	3.11177e-05	2	1644.99	-1.86452	0	0.993488	4	5.92526	0.933077	4	3.4333	0.98992	4	6.74665	0.949741	4	1.31229	1.07739	4	3.72369	1.00607	4	3.13644
qAVTNPNNTFYATk	3	A0A452FBM2	N-Term(TMT6plex); K14(TMT6plex)	9.304e-07	59.87	2.8078e-05	3	2027.1	0.768178	0	1.0317	3	3.95831	1.12727	3	1.04507	1.04926	3	16.7892	1.11993	3	1.8439	0.802166	3	10.1251	0.847134	3	10.5746
aASAAFQENVGR	2	A0A452FC13	N-Term(TMT6plex)	3.43e-06	59.86	2.45797e-05	2	1449.77	1.00682	0	0.902171	2	2.44255	1.31049	2	14.5139	0.891065	2	15.3266	0.986795	2	25.0931	1.02913	2	22.9203	0.98345	2	3.29375
dTAGDASESALLk	6	A0A452G963	N-Term(TMT6plex); K13(TMT6plex)	1.061e-06	59.86	3.77991e-05	2	1735.95	-0.11859	0	1.0476	6	7.14726	1.08008	6	9.34847	1.04825	6	7.46225	0.986707	6	10.5382	0.867414	6	14.5591	0.988568	6	9.41068
mDNLSAEEIQLR	2	A0A452DUG3	N-Term(Acetyl); M1(Oxidation)	3.109e-05	59.85	5.74504e-06	2	1476.7	-1.21459	0
vTVNYPPTITESk	9	A0A452E1X1	N-Term(TMT6plex); K13(TMT6plex)	1.218e-05	59.84	3.93742e-05	3	1907.09	0.756626	0	0.999712	9	3.48642	1.08334	9	6.96337	0.99072	9	3.41347	1.11606	9	11.115	0.906115	9	6.62797	0.979727	9	7.97414
eALQNINDQSDR	7	A0A452G9S2	N-Term(TMT6plex)	4.401e-05	59.8	1.22514e-05	3	1631.82	0.109392	0	1.11132	7	27.638	0.869433	7	4.69877	1.02842	7	13.3671	0.919412	7	9.68182	1.19863	7	29.2489	1.03607	7	12.4393
vIATFTcSGEk	2	A0A452FJE8	N-Term(TMT6plex); C7(Carbamidomethyl); K11(TMT6plex)	2.587e-05	59.77	3.5691e-05	2	1670.92	0.46918	0	1.09306	2	3.00237	0.856515	2	18.9814	0.991196	2	1.02455	1.02672	2	2.8589	1.02481	2	10.8088	0.978809	2	1.72669
sGDGVVTVDDLR	2	A0A452FNK6	N-Term(TMT6plex)	3.465e-08	59.77	2.23003e-05	2	1461.77	0.0715378	0	1.08142	2	14.0722	0.868962	2	25.068	1.12055	2	25.7744	0.845707	2	12.0106	1.09433	2	42.4528	0.890046	2	26.4499
aVGWNELEGR	2	A0A452FHI6	N-Term(TMT6plex)	8.236e-06	59.76	2.14006e-05	2	1359.72	-0.032318	0	0.940736	2	1.41615	0.734275	2	11.8343	0.92132	2	3.63932	0.863614	2	2.51025	1.37627	2	2.04514	1.1097	2	2.40165
eAALVDmVNDGVEDLR	7	A0A452EJW7	N-Term(TMT6plex); M7(Oxidation)	3.032e-06	59.73	2.11232e-05	3	1991	-0.154694	0	1.12045	7	34.2977	0.841773	5	20.7119	0.998285	7	3.56117	0.976688	5	15.7972	1.09635	6	12.4462	1.11917	7	1.02906
tINEVENQILTR	3	A0A452ESF6;A0A452E7B9	N-Term(TMT6plex)	7.374e-09	59.69	3.65693e-05	2	1658.93	0.744599	0
vcTLAIIDPGDSDIIR	1	A0A452E4L4	N-Term(TMT6plex); C2(Carbamidomethyl)	2.316e-08	59.67	3.40947e-05	3	1987.08	2.16977	0	0.933907	1		0.864196	1		1.0577	1		1.23974	1		0.943922	1		0.964365	1
kESEScDcLQGFQLTHSLGGGTGSGMGTLLISk	4	A0A452G3J7;A0A452FIJ2	N-Term(TMT6plex); K1(TMT6plex); C6(Carbamidomethyl); C8(Carbamidomethyl); K33(TMT6plex)	5.025e-12	59.64	2.62915e-05	4	4143.12	1.22956	1
qTLQSATVEAIEADEAIk	3	A0A452G8C4	N-Term(TMT6plex); K18(TMT6plex)	1.982e-10	59.64	4.15558e-05	3	2375.31	1.00917	0	1.10566	3	7.97168	1.05282	3	19.6507	0.908639	3	2.40646	0.876763	3	3.40082	0.943707	3	6.27284	1.02239	3	11.8715
aGSLSSEATQEDANGPLR	1	A0A452EVW7	N-Term(TMT6plex)	2.027e-07	59.63	1.6824e-05	3	2032.02	1.09472	0	0.977975	1		0.918552	1		0.918264	1		0.830864	1		1.20715	1		1.14876	1
vVVFPTDDVSLk	2	A0A452DJX5	N-Term(TMT6plex); K12(TMT6plex)	8.228e-05	59.61	3.61006e-05	2	1777.06	2.79937	0	1.14199	2	2.92943	0.971606	2	2.41165	0.981012	2	0.871732	0.920601	2	2.82987	0.959883	2	1.21948	1.03196	2	1.43735
aIEQSIEQEEGLNR	3	A0A452EW87	N-Term(TMT6plex)	1.031e-06	59.6	2.63155e-05	3	1844.96	2.32716	0	1.1558	3	3.23273	0.756256	2	53.4947	1.12512	2	6.5809	0.926059	3	19.2849	1.15239	3	8.80357	1.10302	3	20.0866
mTDSFTEQADQVTAEVGk	5	A0A452E3X0	N-Term(TMT6plex); M1(Oxidation); K18(TMT6plex)	5.347e-06	59.57	1.76101e-05	3	2431.2	-2.1575	0	1.00764	5	8.87073	1.02677	5	10.8556	0.987681	5	3.36948	0.980352	5	9.34046	0.968476	5	9.1727	1.07103	5	4.52998
vcNLIDSGTk	3	A0A452EAJ9	N-Term(TMT6plex); C2(Carbamidomethyl); K10(TMT6plex)	4.058e-06	59.54	3.83547e-05	2	1564.87	-1.68328	0	1.09077	3	5.09527	0.956459	3	4.71734	1.18511	3	1.1117	1.10908	3	10.3061	0.847282	3	17.8047	0.915134	3	23.1449
mGLVDQLVEPLGPGVkPPEER	6	A0A452FPX8	N-Term(TMT6plex); K16(TMT6plex)	3.903e-08	59.54	3.70763e-05	3	2718.53	2.28974	0	1.05272	6	10.8791	1.09409	6	4.49473	1.06457	6	0.911315	1.13228	6	4.42693	0.824111	6	9.88667	0.950419	6	6.24811
lGAQALLGAAk	2	A0A452G933;A0A452FLM2	N-Term(TMT6plex); K11(TMT6plex)	5.918e-07	59.54	1.68983e-05	2	1470.94	0.137557	0
eGPYDVVVLPGGNLGAQNLSESAAVk	13	A0A452FM54	N-Term(TMT6plex); K26(TMT6plex)	1.248e-10	59.52	3.60188e-05	4	3042.65	1.18733	0	1.06887	11	4.4462	0.893337	10	12.5529	0.990234	12	6.97827	0.888501	11	9.78753	1.10182	11	12.1014	1.06686	12	5.51063
lGEWAVVTGSTDGIGk	2	A0A452EA13	N-Term(TMT6plex); K16(TMT6plex)	1.89e-08	59.51	3.66616e-05	3	2048.14	-0.028749	0	1.10273	2	2.18967	1.13644	2	7.45444	1.13373	2	0.491739	1.07699	2	2.77569	0.749271	2	3.80242	0.87451	2	2.79149
aEEQEPELTSTPNFVVEVTk	5	A0A452GBK7	N-Term(TMT6plex); K20(TMT6plex)	2.429e-10	59.5	3.41094e-05	3	2705.43	-0.19611	0	1.1527	5	2.41579	0.798081	5	4.51981	1.02579	5	5.12999	0.753996	5	8.80333	1.14943	5	5.35464	1.08139	5	2.79236
gSYMEVEDNR	7	A0A452E2J6	N-Term(TMT6plex)	2.093e-05	59.47	4.85812e-06	2	1428.66	-0.218516	0	1.08457	7	11.7996	0.607111	7	12.0558	0.935609	7	4.81021	0.839639	7	13.0806	1.25257	7	19.1977	1.1416	7	11.3994
iFVGGLNPEATEEk	5	A0A452FJU7	N-Term(TMT6plex); K14(TMT6plex)	4.652e-06	59.46	3.98039e-05	2	1962.1	0.37376	0	1.1234	5	6.94215	0.9554	5	9.20905	1.04911	5	1.73686	0.903831	5	5.72487	0.951356	5	3.38426	1.03287	5	2.74617
qkGPDFLVTEVENGGSLGSk	8	A0A452EU77;A0A452ET82	N-Term(TMT6plex); K2(TMT6plex); K20(TMT6plex)	7.965e-09	59.45	3.82499e-05	3	2749.54	0.903975	1
kDDPLTNLNTAFDVAEk	6	A0A452ESF6	N-Term(TMT6plex); K1(TMT6plex); K17(TMT6plex)	4.814e-07	59.45	4.23359e-05	3	2578.44	2.23457	1	0.940751	6	3.73516	0.950556	6	3.82425	1.02919	6	8.47742	0.952043	6	4.96452	1.05799	6	7.22105	1.04588	6	4.97704
fAEIVEENLk	3	A0A452DVV1	N-Term(TMT6plex); K10(TMT6plex)	2.706e-07	59.44	3.99307e-05	2	1649.95	0.714577	0	1.07168	3	4.54119	0.888653	3	4.27814	0.872073	3	5.26766	1.34553	3	14.9537	0.886592	3	10.0682	0.89915	3	5.12689
yVQELPLEADGALR	4	A0A452FAR3	N-Term(TMT6plex)	1.634e-06	59.44	3.30481e-05	2	1802.99	1.20739	0	1.02367	4	14.4958	1.02293	4	16.9996	1.03183	4	7.1214	0.873382	4	4.83813	1.04914	4	17.5444	0.994053	4	11.2914
vTQSNFAVGYk	6	A0A452FXM5	N-Term(TMT6plex); K11(TMT6plex)	1.735e-08	59.43	3.85404e-05	2	1671.95	0.65936	0	1.1463	6	6.03429	0.98191	6	16.4991	1.02855	6	4.63585	1.0588	6	12.3571	0.808907	6	12.1246	0.940686	6	2.86669
sAAEVIAQAR	17	A0A452G9S2	N-Term(TMT6plex)	8.457e-06	59.42	3.48578e-05	2	1244.72	-0.0669377	0	0.976778	17	6.59893	1.05948	17	11.3588	0.987737	17	10.4076	1.05039	17	15.5446	1.01159	17	23.9558	0.938011	17	12.2493
gPAYGLSAEVk	1	A0A452FAT1	N-Term(TMT6plex); K11(TMT6plex)	1.738e-05	59.4	4.21372e-05	2	1549.9	-0.92567	0	0.613491	1		1.10037	1		0.678064	1		1.03932	1		1.62363	1		1.03675	1
gPINYSLAGTYIcEATNPIGTR	1	A0A452G6R9	N-Term(TMT6plex); C13(Carbamidomethyl)	8.085e-10	59.38	2.67601e-05	3	2597.32	-0.0597156	0	1.02886	1		1.20778	1		0.996271	1		1.08842	1		0.927195	1		0.851932	1
iVFEDGNINVNk	8	A0A452F078	N-Term(TMT6plex); K12(TMT6plex)	2.367e-05	59.37	4.39323e-05	3	1820.04	3.82806	0	0.994584	8	4.08069	1.08925	8	9.45202	1.06569	8	5.75646	1.04711	8	5.17702	0.881423	8	10.2972	0.937412	8	7.30667
aAAEDADGAk	3	A0A452E5T3;A0A452FHP4	N-Term(TMT6plex); K10(TMT6plex)	1.041e-06	59.36	3.36045e-05	2	1376.74	0.347254	0
eQLAIAEFAR	5	A0A452EVX4	N-Term(TMT6plex)	1.181e-06	59.36	4.27009e-05	2	1376.77	0.808049	0	1.00856	5	4.2874	0.991532	5	3.95735	0.986322	5	3.61654	0.962996	5	1.47494	1.06048	5	3.50437	1.05978	5	3.95478
aDGLVSLLTTSEDADEPR	4	A0A452DRC0	N-Term(TMT6plex)	2.649e-08	59.36	2.45081e-05	3	2118.08	0.190793	0	0.950157	4	3.81119	0.921476	4	25.024	0.878844	3	2.62572	0.761348	4	19.5259	1.10432	4	38.002	1.391	4	30.4068
aVVGVVAGGGR	5	A0A452G0W0	N-Term(TMT6plex)	2.47e-06	59.36	2.44502e-05	2	1170.72	2.75589	0	0.987893	5	3.17597	1.02533	5	3.76782	1.07575	5	2.60142	1.12662	5	9.33939	0.846431	5	9.83469	0.972461	5	11.0727
aAALDIAMIk	2	A0A452FCA8	N-Term(TMT6plex); K10(TMT6plex)	3.865e-06	59.36	3.62697e-05	2	1474.9	-2.58566	0	1.13814	2	0.0504191	0.979774	2	5.22785	1.05966	2	2.35462	0.878816	2	9.4794	0.932701	2	11.9561	1.01891	2	2.79373
vPAQQLQEAGILSTEELQR	1	A0A452FMX3	N-Term(TMT6plex)	4.387e-08	59.33	4.113e-05	3	2339.28	1.87273	0	0.955708	1		0.957717	1		0.865619	1		1.09806	1		1.04938	1		1.09249	1
lLEGEETR	6	A0A452EA90;A0A452FBM4;A0A452FIN8	N-Term(TMT6plex)	0.0005443	59.31	2.53194e-05	2	1175.65	0.550596	0
hHAAYVNNLNVAEEk	5	A0A452E294	N-Term(TMT6plex); K15(TMT6plex)	1.303e-08	59.31	3.9503e-05	3	2167.17	-0.0399406	0	1.36511	5	10.2745	0.739992	5	20.7528	0.948725	5	12.5788	0.80388	5	4.33542	0.89417	5	16.421	1.11646	5	5.77489
dAEDAMDAmDGAVLDGR	9	A0A452EXY9	N-Term(TMT6plex); M9(Oxidation)	0.0015	59.27	1.65626e-06	3	1996.88	-1.50062	0	2.11002	5	76.9154	0.896736	1		1.57323	5	28.7927	1.78331	5	63.0404	2.07918	5	70.0936	1.00144	4	56.4472
aVPEHAAHLQR	5	A0A452ENA9	N-Term(TMT6plex)	6.547e-05	59.25	3.80321e-05	4	1457.81	-3.42472	0	0.848873	5	5.36644	0.927322	5	4.69366	0.916846	5	7.90069	0.96366	5	8.40973	1.2242	5	12.9922	1.10354	5	7.72516
sHNSQLVTDcITAMNPDDVLR	2	A0A452E7K8	N-Term(TMT6plex); C10(Carbamidomethyl)	1.227e-08	59.23	1.41488e-05	3	2615.27	-2.24022	0	1.11853	2	21.9514	0.930329	2	8.63343	1.04466	2	1.12525	0.810969	2	37.6628	1.07222	2	6.34116	0.982643	2	0.119251
vDEVGAEALGR	4	P02077;A0A452FX49	N-Term(TMT6plex)	2.613e-07	59.22	2.92603e-05	2	1344.73	0.431546	0
yEGSGEDGGAAVQSLYIANHAY	6	A0A452DZ43	N-Term(TMT6plex)	1.004e-09	59.19	1.14478e-05	3	2501.17	-1.35273	0	0.86713	6	28.5412	1.02435	6	14.0701	0.994941	6	13.5487	0.92241	6	27.8073	1.25846	6	8.20909	1.14744	6	2.58596
sGAPSVLPH	6	A0A452G1X0	N-Term(TMT6plex)	0.004501	59.16	4.05272e-05	2	1093.62	-0.739622	0	1.12605	6	13.7736	0.95984	6	15.9245	0.912555	6	12.3344	0.854119	6	19.2156	0.941416	6	10.4581	1.02013	6	11.224
kDDPVTNLNNAFEVAEk	5	A0A452E7B9	N-Term(TMT6plex); K1(TMT6plex); K17(TMT6plex)	2.17e-07	59.15	4.31138e-05	3	2591.43	1.48909	1	1.00354	5	2.83943	0.930305	5	7.69261	1.01227	5	2.25754	0.924937	5	1.82148	1.08369	5	3.65399	1.04481	5	5.5393
tEPSLVVPDIGLPAEPTAAk	12	A0A452DLW3	N-Term(TMT6plex); K20(TMT6plex)	4.119e-07	59.14	3.98e-05	3	2463.41	0.764693	0	1.09627	12	4.89452	1.08435	12	10.8484	1.00902	12	9.74551	0.984057	12	6.02444	0.870911	12	12.5391	0.98643	12	4.6876
tLVMLDEQGEQLER	2	A0A452FD97	N-Term(TMT6plex)	1.659e-05	59.14	2.7793e-05	3	1889.99	1.8194	0	1.01762	2	30.5397	0.985057	2	7.03643	0.67277	2	15.9764	0.997744	2	5.51932	1.21531	2	21.2581	1.0821	2	7.24586
iSGGLEVLAEk	1	A0A452E9Y5	N-Term(TMT6plex); K11(TMT6plex)	4.312e-07	59.13	4.14801e-05	2	1573.95	-1.63169	0	0.928611	1		1.08652	1		0.985012	1		1.05523	1		1.10209	1		0.912722	1
vLTPELYAELR	15	A0A452F2L8	N-Term(TMT6plex)	0.0003907	59.12	5.11277e-05	3	1532.89	-0.277953	0	1.04275	15	9.11471	0.971596	15	14.9292	1.02569	15	8.94864	1.08105	15	4.5476	0.969765	15	9.6135	0.930718	15	10.9769
aLASQLQDSLk	1	A0A452DKU9	N-Term(TMT6plex); K11(TMT6plex)	1.317e-06	59.1	4.70578e-05	2	1631.98	3.37753	0	1.11314	1		0.836417	1		1.08712	1		0.826659	1		0.967854	1		1.13761	1
dScIGVDDR	1	A0A452FHH4	N-Term(TMT6plex); C3(Carbamidomethyl)	0.0001115	59.09	5.61063e-06	2	1265.6	-1.71597	0	1.12384	1		0.654406	1		1.03276	1		0.729695	1		1.31059	1		1.05652	1
kAcADATLSQITNNIDPVGR	10	A0A452E4A8	N-Term(TMT6plex); K1(TMT6plex); C3(Carbamidomethyl)	2.134e-11	59.07	4.07564e-05	3	2602.41	1.25442	1	0.966065	10	6.47421	1.15	10	5.3603	1.01799	10	5.89657	1.2028	10	8.17637	0.86403	10	11.7452	0.926883	10	6.81813
tTVGVDGSLYk	3	A0A452DLT7	N-Term(TMT6plex); K11(TMT6plex)	4.352e-06	59.06	3.74979e-05	2	1597.92	1.16362	0	1.21152	3	0.860373	1.17041	3	27.3648	1.042	3	9.74558	1.1177	3	12.8059	0.719992	3	44.7314	0.768816	3	15.1202
eSDQLGADATk	6	A0A452E304	N-Term(TMT6plex); K11(TMT6plex)	4.831e-08	59.06	3.33384e-05	2	1592.86	1.19586	0	1.0106	6	11.7038	0.976923	6	10.2721	0.998999	6	5.55155	0.984648	6	3.99685	1.03972	6	11.996	1.01101	6	8.55686
vIAINVEDPDAANYNDINDVk	2	A0A452EUK4	N-Term(TMT6plex); K21(TMT6plex)	5.629e-08	59.03	3.33194e-05	3	2760.45	-0.221989	0	0.971067	2	4.24577	0.889193	2	3.63795	1.0265	2	7.35998	0.973595	2	5.94604	1.11877	2	8.36981	1.01832	2	1.20703
qPTVTSVcAETAQELAEGQR	1	A0A452DXW5	N-Term(TMT6plex); C8(Carbamidomethyl)	3.359e-06	59.02	2.3747e-05	3	2404.2	0.913382	0	0.670142	1		0.95672	1		0.953869	1		1.01557	1		1.26423	1		1.18801	1
tPESQLFSIEDIQEVR	2	A0A452ECS6	N-Term(TMT6plex)	4.304e-08	59.01	3.01447e-05	3	2120.11	0.677088	0	1.06226	2	6.04344	0.978259	2	24.4443	0.948317	2	9.24713	0.897453	2	8.35416	1.07096	2	6.92079	1.0446	2	0.67718
eSSASEGADQk	3	A0A452FYI5;A0A452DUJ1	N-Term(TMT6plex); K11(TMT6plex)	7.409e-05	59	1.9954e-05	2	1566.8	-1.1752	0
iNENTGSVSVTR	4	A0A452E7B7	N-Term(TMT6plex)	3.786e-08	58.99	3.67823e-05	2	1505.81	-1.19734	0	1.08531	4	3.23938	1.26001	4	1.3264	1.01493	4	3.90282	1.16659	4	8.26437	0.777906	4	10.3183	0.853436	4	9.36529
tAGVHLIR	2	A0A452G7D4	N-Term(TMT6plex)	0.0004152	58.98	1.83387e-05	3	1095.68	1.05347	0	1.03847	2	11.6852	1.04632	2	0.281929	1.04849	2	0.177679	0.929595	2	2.03716	0.99694	2	14.5987	0.97758	2	1.09368
sDVLETVVLINPSDEAVSTEVR	3	A0A452EI94	N-Term(TMT6plex)	7.047e-10	58.96	3.92607e-05	3	2601.38	0.751558	0	0.982086	3	16.9426	1.17456	3	7.54858	1.0426	3	9.69765	0.980212	2	12.3129	1.01144	3	4.07488	1.04211	3	12.0384
sTQDEISQAR	3	A0A452F5C5	N-Term(TMT6plex)	9.152e-07	58.93	2.45002e-05	2	1363.7	2.18674	0	0.929348	3	0.0999708	1.17402	3	3.18707	0.949567	3	4.39989	1.12176	3	15.0028	0.937609	3	22.0588	0.966664	3	14.8163
aAcQEAQVFGNQLIPPNAQVk	2	A0A452FRX8	N-Term(TMT6plex); C3(Carbamidomethyl); K21(TMT6plex)	5.233e-11	58.93	4.49703e-05	3	2741.48	-1.11614	0	1.01711	2	0.720506	1.16648	2	15.1947	1.04001	2	1.22025	0.947853	2	4.97602	0.90487	2	11.5349	1.00087	2	6.57471
aIGHVIEEGGVk	6	A0A452EUR4	N-Term(TMT6plex); K12(TMT6plex)	1.073e-08	58.89	4.05443e-05	2	1666.99	2.12967	0	0.934868	6	8.46327	1.09881	6	10.4269	0.988688	6	2.44178	1.04189	6	5.90982	0.950133	6	4.1183	1.01895	6	4.17725
hQAFEAELSANQSR	6	A0A452EHE9;A0A452EHD5	N-Term(TMT6plex)	7.113e-08	58.88	1.96071e-05	3	1816.91	-0.0158059	0
sSQHGGSSTSLASTk	1	A0A452FQD6	N-Term(TMT6plex); K15(TMT6plex)	1.52e-08	58.88	3.74023e-05	3	1893.01	-1.44491	0	0.973674	1		1.01571	1		0.936006	1		1.10823	1		0.990198	1		1.01616	1
aFGEDQAQWDcVNSk	3	A0A452FKR2	N-Term(TMT6plex); C11(Carbamidomethyl); K15(TMT6plex)	3.437e-06	58.88	9.96531e-06	3	2213.06	-3.23673	0	0.905389	3	7.57051	1.03733	3	4.57637	1.05848	3	1.50075	0.978634	3	0.192879	1.06214	3	5.82264	1.05562	3	5.96104
mQATADSTk	3	A0A452EV33	N-Term(Acetyl); M1(Oxidation); K9(TMT6plex)	0.004173	58.87	9.98828e-06	2	1239.61	-0.254269	0	0.90618	3	0.567958	0.803731	3	16.5309	0.926344	3	14.8112	0.882716	3	0.974746	1.34298	3	4.70851	1.04538	3	0.901714
aQIWDTAGQER	7	A9LM14	N-Term(TMT6plex)	5.485e-07	58.86	2.37281e-05	2	1503.78	0.848282	0	0.942811	7	21.1859	0.945134	7	11.925	0.988144	7	9.89905	0.83034	7	19.7975	1.10039	7	14.3507	1.058	7	12.7419
eLGDDcNFGPALGEVGEAMR	3	A0A452FDV4	N-Term(TMT6plex); C6(Carbamidomethyl)	7.371e-09	58.83	6.48045e-06	3	2366.09	-0.590398	0	1.02608	3	10.5222	0.908074	3	13.0421	0.841168	3	28.3918	0.738157	3	24.7011	1.2776	3	18.0442	1.08825	3	13.2389
lVAQLDTEGVGSLGPGYEGR	2	A0A452E4M3	N-Term(TMT6plex)	2.043e-09	58.8	3.69112e-05	3	2247.18	-0.391101	0	1.0615	2	14.2856	0.992533	2	4.55686	1.06377	2	6.36881	0.985066	2	0.0554815	1.00447	2	23.3578	0.902828	2	3.30951
gADIMYTGTVDcWR	4	A0A452G8Y9	N-Term(TMT6plex); C12(Carbamidomethyl)	9.182e-07	58.79	5.35125e-06	2	1873.88	0.12586	0	1.02908	4	10.0876	0.942966	4	3.00564	0.949105	4	6.20874	0.901412	4	6.16347	1.13182	4	12.5038	1.0581	4	5.53055
vLTSGIFETk	2	A0A452E9T4	N-Term(TMT6plex); K10(TMT6plex)	2.599e-06	58.79	3.53447e-05	2	1552.94	0.0727415	0	1.14126	2	4.47463	1.18531	2	4.96018	1.06389	2	0.484639	0.996286	2	6.95736	0.805816	2	3.12121	0.887684	2	2.43726
qGIVPSGLTENELWR	3	A0A452FNP4	N-Term(TMT6plex)	7.789e-06	58.76	4.33728e-05	3	1928.04	0.00319746	0	0.908737	3	1.25578	1.22806	3	0.40421	0.969634	3	0.784735	1.15296	3	0.887705	0.967714	3	5.74353	0.820251	3	2.97946
lTVVILEAk	2	A0A452GBF6	N-Term(TMT6plex); K9(TMT6plex)	0.000101	58.75	1.51355e-05	2	1443.96	0.845681	0	1.04604	2	4.56672	0.971991	2	4.41341	1.0974	2	6.99868	1.07625	2	2.20633	0.860933	2	4.58382	0.970318	2	3.4499
sLDDEVNAFk	4	A0A452DSA3	N-Term(TMT6plex); K10(TMT6plex)	2.494e-06	58.74	4.18354e-05	2	1595.87	-1.57727	0	0.991531	4	10.5294	1.09803	4	3.49534	1.06016	4	2.38685	1.02816	4	7.20489	0.898453	4	11.2984	1.03488	4	4.45387
aAAAELTLLEk	5	A0A452G2S0	N-Term(Acetyl); K11(TMT6plex)	0.0003175	58.7	4.2897e-05	2	1400.82	0.431082	0	0.731224	5	12.3313	1.27031	5	14.6378	0.916477	5	18.2377	1.0379	5	15.8538	0.997251	5	8.72378	1.12533	5	29.3973
aEMELGLGk	5	A0A452DLT7	N-Term(TMT6plex); K9(TMT6plex)	1.822e-05	58.7	4.88999e-05	2	1405.81	0.935453	0	1.05416	5	6.24622	0.905272	5	4.88755	0.959397	5	0.763702	0.818693	5	4.57731	1.14563	5	9.30902	1.11025	5	5.99208
aLAEEAAEk	4	A0A452EL69	N-Term(TMT6plex); K9(TMT6plex)	2.725e-06	58.69	5.26632e-05	2	1389.8	-0.0197913	0	1.09083	4	10.5771	0.993739	4	13.6812	1.01451	4	6.65986	0.803731	4	2.15693	1.09695	4	7.73577	1.05466	4	4.46178
eNLSTIEGNFANIDER	3	A0A452FJ27	N-Term(TMT6plex)	1.116e-08	58.69	2.24444e-05	3	2051.03	0.815118	0	1.18512	3	1.23296	0.814506	3	8.8638	0.939071	3	3.24926	0.731131	3	1.38984	1.16037	3	0.570198	1.2489	3	6.218
qNTQQTLScSALASQYMR	1	A0A452EKW0	N-Term(TMT6plex); C9(Carbamidomethyl)	7.579e-09	58.68	1.36197e-05	3	2316.12	-2.8602	0	1.08444	1		1.16962	1		1.01222	1		1.12465	1		0.858462	1		0.83476	1
wLVQAAEAPEQEAVSGGAVVLAAGk	2	A0A452FUV2	N-Term(TMT6plex); K25(TMT6plex)	5.387e-07	58.68	4.37049e-05	3	2909.62	0.810676	0	0.833598	2	24.4833	1.13071	2	12.2885	0.989655	2	4.38057	1.25188	2	14.9342	0.850155	2	17.0215	1.0085	2	12.6985
aLIAGGGAPEIELALR	4	A0A452FEJ8	N-Term(TMT6plex)	6.821e-07	58.66	3.78482e-05	2	1780.05	1.05387	0	0.991991	4	3.10369	1.0752	4	13.2012	0.970676	4	7.2881	1.03145	4	15.622	1.03359	4	2.06243	1.03191	4	7.35236
lQEYTQTILR	7	A0A452F8K1	N-Term(TMT6plex)	0.000448	58.65	4.71463e-05	3	1493.85	-0.408979	0	1.0011	7	7.31392	1.08185	7	2.02482	0.979501	7	7.70696	1.23301	7	7.0676	0.899082	7	9.70115	0.92134	7	5.16803
gIEQAVQSHAVAEEEAR	3	A0A452G789	N-Term(TMT6plex)	1.446e-08	58.65	2.61318e-05	3	2053.05	-1.10516	0	1.14123	3	3.45949	0.662692	3	33.9041	0.977567	3	6.81459	0.759481	3	0.675327	1.27128	3	10.8297	1.22561	3	1.4571
sPSAQLLEQVAQLk	3	A0A452FYS6	N-Term(TMT6plex); K14(TMT6plex)	8.193e-06	58.64	4.39725e-05	3	1970.17	-0.206694	0	1.09	3	0.416645	1.13184	3	5.98699	0.951918	3	10.4954	1.13258	3	9.72346	0.810103	3	21.729	0.916214	3	2.02647
lEGGSGGDSEVQR	6	A0A452FDS2	N-Term(TMT6plex)	2.011e-06	58.61	1.50116e-05	3	1519.75	-1.93713	0	0.901383	6	7.00999	0.756228	6	10.2017	1.04766	6	7.60842	0.741805	6	23.161	1.37856	6	22.413	1.0194	6	20.238
dNLTLWTSDQQDDDGGEGNN	5	A0A452G3B3	N-Term(TMT6plex)	3.153e-06	58.59	1.66028e-06	3	2423.04	0.49338	0	1.09855	4	13.1092	1.27435	4	13.6056	1.15738	4	13.7886	1.0394	4	19.0647	0.907902	3	21.2473	0.918931	4	29.0676
iTQTAEGLDPENYLSIk	2	A0A452F5Y3	N-Term(TMT6plex); K17(TMT6plex)	1.525e-07	58.58	4.45842e-05	3	2350.29	0.3888	0	1.14094	2	1.0725	1.19748	2	0.691943	1.01478	2	0.769013	0.96119	2	4.95946	0.801377	2	8.15512	0.965041	2	0.845689
nQALNTDNYGHDLASVQALQR	3	A0A452EHE9;A0A452EHD5	N-Term(TMT6plex)	1.16e-07	58.56	2.89777e-05	3	2557.29	-1.03991	0
qPSWDPSPVSSSVPAPSPPSITADSLSk	2	A0A452DU29	N-Term(TMT6plex); K28(TMT6plex)	2.283e-06	58.56	3.75456e-05	3	3279.71	-0.178261	0	0.980891	2	17.0015	1.06956	2	16.0027	1.1297	2	6.1087	1.04879	2	18.553	0.860213	2	13.8062	0.950832	2	6.24314
eRPDLPPIQYEPVLcSR	3	A0A452G8C9	N-Term(TMT6plex); C15(Carbamidomethyl)	1.888e-08	58.55	4.11929e-05	3	2298.22	3.26773	0	0.938175	3	6.36909	0.985736	3	5.57092	1.0241	3	1.19493	0.97569	3	0.0686873	1.00378	3	1.52402	1.08221	3	6.24589
aLANSLAcQGk	10	A0A452EH63	N-Term(TMT6plex); C8(Carbamidomethyl); K11(TMT6plex)	1.324e-05	58.55	5.34809e-05	2	1590.9	0.240809	0	0.960083	10	11.8664	1.11414	10	7.0899	1.04502	10	6.92499	1.1595	10	6.27611	0.83184	10	14.5541	0.907278	10	7.86702
gTVTDFPGFDER	3	A0A452FKS5	N-Term(TMT6plex)	1.098e-05	58.55	1.56393e-05	2	1569.78	0.922008	0	1.09466	3	0.931006	0.573096	3	3.0618	0.959703	3	0.765256	0.651612	3	2.03484	1.26346	3	8.5871	1.28812	3	2.79327
eANLLNAVIVQR	2	A0A452G6W6	N-Term(TMT6plex)	7.27e-09	58.52	3.75415e-05	2	1568.93	-1.2747	0	1.02224	2	3.91224	1.22012	2	9.95217	1.0091	2	5.34188	1.0725	2	14.0429	0.884863	2	7.28364	0.884998	2	10.5571
lYLDELEGSSNPGASck	2	A0A452F2U2	N-Term(TMT6plex); C16(Carbamidomethyl); K17(TMT6plex)	8.883e-07	58.51	2.24782e-05	3	2298.14	-11.1023	0	1.00864	2	5.23232	0.996922	2	6.6573	1.03849	2	2.22899	1.01643	2	6.93455	0.974495	2	4.96188	0.994923	2	5.54386
eVEEAAQQEGPR	3	A0A452DWI6	N-Term(TMT6plex)	1.534e-05	58.5	1.77273e-05	2	1571.79	0.433649	0	1.00914	3	8.73327	0.796656	3	23.1481	0.985532	3	14.7942	0.967865	3	15.0607	1.1142	3	37.6609	1.12275	3	4.93188
vDVEGHHYGPSSAQR	3	A0A452DPG8	N-Term(TMT6plex)	9.381e-07	58.5	1.91399e-05	4	1867.93	0.617153	0	0.944219	3	1.26527	0.90968	3	4.22775	0.968156	3	3.8248	0.9223	3	2.32314	1.21694	3	4.86641	1.06011	3	4.17364
lVMELSGEMVR	2	A0A452FXF1	N-Term(TMT6plex)	2.821e-07	58.49	3.76601e-05	2	1492.81	-0.250104	0	0.979525	2	9.0854	0.956923	2	5.1784	1.05462	2	1.18404	0.994631	2	5.36385	1.0109	2	3.04415	1.02366	2	3.49967
tFVSGAcDASIk	5	A0A452DNL3	N-Term(TMT6plex); C7(Carbamidomethyl); K12(TMT6plex)	1.124e-05	58.49	3.90759e-05	2	1713.93	2.26094	0	1.13334	5	11.3358	1.11067	5	4.06435	1.04094	5	0.198882	1.19475	5	3.47551	0.730391	5	10.7601	0.920486	5	9.25997
akEDEVLASSVSDVEPk	5	B6F238	N-Term(TMT6plex); K2(TMT6plex); K17(TMT6plex)	1.206e-07	58.47	5.03504e-05	3	2490.39	0.519848	1	0.971928	5	4.48827	0.889787	5	5.6485	1.12915	5	3.4067	0.916824	5	5.61064	1.12268	5	8.93462	1.16745	5	6.56235
kPYPDDENVVEVk	6	A0A452FQK2	N-Term(TMT6plex); K1(TMT6plex); K13(TMT6plex)	1.597e-08	58.46	4.66174e-05	3	2219.25	-0.415964	0	1.03697	6	7.25542	1.00009	6	6.6393	1.01446	6	6.33879	0.967853	6	7.54117	1.05857	6	2.97169	1.00125	6	2.05107
eLEDATETADAMNR	3	A0A452FAW1	N-Term(TMT6plex)	2.374e-06	58.45	7.85892e-06	3	1794.84	0.028104	0	1.05913	2	14.4716	0.648696	1		1.1578	3	26.571	1.0717	2	18.3203	1.10564	3	31.7682	1.46483	3	43.5581
mDVVNQLVAGGQFR	3	M4N836	N-Term(Acetyl)	7.957e-05	58.45	2.03617e-05	2	1575.79	-0.405667	0
sENGLEFTSSGSANTETTk	4	A0A452FXM5	N-Term(TMT6plex); K19(TMT6plex)	1.068e-08	58.43	2.28243e-05	3	2418.2	-0.436038	0	1.08796	4	11.5298	0.966622	4	5.26901	1.02872	4	9.65957	0.973903	4	7.37143	0.892368	4	6.76259	1.00683	4	8.79809
aPVIcVLGHVDTGk	1	A0A452GB59	N-Term(TMT6plex); C5(Carbamidomethyl); K14(TMT6plex)	3.11e-07	58.43	5.00268e-05	3	1924.11	-0.980929	0	0.856966	1		0.964358	1		1.11134	1		1.09854	1		0.988738	1		1.02264	1
aASGSGmAQk	2	A0A452FCS4	N-Term(Acetyl); M7(Oxidation); K10(TMT6plex)	0.001166	58.43	1.37807e-05	2	1194.6	0.423065	0	0.908445	2	5.26156	1.07651	2	4.56753	0.901772	2	2.42631	0.894607	2	31.4562	1.23583	2	8.17899	1.01976	2	10.2831
lTVLPPELGNLDLTGQk	2	A0A452EQN0	N-Term(TMT6plex); K17(TMT6plex)	1.192e-06	58.42	3.7121e-05	3	2266.34	-0.334642	0	0.960663	2	2.25955	1.07989	2	4.23115	1.07012	2	0.262112	1.03455	2	1.14729	0.911145	2	3.55473	1.00915	2	1.04438
aSGNLGNTLk	2	A0A452FNC2;A0A452DK07	N-Term(TMT6plex); K10(TMT6plex)	1.052e-06	58.41	6.01362e-05	2	1432.85	0.524627	0
eAVAMESYAk	6	A0A452G4D6	N-Term(TMT6plex); K10(TMT6plex)	7.847e-08	58.39	4.02034e-05	2	1556.84	0.16956	0	1.02517	6	11.8269	0.938045	6	3.32305	1.03185	6	4.94895	0.884447	6	5.46789	1.07065	6	6.85751	1.025	6	3.75132
lATPTYGDLNHLVSATMSGVTTSLR	2	A0A452G940	N-Term(TMT6plex)	1.478e-08	58.38	4.61771e-05	3	2834.5	1.41244	0	0.991199	2	4.93827	1.22868	2	12.1879	0.959878	2	5.68751	0.967797	2	14.2467	0.922399	2	17.9068	1.01265	2	17.4883
eAVVLTcQVEHDGQPAVSk	3	A0A452ECY3	N-Term(TMT6plex); C7(Carbamidomethyl); K19(TMT6plex)	1.643e-06	58.38	4.88636e-05	3	2525.35	1.54273	0	1.01833	3	1.58211	0.85349	3	10.3042	0.99498	3	4.07191	0.840868	3	4.77221	1.08092	3	6.9558	1.17397	3	7.02469
lTFDTTFSPNTGk	2	A0A452EGC2	N-Term(TMT6plex); K13(TMT6plex)	1.143e-05	58.37	4.39549e-05	3	1887.03	-0.352042	0	1.24173	2	2.19835	0.901954	2	0.741005	1.03915	2	8.49156	0.833014	2	2.6443	0.961737	2	10.825	0.99488	2	3.19328
lLDAVDTYIPVPTR	5	A0A452FF42	N-Term(TMT6plex)	2.114e-05	58.36	5.12773e-05	3	1802.03	0.629051	0	1.07329	5	14.2758	1.10754	5	7.22602	1.08929	5	5.22577	0.829023	5	7.33748	0.912986	5	7.76687	1.02809	5	10.4216
sHHAASTTTAPTPAAR	1	A0A452FFI7	N-Term(TMT6plex)	1.273e-08	58.35	5.76098e-05	3	1805.94	-0.429099	0	0.824255	1		0.99289	1		0.907197	1		0.924084	1		1.32332	1		1.07141	1
sPFEVQVSPEAGMQk	2	A0A452FHP7	N-Term(TMT6plex); K15(TMT6plex)	7.182e-08	58.35	4.92023e-05	3	2092.12	0.310422	0	0.874428	2	5.79931	1.09259	2	12.878	1.11082	2	3.65567	1.00394	2	6.98715	0.992476	2	9.33319	0.99917	2	2.85181
tGSQGQcTQVR	2	A0A452F1P5	N-Term(TMT6plex); C7(Carbamidomethyl)	9.082e-06	58.33	2.10791e-05	2	1450.73	3.40786	0	1.20223	2	28.0953	1.08084	2	5.16025	1.04421	2	8.79211	1.16884	2	3.3539	0.692896	2	44.4007	0.796732	2	19.4463
vGDTSLDPNDFDFTVTGR	2	A0A452FRT8	N-Term(TMT6plex)	1.56e-07	58.32	1.50176e-05	3	2185.06	-0.625031	0	0.886352	2	0.422233	1.02614	2	2.4316	1.05582	2	0.453956	0.967923	2	0.135159	1.03866	2	4.21808	1.07829	2	3.35013
gSLTSEEFAk	1	A0A452DUX5	N-Term(TMT6plex); K10(TMT6plex)	4.073e-07	58.31	4.78867e-05	2	1526.85	1.53998	0	1.16311	1		0.857816	1		0.962941	1		0.800311	1		1.2856	1		0.899538	1
kIQTTTTTQAVQGR	1	A0A452FXY6	N-Term(TMT6plex); K1(TMT6plex)	5.836e-10	58.3	4.59263e-05	3	1991.16	-0.737239	1	1.28303	1		1.28968	1		0.921839	1		1.26979	1		0.615684	1		0.722348	1
iINEPTAAAIAYGLDkR	2	M4NBE4	N-Term(TMT6plex); K16(TMT6plex)	3.698e-09	58.29	4.0028e-05	3	2274.32	0.547495	1	0.750192	2	4.96528	1.28678	2	4.65372	1.10667	2	1.37152	1.43617	2	0.0784211	0.725718	2	2.38431	0.856635	2	3.76103
vLLTTQGVDMISk	2	A0A452FYL3	N-Term(TMT6plex); K13(TMT6plex)	6.344e-09	58.29	4.92937e-05	2	1863.1	-0.0808915	0	0.951384	2	11.0264	1.17644	2	5.04513	1.01458	2	0.457047	1.13222	2	4.71945	0.852021	2	14.364	0.961726	2	8.39785
mEEVVIAGMSGk	3	Q06B57;A0A452F5L4	N-Term(Acetyl); K12(TMT6plex)	4.442e-05	58.27	2.27128e-05	2	1521.78	-2.76696	0
gEVPcTVTTASPLDEATLTELk	4	A0A452E2H1	N-Term(TMT6plex); C5(Carbamidomethyl); K22(TMT6plex)	4.18e-08	58.27	5.45106e-05	3	2790.49	2.5688	0	1.07173	4	7.30455	0.856936	4	9.5045	0.847093	4	2.35759	0.844161	4	11.081	1.32917	4	5.23315	1.00155	4	5.683
gLGTDEESILTLLTSR	4	A0A452FKS5	N-Term(TMT6plex)	1.763e-06	58.23	4.6898e-05	3	1934.06	-0.634809	0	0.893771	4	3.31312	1.08778	4	25.6771	0.702524	4	10.0408	0.977295	4	25.6921	0.945404	4	0.585502	1.44926	4	34.827
fLIPNASQAESk	10	A0A097C2Z1	N-Term(TMT6plex); K12(TMT6plex)	8.529e-05	58.23	6.36581e-05	2	1763.01	0.489372	0	1.11656	10	7.04531	1.15159	10	4.82963	1.02922	10	5.04051	1.00454	10	2.35251	0.836409	10	13.8992	0.896787	10	11.6817
dISTTLNADEAVAR	2	A0A452FUJ9	N-Term(TMT6plex)	7.971e-07	58.23	3.37455e-05	3	1704.9	0.863478	0	0.972886	2	17.4267	0.985194	1		0.778471	2	3.58124	0.769992	2	12.5594	1.38755	2	32.0259	1.41238	2	3.87589
aLENVLSSk	6	A0A452GB25	N-Term(TMT6plex); K9(TMT6plex)	9.143e-06	58.22	5.18273e-05	2	1418.86	-0.315398	0	1.10585	6	9.35348	0.972087	6	13.0595	0.987625	6	2.69841	0.996008	6	17.5754	0.93685	6	2.72461	1.01471	6	5.5457
kYIEDAIGESAk	4	A0A452EXG8	N-Term(TMT6plex); K1(TMT6plex); K12(TMT6plex)	3.618e-08	58.21	4.82471e-05	3	2011.17	1.85847	1	1.15761	4	0.514638	0.93298	4	8.31571	1.05194	4	0.928231	0.889378	4	2.49152	0.933519	4	2.33552	1.02385	4	2.70736
dAGAWGAEQR	5	I1X3V1	N-Term(TMT6plex)	5.558e-05	58.17	1.50119e-05	2	1289.64	0.441469	0	0.94423	5	11.0903	0.84067	5	6.20022	1.03431	5	5.84235	0.949803	5	12.2552	1.01673	5	6.42041	1.11368	5	6.50909
lAAEGAAVAAcDLDGAAAR	2	A0A452F216	N-Term(TMT6plex); C11(Carbamidomethyl)	5.298e-09	58.16	3.28427e-05	3	2002.03	1.54976	0	0.910599	2	4.71664	0.973203	2	42.2426	0.923173	2	0.0119404	1.0086	2	30.4452	0.987162	2	62.5944	1.10558	2	3.20305
dGPGETDAFSNNEGkELVPSGENk	3	A0A452DX27	N-Term(TMT6plex); K15(TMT6plex); K24(TMT6plex)	1.089e-08	58.16	3.75017e-05	4	3178.61	0.193041	1	1.09055	3	7.5184	0.62914	2	11.4499	1.04522	3	5.14418	1.04658	3	1.23569	1.08948	3	12.7639	1.03272	3	12.6367
tWMDADIAcQk	11	A0A452EHQ7	N-Term(TMT6plex); C9(Carbamidomethyl); K11(TMT6plex)	1.061e-05	58.15	2.8861e-05	2	1796.91	1.03073	0	1.03604	11	2.61317	1.49847	11	18.2555	1.16555	11	8.03749	1.0316	11	6.07549	0.707636	11	26.2043	0.714665	11	23.0803
lLAETLQQk	1	A0A452EMD9	N-Term(TMT6plex); K9(TMT6plex)	2.224e-05	58.14	4.82637e-05	2	1501.94	0.586973	0	1.02604	1		1.01183	1		0.97798	1		0.975116	1		0.989514	1		1.05207	1
sIQDAELLVk	3	A0A452DY71;A0A452DYJ2	N-Term(TMT6plex); K10(TMT6plex)	1.603e-06	58.13	5.22204e-05	2	1573.95	-1.93557	0
aGNFYVPAEPk	6	A0A452FFT8;A0A452EC44	N-Term(TMT6plex); K11(TMT6plex)	3.995e-05	58.13	5.9219e-05	2	1650.92	-0.979758	0
iGAFGYMEcSAk	9	A0A452EHI7	N-Term(TMT6plex); C9(Carbamidomethyl); K12(TMT6plex)	3.119e-09	58.12	3.57675e-05	2	1791.92	0.929552	0	0.950645	9	6.83523	1.16382	9	5.77191	1.09247	9	7.80032	1.21734	9	14.7713	0.777873	9	12.9555	0.900287	9	6.41413
vYGVGSLALYEk	7	A0A452F509	N-Term(TMT6plex); K12(TMT6plex)	6.446e-08	58.11	4.85983e-05	2	1757.03	1.29991	0	1.07334	7	6.35388	1.12837	7	2.3844	1.04918	7	6.39688	1.0868	7	9.24653	0.796005	7	21.1439	0.922362	7	1.77743
mLTAQDmSYDEAR	7	A0A452ENG9	N-Term(TMT6plex); M7(Oxidation)	9.248e-06	58.11	5.87197e-06	2	1775.82	1.18451	0	0.941997	7	11.6914	0.864887	7	21.7019	0.978346	7	3.80777	0.918971	7	16.1936	1.16489	7	13.8187	1.0575	7	15.3351
sAADLISQAR	9	A0A452F4M6	N-Term(TMT6plex)	1.992e-05	58.1	4.42962e-05	2	1260.71	1.16334	0	1.03154	9	11.9981	1.15847	9	22.0278	1.0225	9	5.65201	0.959742	9	10.4156	1.01882	9	11.1859	0.953311	9	6.11613
vAPEEHPVLLTEAPLNPk	51	A0A452EGB1;A0A452G8J3	N-Term(TMT6plex); K18(TMT6plex)	2.822e-07	58.08	4.94019e-05	3	2412.39	-0.536009	0
iAAPDYVPTVEDILR	5	A0A452ERS0	N-Term(TMT6plex)	5.258e-05	58.07	5.52082e-05	3	1901.06	0.5981	0	0.907931	5	10.6967	1.05586	5	12.1031	0.978399	5	9.86188	1.08372	5	15.3054	0.97273	5	12.048	1.01501	5	4.51619
aSGTEVIQLFPEk	2	A0A452DJQ6	N-Term(TMT6plex); K13(TMT6plex)	4.627e-08	58.06	5.90088e-05	2	1877.08	1.25346	0	1.02245	2	3.32068	0.958774	2	14.0758	0.965026	2	8.37367	0.98453	2	12.4412	1.02124	2	7.2791	1.0543	2	1.11372
mQINAEEVVVGDLVEVk	4	A0A452G963	N-Term(TMT6plex); M1(Oxidation); K17(TMT6plex)	7.278e-08	58.05	5.76564e-05	3	2346.3	0.0725647	0	1.0734	4	2.73972	0.955953	4	5.66902	1.066	4	4.84463	1.02215	4	5.06147	0.998095	4	11.4567	0.951308	4	2.46076
mEGGGGSGNk	1	A0A452F7D8	N-Term(Acetyl); M1(Oxidation); K10(TMT6plex)	0.0001455	58.03	5.19414e-06	2	1180.55	-0.375354	0	0.548956	1		0.669065	1		0.842748	1		0.687153	1		1.81239	1		1.39625	1
vIMVTGDHPITAk	15	A0A452F0I5;A0A452FEU5;A0A452G963;A0A452FFE6;A0A452FZ51	N-Term(TMT6plex); K13(TMT6plex)	8.269e-06	58.02	4.3621e-05	3	1840.08	2.23327	0
nLQPETQYTVTVVPVYSEGDGGR	2	A0A452F834	N-Term(TMT6plex)	3.747e-08	58.01	3.6685e-05	3	2738.38	0.503416	0	0.857177	2	33.6749	1.0192	2	21.7053	1.28178	2	14.8488	1.05343	2	20.0416	0.780009	2	15.0131	1.02228	2	10.5349
eAGkEPAEGGGGGGSHR	7	A0A452G3P6	N-Term(TMT6plex); K4(TMT6plex)	1.34e-07	58	3.6611e-05	4	2011.04	0.643837	1	0.866859	7	7.73444	0.905479	7	8.81603	1.01985	7	8.3658	1.07576	7	16.5713	1.0848	7	33.0743	1.01509	7	19.4785
lVcEEPPHELPQEGk	4	A0A452DPT4	N-Term(TMT6plex); C3(Carbamidomethyl); K15(TMT6plex)	2.742e-07	58	4.47732e-05	3	2220.17	-2.06283	0	1.03102	4	7.45626	1.06068	4	10.774	1.13007	4	2.34273	0.848838	4	10.6532	1.02073	4	9.09392	0.957613	4	6.90615
aDLAAVEAk	8	A0A452FYL3	N-Term(TMT6plex); K9(TMT6plex)	2.941e-05	57.99	6.79898e-05	2	1345.81	1.13036	0	1.12487	8	14.1814	0.762119	8	23.0111	0.91902	8	4.15793	0.799297	8	11.1277	1.19298	8	16.6645	1.10525	8	15.7647
vAVSADPNVPNVVVTR	10	A0A452FK82	N-Term(TMT6plex)	3.512e-07	57.99	6.29859e-05	3	1866.07	1.2199	0	1.10051	10	12.1901	0.951677	10	7.1061	1.02943	10	7.22689	0.839636	10	12.6599	1.00285	10	16.4268	0.994824	10	5.53386
sDTAYQWNLk	5	A0A452E4Y5	N-Term(TMT6plex); K10(TMT6plex)	9.007e-07	57.98	4.09994e-05	2	1683.91	-0.497451	0	1.21461	5	4.58802	1.12068	5	17.1591	0.908349	5	2.14111	1.077	5	11.2029	0.806646	5	7.09137	0.872358	5	8.71097
fGEVVDcTLk	14	A0A452FN01;A0A452E357;A0A452FJU7	N-Term(TMT6plex); C7(Carbamidomethyl); K10(TMT6plex)	2.241e-06	57.96	4.63872e-05	2	1625.89	-2.16058	0
gEGPEVDVNLPk	3	A0A452EQJ4;A0A452EPX6;A0A452EQ10	N-Term(TMT6plex); K12(TMT6plex)	0.0001035	57.96	5.99834e-05	2	1711.97	5.65466	0
gIATNDVGIQk	4	A0A452FRH5	N-Term(TMT6plex); K11(TMT6plex)	2.833e-05	57.95	5.89994e-05	2	1573.92	-4.33766	0	1.10233	4	4.14044	0.926139	4	6.14355	1.04978	4	6.92921	0.937339	4	10.0587	0.956003	4	11.7817	1.02391	4	8.42456
hPVAAGGGSGEGR	2	A0A452ELS8;A0A452EKX2	N-Term(TMT6plex)	3.535e-06	57.93	3.00385e-05	3	1380.72	0.192419	0
lAAEGQAIDGAELSk	5	A0A452FIF2	N-Term(TMT6plex); K15(TMT6plex)	2.905e-06	57.92	5.22245e-05	3	1931.08	-3.26025	0	1.10996	5	29.2527	0.826928	5	7.9309	0.993086	5	3.14038	0.861891	5	7.75145	1.13901	5	10.1761	1.04765	5	5.81554
aTSAAASEFAGAIGHk	2	A0A452EBH2	N-Term(TMT6plex); K16(TMT6plex)	3.237e-09	57.91	4.86233e-05	3	1947.07	-1.11452	0	1.00768	2	3.02594	1.09162	2	12.759	1.04102	2	0.331633	0.999189	2	10.3568	0.922777	2	1.56736	0.991346	2	14.4424
vIGTNEAEDVAQR	1	A0A452EZW0	N-Term(TMT6plex)	3.568e-06	57.91	3.27661e-05	3	1630.86	-0.945993	0	1.1729	1		0.654089	1		1.00653	1		0.63413	1		1.55791	1		0.877907	1
dASTVQSQk	1	A0A452DZN8	N-Term(TMT6plex); K9(TMT6plex)	1.393e-05	57.91	5.728e-05	2	1421.8	-1.26595	0	1.21712	1		1.00347	1		1.12963	1		0.751262	1		0.756914	1		1.15317	1
yLASASTMDHAR	19	A0A452DLG6;A0A452DL22	N-Term(TMT6plex)	2.729e-05	57.88	1.97959e-05	3	1551.78	1.63738	0
aAQGEPQVQFk	3	A0A452DT65	N-Term(Acetyl); K11(TMT6plex)	0.001179	57.87	3.96832e-05	2	1473.79	0.577275	0	0.85391	3	14.7823	1.07541	3	8.86038	1.04957	3	10.1133	1.05095	3	1.30115	1.08239	3	1.6051	0.98984	3	2.21325
vAAVTAGQVTSGHGAAAATSASTGQAPEDR	1	A0A452EPI2	N-Term(TMT6plex)	8.258e-08	57.86	3.94473e-05	4	2968.5	4.1179	0	0.972939	1		1.47467	1		0.977124	1		0.967556	1		0.872113	1		0.92262	1
aPQASSYAYETSGQcYTAEk	3	A0A452EI94	N-Term(TMT6plex); C15(Carbamidomethyl); K20(TMT6plex)	5.007e-09	57.84	1.54571e-05	3	2670.27	-0.650606	0	0.902839	3	3.05715	1.04379	3	15.7357	0.804571	3	2.66238	1.57209	3	1.77039	0.646675	3	3.9165	1.14289	3	7.97252
dVASPNWSVLPEEER	3	A0A452E522	N-Term(TMT6plex)	1.239e-05	57.84	2.94343e-05	3	1956.99	0.291979	0	0.904559	3	4.41681	0.758536	3	2.21171	0.863924	3	20.7997	0.963485	3	3.84749	1.31468	3	0.689424	1.18015	3	12.312
qGQNVIGLQMGSNk	2	A0A452DMV5	N-Term(TMT6plex); K14(TMT6plex)	2.805e-07	57.83	5.62847e-05	3	1932.07	0.0892443	0	1.21874	2	11.1966	1.30398	2	0.0217936	1.01768	2	2.77615	0.977938	2	4.02674	0.738974	2	15.3375	0.845213	2	3.35717
cIENLEGLQSLR	3	A0A452ECF5	N-Term(TMT6plex); C1(Carbamidomethyl)	2.069e-08	57.82	4.60071e-05	2	1660.89	1.42557	0	1.01146	3	3.56032	1.18605	3	4.03413	1.0016	3	2.15201	0.961714	3	4.78191	1.04634	3	0.723361	0.878592	3	1.97797
nVLLLGEDGAGk	5	A0A452FZ41	N-Term(TMT6plex); K12(TMT6plex)	1.666e-07	57.81	4.99215e-05	2	1643.97	-2.22827	0	1.14822	5	5.75236	1.18616	5	2.07796	1.01942	5	3.87482	1.118	5	3.16208	0.823907	5	14.5665	0.806298	5	5.4949
lSQIGVENTEENR	1	A0A452DZ43	N-Term(TMT6plex)	3.238e-06	57.78	3.55957e-05	2	1717.89	0.437992	0	1.35361	1		0.807139	1		0.81019	1		0.791158	1		1.09719	1		1.06504	1
dVILQELQENDTSmR	2	A0A452EQE5	N-Term(TMT6plex); M14(Oxidation)	2.875e-07	57.76	2.49566e-05	3	2036.02	-0.069523	0	1.05844	2	15.134	0.832448	2	14.3377	1.00786	2	2.96047	0.850687	2	22.9617	1.15134	2	1.37852	1.0498	2	10.2033
qASHAQLGDAYDQEIR	3	A0A452FBM4	N-Term(TMT6plex)	9.916e-08	57.74	2.18748e-05	3	2031.01	0.425268	0	1.17163	3	4.77026	0.756866	3	8.07419	0.891094	3	1.49131	0.772777	3	5.65767	1.36283	3	3.80294	1.01275	3	1.53121
dTSITGELEk	2	A0A452E5B5	N-Term(TMT6plex); K10(TMT6plex)	3.558e-06	57.74	5.72109e-05	2	1550.87	1.19366	0	0.763333	2	1.49779	1.01461	2	9.29163	0.855304	2	12.0998	0.897163	2	5.60251	1.2462	2	4.43704	1.26324	2	13.2635
aDFAQAcQDAGVR	3	A0A452FMR3	N-Term(TMT6plex); C7(Carbamidomethyl)	3.351e-05	57.74	1.40503e-05	2	1637.79	2.419	0	0.963914	3	15.5177	1.05167	3	1.33557	0.974736	3	0.461799	0.966202	3	4.64718	1.0729	3	0.6443	0.895637	3	2.91287
dATNVGDEGGFAPNILENk	1	A0A452EU55	N-Term(TMT6plex); K19(TMT6plex)	6.402e-09	57.73	3.82848e-05	3	2419.25	-0.933801	0	1.19305	1		0.775824	1		0.927593	1		0.691481	1		1.21361	1		1.13144	1
lLLEYTDSNYEEk	4	A0A452G9R2;A0A452EDN8	N-Term(TMT6plex); K13(TMT6plex)	4.054e-06	57.72	4.70788e-05	3	2075.1	0.513768	0
lVPEAAEITASVk	3	A0A452DR10	N-Term(TMT6plex); K13(TMT6plex)	1.778e-08	57.7	5.04378e-05	2	1786.08	2.79328	0	0.953489	3	5.47146	1.02236	3	1.0561	1.0475	3	5.64668	0.934053	3	22.9998	1.00289	3	0.302962	0.971908	3	16.2529
nEVVAAASPFAPALLQPDDQk	5	A0A452DLW3	N-Term(TMT6plex); K21(TMT6plex)	8.598e-08	57.68	6.05659e-05	3	2639.45	0.766483	0	1.25613	5	2.61869	0.991881	5	15.6502	1.03861	5	6.95993	0.913766	5	5.38711	0.781542	5	8.30123	0.952097	5	3.14342
aPEADEQELAR	3	A0A452FXQ1	N-Term(TMT6plex)	1.206e-05	57.66	2.37383e-05	2	1457.74	0.106035	0	0.927052	3	4.988	0.859772	3	23.8513	0.969508	3	0.635867	1.00155	3	18.5145	1.15756	3	9.92892	0.938765	3	8.856
sFTAScPVSAFVPk	2	A0A452DVL0	N-Term(TMT6plex); C6(Carbamidomethyl); K14(TMT6plex)	3.496e-09	57.65	5.30834e-05	2	1956.07	1.38143	0	1.01924	2	9.54802	1.36096	2	2.4726	1.15104	2	4.72518	1.12355	2	4.89681	0.637719	2	29.9282	0.847782	2	5.60931
wTEYGLTFTEk	4	A0A452FXM5	N-Term(TMT6plex); K11(TMT6plex)	8.174e-08	57.62	4.89538e-05	2	1832.99	1.49393	0	1.49641	4	6.73716	0.796229	4	5.6162	1.11124	4	5.1385	0.677924	4	27.6259	0.853511	4	2.15212	1.01408	4	1.50023
lFADAEEEQR	4	A0A452EEX0	N-Term(TMT6plex)	1.98e-05	57.62	2.33525e-05	2	1436.72	0.26751	0	1.05757	4	9.15319	0.900672	4	12.9297	0.865055	4	13.7073	0.92781	4	8.41778	1.19589	4	5.17688	0.996111	4	5.79382
vLLINNAGTLGDVSk	2	A0A452FWA7	N-Term(TMT6plex); K15(TMT6plex)	1.655e-07	57.61	4.72462e-05	2	1972.18	-2.22904	0	1.04986	2	3.04379	1.24231	2	1.31561	1.02841	2	6.2946	1.09363	2	5.47985	0.828646	2	10.0065	0.86353	2	3.80119
eAVEQFESQGVDLSNIVk	1	A0A452FQ83	N-Term(TMT6plex); K18(TMT6plex)	7.878e-10	57.61	5.84292e-05	3	2450.33	3.25532	0	1.1101	1		0.972932	1		0.916138	1		0.839238	1		1.10429	1		1.06419	1
aSMMYLENGTPDTAAMALER	1	A0A452DKZ3	N-Term(TMT6plex)	2.817e-11	57.6	1.425e-05	3	2401.14	-0.404417	0	0.852248	1		1.14563	1		0.974762	1		1.02652	1		1.04989	1		1.04445	1
aQQLATDLATLQEk	2	A0A452DUZ1	N-Term(TMT6plex); K14(TMT6plex)	7.814e-07	57.58	6.18021e-05	3	1988.15	1.63822	0	0.972546	2	4.11141	1.03446	2	10.476	1.04722	2	1.04648	0.962479	2	1.95957	0.995209	2	3.94782	1.03358	2	1.8632
aGELTEDEVER	3	A0A452G271	N-Term(TMT6plex)	1.39e-06	57.53	2.47245e-05	2	1476.74	-0.110197	0	1.01468	3	3.74126	0.777392	3	11.4437	1.04125	3	3.419	0.897885	3	2.80568	1.16876	3	3.67522	1.13928	3	9.03685
qLcDNAGFDATNILNk	4	A0A452FQV1	N-Term(TMT6plex); C3(Carbamidomethyl); K16(TMT6plex)	1.141e-07	57.52	4.8147e-05	3	2252.18	1.50671	0	0.979173	4	6.08919	1.13708	4	5.2541	0.999032	4	5.9031	1.07971	4	6.68526	0.88573	4	13.8003	0.942429	4	8.75352
sIVHPSYNSNTLNNDImLIk	24	A0A452EML0	N-Term(TMT6plex); M17(Oxidation); K20(TMT6plex)	4.655e-07	57.52	5.80596e-05	3	2747.48	0.140386	0	0.939522	24	6.67535	1.33319	24	10.4159	1.12543	24	8.39153	0.935182	24	8.65588	0.808127	24	9.98872	0.98278	24	8.21837
lGEVQAGWEDLR	1	A0A452G4G3	N-Term(TMT6plex)	2.153e-08	57.52	4.54033e-05	2	1601.85	3.34995	0	0.964312	1		0.885485	1		0.980182	1		1.06656	1		1.00541	1		1.09742	1
vLGHPDIVINNAAGNFISPSER	2	A0A452EIL7	N-Term(TMT6plex)	5.732e-10	57.5	5.55712e-05	3	2549.36	-3.63811	0	0.972979	2	0.979898	1.17604	2	0.948901	1.0276	2	2.96145	1.10581	2	1.91897	0.833562	2	0.792589	0.97892	2	1.98468
iVAPGkGILAADESVGSMAk	2	A0A452DZ43	N-Term(TMT6plex); K6(TMT6plex); K20(TMT6plex)	3.254e-11	57.49	4.76786e-05	3	2601.52	-3.76672	1	0.485308	2	31.34	1.70799	2	46.2515	0.881595	2	3.05698	1.68486	2	51.4423	0.547578	2	174.392	0.614961	2	74.7714
lAEGEELQc	1	A0A452F3Z8	N-Term(TMT6plex); C9(Carbamidomethyl)	0.0004174	57.48	1.42919e-05	2	1277.62	-0.173856	0	0.651197	1		1.19802	1		0.974098	1		1.08362	1		1.44178	1		0.78742	1
lLGPDAAINLTDPDGALAk	3	A0A452FJ27	N-Term(TMT6plex); K19(TMT6plex)	7.274e-07	57.48	5.949e-05	3	2323.33	-0.0605338	0	1.25862	3	5.62818	0.884352	3	7.43605	0.926913	3	11.8112	0.899363	3	11.525	1.0728	3	16.7702	0.934227	3	3.16392
vIQcFAETGQVQk	8	A0A452G572	N-Term(TMT6plex); C4(Carbamidomethyl); K13(TMT6plex)	3.548e-07	57.48	6.49388e-05	3	1966.08	-0.301893	0	1.11205	8	8.22901	0.931671	8	4.75126	0.975232	8	1.93699	0.940751	8	4.55069	1.06291	8	6.49326	0.981222	8	6.15041
qLLEEELAR	3	A0A452FMX3	N-Term(TMT6plex)	2.073e-05	57.48	6.25271e-05	2	1329.76	0.468514	0	0.975071	3	22.7124	0.824941	3	5.06636	1.1314	3	12.8443	0.917795	3	3.04067	1.08329	3	10.7554	1.02071	3	14.6041
aSGPPVSELITk	16	A0A452DSE1;A0A452E5I0;A0A452FKB0	N-Term(TMT6plex); K12(TMT6plex)	0.0001926	57.47	4.575e-05	2	1656.99	-0.150573	0
dVAWAPSIGLPTSTIAScSQDGR	1	A0A452EQU0	N-Term(TMT6plex); C18(Carbamidomethyl)	1.013e-10	57.46	3.5446e-05	3	2618.31	1.64147	0	0.955704	1		1.168	1		0.926955	1		1.06598	1		1.01713	1		0.956461	1
lSDETLLDIMNR	2	A0A452DLT7	N-Term(TMT6plex)	8.03e-05	57.44	5.23777e-05	3	1648.88	0.498476	0	1.17594	2	0.185831	0.851877	2	4.48464	1.04412	2	17.9215	0.698073	2	37.8072	1.04242	2	16.5214	1.10688	2	19.9552
qLQALTcDLESLR	11	A0A452FV03	N-Term(TMT6plex); C7(Carbamidomethyl)	1.177e-06	57.44	5.11156e-05	2	1775.96	2.44676	0	1.05598	11	12.6287	0.930099	11	6.16092	1.02562	11	6.59131	0.922702	11	9.74962	1.07461	11	10.1373	0.997539	11	8.34926
tLSDNVNLPQGVR	2	A0A452FQ78;A0A452FQD6	N-Term(TMT6plex)	2.168e-07	57.43	5.39441e-05	2	1641.91	0.337427	0
lQLQEDDDDPLIG	1	A0A452EEN6	N-Term(TMT6plex)	0.005514	57.43	2.85534e-05	2	1699.86	0.119473	0
tYDSYLGDDYVR	1	A0A452FJF9	N-Term(TMT6plex)	0.0003052	57.42	9.41897e-06	2	1695.81	0.185707	0	1.08267	1		1.12916	1		1.20508	1		1.20617	1		0.666742	1		0.791603	1
vLAFTSVGDGPLSDPIQVk	2	A0A452GAQ2	N-Term(TMT6plex); K19(TMT6plex)	2.677e-07	57.41	5.65533e-05	3	2401.38	1.36312	0	1.17749	2	8.29828	1.09446	2	4.92583	1.0481	2	10.8063	1.07077	2	9.59865	0.722521	2	24.5442	0.919558	2	2.55637
iPPPLPNkH	15	A0A452F5T2	N-Term(TMT6plex); K8(TMT6plex)	0.001284	57.4	3.61211e-05	3	1470.92	-1.26076	1	1.07268	15	5.23158	1.01031	15	7.53219	1.07267	15	5.03451	1.00682	15	11.6042	0.809245	15	6.30349	1.0138	15	7.30453
aFPNPFPDYEAAAER	6	A0A452EVJ6	N-Term(TMT6plex)	2.425e-07	57.36	1.93755e-05	2	1923.95	0.810246	0	0.96363	6	23.0971	1.02118	6	13.9879	0.983985	6	5.48282	1.03771	6	9.88295	1.00522	6	10.638	1.00588	6	8.35754
lDNVMLDSEGHIk	1	A0A452EYA6;A0A452FYL0	N-Term(TMT6plex); K13(TMT6plex)	3.748e-08	57.36	5.69327e-05	3	1929.05	0.645549	0
aLTVPELTQQMFDSk	31	A0A452G3J7;A0A452FIJ2	N-Term(TMT6plex); K15(TMT6plex)	1.001e-07	57.36	5.95957e-05	3	2166.19	0.196867	0
lDNVSHTPSSYIETLPk	4	A0A452EXG6	N-Term(TMT6plex); K17(TMT6plex)	2.852e-08	57.36	6.42788e-05	3	2359.29	-0.44681	0	0.982216	4	2.91077	1.13122	4	5.38922	1.00446	4	3.38643	1.0255	4	5.57093	1.00091	4	7.07749	0.904229	4	0.46336
eYIPTVFDNYSAQSAVDGR	2	A0A452EGN1	N-Term(TMT6plex)	7.399e-09	57.35	2.43902e-05	3	2361.16	0.727072	0	0.987221	2	7.0878	0.887705	2	2.31045	0.956549	2	1.97186	0.904153	2	11.5375	1.21138	2	10.2189	1.04091	2	4.90684
vLEPMPSTAEISTSGAVLk	6	A0A452EVJ3	N-Term(TMT6plex); K19(TMT6plex)	1.945e-06	57.35	6.85688e-05	3	2388.35	1.42197	0	1.04571	6	11.5947	1.04143	6	8.24931	0.982677	6	8.23194	1.00128	6	3.40982	0.92776	6	6.71186	1.03032	6	7.40495
mIATDPDDIHAYNVADFESLSR	3	A0A452F834	N-Term(TMT6plex)	6.393e-08	57.33	1.57188e-05	3	2709.29	-4.27395	0	0.930813	3	15.2868	0.972757	3	2.64753	1.08803	3	6.40928	1.04708	3	5.19231	0.966343	3	1.29882	1.07412	3	6.58038
dIPNENELQFQIk	8	A0A452F9H3	N-Term(TMT6plex); K13(TMT6plex)	1.512e-08	57.3	6.49868e-05	2	2046.12	-1.13374	0	1.12171	8	15.0526	0.777702	8	12.8909	0.993349	8	6.65894	0.780772	8	15.9128	1.04174	8	3.82961	1.21635	8	3.55819
gPDFLVTEVENGGSLGSk	3	A0A452EU77;A0A452ET82	N-Term(TMT6plex); K18(TMT6plex)	9.723e-09	57.3	5.76316e-05	3	2264.22	0.331492	0
vNNSTMLGASGDYADFQYLk	1	A0A452FAZ1	N-Term(TMT6plex); K20(TMT6plex)	1.309e-09	57.3	4.2828e-05	3	2652.34	0.664156	0	1.02085	1		1.09262	1		1.0206	1		1.07954	1		0.851071	1		0.998275	1
sYNDELQFLEk	4	A0A452GA81	N-Term(TMT6plex); K11(TMT6plex)	2.272e-07	57.28	5.57463e-05	2	1843.98	-1.69123	0	0.981856	4	4.66947	1.05866	4	1.66638	1.04769	4	7.78002	1.14271	4	4.31469	0.81599	4	3.91295	0.963426	4	1.85004
nLDkEYLPIGGLAEFck	6	A0A452EGC4	N-Term(TMT6plex); K4(TMT6plex); C16(Carbamidomethyl); K17(TMT6plex)	4.162e-11	57.27	6.24373e-05	3	2654.49	1.34383	1	1.07359	6	3.25323	1.3664	6	2.19949	1.03991	6	2.29975	1.28512	6	1.54143	0.721466	6	6.31551	0.703656	6	10.5348
aLNEGGLQSIPk	1	A0A452FRH5	N-Term(TMT6plex); K12(TMT6plex)	6.542e-08	57.26	5.32786e-05	2	1685	1.34569	0	1.02481	1		1.09105	1		1.07793	1		0.956138	1		0.952714	1		0.960675	1
lSQLEGVNVER	6	A0A452G510	N-Term(TMT6plex)	1.297e-05	57.25	5.99e-05	2	1472.83	0.573834	0	1.1995	6	4.16812	1.09457	6	1.89536	1.06292	6	0.726867	0.889359	6	9.99207	0.852572	6	8.27827	0.923265	6	5.21987
aAYFGIYDTAk	7	A0A452DTY2;A0A452EB34	N-Term(TMT6plex); K11(TMT6plex)	1.092e-07	57.25	5.8864e-05	2	1677.93	3.24588	0
aVAQALEVIPR	6	A0A452E968	N-Term(TMT6plex)	0.0004314	57.23	4.56055e-05	3	1395.85	-0.35469	0	0.953479	5	8.49963	1.11085	4	2.68614	1.0669	5	10.5241	0.971729	5	7.34351	1.03043	5	10.323	1.02598	6	6.35257
sADSDPVVIVSAAR	2	A0A452F099	N-Term(Acetyl)	3.704e-05	57.23	2.44112e-05	2	1428.74	1.86669	0
tLTLVDTGIGmTk	14	A0A452F327;A0A452FMZ7	N-Term(TMT6plex); M11(Oxidation); K13(TMT6plex)	8.314e-06	57.21	6.74883e-05	2	1824.06	1.16083	0
aTPEQTVSFTcTSHGFSPR	1	A0A452ECY3	N-Term(TMT6plex); C11(Carbamidomethyl)	2.564e-08	57.19	2.18678e-05	3	2339.13	0.592032	0	1.07315	1		0.858959	1		0.918119	1		0.956563	1		1.09258	1		1.07668	1
lEGQMGEDGNSIk	5	A0A452EEF8;A0A452EEY9	N-Term(TMT6plex); K13(TMT6plex)	6.217e-06	57.17	4.29782e-05	3	1835.96	0.74026	0
lNQDQLDAVSk	2	A0A452F112	N-Term(TMT6plex); K11(TMT6plex)	4.183e-07	57.16	7.03852e-05	2	1688.96	0.677906	0	1.26541	2	5.33602	1.0533	2	9.60576	1.0341	2	0.293655	0.807859	2	0.319928	0.834078	2	4.36416	1.02366	2	4.53632
iINEPTAAAIAYGLDkk	7	A0A452E495;A0A452EYF6;A0A452EYE8	N-Term(TMT6plex); K16(TMT6plex); K17(TMT6plex)	7.991e-12	57.15	3.6623e-05	3	2475.48	0.559313	1
kEGGLGPLNIPLLADVTR	1	A0A452DY24	N-Term(TMT6plex); K1(TMT6plex)	1.877e-10	57.12	3.64887e-05	3	2321.4	0.995151	1	1.10045	1		1.22458	1		1.03419	1		1.06164	1		0.758417	1		0.919156	1
mTFSNPSELDELmSEEAYEk	3	A0A452DVJ4	N-Term(TMT6plex); M13(Oxidation); K20(TMT6plex)	3.304e-08	57.11	1.60492e-05	3	2824.32	-3.257	0	1.02356	3	8.20479	1.1804	3	10.8154	1.06739	3	2.29147	1.04691	3	9.58771	0.922125	3	16.7351	0.913779	3	12.8128
sLAAEEEAAR	4	A0A452FMX3	N-Term(TMT6plex)	1.705e-05	57.07	4.01507e-05	2	1275.67	-0.694423	0	0.992948	4	5.17013	1.01865	4	7.20171	0.949119	4	5.36577	1.08943	4	2.75877	0.996779	4	5.5237	1.00657	4	4.93555
gAEILADTFk	2	A0A452FZF8	N-Term(TMT6plex); K10(TMT6plex)	4.398e-06	57.07	6.85213e-05	2	1522.89	0.277173	0	1.16257	2	3.84242	0.668775	2	18.697	0.88872	2	9.14138	0.762606	2	11.497	1.27552	2	10.5343	1.13147	2	5.69066
nLGSINTELQDVQR	4	A0A452E2I9	N-Term(TMT6plex)	7.656e-06	57.06	5.73639e-05	3	1815.98	1.3208	0	1.04312	4	14.6367	0.855756	4	11.8725	0.957234	4	7.55102	1.03868	4	8.15028	1.03526	4	13.3983	1.0522	4	8.68211
aDAELDDPESEDVER	1	A0A452EJ87	N-Term(TMT6plex)	1.576e-06	57.06	5.80526e-06	3	1918.87	0.60064	0	1.00064	1		0.66786	1		1.03985	1		1.06159	1		1.28577	1		0.877289	1
yVISAVPPVLGMk	3	A0A452FZL6	N-Term(TMT6plex); K13(TMT6plex)	1.105e-06	57.05	5.57209e-05	2	1832.11	0.961638	0	1.01072	3	6.22168	1.29007	3	4.66615	1.03896	3	2.0314	1.21108	3	4.98378	0.710818	3	7.53194	0.935957	3	10.4596
iIHEAGYSEEEck	2	A0A452FTE9	N-Term(TMT6plex); C12(Carbamidomethyl); K13(TMT6plex)	1.975e-07	57.05	3.43202e-05	3	2023.02	0.84762	0	0.986016	2	0.0491798	0.703794	2	4.31786	0.862794	2	5.51906	1.08799	2	17.971	1.28221	2	12.8132	0.998659	2	9.3288
rQEEEAGALEAGEEAR	1	A0A452FDH8	N-Term(TMT6plex)	3.642e-09	57.04	2.51075e-05	3	1973.97	-0.0891619	1	0.62738	1		0.66198	1		0.760186	1		0.695125	1		2.21745	1		0.988305	1
vAVLGASGGIGQPLSLLLk	1	A0A452FXX0	N-Term(TMT6plex); K19(TMT6plex)	1.602e-09	57.04	1.76939e-05	3	2251.42	0.530701	0	0.95764	1		1.42333	1		0.977348	1		1.17523	1		0.800349	1		0.842859	1
iLAEGGGAk	7	A0A452FF42	N-Term(TMT6plex); K9(TMT6plex)	2.646e-05	57.03	7.99546e-05	3	1273.79	-2.28093	0	1.06442	7	2.14185	1.10204	7	3.71326	1.02929	7	6.6106	1.08915	7	11.3023	0.872584	7	23.7692	0.968705	7	4.90407
vPETASLNLEk	4	A0A452DL42	N-Term(TMT6plex); K11(TMT6plex)	0.0007346	57.02	6.76265e-05	2	1658.97	-0.0840164	0	1.05488	4	0.704636	0.945142	4	5.13415	0.97581	4	4.61617	0.994674	4	2.1074	1.04196	4	7.96411	1.01147	4	4.1734
nISEAEEWYk	4	A0A452DWL1	N-Term(TMT6plex); K10(TMT6plex)	9.578e-07	57.01	4.16051e-05	2	1726.91	1.37533	0	0.88435	4	2.95609	1.03246	4	9.3359	1.08311	4	6.06015	1.12497	4	11.5387	0.836655	4	2.02159	1.06724	4	8.37848
sGSGHTANEVGTLSLk	3	A0A452FE32;A0A452FDS1	N-Term(TMT6plex); K16(TMT6plex)	2.381e-07	56.98	7.22612e-05	3	2016.11	-0.126692	0
gISQEQMQEFR	5	A0A452E7B9	N-Term(TMT6plex)	3.107e-07	56.97	2.83282e-05	2	1581.79	2.64341	0	0.95102	5	17.0245	1.03091	5	6.74195	1.06088	5	10.0154	0.918021	5	9.68309	1.0404	5	13.0275	1.05469	5	3.88666
vGSVLQEGcEk	3	A0A452F2G7	N-Term(TMT6plex); C9(Carbamidomethyl); K11(TMT6plex)	9.479e-08	56.93	6.32637e-05	2	1663.91	1.6103	0	1.04428	3	26.5168	1.1893	3	12.1593	1.0146	3	16.3949	1.19793	3	2.47743	0.917573	3	22.6606	0.916084	3	22.4632
eTNLDSLPLVDTHSk	21	A0A452FE94	N-Term(TMT6plex); K15(TMT6plex)	4.689e-08	56.93	7.08675e-05	3	2127.17	1.40533	0	1.02407	21	13.4628	0.870311	21	11.6592	1.03779	21	12.8501	0.861286	21	13.3689	1.05117	21	12.618	1.07729	21	7.83096
aQAEVEGLGk	6	A0A452FMX3	N-Term(TMT6plex); K10(TMT6plex)	6.724e-07	56.93	6.88398e-05	2	1459.85	1.73754	0	0.814767	6	16.8741	0.795523	6	7.63677	0.891504	6	6.95442	0.864322	6	8.60424	1.43459	6	32.0709	1.13196	6	3.85826
ePcGGLGGAGSAGAGGGASGGVR	2	A0A452F019	N-Term(TMT6plex); C3(Carbamidomethyl)	5.384e-09	56.9	2.13362e-05	3	2088.01	-1.2224	0	0.944528	2	16.1804	1.06157	2	8.2223	0.901615	2	8.60004	1.2288	2	31.0796	0.982824	2	7.23315	0.901838	2	12.7669
qEYSLSWMk	2	A0A452FAZ4	N-Term(TMT6plex); K9(TMT6plex)	3.416e-06	56.88	5.08688e-05	2	1629.87	-1.18849	0	1.21046	2	1.43062	1.19323	2	8.5171	0.982702	2	4.62865	1.10945	2	3.72829	0.730145	2	0.46829	0.847147	2	9.53672
ckDIGSALQANPSLTELSLR	1	A0A452ERC8	N-Term(TMT6plex); C1(Carbamidomethyl); K2(TMT6plex)	5.24e-11	56.87	6.91807e-05	3	2631.45	0.33476	1	0.831867	1		1.57511	1		0.961226	1		1.57278	1		0.547219	1		0.7562	1
nALVSHLDGTTPVcEDIGR	7	A0A452EQE5	N-Term(TMT6plex); C14(Carbamidomethyl)	9.409e-09	56.86	4.76006e-05	3	2283.16	1.29767	0	0.957431	7	13.2063	1.02511	7	12.9786	0.982617	7	6.65306	1.05144	7	11.2041	1.06871	7	10.6644	0.956366	7	5.97636
eGNDLYHEMIESGVINLk	6	A0A452E573	N-Term(TMT6plex); K18(TMT6plex)	8.581e-09	56.83	6.01725e-05	3	2519.33	1.62483	0	1.01363	6	5.29531	0.819686	6	6.25744	1.01927	6	8.38187	0.89538	6	1.52705	1.08485	6	5.05389	1.08421	6	8.18711
qVQSLTcEVDALkGTNESLER	12	A0A452FE94	N-Term(TMT6plex); C7(Carbamidomethyl); K13(TMT6plex)	1.135e-12	56.83	6.44261e-05	3	2835.49	0.256338	1	0.827477	12	16.1179	1.14705	12	9.78153	1.4246	12	19.8428	1.22392	12	8.53451	0.678797	12	22.5547	0.844593	12	15.2844
vcINSEHSVDTLLETLGk	2	A0A452E8H3	N-Term(TMT6plex); C2(Carbamidomethyl); K18(TMT6plex)	5.392e-08	56.78	6.66413e-05	3	2473.33	-1.01778	0	0.87577	2	0.407131	1.14909	2	2.84646	1.00018	2	3.42967	1.12628	2	1.99275	1.03875	2	3.39259	0.905088	2	7.84904
aLLAIcGGED	5	A0A452EVH6	N-Term(TMT6plex); C6(Carbamidomethyl)	3.98e-05	56.77	3.31345e-05	2	1247.65	-1.0194	0	1.0093	5	10.1068	1.01835	5	8.0037	0.970136	5	6.9106	0.893652	5	6.69273	1.14086	5	9.4291	0.990292	5	9.09591
kEGWPDTAYGVSk	2	A0A452DR39	N-Term(TMT6plex); K1(TMT6plex); K13(TMT6plex)	6.659e-07	56.77	8.45719e-05	3	2125.19	0.806093	1	0.853611	2	2.27098	1.28449	2	4.64452	1.09261	2	7.56005	1.17312	2	2.17459	0.89561	2	4.17543	0.842989	2	12.9364
mTITDQVNcPESM	2	A0A452EVP1	N-Term(TMT6plex); C9(Carbamidomethyl)	0.0001483	56.76	5.16614e-06	2	1754.8	0.586643	0	1.18111	2	9.33469	1.23492	1		1.05466	2	4.65432	1.39546	2	37.5875	0.659724	2	58.3561	0.904551	2	8.34156
iMNVIGEPIDERGPIk	5	A0A452E573	N-Term(TMT6plex); K16(TMT6plex)	1.699e-06	56.75	7.52402e-05	2	2239.29	0.0765721	1	0.973336	5	8.91458	1.14736	5	5.22645	1.08797	5	5.55072	1.20898	5	7.92148	0.779388	5	8.31258	0.855833	5	4.35135
lQAGEETASHYR	2	A0A452G7Y3	N-Term(TMT6plex)	7.516e-08	56.75	2.87435e-05	3	1590.8	-2.60025	0	0.92195	2	4.0622	0.832912	2	5.90385	0.882512	2	5.25889	0.921978	2	1.12494	1.33343	2	6.35747	1.08531	2	4.05558
kIQVLQQQADDAEER	2	A0A452F0K7	N-Term(TMT6plex); K1(TMT6plex)	9.21e-08	56.72	7.79963e-05	3	2229.24	5.04583	1	1.05234	2	2.44478	0.868621	2	8.35194	0.949097	2	9.48515	0.967408	2	15.2611	1.04283	2	19.3121	1.08318	2	9.88347
iTTGSSSAGTQSSTSNR	2	A0A452DUM8	N-Term(TMT6plex)	1.514e-07	56.71	3.54085e-05	3	1870.94	2.65355	0	1.00512	2	18.2827	1.04999	2	10.0129	0.955086	2	0.881205	1.24421	2	14.2424	0.923734	2	42.235	0.824501	2	7.1634
gEPPELDLSYSHSDLGk	9	A0A452E4D7	N-Term(TMT6plex); K17(TMT6plex)	2.09e-05	56.71	5.47126e-05	3	2302.19	-1.20816	0	1.01088	9	10.4719	0.812602	9	21.2326	0.790634	9	16.2839	0.725122	9	21.5573	1.48581	9	9.7762	1.12011	9	14.82
vLPSAIVQSVGVSSGR	2	A0A452DJQ6	N-Term(TMT6plex)	8.616e-05	56.7	6.33906e-05	2	1785.04	0.41994	0	1.20282	2	16.6715	1.03004	2	7.61358	1.0228	2	7.94785	0.999373	2	7.06213	0.839768	2	2.94396	0.917753	2	4.69314
eGLEEGDQILR	3	A0A452EZP8;A0A452EZ87	N-Term(TMT6plex)	1.407e-07	56.69	5.4858e-05	2	1487.79	0.299628	0
dNLTLWTSENQGDEGDAGEGEN	4	A0A452ETA1	N-Term(TMT6plex)	1.601e-07	56.69	3.42862e-06	3	2580.12	0.10989	0	1.31192	3	3.5572	1.19965	2	6.08687	1.32141	3	38.3522	0.813743	2	6.69741	1.30691	4	29.5313	0.790307	3	9.87169
sQEGVELEk	2	A0A452G8D5	N-Term(Acetyl); K9(TMT6plex)	0.0002688	56.67	4.42397e-05	2	1289.68	0.724776	0	0.870555	2	4.33943	0.989377	2	19.5807	0.961675	2	5.73835	0.883999	2	26.9	1.23394	2	41.3793	1.03438	2	3.70908
lLEEQLQcEISNk	3	A0A452G2D4	N-Term(TMT6plex); C8(Carbamidomethyl); K13(TMT6plex)	3.632e-07	56.67	6.68439e-05	2	2062.13	-0.115202	0	1.08288	3	3.80727	0.777278	3	2.34759	1.00837	3	9.45519	0.740367	3	2.2426	1.26838	3	2.93026	1.04208	3	5.81654
tGYESGEYEMLGEGLGVk	3	A0A452FJ27	N-Term(TMT6plex); K18(TMT6plex)	1.429e-08	56.67	4.23022e-05	3	2377.2	0.319862	0	1.14695	3	2.23992	1.02703	3	2.76572	0.969365	3	6.14879	1.04415	3	15.0227	0.921377	3	35.2468	0.931817	3	0.585807
aDLSGMSGASDLFISk	4	A0A452F5G1	N-Term(TMT6plex); K16(TMT6plex)	2.113e-07	56.67	6.69515e-05	2	2057.1	-0.0392534	0	0.987646	4	13.7966	1.18256	4	6.3369	1.03174	4	2.66565	1.24328	4	3.64352	0.832758	4	10.9665	0.869581	4	4.05513
vLIQVGYEPLAPTVGR	2	A0A452EDB8	N-Term(TMT6plex)	2.245e-08	56.66	5.9338e-05	3	1941.14	1.40247	0	0.971304	2	8.02399	1.12151	2	7.70676	1.03783	2	5.59996	1.05196	2	9.07709	0.967007	2	7.7059	0.920957	2	9.17094
aGFAGDDAPR	38	A0A452DQP6;A0A452EGB1;A0A452G8J3	N-Term(TMT6plex)	0.0008203	56.64	2.86137e-05	2	1205.61	2.81045	0
lILPVGPAGGNQMLEQYDk	2	A0A452G445	N-Term(TMT6plex); K19(TMT6plex)	1.684e-06	56.64	7.77122e-05	3	2501.38	0.259991	0	1.16274	2	10.7473	0.871182	2	33.5831	1.04126	2	4.12368	0.830872	2	0.240594	1.00888	2	1.22055	1.03992	2	8.0781
gVNLPGAAVDLPAVSEk	5	A0A452EU77;A0A452ET82	N-Term(TMT6plex); K17(TMT6plex)	1.319e-09	56.63	6.84401e-05	2	2095.22	1.83138	0
kVESLQEEIAFLk	9	A0A452FE94	N-Term(TMT6plex); K1(TMT6plex); K13(TMT6plex)	1.003e-09	56.63	4.9429e-05	3	2221.34	1.42984	1	0.823995	9	8.81215	0.977259	9	3.60168	1.27839	9	11.8837	1.03059	9	7.71773	0.850426	9	9.90815	0.979765	9	4.04936
wSGFSDGAIEcETAENTEEcIAk	1	A0A452FJF9	N-Term(TMT6plex); C11(Carbamidomethyl); C20(Carbamidomethyl); K23(TMT6plex)	2.264e-09	56.63	6.84401e-06	3	3062.41	-2.1174	0	0.918514	1		1.14794	1		0.993232	1		1.01517	1		1.16931	1		0.84748	1
aVLVDLEPGTmDSVR	9	A0A452FCZ5;A0A452FM11	N-Term(TMT6plex); M11(Oxidation)	1.904e-05	56.62	5.27006e-05	3	1846.98	0.180031	0
vQGLTAEQAEAVVR	5	A0A452FYL3	N-Term(TMT6plex)	1.033e-05	56.6	6.43202e-05	2	1699.95	-2.91128	0	1.00643	5	7.5578	0.979863	5	11.3984	0.942009	5	12.4617	0.896431	5	24.3133	1.11079	5	5.94161	1.05841	5	18.3204
dSLLQDGEFTMDLR	1	A0A452G587	N-Term(TMT6plex)	3.175e-06	56.59	3.46463e-05	2	1868.93	2.13495	0	1.17389	1		0.996851	1		0.999269	1		0.846525	1		0.909064	1		1.08551	1
aYLTVLADQATPTNR	4	A0A452E8N5	N-Term(TMT6plex)	2.177e-07	56.58	7.16502e-05	3	1863.02	-0.0188744	0	0.970068	4	2.24574	1.15971	4	3.56556	1.07974	4	5.5428	1.01066	4	2.84912	0.890121	4	2.06803	0.992462	4	2.87224
lLPVQENFLLk	3	A0A452FGU7;A0A452F8K1	N-Term(TMT6plex); K11(TMT6plex)	1.424e-06	56.57	3.89918e-05	2	1772.11	0.352816	0
sIYYITGESk	7	A0A452F327	N-Term(TMT6plex); K10(TMT6plex)	1.304e-06	56.56	8.2469e-05	2	1618.91	0.428936	0	1.14345	7	20.0948	0.955039	7	11.5966	1.04296	7	5.83939	0.947553	7	14.2145	0.816099	7	11.2535	0.983108	7	5.2564
scPEAIDEIFR	3	B0LXL2	N-Term(TMT6plex); C2(Carbamidomethyl)	1.662e-07	56.55	2.93235e-05	2	1565.78	0.592621	0	1.11947	3	8.82474	1.02592	3	7.19115	1.01529	3	3.691	0.890552	3	0.665729	0.969356	3	2.739	0.957273	3	1.98475
iDELEEMLTNNR	4	A0A452FXF1	N-Term(TMT6plex)	3.321e-07	56.55	3.52989e-05	2	1705.86	-0.0309125	0	1.35738	3	2.53873	0.668358	3	4.80953	0.984436	4	20.0159	0.747833	3	0.0869057	1.04454	4	2.95169	1.12282	4	2.68679
aLALLEDEER	2	A0A452EE46	N-Term(TMT6plex)	1.035e-06	56.55	5.14545e-05	2	1387.76	0.0993631	0	1.01595	2	2.10522	1.0917	2	13.6088	0.940994	2	4.33908	0.958795	2	13.3852	1.04724	2	6.35781	0.994978	2	2.56565
vALVYGQMNEPPGAR	22	A0A452E573	N-Term(TMT6plex)	1.056e-05	56.54	6.06677e-05	3	1830.97	-0.149984	0	1.09964	22	7.08878	1.07073	21	6.9943	1.0336	22	9.9678	1.08619	22	11.2472	0.860978	22	14.3023	0.97304	22	7.92972
tTPSYVAFTDTER	7	F8UN03;A0A452E495;A0A452EYF6;A0A452EYE8	N-Term(TMT6plex)	0.001828	56.53	3.32385e-05	3	1716.87	1.69921	0
aAASTDYYk	4	A0A452DK85	N-Term(TMT6plex); K9(TMT6plex)	1.018e-05	56.51	5.48342e-05	2	1447.78	-0.985887	0	0.990349	4	4.73424	0.991194	4	5.4208	1.00568	4	1.19043	0.998982	4	5.33938	1.06184	4	6.27344	0.992777	4	0.340753
tIGDGNFAVVk	4	A0A452FQD6	N-Term(TMT6plex); K11(TMT6plex)	1.46e-07	56.5	8.99966e-05	2	1578.92	-0.566895	0	1.08168	4	6.29746	1.11969	4	2.99847	1.06011	4	2.01956	1.13428	4	2.3463	0.777831	4	9.66543	0.909383	4	4.17555
iQEGAEELQk	8	A0A452DS03	N-Term(TMT6plex); K10(TMT6plex)	7.085e-06	56.5	7.25346e-05	2	1602.91	0.051587	0	0.951127	8	9.09355	1.01882	8	9.38025	1.05547	8	5.19172	0.911928	8	18.1375	1.0012	8	11.6662	1.03706	8	5.45466
lITVDGNIcSGk	4	A0A452ELE4	N-Term(TMT6plex); C9(Carbamidomethyl); K12(TMT6plex)	1.229e-05	56.49	8.85211e-05	3	1734.98	-1.46152	0	0.945932	4	3.5123	1.12003	4	2.33193	1.00551	4	9.13726	1.0822	4	4.89133	0.981677	4	3.0777	0.945855	4	5.32822
iTDNELELYk	3	A0A452GAK5	N-Term(TMT6plex); K10(TMT6plex)	5.247e-06	56.47	7.75458e-05	2	1695.96	0.210907	0	1.25808	3	2.98943	0.790636	3	1.53786	0.893743	3	3.05634	0.822037	3	0.815625	1.06576	3	1.3171	1.0469	3	7.77406
lGASVVGIDPVDENIk	1	A0A452E7D6	N-Term(TMT6plex); K16(TMT6plex)	3.588e-07	56.47	7.07831e-05	3	2084.2	-2.41226	0	1.08769	1		0.975756	1		1.07511	1		1.06312	1		0.862588	1		0.957538	1
aLVGDEVELPcR	9	A0A452E9B0	N-Term(TMT6plex); C11(Carbamidomethyl)	2.516e-05	56.44	5.39093e-05	3	1586.84	-1.03834	0	0.874325	9	13.2316	0.805447	9	20.7191	0.798305	9	36.7589	1.23968	9	21.1098	1.30617	9	19.7671	0.968756	9	15.3587
sTGEAFVQFASQEIAEk	2	A0A452FBG9;A0A452FIF7	N-Term(TMT6plex); K17(TMT6plex)	6.61e-09	56.43	6.76841e-05	3	2300.22	1.28589	0
aVFQANQDNLPILk	2	A0A452F0I5	N-Term(TMT6plex); K14(TMT6plex)	6.646e-07	56.41	6.83394e-05	3	2029.19	0.882745	0	1.00676	2	5.66279	1.09995	2	8.9965	1.00782	2	1.84215	1.06004	2	8.32609	0.919244	2	4.68772	0.968066	2	3.11264
lAVNMVPFPR	5	A0A452G3J7;A0A452FIJ2;A0A452G940;A0A452FCZ5;A0A452G3S8;A0A452G1A9;A0A452G3Y0;A0A452FM11	N-Term(TMT6plex)	0.0004858	56.41	7.03964e-05	3	1372.8	-0.716772	0
aVLAELAAk	1	A0A452EXR4	N-Term(TMT6plex); K9(TMT6plex)	2.018e-05	56.4	5.83026e-05	2	1343.87	0.684442	0	0.946912	1		1.00647	1		1.00376	1		1.26009	1		0.930217	1		0.899431	1
lVPELDTIVPLESTk	2	A0A452FGM5	N-Term(TMT6plex); K15(TMT6plex)	1.957e-05	56.39	6.09627e-05	3	2112.26	1.29784	0	1.11638	2	8.51228	0.767267	2	1.8045	1.07314	2	7.61149	0.731149	2	1.96026	1.14057	2	3.87331	1.11263	2	1.15831
aIATLMSDEVFHDIAYk	2	A0A452FA81	N-Term(TMT6plex); K17(TMT6plex)	9.251e-08	56.39	7.47396e-05	3	2382.28	-0.50234	0	1.09956	2	14.6396	1.12692	2	7.6564	0.967053	2	1.50035	0.947193	2	18.5033	1.05335	2	7.26995	0.850744	2	14.6571
sNMGHPEPASGLAALAk	3	Q06B57;A0A452F5L4	N-Term(TMT6plex); K17(TMT6plex)	4.278e-08	56.38	8.19313e-05	3	2109.16	1.34531	0
vIILGDSGVGk	6	A0A452DMR1	N-Term(TMT6plex); K11(TMT6plex)	2.658e-07	56.38	6.73172e-05	2	1515.95	0.390814	0	1.0239	6	1.43167	1.05143	6	7.69024	1.07783	6	6.79115	1.04842	6	9.74039	0.884467	6	6.62961	0.951288	6	5.75965
dDGSWEVIEGYR	4	A0A452DLE1	N-Term(TMT6plex)	2.13e-08	56.38	1.94472e-05	2	1654.79	0.203128	0	1.08694	3	11.3014	0.928889	2	13.9152	1.179	2	10.2263	1.22352	3	23.4577	1.12785	3	54.7051	0.759366	2	10.0111
gVIDVGNSLIDR	12	A0A452EHE9;A0A452EHD5	N-Term(TMT6plex)	3.198e-05	56.36	7.52577e-05	3	1486.84	-3.07658	0
dGVYILDLAAk	1	A0A452FSH4	N-Term(TMT6plex); K11(TMT6plex)	3.694e-07	56.35	8.65547e-05	2	1635.97	0.211787	0	1.27897	1		0.833985	1		0.968641	1		0.774075	1		1.00693	1		1.08383	1
eGMNIVEAMER	2	A0A452FNS1	N-Term(TMT6plex)	1.126e-06	56.34	2.2879e-05	2	1507.74	-0.260658	0	0.930585	2	1.1422	1.05032	2	4.84077	1.02228	2	2.54575	1.13559	2	4.38242	0.97859	2	9.31302	0.940147	2	3.07138
eLQQAVLQMEQR	3	A0A452EIH8	N-Term(TMT6plex)	4.849e-07	56.32	6.86037e-05	2	1701.92	2.71477	0	0.925063	3	16.8465	0.990477	3	15.7828	1.02137	3	7.29803	0.996303	3	1.99884	0.981476	3	19.7361	0.991398	3	3.69353
gAGTGGLGLAVEGPSEAk	3	A0A452E7G1	N-Term(TMT6plex); K18(TMT6plex)	1.471e-09	56.31	7.51936e-05	3	2029.13	0.328652	0	0.931016	3	4.7107	0.992191	3	7.17861	0.969344	3	8.97741	0.993172	3	1.64845	0.984886	3	0.0707397	1.12939	3	0.185114
aDIDVSGPk	4	A0A452EQJ4;A0A452EPX6;A0A452EQ10	N-Term(TMT6plex); K9(TMT6plex)	4.788e-05	56.31	7.4492e-05	2	1359.79	-0.685486	0
qAIPLDENEGIYVQDVk	2	A0A452DVK6	N-Term(TMT6plex); K17(TMT6plex)	6.786e-07	56.31	8.09238e-05	3	2389.3	0.72094	0	0.851295	2	10.9368	0.915028	2	3.2849	0.998759	2	0.877105	1.09115	2	13.3243	1.15965	2	3.15288	0.997551	2	10.4482
gEFITTVQQR	18	A0A452EQZ4	N-Term(TMT6plex)	1.429e-06	56.28	8.59593e-05	2	1407.78	0.312162	0	1.08844	18	10.36	0.959537	18	8.80582	0.975253	18	5.53146	0.968051	18	7.62139	1.02653	18	8.84839	1.02105	18	5.43306
tVEHGFPNQPSALAFDPELR	3	A0A452ENM0	N-Term(TMT6plex)	1.822e-08	56.27	6.73917e-05	3	2454.26	0.462935	0	0.97467	3	0.0684989	1.07619	3	5.75796	0.942139	3	4.37126	1.04692	3	11.0245	1.00573	3	5.4163	0.93936	3	0.789035
lYPWGIVEVENPGHcDFVk	1	A0A452FZD4	N-Term(TMT6plex); C15(Carbamidomethyl); K19(TMT6plex)	1.155e-09	56.27	7.28208e-05	3	2717.42	0.394572	0	1.06308	1		0.99495	1		0.982449	1		1.03133	1		0.992343	1		0.961892	1
gAcAGSEDAVk	3	A0A452EHE9;A0A452EHD5	N-Term(TMT6plex); C3(Carbamidomethyl); K11(TMT6plex)	0.000174	56.27	5.01602e-05	2	1522.79	-1.52479	0
aIAVLTSGGDAQGmNAAVR	4	A0A452G4K3	N-Term(TMT6plex); M14(Oxidation)	7.507e-06	56.24	6.38182e-05	3	2047.08	-2.4101	0	1.00569	4	12.2581	1.16371	4	5.41351	1.02879	4	3.62082	1.07427	4	13.9006	0.82792	4	5.93114	0.976371	4	4.57785
iFTVAQMDDNSIQMk	1	A0A452EYG1	N-Term(TMT6plex); K15(TMT6plex)	5.777e-08	56.24	6.58385e-05	3	2199.16	0.478817	0	1.15973	1		1.06953	1		1.09489	1		0.943097	1		0.868485	1		0.908439	1
aIITSDSLAPR	2	A0A452EMS4	N-Term(TMT6plex)	5.414e-06	56.23	7.01593e-05	2	1372.79	-4.9439	0	1.01768	2	2.70744	0.917926	2	8.33847	0.969659	2	1.55658	1.02606	2	9.42646	0.816954	2	1.79453	1.24643	2	9.21861
iNVYYNEAAGNk	16	A0A452G3J7	N-Term(TMT6plex); K12(TMT6plex)	4.37e-08	56.23	6.83726e-05	2	1813.98	-0.400688	0	0.974495	16	16.6835	1.06807	16	7.26823	1.02503	16	3.03412	0.952371	16	10.3464	1.01452	16	19.5322	0.979317	16	10.9826
dNPGVVTcLDEAR	3	A0A452FJ29	N-Term(TMT6plex); C8(Carbamidomethyl)	1.237e-06	56.23	2.33467e-05	3	1674.83	0.70198	0	0.994054	3	2.59065	0.853518	3	9.74494	1.16878	3	2.37934	0.793502	3	24.762	1.1109	3	11.0192	1.04696	3	2.28178
lcYVGYNIEQEQk	4	A0A452EL50	N-Term(TMT6plex); C2(Carbamidomethyl); K13(TMT6plex)	1.74e-06	56.22	6.62618e-05	3	2102.1	0.516935	0	1.06909	4	9.2259	0.912964	4	4.91994	1.10993	4	4.73313	0.77612	4	15.4769	1.02965	4	5.6349	1.03853	4	3.50631
tAAAAAEHSQR	1	A0A452DQ07	N-Term(TMT6plex)	5.382e-06	56.22	4.39357e-05	3	1341.71	0.557994	0	0.774771	1		0.740735	1		0.848528	1		0.835079	1		1.5827	1		1.18071	1
sPFEVQVGPEAGMQk	1	A0A452EUB7	N-Term(TMT6plex); K15(TMT6plex)	6.621e-08	56.21	7.32355e-05	3	2062.1	-0.957351	0	0.918554	1		1.16339	1		1.17895	1		1.07394	1		0.816805	1		0.951522	1
tTQVPQFILDDcIQNDR	2	A0A452F6K3	N-Term(TMT6plex); C12(Carbamidomethyl)	1.572e-07	56.19	4.70053e-05	3	2292.14	-4.57225	0	1.04558	2	1.29932	1.02372	2	0.047336	0.981346	2	0.591656	0.966119	2	4.22999	0.998336	2	7.50748	1.01418	2	13.1467
aADISESGGHDcR	1	A0A452G331	N-Term(Acetyl); C12(Carbamidomethyl)	5.291e-05	56.18	2.4042e-06	2	1416.58	0.745794	0
qLEEAEEEATR	3	A0A452F6C9	N-Term(TMT6plex)	1.192e-07	56.16	2.1063e-05	2	1533.76	-0.647331	0	1.0121	3	22.249	0.998543	2	1.18895	1.03313	3	4.94286	0.981861	3	7.75772	1.46273	3	17.7673	0.901492	3	15.2413
lADVYQAELR	27	A0A452FV03	N-Term(TMT6plex)	2.079e-05	56.15	7.80155e-05	2	1406.78	-0.63448	0	1.01387	27	7.00877	0.975946	27	13.5455	0.933114	27	10.6329	1.00396	27	13.1645	1.06441	27	20.7095	1.00536	27	10.1072
lNQNLNDVLVSLEk	4	A0A452F2W9;A0A452F2J1	N-Term(TMT6plex); K14(TMT6plex)	3.028e-07	56.15	6.86731e-05	3	2057.2	0.342634	0
fQmPDQGmTSADDFFQGTk	4	A0A452G9S2	N-Term(TMT6plex); M3(Oxidation); M8(Oxidation); K19(TMT6plex)	1.979e-08	56.13	1.26766e-05	3	2641.23	0.0561501	0	1.08049	4	2.13305	1.08724	4	6.52263	1.00878	4	3.32645	1.12938	4	3.45059	0.855514	4	6.10369	0.92201	4	1.43903
vAPQAVEDVLNIANR	1	A0A452ECI1	N-Term(TMT6plex)	4.31e-08	56.12	8.31988e-05	2	1838.04	4.36124	0	1.01122	1		1.13014	1		1.05815	1		1.1214	1		0.896647	1		0.862895	1
fDQLLAEEk	2	A0A452FAW1;A0A452E5B5;A0A452F6C9;A0A452FDH8	N-Term(TMT6plex); K9(TMT6plex)	2.026e-05	56.05	8.33091e-05	2	1550.88	-0.774891	0
dVAGDASESALLk	15	A0A452FEU5;A0A452FFE6	N-Term(TMT6plex); K13(TMT6plex)	0.0004826	56.05	0.000101436	2	1733.98	7.06886	0
eGGVGQTDWSGTEAGEFLk	1	A0A452DYJ9	N-Term(TMT6plex); K19(TMT6plex)	1.63e-08	56.05	5.00351e-05	3	2426.23	1.23222	0	0.923049	1		1.00344	1		0.97957	1		1.04595	1		1.11885	1		0.972099	1
gGAEQFmEETER	6	A0A452FQV1	N-Term(TMT6plex); M7(Oxidation)	4.944e-05	56.02	1.00014e-05	2	1628.74	-0.205847	0	0.723324	6	47.5323	0.585291	6	42.3302	0.860277	6	20.1542	0.67437	6	17.0625	1.60874	6	33.1866	1.46801	6	21.9936
aIELNPANAVYFcNR	3	A0A452G497	N-Term(TMT6plex); C13(Carbamidomethyl)	5.304e-09	55.99	5.08571e-05	2	1981.02	0.327141	0	0.76402	3	9.28565	1.33723	3	2.1388	0.982331	3	6.50644	1.19318	3	9.34312	1.0204	3	17.8505	0.87199	3	0.731372
vNDTIQIDLETGk	3	A0A452FT24	N-Term(TMT6plex); K13(TMT6plex)	2.039e-07	55.98	0.000100687	2	1904.08	2.88441	0	1.24977	3	0.214033	0.891553	3	2.96991	1.08005	3	3.85411	0.939636	3	5.44266	0.920066	3	13.0017	0.968607	3	0.541063
sLDVNQDSELk	2	A0A452DSQ1	N-Term(TMT6plex); K11(TMT6plex)	2.916e-08	55.98	7.92373e-05	2	1705.94	-1.28909	0	1.15819	2	9.03561	0.681305	2	7.56082	0.695324	2	1.03467	1.11025	2	1.48629	1.19224	2	2.90955	1.06342	2	3.325
lQGAVDVDTLEPMDASSk	1	A0A452ES31	N-Term(TMT6plex); K18(TMT6plex)	2.665e-08	55.98	7.65876e-05	3	2334.23	0.971005	0	0.83564	1		1.07192	1		1.03691	1		1.09914	1		0.988996	1		1.04285	1
mAPYQGPDAVPGALDYk	7	A0A452E7B9	N-Term(TMT6plex); K17(TMT6plex)	2.352e-08	55.97	7.42349e-05	3	2251.18	0.157549	0	0.932475	7	4.90919	1.08472	7	4.15668	0.981003	7	4.36347	0.976615	7	12.4353	1.04318	7	5.35375	0.996038	7	5.49784
nLEYVATSIHEAVTk	3	A0A452FY52	N-Term(TMT6plex); K15(TMT6plex)	1.017e-07	55.97	9.26988e-05	3	2133.2	1.23338	0	1.09903	3	2.23467	1.00132	3	4.09117	1.02312	3	1.51883	1.02479	3	1.054	0.876142	3	7.65891	0.971961	3	8.86704
tLLIDELNk	2	A0A452EYE0	N-Term(TMT6plex); K9(TMT6plex)	2.602e-05	55.9	7.91682e-05	2	1516.93	-0.569306	0	1.28634	2	11.4652	0.936951	2	4.22346	0.917427	2	3.7196	0.967651	2	5.96561	0.973617	2	1.52361	0.894667	2	3.37843
tLYSSAENEPPVPLVR	16	A0A452ECP7	N-Term(TMT6plex)	8.395e-07	55.89	8.24423e-05	3	2001.09	0.727062	0	0.979746	16	7.18559	1.04199	16	17.2445	0.917337	16	11.9046	1.13006	16	18.8037	0.947474	16	24.2686	0.974233	16	7.47495
aLDTMNFDVIk	7	A0A452FVJ2;A0A452F9K1	N-Term(TMT6plex); K11(TMT6plex)	3.093e-07	55.89	8.5405e-05	2	1724.97	3.09085	0
lITLEEEMTk	2	A0A452G7V5	N-Term(TMT6plex); K10(TMT6plex)	3.484e-06	55.87	0.000103399	2	1664.96	1.52169	0	1.0074	2	11.4299	0.960651	2	4.97502	1.02367	2	3.49406	1.01399	2	7.43926	0.988263	2	4.90967	1.02128	2	3.2653
lTVADALEPVQFEDGQk	4	A0A452E8D8	N-Term(TMT6plex); K17(TMT6plex)	9.896e-08	55.87	8.35993e-05	3	2318.27	0.370396	0	1.17001	4	2.99026	0.926836	4	2.86744	0.944433	4	0.979156	0.888494	4	10.2774	1.06738	4	12.971	1.03604	4	2.38782
dGANIVIAAk	6	A0A452E1U5	N-Term(TMT6plex); K10(TMT6plex)	2.576e-05	55.87	7.27288e-05	2	1429.87	-7.40497	0	1.04466	6	5.51066	1.01207	6	10.8335	1.06821	6	8.98708	1.011	6	6.27339	0.879723	6	20.4101	0.994931	6	4.4471
aAVPTVSDQAAAMQLSQcAk	1	A0A452FHY8	N-Term(TMT6plex); C18(Carbamidomethyl); K20(TMT6plex)	5.206e-08	55.84	7.623e-05	3	2505.32	1.65365	0	0.953867	1		1.20998	1		0.981273	1		1.0725	1		0.986223	1		0.903189	1
gTVGEPTYDAEFQHFLR	1	A0A452FYL3	N-Term(TMT6plex)	6.867e-07	55.83	4.07497e-05	3	2196.09	-2.72048	0	0.97989	1		0.978599	1		0.98768	1		0.922037	1		1.12813	1		1.03041	1
lSEAVLGAPLEGGDR	5	A0A452G4C7	N-Term(TMT6plex)	0.0001004	55.81	8.18756e-05	3	1712.94	0.61812	0	1.0031	5	3.47181	0.848829	5	14.886	0.986416	5	1.98779	0.952724	5	10.2896	1.00651	5	13.3418	1.0979	5	2.30111
aEQINQAAGEASAVLAk	1	A0A452G4H8	N-Term(TMT6plex); K17(TMT6plex)	3.292e-08	55.8	9.49527e-05	3	2129.2	0.403745	0	0.93694	1		1.13677	1		1.00219	1		0.960223	1		0.978685	1		1.067	1
aYHEQLSVAEITNAcFEPANQmVk	12	A0A452DNH9;A0A452F3L8	N-Term(TMT6plex); C15(Carbamidomethyl); M22(Oxidation); K24(TMT6plex)	2.445e-10	55.79	5.97129e-05	4	3224.62	0.999453	0
sEVTDDLVTDAR	3	A0A452DSA5	N-Term(TMT6plex)	0.003848	55.78	3.96361e-05	2	1549.79	1.21748	0	1.00064	3	0.472485	1.06984	3	23.7357	0.961713	3	7.7058	1.02353	3	35.9618	0.792756	3	1.35541	0.983204	3	18.9255
lVIcPDEGFYk	3	A0A452EWN3	N-Term(TMT6plex); C4(Carbamidomethyl); K11(TMT6plex)	0.0001051	55.78	8.29716e-05	2	1798.98	1.33017	0	0.963249	3	0.0589504	1.0397	3	1.53829	1.02868	3	4.30088	0.967417	3	3.00951	1.08495	3	4.92382	0.929618	3	3.73858
sITIANQTNcPLYITk	7	A0A452G9S2	N-Term(TMT6plex); C10(Carbamidomethyl); K16(TMT6plex)	9.314e-08	55.76	0.000100344	3	2295.28	2.77648	0	1.09276	7	4.59986	1.23922	7	11.419	0.966912	7	0.631864	1.24623	7	9.30272	0.739187	7	10.7128	0.798147	7	3.45241
iTALDEFATk	4	A0A452EHE9;A0A452EHD5	N-Term(TMT6plex); K10(TMT6plex)	2.499e-06	55.74	9.22733e-05	2	1566.91	0.369702	0
vSFELFADk	3	A0A452FNS1	N-Term(TMT6plex); K9(TMT6plex)	1.047e-06	55.72	7.90355e-05	2	1513.87	0.269329	0	1.26911	3	3.21361	0.86288	3	4.27876	0.969924	3	2.80245	0.92511	3	10.7843	0.984178	3	7.90101	0.989504	3	1.51815
gTDTVAGIALIk	1	A0A2H4H7K4	N-Term(TMT6plex); K12(TMT6plex)	5.216e-06	55.72	7.99732e-05	2	1617	2.81273	0	0.956939	1		0.82429	1		0.84034	1		0.799232	1		1.474	1		1.07665	1
aLANVNIGSLIcNVGAGGPAPAAGAAPAGGPAPSTAAAPAEEk	6	A0A452E475	N-Term(TMT6plex); C12(Carbamidomethyl); K43(TMT6plex)	2.784e-14	55.72	5.13061e-05	5	4267.26	0.142727	0	0.988497	5	20.4118	0.996498	5	15.2593	1.12901	5	12.1419	1.11339	6	13.1185	0.959438	5	3.65537	0.967472	5	9.03731
fDTDELNFPTEk	5	A0A452G963	N-Term(TMT6plex); K12(TMT6plex)	1.364e-06	55.71	6.06888e-05	2	1913.99	-0.357384	0	1.32731	5	5.4212	0.830029	5	5.85188	0.925045	5	3.72117	0.84469	5	5.62037	0.987958	5	3.37353	1.01355	5	4.0916
tTAAGAESPQAPSVFk	3	A0A452DLW3	N-Term(TMT6plex); K16(TMT6plex)	2.797e-07	55.71	0.000105803	3	2020.11	-0.180729	0	0.999373	3	9.23283	1.2138	3	4.94608	1.09656	3	4.34342	1.19225	3	0.68735	0.816566	3	16.1965	0.825748	3	10.4801
sELDQLRQEAEQLk	4	A0A452EBX4	N-Term(Acetyl); K14(TMT6plex)	1.36e-05	55.69	7.62111e-05	3	1958.04	0.343632	1	1.15068	4	2.55692	0.633982	4	7.99357	0.888331	4	9.48194	0.691022	4	10.836	1.39162	4	1.67801	1.17897	4	5.26544
vVEGLPINDFSR	10	A0A452EQZ4	N-Term(TMT6plex)	4.826e-05	55.68	8.39579e-05	3	1574.87	-0.727283	0	0.971023	10	2.23678	1.10315	10	6.19183	0.973635	10	4.00956	1.05732	10	11.4885	0.924727	10	10.4181	0.997116	10	12.6403
aPEMVNLYSGk	2	A0A452E1Z7	N-Term(TMT6plex); K11(TMT6plex)	0.0003718	55.68	8.51747e-05	2	1666.92	-1.303	0	0.966704	2	2.65778	1.19204	2	2.71751	1.00977	2	8.2901	1.05492	2	4.21397	1.00041	2	8.15167	0.873885	2	0.599731
dSYVGDEAQSk	15	A0A452DQP6;A0A452EGB1;A0A452G8J3	N-Term(TMT6plex); K11(TMT6plex)	3.646e-05	55.66	5.25631e-05	3	1656.85	0.977939	0
aAYQVAALPk	6	P80601	N-Term(TMT6plex); K10(TMT6plex)	1.424e-06	55.66	0.000101187	2	1489.91	0.0261353	0	0.960784	6	4.63814	1.0973	6	6.73314	1.00045	6	3.22965	1.10795	6	6.82604	0.948271	6	9.37773	0.957043	6	6.17902
vQVQDNEGcPVEATVk	2	A0A452E7G1	N-Term(TMT6plex); C9(Carbamidomethyl); K16(TMT6plex)	1.991e-07	55.66	7.48379e-05	3	2231.18	0.848124	0	0.909166	2	10.3999	0.904809	2	18.1175	0.976601	2	3.82716	0.965431	2	12.7538	1.10714	2	21.2134	1.12019	2	12.2262
lQEGLDISHLQGQEELLSSQEk	3	A0A452GAK5	N-Term(TMT6plex); K22(TMT6plex)	6.479e-11	55.62	9.32135e-05	3	2939.58	1.77227	0	1.07588	3	9.19413	1.01673	3	5.73263	0.992246	3	2.70763	0.906186	3	0.32609	1.14088	3	4.05994	0.993596	3	0.429627
aANGVVLATEk	1	A0A452ECN4	N-Term(TMT6plex); K11(TMT6plex)	9.208e-06	55.62	0.000103494	2	1530.92	-1.3023	0	0.819189	1		0.9755	1		1.19672	1		1.14898	1		0.925534	1		0.988922	1
iVDDLTNNLcNSVk	2	A0A452F834	N-Term(TMT6plex); C10(Carbamidomethyl); K14(TMT6plex)	4.114e-07	55.62	9.55439e-05	3	2063.12	0.494391	0	0.865498	2	0.859706	0.992019	2	10.5426	1.12635	2	3.37447	0.994713	2	4.04219	0.992951	2	15.7413	1.06928	2	1.51737
aVANYDSVEEGEk	2	A0A452EBH2	N-Term(TMT6plex); K13(TMT6plex)	8.603e-06	55.61	6.86974e-05	3	1868.96	0.00655485	0	1.13024	2	15.1747	0.671027	2	3.10623	1.02566	2	0.309627	0.691562	2	2.13843	1.26823	2	14.5979	1.11098	2	2.61597
aAGAQIQGAk	4	A0A452FLH3	N-Term(TMT6plex); K10(TMT6plex)	1.809e-06	55.55	7.02103e-05	2	1372.83	-0.340285	0	0.828962	4	11.8326	1.23527	4	17.2671	1.1413	4	15.3733	1.05706	4	7.46881	0.827272	4	14.8296	0.919338	4	41.1633
gTLSDEHAGVISVLAQQAAk	3	A0A452EZ49	N-Term(TMT6plex); K20(TMT6plex)	1.47e-08	55.55	0.00010448	3	2453.38	-0.226472	0	0.883505	3	2.95178	1.00876	3	2.58007	1.04451	3	2.36162	1.02622	3	5.79618	0.930076	3	10.1058	1.0703	3	4.01273
yQLSIHETEDPNDNR	3	A0A452FEU5;A0A452FFE6	N-Term(TMT6plex)	8.025e-08	55.55	2.29855e-05	3	2059.99	1.17111	0
aENSSLNLIGk	9	A0A452EEX0	N-Term(TMT6plex); K11(TMT6plex)	8.559e-08	55.54	0.000111143	2	1603.94	1.48898	0	0.960342	9	8.29561	0.99188	9	16.849	0.987676	9	8.8737	0.891933	9	15.2292	1.00406	9	15.0301	0.974408	9	14.7067
nVTESPSFSGGDNPPVVFSSDFR	2	A0A452E4D7	N-Term(TMT6plex)	2.924e-11	55.52	2.67919e-05	3	2671.28	0.226363	0	1.04409	2	3.81343	1.35023	2	0.755587	1.11724	2	2.8208	0.937068	2	4.46873	0.76282	2	5.93598	0.930973	2	8.13816
wEVAALQSQLR	3	A0A452EWL1	N-Term(TMT6plex)	7.118e-07	55.51	9.11056e-05	2	1529.86	-0.150543	0	1.09149	3	0.760426	1.01866	3	4.24155	1.0597	3	4.77982	0.886631	3	8.119	0.775089	3	0.184478	0.969204	3	2.71092
gLGAGAGAGEESPAASLPR	3	A0A452FP89	N-Term(TMT6plex)	1.187e-10	55.51	6.67826e-05	3	1897	-0.615244	0	0.922477	3	13.7167	0.906079	3	11.1027	0.965167	3	2.93756	0.876029	3	20.8229	1.34732	3	8.47506	1.05952	3	14.4171
sMPWNVDTLSk	1	A0A452DMC5	N-Term(TMT6plex); K11(TMT6plex)	1.754e-07	55.5	0.00010273	2	1735.95	2.10082	0	1.00495	1		1.4062	1		1.01215	1		1.17835	1		0.709659	1		0.856414	1
aGSAETESATk	8	A0A452F569	N-Term(TMT6plex); K11(TMT6plex)	1.232e-06	55.48	7.81464e-05	2	1509.82	3.28994	0	0.970807	8	14.6853	0.894511	8	24.2677	0.9851	8	5.79073	0.787213	8	4.87009	1.2032	8	29.7515	1.15449	8	5.83325
qLMHSGHPSEk	4	A0A452ENG9	N-Term(TMT6plex); K11(TMT6plex)	1.193e-05	55.47	0.000103158	4	1708.92	-1.20987	0	1.01447	4	1.9991	0.855097	4	3.00647	0.922024	4	4.6049	0.95268	4	5.04823	1.08805	4	1.80262	1.14797	4	1.8257
sGQVLEVSGSk	3	A0A452EXC9	N-Term(TMT6plex); K11(TMT6plex)	2.817e-06	55.46	0.000102401	2	1548.9	0.257462	0	1.11913	3	10.0379	1.29757	3	0.505392	1.00167	3	2.90422	1.21648	3	15.0328	0.658188	3	7.19455	0.756462	3	11.2644
gSALGEQDGGLIGAEEk	3	A0A452E6Y7	N-Term(TMT6plex); K17(TMT6plex)	6.873e-08	55.46	9.47206e-05	3	2089.12	0.261364	0	0.962418	3	16.0701	0.930452	3	4.09277	0.989195	3	6.12549	0.874996	3	6.94992	1.12691	3	1.98249	1.04719	3	3.50657
aLELEQELR	1	A0A452EXR4	N-Term(TMT6plex)	1.46e-05	55.45	9.97856e-05	2	1329.76	0.284916	0	0.917514	1		0.929422	1		0.881758	1		1.12953	1		1.14189	1		1.01629	1
mEVDAASEGGR	1	A0A452DMT7	N-Term(Acetyl)	0.0009437	55.44	2.85082e-06	2	1163.5	-2.73028	0
eAVQGMVAk	5	A0A452EJ87	N-Term(TMT6plex); K9(TMT6plex)	1.304e-05	55.44	0.000123305	2	1390.81	1.23488	0	1.0243	5	10.7631	1.0231	5	2.2154	1.01517	5	2.84671	1.01806	5	5.91767	0.959467	5	3.86134	0.972072	5	1.07902
dGLPYcEADYHAk	2	A0A452F949	N-Term(TMT6plex); C6(Carbamidomethyl); K13(TMT6plex)	2.768e-09	55.42	3.64589e-05	3	1996.98	-1.2879	0	1.05539	2	9.41093	0.851287	2	4.53423	0.986897	2	6.15494	0.944244	2	2.26388	1.13678	2	12.9283	0.996975	2	2.58492
aLTVPELTQQVFDAk	15	A0A452G3S8	N-Term(TMT6plex); K15(TMT6plex)	7.262e-07	55.41	9.8407e-05	3	2118.23	2.77052	0	0.939428	15	10.6457	1.07774	15	9.73279	1.03496	15	4.93493	1.081	15	5.62747	0.905458	15	7.89842	0.969635	15	3.81651
sPPTSASVSTVIDGPTHILVR	3	A0A452DYX2	N-Term(TMT6plex)	1.163e-10	55.41	0.000104018	3	2363.32	1.80075	0	0.988132	3	5.86447	1.09228	3	7.57695	1.11816	3	11.5523	0.99555	3	1.5182	0.943118	3	3.98444	0.91823	3	1.4574
vAEIYEEELR	2	A0A452DWL1	N-Term(TMT6plex)	9.208e-05	55.41	6.64679e-05	2	1479.79	0.536131	0	0.899778	2	3.44195	0.7114	2	16.2775	1.0102	2	9.68405	0.767507	2	13.0898	1.12649	2	9.10535	1.41263	2	10.5939
vIGSGcNLDSAR	7	A0A452DP35;A0A452E480	N-Term(TMT6plex); C6(Carbamidomethyl)	3.97e-06	55.4	4.25395e-05	2	1477.76	0.909885	0
lQNEVESVTGMLNEAEGk	2	A0A452E5B5	N-Term(TMT6plex); K18(TMT6plex)	3.765e-09	55.4	8.7963e-05	3	2406.26	-0.331044	0	0.928675	2	2.60317	0.820413	2	3.44702	0.949045	2	1.01899	0.835063	2	15.9249	1.18228	2	5.91569	1.25286	2	4.60024
sDEEGAVLDDSRVR	1	A0A452G289	N-Term(TMT6plex)	1.556e-06	55.39	4.35047e-05	3	1776.89	-0.521444	1	0.965916	1		1.21448	1		0.960313	1		1.28167	1		0.754648	1		0.931841	1
eAYPGDVFYLHSR	9	A0A452EN82	N-Term(TMT6plex)	1.315e-05	55.39	5.26104e-05	3	1782.9	0.0605978	0	0.960049	9	5.97664	1.00807	9	11.4544	1.09151	9	8.2581	0.947767	9	10.9548	0.92801	9	12.6245	1.04268	9	9.58515
tNQELQEINR	2	A0A452DSB1	N-Term(TMT6plex)	3.394e-07	55.38	6.93914e-05	2	1473.79	0.333326	0	1.00389	2	5.84687	1.20401	2	1.04765	1.17526	2	16.8499	1.27054	2	0.629211	0.620717	2	32.8858	0.814135	2	8.40895
dNLAEEVEGVASR	2	A0A452G757	N-Term(TMT6plex)	0.000108	55.38	4.70818e-05	2	1617.83	0.270474	0	1.47867	2	79.2859	0.746243	1		1.57286	2	1.75046	0.71298	1		0.881054	1		1.36203	2	29.0658
fVVDLSDQVAPTDIEEGMR	1	A0A452ER37	N-Term(TMT6plex)	4.517e-07	55.34	6.08224e-05	3	2350.19	4.12564	0	1.0555	1		0.827573	1		0.939424	1		0.803037	1		1.29296	1		1.04858	1
eAVAmESYAk	3	A0A452G4D6	N-Term(TMT6plex); M5(Oxidation); K10(TMT6plex)	0.0003532	55.33	6.34538e-05	2	1572.83	-0.557343	0	0.944626	3	1.49493	0.796133	3	10.8917	1.04409	3	0.761277	0.885033	3	3.84905	1.08496	3	4.89427	1.12238	3	1.24559
nTGIIcTIGPASR	3	A0A452EU77;A0A452ET82	N-Term(TMT6plex); C6(Carbamidomethyl)	8.218e-07	55.32	8.09322e-05	2	1588.87	-1.11453	0
sGPGPTSGSGSTSSAGPADSVMR	2	A0A452FUV2	N-Term(TMT6plex)	2.817e-07	55.3	1.65268e-05	3	2279.07	-1.41485	0	1.16692	2	6.0551	1.12456	2	10.7977	1.06401	2	21.7616	1.01253	2	27.9904	0.716754	2	13.6244	0.941219	2	0.812658
gILEQGWQADSTTR	6	A0A452G9Z3	N-Term(TMT6plex)	2.116e-05	55.29	5.84207e-05	2	1790.92	0.406848	0	0.909667	6	10.9705	1.05069	6	6.90864	0.97874	6	7.2795	1.05058	6	3.4605	0.967461	6	8.08059	1.0606	6	11.6365
sLETENAGLR	2	A0A452FQ33	N-Term(TMT6plex)	3.272e-06	55.29	7.33587e-05	2	1318.72	0.289049	0	0.931902	2	1.0621	1.08652	2	1.1923	1.14396	2	14.8711	1.0858	2	2.86167	0.883621	2	18.1259	0.932413	2	1.48386
lIDDMVAQVLk	4	A0A452DQC8	N-Term(TMT6plex); K11(TMT6plex)	0.0001875	55.28	0.000108958	2	1703.02	0.0978467	0	1.07927	4	3.95896	0.884575	4	10.3215	1.11362	4	14.6998	0.911071	4	37.7553	0.904647	4	27.6508	1.07702	4	15.6041
tLVmLDEQGEQLER	2	A0A452FD97	N-Term(TMT6plex); M4(Oxidation)	7.949e-07	55.27	8.08293e-05	3	1905.98	0.405136	0	1.02653	2	5.45062	0.695429	2	4.05212	0.939237	2	3.29848	1.02667	2	20.7582	1.24564	2	18.2625	0.978232	2	5.46597
fADLNDAAAR	25	A0A452FV03	N-Term(TMT6plex)	0.0001774	55.23	6.37322e-05	2	1292.68	2.2987	0	1.06387	25	8.53455	1.11013	25	13.1191	0.966507	25	2.92362	1.12952	25	14.8845	0.802825	25	19.7737	0.893265	25	11.0052
aAAALEAk	5	A0A452ECC5	N-Term(TMT6plex); K8(TMT6plex)	0.0003328	55.22	0.000116035	2	1202.75	-0.0359252	0	0.944586	5	6.08275	1.05536	5	3.14235	1.03687	5	3.40684	1.04568	5	6.9365	0.98759	5	3.41663	1.01455	5	2.10196
gLDSLTNVDLR	3	A0A452FB69	N-Term(TMT6plex)	6.169e-05	55.22	9.88999e-05	2	1431.8	-0.646148	0	1.03779	3	1.2911	0.915601	3	5.40039	0.887382	3	5.29299	0.862243	3	7.14771	1.18655	3	4.6116	1.11525	3	2.35292
lLLDEAILk	5	A0A452FAB7	N-Term(TMT6plex); K9(TMT6plex)	2.366e-05	55.22	5.36585e-05	2	1485.97	0.362607	0	1.01839	5	9.92325	1.0283	5	1.38965	1.03292	5	5.8285	0.947396	5	9.50478	0.967411	5	8.8931	1.04272	5	3.37867
lTQYMDGSGMPk	4	A0A452E1R1	N-Term(TMT6plex); K12(TMT6plex)	8.433e-09	55.22	6.35785e-05	2	1785.92	-4.36844	0	1.08711	4	8.43768	1.08615	4	7.11452	1.00282	4	6.53168	1.21145	4	7.30075	0.798114	4	11.9106	0.876663	4	2.73876
aEQELEALR	3	A0A452DSU1	N-Term(Acetyl)	0.002929	55.21	2.42547e-05	2	1100.56	0.433524	0
nLQTVNVDEN	2	A0A452FVN5	N-Term(TMT6plex)	9.31e-05	55.21	4.17301e-05	2	1374.71	0.223515	0	0.850912	2	6.50483	0.905615	2	4.03339	0.93388	2	3.31914	0.91998	2	8.52361	1.30053	2	0.391562	1.09929	2	2.97799
lTTPTYGDLNHLVSATMSGVTTcLR	2	A0A452G3J7;A0A452FIJ2;A0A452FCZ5;A0A452G3S8;A0A452FM11	N-Term(TMT6plex); C23(Carbamidomethyl)	8.458e-09	55.21	8.64733e-05	3	2937.51	1.39469	0
hLDTLQATAQEAQSR	3	A0A452DXW0	N-Term(TMT6plex)	4.311e-07	55.2	9.15045e-05	3	1897.99	-0.240502	0	0.892282	3	2.14564	0.969155	3	4.10651	0.968367	3	9.08574	0.874498	3	3.25563	1.17349	3	18.7467	1.07899	3	6.31369
dNLAEDIMR	3	A0A452FE94	N-Term(TMT6plex)	0.0001242	55.2	4.00144e-05	2	1305.67	0.153658	0	1.03217	3	0.651297	0.573098	3	16.6714	1.28699	3	12.1622	0.92432	3	5.33286	0.889365	3	3.47647	1.11694	3	3.94356
gQVTSScSSQR	6	A0A452G503	N-Term(TMT6plex); C7(Carbamidomethyl)	4.026e-06	55.2	2.62736e-05	2	1425.7	0.14515	0	1.03441	6	14.898	0.982931	6	20.0536	0.913585	6	9.22455	0.84805	6	6.3313	1.12789	6	18.0532	1.04169	6	10.2042
kDDGGIVTcEAQNQALPSGHSk	5	A0A452FQ18	N-Term(TMT6plex); K1(TMT6plex); C9(Carbamidomethyl); K22(TMT6plex)	2.811e-08	55.19	9.12614e-05	4	2999.58	-0.672651	1	0.937472	5	5.10557	1.11192	5	1.10478	0.989278	5	3.0669	1.08406	5	10.5095	0.994297	5	11.3149	1.02809	5	9.62275
gSVPAPSPAPGPAPSPAPEDQR	2	A0A452GBM1	N-Term(TMT6plex)	3.843e-07	55.19	7.47648e-05	3	2311.19	1.67724	0	0.987354	2	7.88002	1.02313	2	18.4724	0.999655	2	5.0872	0.943642	2	8.37873	1.05291	2	1.08852	1.02525	2	2.39404
eAPDGcPDHVLR	2	A0A452G7Y3	N-Term(TMT6plex); C6(Carbamidomethyl)	0.0001744	55.18	3.45864e-05	3	1594.79	0.996789	0	0.925622	2	6.24426	0.931543	2	20.018	0.910362	2	9.27986	0.906661	2	1.44185	1.29088	2	3.48721	1.03997	2	1.32509
gIIDSTVSEQR	6	A0A452FXU9	N-Term(TMT6plex)	2.993e-05	55.16	9.11321e-05	2	1433.78	0.964044	0	0.950627	6	17.5453	0.909993	6	5.28334	1.02404	6	7.10235	0.958952	6	17.3846	1.11974	6	0.981176	1.0244	6	8.36379
sLEDQVEVLR	2	A0A452EG13	N-Term(TMT6plex)	9.512e-07	55.15	8.7829e-05	2	1416.79	-0.0246473	0	0.971876	2	17.9182	1.03992	2	8.64695	1.05956	2	10.1866	1.07541	2	1.12603	0.910385	2	1.87796	0.984266	2	3.13665
aGPTALGSk	3	A0A452EVL8	N-Term(TMT6plex); K9(TMT6plex)	0.0001364	55.14	0.000121713	2	1259.77	-0.499444	0	1.0842	3	1.61763	1.04407	3	0.547323	1.01055	3	4.06617	1.08219	3	3.5749	0.887088	3	1.74247	0.930513	3	6.68011
lVMEEAPESYk	3	A0A452GA81	N-Term(TMT6plex); K11(TMT6plex)	3.437e-06	55.13	8.20963e-05	2	1753.95	0.999706	0	1.18532	3	1.8017	0.825289	3	8.18001	0.972053	3	0.837984	0.813906	3	6.74543	1.05694	3	0.940098	1.10357	3	8.78184
vWLDPNETNEIANANSR	3	A0A452E8Q8	N-Term(TMT6plex)	5.161e-07	55.12	5.39855e-05	3	2172.09	0.0229082	0	1.29961	3	2.25722	0.685733	3	0.409006	1.00691	3	0.18392	0.747774	3	3.84709	1.07918	3	5.26194	1.09916	3	4.49842
qDGQFSVLFTk	2	A0A452FH78	N-Term(TMT6plex); K11(TMT6plex)	4.847e-07	55.11	9.89703e-05	2	1727.98	1.35317	0	1.10637	2	3.15061	0.950406	2	3.25992	1.02962	2	12.502	1.05372	2	0.377318	0.968108	2	12.9413	0.894235	2	6.77516
lASDSDAESDSR	2	A0A452DPY0	N-Term(TMT6plex)	0.001661	55.1	1.31338e-05	2	1481.69	0.10433	0	1.05448	2	6.13118	0.997979	2	7.3944	1.01697	2	13.8798	1.01113	2	1.88578	0.917503	2	5.85617	1.02222	2	5.68669
sLLVTELGSSR	2	A0A452EUA9	N-Term(TMT6plex)	9.277e-07	55.09	0.000132879	2	1390.81	-0.799247	0	1.1418	2	3.09543	1.07399	2	1.99728	1.02365	2	3.13816	1.08423	2	0.434937	0.773986	2	0.770165	0.947508	2	1.77246
iLVAGDSMDSVk	5	A0A452G1E3	N-Term(TMT6plex); K12(TMT6plex)	1.256e-05	55.08	0.000123717	3	1692.96	1.85178	0	0.991235	5	13.9937	1.08151	5	6.50296	0.996703	5	0.859327	0.988187	5	2.39178	0.938246	5	9.23006	0.993898	5	4.27408
nQDLAPNSAEQASILSLVTk	2	A0A452EAR9	N-Term(TMT6plex); K20(TMT6plex)	1.084e-05	55.08	0.000104468	3	2557.43	0.555553	0	1.10866	2	0.00736919	1.14929	2	5.68555	1.03499	2	5.39258	1.03396	2	9.55605	0.844457	2	0.519237	0.899003	2	0.581318
lkAIEQSIEQEEGLNR	3	A0A452EW87	N-Term(TMT6plex); K2(TMT6plex)	7.765e-11	55.07	0.000116689	3	2315.3	-0.382888	1	0.902406	3	16.074	1.34644	3	5.87516	0.992531	3	5.14833	1.25879	3	21.3409	0.802036	3	10.9409	0.86972	3	7.26074
dIQMQVMGk	5	A0A452G8Z0	N-Term(TMT6plex); K9(TMT6plex)	1.791e-05	55.07	0.000110777	2	1507.84	-1.24833	0	1.12359	5	8.58403	0.997673	5	5.80341	0.9469	5	6.70323	0.879448	5	6.78306	1.01129	5	5.75773	1.04046	5	4.09218
aLLGYADNQck	3	A0A452DZ71	N-Term(TMT6plex); C10(Carbamidomethyl); K11(TMT6plex)	1.757e-07	55.07	9.27291e-05	2	1710.92	0.00880025	0	1.11018	3	4.11843	0.987892	3	7.02676	0.928271	3	5.14726	0.962288	3	4.81464	1.00776	3	2.28818	1.05856	3	1.60021
sSFSYEPYYSTSYk	7	A0A452EA90	N-Term(Acetyl); K14(TMT6plex)	0.000108	55.06	1.01364e-05	2	1979.92	2.63705	0	1.00949	7	4.51355	1.01619	7	13.4067	0.846384	7	12.4018	1.0324	6	8.4983	1.12623	7	11.9868	1.05903	7	22.6287
gQVSEGGQLR	2	A0A452FHI9	N-Term(TMT6plex)	0.0002073	55.06	7.99995e-05	2	1259.69	0.594176	0	0.813151	2	16.3065	0.975922	2	8.58615	1.03227	2	1.904	1.04645	2	0.333745	1.18348	2	24.1561	0.973519	2	6.56653
mEALESEGVNR	3	A0A452EH52	N-Term(Acetyl)	0.0005843	55.05	9.06563e-06	2	1276.58	0.512269	0
tHEEHHEAk	2	A0A452G4K3	N-Term(Acetyl); K9(TMT6plex)	0.0003487	55.05	1.93817e-05	2	1388.67	-2.93944	0	0.97644	2	6.43124	0.873126	2	8.55574	0.922171	2	3.06336	0.888808	2	0.465575	1.18441	2	10.0961	1.13844	2	2.62512
sGSGGGSGSSk	3	A0A452FMC3	N-Term(TMT6plex); K11(TMT6plex)	8.001e-06	55.04	5.90624e-05	2	1325.71	1.14196	0	1.24477	3	6.88196	1.15338	3	16.6836	1.07286	3	1.42996	1.21613	3	0.153394	0.608931	3	21.6248	0.760383	3	13.05
mSINAEEVVVGDLVEVk	4	A0A452F0I5	N-Term(TMT6plex); M1(Oxidation); K17(TMT6plex)	6.497e-08	55.04	0.000113895	3	2305.27	0.523826	0	1.23926	4	3.72313	0.99671	4	11.3662	0.903398	4	5.71991	0.958907	4	13.7229	1.09642	4	13.7007	0.723425	4	3.80263
acGDSTLTQITAGLDPVGR	4	A0A452DNL3	N-Term(TMT6plex); C2(Carbamidomethyl)	1.007e-07	55.02	6.16959e-05	3	2161.11	-1.43647	0	0.98411	4	2.49505	0.959311	4	14.4982	0.9422	4	17.01	0.98942	4	11.3022	1.05194	4	13.2892	1.02768	4	8.524
gTESTQDAcAk	2	A0A452FJH6;A0A452FQK0	N-Term(TMT6plex); C9(Carbamidomethyl); K11(TMT6plex)	9.836e-06	55.02	5.11509e-05	2	1625.82	0.703381	0
nVQAEEMVEFSSGLk	8	A0A452EN82;A0A452DXG0	N-Term(TMT6plex); K15(TMT6plex)	2.516e-07	55	9.67657e-05	3	2126.12	-0.147668	0
sIEEAcLTLQHLNR	4	A0A452EVL8	N-Term(TMT6plex); C6(Carbamidomethyl)	4.077e-07	55	8.68045e-05	3	1913.02	4.46009	0	0.992179	4	6.15363	0.967397	4	4.90767	0.991811	4	8.82715	0.964821	4	4.91172	1.1833	4	5.99576	1.00905	4	8.67247
qVTESAPDSSTAPL	1	A0A452EBJ2	N-Term(TMT6plex)	0.002767	55	4.9964e-05	2	1631.83	-0.0344214	0	1.1419	1		0.944598	1		1.03583	1		0.881651	1		1.14098	1		0.858973	1
eAEPDLLAVLR	3	A0A452G7Y3	N-Term(TMT6plex)	0.0002562	54.97	9.56851e-05	2	1454.84	0.362503	0	1.04371	3	3.70209	0.862813	3	0.893336	0.832151	3	4.45098	0.870951	3	0.700731	1.35155	3	0.0692362	1.01593	3	10.6549
sPLGPHAR	8	A0A452DL22	N-Term(TMT6plex)	0.006189	54.97	0.000148702	3	1063.62	-1.14482	0	0.937624	8	16.7797	0.894619	8	16.0069	0.899561	8	3.19553	1.04827	8	3.96708	1.07076	8	12.2131	1.04864	8	5.13913
lEIcNLTPDTLTSDTYkk	4	A0A452F4J5	N-Term(TMT6plex); C4(Carbamidomethyl); K17(TMT6plex); K18(TMT6plex)	2.322e-09	54.97	0.000113357	3	2799.54	-1.89644	1	0.832497	4	6.87541	1.20918	4	3.07977	1.0506	4	0.797058	1.15498	4	1.27175	0.973937	4	10.4756	0.892158	4	3.16395
aIAELGIYPAVDPLDSTSR	18	A0A452E573	N-Term(TMT6plex)	4.091e-06	54.96	9.75015e-05	4	2217.2	-0.371588	0	0.995978	18	12.7834	1.05059	16	8.23302	0.995085	16	5.45076	0.959878	18	12.2007	1.0077	18	16.6251	1.012	18	17.1746
mGAVFMDAPVSGGVGAAR	2	A0A452E7T3	N-Term(TMT6plex)	3.124e-07	54.96	8.10651e-05	2	1921.98	-0.301791	0	1.07327	2	10.187	1.1516	2	2.68786	1.05846	2	5.29185	1.14698	2	8.93554	0.696758	2	13.2577	0.942224	2	10.0786
gGSGAPVYVDLAYIPNHcSGk	3	A0A452EVL8	N-Term(TMT6plex); C18(Carbamidomethyl); K21(TMT6plex)	3.503e-12	54.94	9.52262e-05	3	2620.36	-0.811089	0	0.951964	3	19.5418	1.1243	3	2.64202	0.983723	3	5.13552	1.0764	3	19.013	0.99532	3	6.49911	0.947686	3	36.8149
cVLVSNLNSTSPIPEIAPk	2	Q06B57;A0A452F5L4	N-Term(TMT6plex); C1(Carbamidomethyl); K19(TMT6plex)	1.315e-08	54.92	0.000114026	3	2497.4	-3.09578	0
lAPEVMEDLVk	3	A0A452DTK2	N-Term(TMT6plex); K11(TMT6plex)	3.657e-07	54.91	0.000114612	2	1701.99	-0.180881	0	1.05449	3	2.68649	1.04546	3	3.0642	1.08644	3	0.171739	0.924715	3	4.60934	0.941524	3	3.21853	0.969083	3	2.4301
aDIGDTMIYLVH	1	A0A452ENW3	N-Term(TMT6plex)	9.884e-06	54.9	6.19682e-05	2	1576.83	2.37643	0	1.00992	1		0.89304	1		0.850621	1		0.838612	1		1.30487	1		1.09151	1
icDPYAWLEDPDSEQTk	3	A0A452F9B3	N-Term(TMT6plex); C2(Carbamidomethyl); K17(TMT6plex)	2.122e-08	54.9	3.75369e-05	3	2525.23	-0.227181	0	1.11895	3	11.0258	0.908677	3	1.147	0.975704	3	21.2862	0.776496	3	15.5899	1.15801	3	3.03511	1.10198	3	1.04871
eSSQNDFGSFFLR	2	A0A452FES2	N-Term(TMT6plex)	0.0001674	54.9	2.96088e-05	2	1762.86	-0.861858	0	1.05883	2	0.34124	1.09646	2	9.02235	0.986926	2	7.75822	1.10866	2	4.4879	0.822245	2	0.449794	0.982619	2	5.51942
sAcDTVDTWLDDTAk	2	A0A452FYL3	N-Term(TMT6plex); C3(Carbamidomethyl); K15(TMT6plex)	1.787e-07	54.9	4.35233e-05	3	2156.06	-0.164105	0	0.929288	2	9.93444	1.14002	2	15.7218	1.02361	2	2.90142	1.22902	2	7.91262	0.904705	2	7.83867	0.855721	2	1.91683
iEEAcEIYAR	4	A0A452FTQ1	N-Term(TMT6plex); C5(Carbamidomethyl)	8.436e-05	54.88	3.64098e-05	3	1482.75	-0.439603	0	0.970122	4	5.552	0.96437	4	8.54558	0.964602	4	9.26785	1.02698	4	8.28679	1.11827	4	8.73039	0.955743	4	4.94072
vAEVLNDPENTEk	4	A0A452EYX1	N-Term(TMT6plex); K13(TMT6plex)	4.584e-05	54.88	0.000108092	3	1916.04	2.19202	0	0.969568	4	3.0027	0.979374	4	19.1835	0.964412	4	6.05796	0.94271	4	13.2213	1.15913	4	3.90488	1.07716	4	6.04751
vNLAMNVGk	10	A0A452EU77;A0A452ET82	N-Term(TMT6plex); K9(TMT6plex)	5.114e-06	54.87	0.000128705	2	1403.85	0.431011	0
eTGQQFAVk	2	A0A452ESC6	N-Term(TMT6plex); K9(TMT6plex)	0.0001297	54.84	0.000111716	2	1465.84	0.703756	0	0.9716	2	3.66067	1.04035	2	10.1383	1.09937	2	2.48839	1.06591	2	4.93244	0.906171	2	0.113071	0.968437	2	4.49473
vLLVIDEPHTDWAk	2	A0A452E1Z1;A0A452E226	N-Term(TMT6plex); K14(TMT6plex)	6.169e-06	54.82	0.000116682	3	2094.2	-0.310537	0
lHLQEGGAAAAAQEAEAR	2	A0A452EYK8	N-Term(TMT6plex)	1.113e-09	54.81	8.8539e-05	3	2022.06	1.65594	0	0.962962	2	5.47232	0.858602	2	10.8563	0.86704	2	2.37322	0.882544	2	3.73036	1.30886	2	2.17455	1.0993	2	7.69909
lLDPEDISVDHPDEk	4	A0A452ENG9	N-Term(TMT6plex); K15(TMT6plex)	1.831e-08	54.79	0.000100066	3	2180.15	0.304069	0	0.970662	4	2.38645	0.710403	4	21.1953	0.866223	4	10.4488	0.777985	4	29.172	1.35699	4	16.3013	1.23225	4	11.9648
aFGSPGAGcISEGR	1	A0A452FE83	N-Term(TMT6plex); C9(Carbamidomethyl)	9.38e-05	54.78	3.60936e-05	2	1594.78	0.0804294	0	0.794509	1		1.15931	1		1.04015	1		1.28057	1		0.871434	1		0.965566	1
eDQTEYLEERR	2	A0A452FMZ7;A0A452F327	N-Term(TMT6plex)	1.241e-06	54.77	4.55127e-05	3	1696.84	0.614571	1
akPPAAAAPAAk	3	A0A452DPW2	N-Term(TMT6plex); K2(TMT6plex); K12(TMT6plex)	4.719e-08	54.76	4.71215e-05	3	1751.12	0.483351	0	0.865967	3	3.46995	0.954414	3	5.37711	0.964793	3	0.584818	1.27654	3	5.00219	0.964031	3	1.40978	0.922773	3	11.2838
iYAGTGALEGk	4	A0A452DS05	N-Term(TMT6plex); K11(TMT6plex)	2.252e-05	54.75	0.000121592	2	1537.9	0.654602	0	1.11745	4	5.49717	1.18935	4	7.99904	1.0075	4	3.68931	1.12569	4	6.51703	0.777632	4	13.7037	0.868912	4	0.831068
hTAAPTDPADGPV	2	A0A452EWJ3	N-Term(TMT6plex)	0.0003403	54.75	4.03633e-05	2	1477.74	-3.08525	0	0.831885	2	2.1484	0.896235	2	8.87255	1.06954	2	27.2749	0.933724	2	3.56675	1.24793	2	13.8145	1.00695	2	20.7406
lDYDEDASAMLk	5	A0A452F1P8;A0A452G635	N-Term(TMT6plex); K12(TMT6plex)	5.645e-07	54.74	7.31908e-05	2	1828.94	1.6018	0
kVLEPMPSTAEISTSGAVLk	7	A0A452EVJ3	N-Term(TMT6plex); K1(TMT6plex); K20(TMT6plex)	6.104e-08	54.73	7.70611e-05	3	2745.6	-0.462915	1	1.07006	7	5.91378	1.19297	7	8.70312	0.991663	7	15.6475	1.03943	7	1.67307	0.850163	7	8.39481	0.942068	7	2.58617
dTPENNPETPFDFTPENYk	2	A0A452ERM8	N-Term(TMT6plex); K19(TMT6plex)	3.662e-07	54.73	4.4083e-05	3	2713.31	2.24749	0	1.03452	2	6.27352	0.894831	2	0.0805151	0.985478	2	8.07004	0.981655	2	0.487796	0.997267	2	10.5887	1.09519	2	3.41076
vVVDSDSLAFVk	3	A0A452DSX3	N-Term(TMT6plex); K12(TMT6plex)	1.323e-07	54.72	0.000145877	2	1737.02	1.20606	0	1.0303	3	11.2952	1.05361	3	2.38016	1.05177	3	2.64671	0.990457	3	13.1028	0.934089	3	1.11245	1.00903	3	2.29648
gLGEAQLSLAGDVDELk	1	A0A452FAH1	N-Term(TMT6plex); K17(TMT6plex)	1.717e-08	54.72	0.000121761	3	2173.22	2.37287	0	0.9746	1		0.893558	1		0.924941	1		0.823569	1		1.21197	1		1.16522	1
eLVDDSINNVR	3	A0A452G445	N-Term(TMT6plex)	7.584e-06	54.71	7.13317e-05	2	1502.8	-0.53278	0	1.21752	3	19.1476	0.445175	3	3.46481	0.661589	3	35.8388	0.473076	3	9.08698	1.73037	3	43.1314	1.31377	3	3.74246
tATPQQAQEVHEk	6	A0A452ET55	N-Term(TMT6plex); K13(TMT6plex)	8.284e-06	54.7	0.000112327	3	1925.05	-0.298742	0	1.08929	6	6.28125	1.15418	6	10.7406	1.04728	6	15.7074	1.07105	6	4.70623	0.784734	6	19.4564	0.933716	6	8.09333
lNIPVSQVNPR	8	A0A452F0I5;A0A452FEU5;A0A452G963;A0A452FFE6	N-Term(TMT6plex)	0.0004025	54.69	0.000112416	3	1465.87	0.90668	0
aTGYQELPDWPEEAPDPSVR	4	A0A452DP44	N-Term(TMT6plex)	1.571e-06	54.69	3.09059e-05	3	2486.19	-6.02827	0	0.929134	4	2.60472	1.03293	4	1.66607	1.05076	4	6.11874	0.951974	4	0.132957	1.0712	4	9.41991	1.04127	4	8.98029
aIANEcQANFISIk	7	A0A452F4B6	N-Term(TMT6plex); C6(Carbamidomethyl); K14(TMT6plex)	7.569e-07	54.67	0.000114982	3	2037.12	1.47114	0	1.00818	7	3.14233	1.11641	7	7.85687	1.03603	7	6.56891	1.10859	7	1.91432	0.903703	7	4.55615	0.974702	7	7.86317
kHNmcGDTEEER	6	A0A452E0A7	K1(TMT6plex); N-Term(TMT6plex); M4(Oxidation); C5(Carbamidomethyl)	0.0001597	54.66	1.43631e-05	4	1979.93	-1.5742	1	0.834426	6	8.8373	0.866568	6	3.25986	0.964618	6	14.8944	0.975792	6	17.3233	1.21437	6	25.8322	1.04708	6	6.44763
dIWGAEPPALQTPPPSLPRD	3	A0A452G5W4	N-Term(TMT6plex)	1.359e-08	54.65	0.000102316	3	2386.26	0.737102	1	1.05083	3	1.85222	0.988981	3	0.432636	0.941717	3	5.02321	1.0002	3	0.976647	1.00195	3	12.5387	1.02105	3	0.415148
lQEGLTSIEEVSk	4	A0A452FMX3	N-Term(TMT6plex); K13(TMT6plex)	0.0002095	54.64	0.000145153	3	1891.06	-7.97404	0	1.0788	4	4.2215	1.05502	4	10.5097	1.0599	4	2.46886	0.770991	4	9.9038	1.05669	4	4.82304	0.987964	4	3.48466
vINQILTEMDGMSTk	2	A0A452F4B6	N-Term(TMT6plex); K15(TMT6plex)	5.474e-07	54.63	0.000126376	3	2138.16	1.46805	0	1.04305	2	8.08056	1.06326	2	15.6728	1.09919	2	14.6016	0.835877	2	11.7502	1.08885	2	10.8385	0.897049	2	21.5226
nAGVEGSLIVEk	13	A0A452DQM6	N-Term(TMT6plex); K12(TMT6plex)	5.741e-05	54.62	0.000117349	2	1673.98	-1.64195	0	1.07647	13	14.2345	0.964413	13	14.2738	1.00783	13	5.31056	0.989948	13	20.1869	0.921392	13	19.5709	0.958751	13	7.92811
dLSSVQTLLTk	2	A0A452EHE9;A0A452EHD5	N-Term(TMT6plex); K11(TMT6plex)	4.754e-07	54.59	0.00010791	2	1663	-1.57594	0
tTTNEELEDMLESGk	4	A0A452EW87	N-Term(TMT6plex); K15(TMT6plex)	3.789e-07	54.59	6.7422e-05	3	2155.09	0.512244	0	1.12139	4	4.84344	1.14025	4	12.775	0.894414	4	9.34359	1.23377	4	8.3931	0.796061	4	32.652	0.913108	4	7.11849
yLAEVAAGEk	7	A0A452EU44	N-Term(TMT6plex); K10(TMT6plex)	1.316e-06	54.57	0.000109805	2	1508.87	-0.263368	0	1.03223	7	6.16623	1.01664	7	1.0506	1.03052	7	3.02903	0.957166	7	7.19258	0.949033	7	11.5607	1.0002	7	2.85612
lPAEEQAQEDEPGSQR	1	A0A452EAH6	N-Term(TMT6plex)	0.000133	54.55	2.56049e-05	3	2012.97	-0.368376	0	1.01602	1		0.827479	1		0.908864	1		0.86466	1		1.41735	1		0.938341	1
mDVVNQLVAGGQFR	4	M4N836	N-Term(Acetyl); M1(Oxidation)	2.806e-06	54.52	4.11458e-05	2	1591.79	1.41255	0
vEILANDQGNR	22	F8UN03;M4NBE4;A0A452E495;A0A452EYF6;A0A452EYE8	N-Term(TMT6plex)	6.374e-05	54.52	9.81849e-05	2	1457.79	0.522945	0
tQILAASYELHk	3	A0A452ENG9	N-Term(TMT6plex); K12(TMT6plex)	7.508e-10	54.5	0.000133765	3	1832.06	-2.65092	0	0.94087	3	6.82753	1.14819	3	0.370088	0.974168	3	4.6316	1.109	3	0.650937	0.916859	3	5.59032	0.962479	3	5.07956
aTVSLLGEEk	5	A0A452FHI3	N-Term(TMT6plex); K10(TMT6plex)	4.39e-06	54.49	0.000126071	2	1504.9	0.88824	0	0.919324	5	8.66572	0.9096	5	9.5524	0.866831	5	35.7963	0.975058	5	2.84834	1.10117	5	6.73485	1.21289	5	41.3547
lAATNALLNSLEFTk	2	A0A452EN55	N-Term(TMT6plex); K15(TMT6plex)	2.885e-08	54.49	0.000127494	2	2064.21	0.311954	0	1.02659	2	6.38689	1.28142	2	0.172059	1.11441	2	4.74611	1.18774	2	4.93988	0.66541	2	22.6014	0.844873	2	3.50179
eTLQQMAEVTR	4	A0A452EG13	N-Term(TMT6plex)	2.943e-07	54.48	7.84192e-05	2	1534.81	-1.81843	0	1.0413	4	9.26314	0.944595	4	7.59704	1.10473	4	14.1885	1.0508	4	14.8348	0.91999	4	9.6968	0.977614	4	11.0885
lLTQDQGQGGIPLPEPSP	1	A0A452FAG7	N-Term(TMT6plex)	1.758e-07	54.48	0.000111926	3	2076.12	0.433046	0	0.947405	1		1.1226	1		0.937255	1		1.12696	1		1.01422	1		0.930021	1
sMNDLEDSYGQEWTYEQR	5	A0A452G963	N-Term(TMT6plex)	1.313e-06	54.48	4.09919e-06	3	2480.09	0.054541	0	1.00878	5	39.5595	0.808628	3	2.03844	0.925099	5	10.4643	1.11813	5	3.30326	1.14878	5	13.3194	1.16055	5	21.1093
aVIAPSTLAGk	7	A0A452E8A3	N-Term(TMT6plex); K11(TMT6plex)	0.0001471	54.47	8.86037e-05	2	1485.94	2.66518	0	1.00434	7	13.212	1.19743	7	7.72529	1.03386	7	3.84295	1.04485	7	4.69282	0.916186	7	8.08185	0.903593	7	5.01749
tGAIVDVPVGEELLGR	7	A0A452EN82;A0A452DXG0	N-Term(TMT6plex)	1.524e-06	54.45	0.000116291	3	1854.05	0.465003	0
qFMEAEHSR	3	Q06B57;A0A452F5L4	N-Term(TMT6plex)	5.875e-05	54.45	2.56629e-05	3	1363.66	-1.06758	0
aEQESLEFGk	1	A0A452ENK4	N-Term(Acetyl); K10(TMT6plex)	0.0003572	54.44	4.8746e-05	2	1408.72	-0.470507	0	1.37825	1		0.543362	1		0.962669	1		0.668904	1		1.28315	1		1.00737	1
mWEVLESTTQTk	6	A0A452ENG9	N-Term(TMT6plex); K12(TMT6plex)	9.504e-09	54.41	0.00010813	2	1911.03	0.509682	0	1.08249	6	3.34459	1.05007	6	2.51983	0.845286	6	6.43471	1.29495	6	4.30948	0.853713	6	1.93454	0.947224	6	0.799152
rFDEILEASDGIMVAR	1	A0A452EU77;A0A452ET82	N-Term(TMT6plex)	9.309e-08	54.4	0.000102751	3	2051.08	2.54771	1
aTFSPIVTLEPR	5	A0A452F4F3	N-Term(TMT6plex)	1.644e-06	54.4	0.000123991	2	1559.9	1.83861	0	0.960392	5	1.93815	1.11865	5	8.10025	0.983315	5	5.01111	1.13005	5	12.0363	0.919384	5	14.6424	0.96547	5	2.38799
aLQFLEQVk	2	A0A452ETE8	N-Term(TMT6plex); K9(TMT6plex)	1.135e-05	54.39	0.000116635	2	1533.94	0.598816	0	1.10034	2	15.111	1.14531	2	1.8646	0.860203	2	22.9592	1.04388	2	6.50513	1.00848	2	13.8106	0.885309	2	9.04407
aSEQIYGAPSSNPYEcLR	2	A0A452FYS6	N-Term(TMT6plex); C16(Carbamidomethyl)	4.539e-10	54.39	2.96591e-05	3	2271.09	0.307283	0	0.894982	2	11.6265	1.04524	2	5.91483	0.988274	2	3.41381	0.877998	2	2.10904	1.22418	2	8.62772	1.0195	2	0.0512259
yMLSVDNLk	8	A0A452F4T8	N-Term(TMT6plex); K9(TMT6plex)	5.303e-06	54.38	0.000109426	2	1540.88	-0.671622	0	1.09723	8	9.21406	1.09632	8	2.14606	1.04776	8	4.28865	1.08055	8	4.10817	0.79527	8	5.41703	0.91387	8	2.79821
aVDMANEASLSSAR	1	A0A452FPW4	N-Term(TMT6plex)	4.367e-07	54.37	4.91725e-05	2	1650.83	0.383946	0	0.908479	1		1.00747	1		1.01508	1		0.964936	1		1.14561	1		1.00386	1
aVIFEDcAVPVANR	3	A0A452E8E3	N-Term(TMT6plex); C7(Carbamidomethyl)	3.082e-06	54.36	0.000113229	3	1789.95	1.34453	0	1.26583	3	35.5968	1.04022	3	2.94385	1.05364	3	9.18954	0.786117	3	56.097	1.05102	3	9.75417	0.994247	3	0.495074
lVIVGDGAcGk	3	A0A452EHI7;A0A452FX52	N-Term(TMT6plex); C9(Carbamidomethyl); K11(TMT6plex)	4.082e-05	54.36	0.000188532	3	1546.9	-4.13269	0
lLQEVQDENk	3	A0A452G2D4	N-Term(TMT6plex); K10(TMT6plex)	3.711e-06	54.36	0.000114512	2	1673.95	0.267795	0	1.17542	3	17.3988	0.728575	3	4.85825	0.945772	3	0.535757	0.807141	3	1.41798	1.08868	3	6.39717	1.10384	3	5.82198
sFMALSQDIQk	1	A0A452F112	N-Term(TMT6plex); K11(TMT6plex)	3.471e-07	54.33	0.000101653	2	1725.96	-1.43781	0	1.05169	1		1.179	1		1.04991	1		1.2084	1		0.702194	1		0.900853	1
tASRPEDVPDSPSSPGSPk	1	A0A452FBB6	N-Term(TMT6plex); K19(TMT6plex)	3.788e-07	54.33	0.000111616	3	2369.25	6.86696	0	1.17387	1		1.23084	1		0.964862	1		1.11481	1		0.747737	1		0.859777	1
eAHLAALR	3	A0A452G536	N-Term(TMT6plex)	0.000437	54.32	0.000104476	3	1109.66	-0.0246478	0	0.86773	3	12.5321	0.836526	3	6.804	0.99142	3	0.0225691	0.882967	3	4.03106	1.18878	3	11.2153	1.15329	3	2.67874
kSSVVEASEAAYk	2	A0A452EU44	N-Term(TMT6plex); K1(TMT6plex); K13(TMT6plex)	7.391e-09	54.32	0.000126481	3	2056.19	-0.782519	1	1.21226	2	2.55599	0.896926	2	10.1288	1.02857	2	5.06474	0.849069	2	1.8939	0.962271	2	7.7601	1.02416	2	6.55354
aGGVFTPGAAFSR	3	A0A452FNC0	N-Term(TMT6plex)	0.0002171	54.32	9.70799e-05	2	1466.8	-0.212542	0	1.04306	3	9.79016	1.2522	3	12.9364	1.00316	3	10.5095	1.11808	3	12.9742	0.737687	3	11.4657	0.859284	3	18.292
eVASNVGVPLQDLMVR	4	A0A452ED07	N-Term(TMT6plex)	5.702e-08	54.3	0.000116476	3	1956.07	-2.87878	0	0.995031	4	3.68177	1.01793	4	6.22252	1.04386	4	2.31061	0.986982	4	4.67705	0.925432	4	1.4611	1.09034	4	3.84718
iQALQQQADEAEDR	2	A0A452E0A4	N-Term(TMT6plex)	3.992e-05	54.3	7.61647e-05	3	1843.93	-2.7613	0	0.897152	2	16.2955	0.761268	2	7.61323	1.19944	2	0.91619	0.968787	2	15.3892	1.12841	2	0.992176	1.00804	2	7.34541
sREYQLNDSAAYYLNDLER	1	A4F2F7;A0A452E1U8	N-Term(TMT6plex)	1.921e-07	54.3	5.14576e-05	3	2549.24	-1.93144	1
aITIASQTNcPLYITk	2	A0A452F4M6	N-Term(TMT6plex); C10(Carbamidomethyl); K16(TMT6plex)	3.221e-08	54.28	0.000141275	3	2252.27	-1.96191	0	0.928787	2	7.10063	1.19855	2	3.40981	1.07024	2	0.6951	1.24314	2	0.870552	0.749999	2	7.71473	0.915987	2	11.3978
aDkEAAFDDAVEER	2	A0A452DQC4	N-Term(Acetyl); K3(TMT6plex)	1.691e-06	54.27	2.31949e-05	3	1836.88	-0.374482	1							1.68009	1		1.48409	1		1.51744	1		1.16893	1
tVLGELGINk	5	A0A452FJ07	N-Term(TMT6plex); K10(TMT6plex)	1.167e-06	54.27	0.000117658	2	1501.94	0.0113876	0	1.05635	5	0.588005	1.04859	5	9.4214	1.13459	5	10.0452	1.11979	5	2.88158	0.827871	5	4.51889	0.86238	5	5.33047
eGVVEcSFVk	7	A0A452FXX0	N-Term(TMT6plex); C6(Carbamidomethyl); K10(TMT6plex)	1.866e-06	54.25	0.000115006	2	1611.88	0.108095	0	0.997954	7	2.37	0.994697	7	7.50798	1.06973	7	1.9236	0.937261	7	5.59298	0.993197	7	8.71991	0.944492	7	3.74271
vDkGVVPLAGTNGETTTQGLDGLSER	3	A0A452EH63	N-Term(TMT6plex); K3(TMT6plex)	1.967e-08	54.25	0.000127409	4	3072.66	2.1428	1	1.05804	3	16.5153	1.07252	3	12.8175	0.962861	3	1.90335	0.920551	3	1.94559	0.89791	3	10.1662	1.00884	3	0.550994
vLQEAGADISk	3	A0A452DNI8	N-Term(TMT6plex); K11(TMT6plex)	4.384e-07	54.24	0.000126761	2	1588.93	2.36432	0	0.917476	3	6.07928	0.974325	3	3.03528	0.938831	3	6.90765	1.08673	3	8.34095	1.09249	3	4.12667	1.03874	3	1.42592
iETIEVMEDR	3	A0A452EQS9	N-Term(TMT6plex)	1.626e-05	54.23	7.00396e-05	2	1463.76	0.595267	0	1.09644	3	3.34836	0.807592	3	29.5061	1.03691	3	0.983163	0.936181	3	9.7834	0.881875	3	0.513692	1.09661	3	6.80404
gAEEMETVIPVDVmR	7	A0A452FM54	N-Term(TMT6plex); M14(Oxidation)	4.467e-07	54.23	5.70134e-05	3	1920.96	-0.295164	0	0.917656	7	26.8096	0.877824	6	36.2279	0.936357	7	15.6457	0.940276	7	8.40608	1.30525	7	7.69503	1.09682	7	13.0605
acLQIEMGk	5	A0A452EGC8	N-Term(TMT6plex); C2(Carbamidomethyl); K9(TMT6plex)	1.497e-05	54.21	0.000142243	2	1507.84	0.293841	0	0.907601	5	2.67708	1.10437	5	3.86875	1.07673	5	5.4199	1.09036	5	2.58533	0.934117	5	1.61461	0.965438	5	2.22412
kTESIDVMDAVGSNIVVSTR	1	A0A452EPE2	N-Term(TMT6plex); K1(TMT6plex)	2.314e-10	54.21	0.000127639	3	2579.41	-2.38646	1	1.02185	1		1.09129	1		1.03535	1		1.11581	1		0.890333	1		0.910523	1
iGQLEEQLEQEAk	3	A0A452F6C9	N-Term(TMT6plex); K13(TMT6plex)	2.098e-06	54.21	0.000119864	3	1973.1	0.835162	0	1.31931	3	13.1441	0.751874	3	6.11999	1.00204	3	9.25716	0.84702	3	6.00752	0.894179	3	13.9899	1.08468	3	0.577545
aEDADMRNELEEMQR	2	A0A452FD97	N-Term(Acetyl)	6.002e-05	54.2	3.79289e-06	3	1878.8	-0.203868	1
sLPSVETLGcTSVIcSDk	1	A0A452G237	N-Term(TMT6plex); C10(Carbamidomethyl); C15(Carbamidomethyl); K18(TMT6plex)	9.617e-08	54.2	0.000116148	3	2411.26	2.61444	0	1.01261	1		1.01024	1		0.938154	1		1.02858	1		1.10605	1		0.938972	1
aVQQYLEETQSk	3	A0A452FBU9	N-Term(TMT6plex); K12(TMT6plex)	9.081e-06	54.19	0.000143662	3	1882.03	1.00822	0	0.913622	3	19.1497	0.949946	3	3.62133	0.931261	3	7.31698	0.950661	3	13.4545	1.10431	3	7.83768	1.12727	3	0.115394
aDQLADESLESTRR	2	A0A452FD97	N-Term(TMT6plex)	6.781e-08	54.19	7.29741e-05	3	1819.94	0.321232	1	0.987994	2	12.7194	0.941743	2	13.1829	0.883932	2	14.7633	1.04371	2	5.71618	1.1387	2	0.582151	1.00119	2	12.4051
hVQLLGR	1	A0A452DW03;A0A452EZE8	N-Term(TMT6plex)	0.0009023	54.16	7.5974e-05	3	1051.66	1.77013	0
eLkESAPFAVIGSNTVVEAk	3	A0A452DK21	N-Term(TMT6plex); K3(TMT6plex); K20(TMT6plex)	4.931e-11	54.15	9.78786e-05	3	2776.61	0.487983	1	0.949888	3	1.95411	1.12612	3	1.5093	1.05561	3	5.73237	1.03376	3	8.78964	0.889397	3	6.63313	1.00713	3	0.612313
eVVEEAENGR	2	Q7M2Z5	N-Term(TMT6plex)	1.688e-05	54.13	5.23527e-05	2	1360.69	0.408916	0	1.19362	2	7.58021	0.776961	2	12.748	0.882711	2	4.98678	0.794426	2	4.16754	1.06614	2	24.1252	1.19853	2	6.40009
vADYcENNYIQSADk	4	A0A452DNL4	N-Term(TMT6plex); C5(Carbamidomethyl); K15(TMT6plex)	5.518e-07	54.13	4.92618e-05	3	2248.09	-0.567056	0	0.976971	4	2.38278	1.02506	4	4.5728	0.97781	4	5.17086	1.01365	4	13.3628	0.99211	4	9.5202	0.995874	4	7.19506
dVNAAIAAIk	8	A0A452DNH9	N-Term(TMT6plex); K10(TMT6plex)	2.028e-06	54.12	0.000101268	2	1443.89	0.0893809	0	1.08272	8	8.82446	1.00463	8	5.53732	0.98419	8	3.35722	1.10656	8	3.37498	0.902087	8	5.83554	0.968066	8	4.5868
vDFSLAGALNSGFk	4	A0A452FV03	N-Term(TMT6plex); K14(TMT6plex)	5.214e-10	54.11	0.000139152	2	1884.06	-0.862108	0	1.05796	4	20.3207	1.13616	3	2.79819	1.06111	4	2.29762	1.08326	4	21.3728	0.862861	4	6.82916	0.931673	4	8.69271
aAAAVAQGk	1	A0A452DMY8	N-Term(TMT6plex); K9(TMT6plex)	3.496e-05	54.1	9.9401e-05	2	1244.77	-3.62254	0	0.908858	1		1.1243	1		1.03857	1		1.16235	1		0.912475	1		0.940883	1
vAVVAGYGDVGk	7	A0A452G990	N-Term(TMT6plex); K12(TMT6plex)	4.485e-05	54.1	0.000149004	3	1592.94	0.410174	0	1.14563	7	6.01507	0.949252	7	8.57061	0.962664	7	10.9762	0.898663	7	10.3665	1.02949	7	6.97627	1.00542	7	4.44313
sLNcVEAEAAAGAAAEDScAAR	1	A0A452EPY3	N-Term(TMT6plex); C4(Carbamidomethyl); C19(Carbamidomethyl)	1.133e-07	54.09	1.94971e-05	3	2423.11	-2.25505	0	0.751957	1		0.622663	1		0.909136	1		1.08263	1		1.18764	1		1.37589	1
aDIDISGPk	5	A0A452EQJ4;A0A452EPX6;A0A452EQ10	N-Term(TMT6plex); K9(TMT6plex)	8.705e-05	54.08	0.000124678	2	1373.8	0.636145	0
qLEEAEEEASR	2	A0A452FDH8	N-Term(TMT6plex)	1.971e-05	54.08	3.77161e-05	2	1519.74	-0.154913	0	0.840337	2	28.3022	0.650519	2	40.7754	0.81189	2	16.761	1.22663	2	2.91561	1.29655	2	24.5553	1.03634	2	27.3337
eALDEETAAR	1	A0A452FRS3	N-Term(TMT6plex)	4.251e-07	54.07	4.44627e-05	2	1333.68	-0.379763	0	1.01306	1		0.646169	1		1.04082	1		0.729004	1		1.19249	1		1.29102	1
sATQSAEITIPVTFQAR	2	A0A452ESU7	N-Term(TMT6plex)	4.508e-05	54.05	0.000172375	2	2049.12	1.48059	0	0.74015	2	36.9735	1.23823	2	13.5293	1.03766	2	6.90884	1.35523	2	38.1543	0.771264	2	24.5082	0.920281	2	6.50167
gVEEGATLVcGGk	3	A0A452DWB4	N-Term(TMT6plex); C10(Carbamidomethyl); K13(TMT6plex)	1.613e-07	54.02	0.000131564	2	1734.95	4.27649	0	1.06082	3	15.6927	0.95846	3	27.8393	0.917013	3	6.71071	1.0589	3	6.65724	1.11938	3	11.5742	0.893763	3	15.7522
qIELAcDSQEDVDSWk	1	A0A452G5G8	N-Term(TMT6plex); C6(Carbamidomethyl); K16(TMT6plex)	8.836e-06	53.96	4.86167e-05	3	2381.17	1.38017	0	0.920954	1		0.994558	1		0.827345	1		0.963478	1		1.39098	1		0.93622	1
gSNTNAPDTVTGNcLLQR	1	A0A452G5U9	N-Term(TMT6plex); C14(Carbamidomethyl)	1.491e-07	53.95	5.8998e-05	3	2147.07	-0.0303298	0	0.778698	1		1.07192	1		0.819882	1		1.11245	1		1.09375	1		1.19309	1
lQVTNVLSQPLTQATVk	1	A0A452DMM0	N-Term(TMT6plex); K17(TMT6plex)	2.113e-08	53.95	9.22222e-05	3	2298.38	-0.575701	0	1.12626	1		1.13973	1		1.21034	1		0.898622	1		0.779835	1		0.919	1
yGGAEVDELGk	5	A0A452EYJ1	N-Term(TMT6plex); K11(TMT6plex)	1.518e-07	53.95	0.000124842	2	1595.87	-0.123932	0	1.21717	5	2.76496	1.06586	5	3.06449	0.978099	5	0.650744	1.10953	5	2.89637	0.78757	5	6.7315	0.883667	5	7.34347
eAVVAAAFAk	3	A0A452FNK6	N-Term(TMT6plex); K10(TMT6plex)	8.099e-06	53.94	0.000149752	2	1434.87	-1.11808	0	0.971966	3	0.700821	1.15666	3	3.9038	1.10635	3	8.14989	1.08285	3	5.35994	0.88172	3	8.62461	0.832767	3	1.88688
lEAENNLAAYRQEADEATLAR	4	A0A452FV03	N-Term(TMT6plex)	6.066e-10	53.94	9.82877e-05	3	2577.32	3.46948	1	1.11612	4	12.5769	0.743725	4	22.6248	0.878951	4	6.69533	0.779256	4	19.4557	1.3079	4	7.26441	1.0605	4	2.03662
qMEQISQFLk	3	A0A452DMV5	N-Term(TMT6plex); K10(TMT6plex)	1.594e-06	53.93	0.000132296	2	1709.97	0.146724	0	1.01925	3	10.782	1.18968	3	3.8631	1.04084	3	0.677871	1.26907	3	2.73225	0.67356	3	1.16272	0.830126	3	10.3176
vVHAFDMEDLGDk	2	A0A452FWG1	N-Term(TMT6plex); K13(TMT6plex)	2.724e-06	53.92	9.36725e-05	3	1934	-3.35649	0	1.21998	2	5.85479	0.694003	2	8.66143	0.984057	2	4.09829	0.825705	2	5.8363	1.14261	2	6.22541	1.0379	2	9.4741
gITSENEQEVR	4	A0A452G477	N-Term(TMT6plex)	1.347e-07	53.9	6.9051e-05	2	1490.76	0.0448608	0	0.904145	4	4.65655	0.947337	4	4.31271	0.958596	4	4.97487	1.08399	4	10.864	1.09465	4	7.9016	0.989279	4	1.27475
vADYcENNYIQATDk	3	A0A452EQH1	N-Term(TMT6plex); C5(Carbamidomethyl); K15(TMT6plex)	2.504e-07	53.9	5.09225e-05	3	2262.11	-0.0889272	0	0.990453	3	13.2274	0.98429	3	1.23093	0.964459	3	0.409236	0.959649	3	0.100665	1.06996	3	6.607	1.02813	3	0.663742
gLVSSDELAk	5	A0A452EHE9;A0A452EHD5	N-Term(TMT6plex); K10(TMT6plex)	1.001e-06	53.88	0.000162681	2	1476.87	-1.04476	0
akPTADPAAAASPPR	1	A0A452ESS8	N-Term(TMT6plex); K2(TMT6plex)	1.729e-08	53.85	0.000147119	3	1879.09	2.74976	0	0.81181	1		1.23293	1		1.02946	1		1.19958	1		0.88491	1		0.972698	1
gAASLSEIDVPLDENIVSSTEIR	1	A0A452EIY1	N-Term(TMT6plex)	7.368e-07	53.83	0.00013041	3	2644.39	0.0387144	0	0.935784	1		1.12663	1		1.06585	1		0.86687	1		0.936065	1		1.14732	1
aLGEEEGAAPR	4	A0A452F391	N-Term(TMT6plex)	6.823e-07	53.82	6.88824e-05	2	1328.7	0.382512	0	0.976504	4	5.59522	0.978752	4	25.8028	0.970781	4	15.7719	0.660086	4	12.0224	1.29107	4	19.4181	1.09755	4	6.99115
aEPAITVVNPR	8	A0A452DU29	N-Term(TMT6plex)	1.655e-06	53.82	0.000134445	2	1395.82	-0.0514918	0	0.944601	8	18.8555	0.96388	8	15.5938	0.960931	8	4.85145	0.913879	8	11.4721	1.20686	8	18.5578	1.03052	8	7.11011
eAALILGVSPTANk	1	A0A452FRG2	N-Term(TMT6plex); K14(TMT6plex)	1.277e-06	53.82	0.000111208	3	1842.11	1.02511	0	0.893831	1		1.10688	1		1.01037	1		1.04349	1		0.998813	1		1.02564	1
tLASAGGPDNVVLLDPGkYR	5	A0A452FVR7;A0A452FVE7	N-Term(TMT6plex); K18(TMT6plex)	7.868e-08	53.82	0.000131125	3	2501.41	-1.08135	1
iVEIPFNSTNk	5	A0A452F0I5	N-Term(TMT6plex); K11(TMT6plex)	1.465e-05	53.81	0.000145985	2	1720.01	1.75619	0	1.12278	5	13.4735	1.09946	5	3.85834	0.945029	5	5.77021	0.98838	5	13.2434	0.930057	5	4.48837	0.985234	5	4.29514
aQEAcGPLEMDSALSVVQNLER	1	A0A452DTE5	N-Term(TMT6plex); C5(Carbamidomethyl)	1.962e-07	53.81	5.90593e-05	3	2646.3	-1.70055	0	0.957916	1		0.923838	1		0.995209	1		0.993089	1		1.044	1		1.09768	1
dGLAEEVQR	5	A0A452FIN8	N-Term(TMT6plex)	6.356e-05	53.8	8.25401e-05	2	1245.66	-0.849383	0	1.30959	5	2.03934	0.943394	5	11.7778	0.747457	5	3.52414	0.983579	5	4.6453	1.0178	5	8.37379	0.961949	5	4.66814
sEEQASSPSAk	2	A0A452EHA4	N-Term(Acetyl); K11(TMT6plex)	0.0001859	53.78	3.91572e-05	2	1391.69	0.445729	0	0.793548	2	9.43613	0.944279	2	1.91531	1.05554	2	8.2529	0.987249	2	5.09625	1.14719	2	4.50832	1.09203	2	23.121
tDSQLEDLGYcVFNk	3	A0A452DLW3	N-Term(TMT6plex); C11(Carbamidomethyl); K15(TMT6plex)	3.375e-08	53.78	7.55922e-05	3	2247.14	-0.192516	0	1.08064	3	2.32668	1.19755	3	0.409592	1.02829	3	2.63513	1.26444	3	3.91298	0.697267	3	1.86486	0.79851	3	0.594867
tHSGSSGGSGSR	3	A0A452EQH1	N-Term(TMT6plex)	4.118e-06	53.77	2.64448e-05	3	1305.63	0.359659	0	0.941352	3	10.043	0.907995	3	5.73091	0.971874	3	4.39924	0.974259	3	8.08981	1.15435	3	5.79548	1.02756	3	9.57936
vVATNTLGMGEPSIPSNk	3	A0A452EVJ3	N-Term(TMT6plex); K18(TMT6plex)	1.055e-09	53.76	0.000148096	3	2273.26	3.07323	0	0.879549	3	3.05241	1.37164	3	17.6711	1.04687	3	8.56592	1.10162	3	0.5128	0.816346	3	2.63941	0.803087	3	14.1158
qTALVELLk	7	B3VHM9	N-Term(TMT6plex); K9(TMT6plex)	3.406e-06	53.75	0.000122714	2	1472.95	1.12816	0	0.984563	7	8.71415	1.015	7	13.6027	1.00306	7	6.94665	1.35011	7	10.2966	0.860375	7	10.1539	0.900757	7	3.3786
aVAEQIPLLVQGVR	4	A0A452DTE5	N-Term(TMT6plex)	4.975e-08	53.75	0.000148226	2	1722.05	-0.453926	0	0.906057	4	6.20364	1.04283	4	6.58705	1.02118	4	4.41307	1.05938	4	5.51298	0.898823	4	1.84738	1.03292	4	3.07628
eALTYDGALLGDR	3	A0A452FF51	N-Term(TMT6plex)	3.583e-07	53.74	0.000106301	2	1622.86	0.0178372	0	1.26913	3	7.61073	0.707308	3	0.731635	0.90802	3	6.44459	0.678039	3	16.8683	1.25588	3	6.12817	1.0472	3	5.54468
vAQTDGANVDmHLk	8	A0A452DQ32	N-Term(TMT6plex); M11(Oxidation); K14(TMT6plex)	8.439e-07	53.73	0.000108241	3	1973.05	-1.26973	0	1.04256	8	6.54986	1.02602	8	14.7715	1.01932	8	4.6423	1.01964	8	10.0172	0.909696	8	8.03461	1.01279	8	11.5095
qLVEQVEQIQk	1	A0A452DYG0	N-Term(TMT6plex); K11(TMT6plex)	4.595e-06	53.72	0.000129721	2	1800.06	0.804134	0	1.19188	1		0.797049	1		0.950422	1		0.744924	1		1.06216	1		1.194	1
sNLVDNTNQVEVLQR	2	A0A452FEA6	N-Term(TMT6plex)	5.995e-07	53.71	0.000133638	3	1958.05	0.595794	0	1.05658	2	5.42327	0.831418	2	6.61284	0.933272	2	3.2189	0.848864	2	14.5841	1.11788	2	17.7792	1.16489	2	1.82928
sGDMENAENILTVMk	2	A0A452FES2	N-Term(TMT6plex); K15(TMT6plex)	4.434e-07	53.7	0.000107711	3	2110.09	-1.90048	0	1.18087	2	8.06934	0.97636	2	4.66191	1.00937	2	9.55395	0.928063	2	4.68754	0.887011	2	7.27857	1.01836	2	6.14778
tQLEESISHLR	3	A0A452EE00	N-Term(TMT6plex)	2.543e-06	53.68	0.000118708	3	1541.85	0.126277	0	0.886947	3	1.50027	0.90452	3	11.3984	1.03616	3	10.8123	1.00498	3	1.01405	1.17463	3	2.32152	1.14289	3	6.5416
nVTVQPDDPISFMQLTAk	1	A0A452EUP0	N-Term(TMT6plex); K18(TMT6plex)	5.898e-05	53.67	0.000155063	3	2462.34	-0.23661	0	1.21066	1		1.15294	1		0.896473	1		1.12797	1		0.687127	1		0.983384	1
iVSSNDVGHDEYSTQSLVk	5	A0A452ENG9	N-Term(TMT6plex); K19(TMT6plex)	5.495e-09	53.63	0.000145226	3	2536.34	2.92704	0	0.94513	5	26.5198	1.10878	5	36.0825	1.0057	5	5.95568	0.925341	5	6.43349	1.02058	5	2.94333	1.08723	5	9.20918
iNVYYNEATGNk	13	A0A452FIJ2	N-Term(TMT6plex); K12(TMT6plex)	1.097e-05	53.62	0.000137957	3	1844	0.392429	0	1.14429	13	13.9915	1.05458	13	12.4503	1.04569	13	9.00542	0.979555	13	8.38008	0.921707	13	12.5686	0.957194	13	4.02636
sETITEEELVGLMNk	4	A0A452DR39	N-Term(TMT6plex); K15(TMT6plex)	3.195e-07	53.62	0.000133177	3	2151.16	1.11871	0	1.0962	4	9.81836	0.897089	4	4.44036	0.9553	4	6.51645	0.860106	4	9.05911	1.08217	4	9.21684	1.10973	4	8.36753
dAGQISGLNVLR	4	A0A452FBM2	N-Term(TMT6plex)	1.765e-07	53.62	0.000145344	2	1471.84	0.492103	0	1.00074	4	2.5884	1.12015	4	8.65575	1.01272	4	5.7471	1.09494	4	8.46	0.898934	4	19.4822	0.983804	4	9.77971
sELEQLRQEAEQLR	1	A0A452DNL3;A0A452E6C1	N-Term(Acetyl)	2.502e-06	53.62	8.06016e-05	2	1770.9	1.15635	1
iPQSHIQQIcETVLTSGEDLAR	3	A0A452ERJ6	N-Term(TMT6plex); C10(Carbamidomethyl)	4.704e-09	53.61	0.000133484	3	2724.44	6.25815	0	1.13899	3	3.6336	1.1463	3	19.0453	1.10056	3	11.841	1.13381	3	4.06968	0.805511	3	3.27788	0.907288	3	13.53
gSEGDGQITAILDQk	5	A0A452DR10	N-Term(TMT6plex); K15(TMT6plex)	5.012e-08	53.58	0.000159187	2	1990.09	1.81789	0	0.868155	5	1.10623	0.998233	5	7.521	0.967911	5	13.7801	0.880483	5	16.0916	1.11273	5	12.7542	1.09575	5	10.7649
aTFSPIVTVEPR	3	A0A452DLJ3	N-Term(TMT6plex)	2.703e-05	53.55	0.000159628	2	1545.89	3.68763	0	1.06595	3	1.74967	0.99383	3	4.21296	0.973562	3	11.883	1.0223	3	0.528026	0.963366	3	5.31784	1.00366	3	0.734997
aSSSISIDESQPTTNIQIR	2	A0A452G6W6	N-Term(TMT6plex)	2.065e-09	53.53	0.000145282	3	2276.2	1.36628	0	1.08132	2	16.3529	0.864613	2	13.1789	0.978571	2	4.91099	0.976895	2	14.5209	1.01538	2	1.96932	1.04887	2	0.299434
aHSSAGQHVAR	7	A0A452EN03	N-Term(TMT6plex)	1.26e-05	53.51	0.000110077	4	1349.72	0.39897	0	1.01463	7	17.4553	1.02037	7	18.0237	0.947064	7	9.44855	0.963278	7	1.75089	1.11245	7	15.64	1.07534	7	9.50769
tTPTGWTLDQcIQTGVDNPGHPFIk	3	A0A452F5T2	N-Term(TMT6plex); C11(Carbamidomethyl); K25(TMT6plex)	1.528e-10	53.51	0.000135034	3	3241.69	4.18195	0	1.17313	3	4.25363	1.09335	3	7.19526	1.02565	3	2.25594	1.11115	3	4.76853	0.775574	3	3.83253	0.907626	3	11.597
mEGcSEEAGLLR	3	A0A452FVS2	N-Term(Acetyl); C4(Carbamidomethyl)	0.0002043	53.47	4.4978e-06	2	1393.61	-1.06556	0
aNVPNkVIQcFAETGQVQk	3	A0A452G572	N-Term(TMT6plex); K6(TMT6plex); C10(Carbamidomethyl); K19(TMT6plex)	3.563e-08	53.45	0.000175546	4	2818.58	-1.47019	1	0.827614	3	3.25772	1.45747	3	3.53262	1.19524	3	1.2502	1.3031	3	5.45916	0.704007	3	7.72186	0.792488	3	3.76396
gADAAASASSLSR	1	A0A452G144	N-Term(TMT6plex)	2.286e-06	53.45	8.33674e-05	2	1392.73	-0.370955	0	0.993495	1		0.987549	1		0.734833	1		1.15885	1		1.15316	1		0.993974	1
aDDLDFETGDAGASATFPMQcSALRk	1	A0A452G2G2	N-Term(Acetyl); C21(Carbamidomethyl); K26(TMT6plex)	7.651e-11	53.45	2.05594e-05	3	3045.42	2.45522	1	0.792131	1		1.18165	1		1.04058	1		1.25618	1		0.921422	1		0.927263	1
aTDcVGHDVATLLR	6	A0A452DLT7	N-Term(TMT6plex); C4(Carbamidomethyl)	6.314e-07	53.44	0.000101676	3	1756.92	-1.20817	0	0.874732	6	3.84046	0.995234	6	3.49143	1.02026	6	2.78804	0.956024	6	4.11207	1.14769	6	4.37772	1.01088	6	5.71271
tIAQGSLSNPDVQAAk	7	A0A452EWL1	N-Term(TMT6plex); K16(TMT6plex)	1.436e-07	53.44	0.00014153	3	2058.16	-0.343334	0	1.10889	7	4.06112	1.14182	7	7.34494	1.00429	7	4.37874	1.03342	7	3.95319	0.825216	7	10.4142	0.895152	7	11.5819
yASIcQQNGIVPIVEPEILPDGDHDLkR	5	A0A452EH63;A0A452DZ43	N-Term(TMT6plex); C5(Carbamidomethyl); K27(TMT6plex)	1.859e-08	53.44	0.000134284	4	3634.91	-6.82795	1
aTENDIYNFFSPLNPVR	1	A0A452DT07;A0A452FIF7	N-Term(TMT6plex)	1.081e-06	53.44	0.000101223	3	2226.14	0.408153	0
vLSQQAAAVVk	1	A0A452EVD8	N-Term(TMT6plex); K11(TMT6plex)	4.326e-05	53.43	9.64626e-05	3	1571.99	0.390966	0	1.04522	1		1.2161	1		1.03634	1		1.17341	1		0.773687	1		0.859401	1
gQGPDVDVNLPk	4	A0A452EQJ4;A0A452EQ10	N-Term(TMT6plex); K12(TMT6plex)	4.656e-05	53.42	0.000142184	2	1696.97	2.41701	0
aSGLGEGDSEVFPTQQVVR	2	A0A452G1J9	N-Term(TMT6plex)	1.955e-09	53.42	0.000102372	3	2205.13	-0.779727	0	0.915995	2	19.5551	0.888826	2	4.88106	0.990975	2	10.2038	0.847286	2	5.26931	1.27544	2	21.1881	1.05999	2	3.62428
eVPIVQTETk	12	A0A452E304	N-Term(TMT6plex); K10(TMT6plex)	2.888e-06	53.4	0.000169351	2	1601.95	1.35184	0	0.851684	12	3.16625	1.11513	12	4.91945	1.02795	12	8.32665	1.06037	12	12.501	0.965772	12	11.3474	0.992634	12	5.91006
qLQEETPVGGPR	2	A0A452FEX6	N-Term(TMT6plex)	2.929e-07	53.4	0.0001193	2	1539.84	1.92211	0	1.00047	2	6.62607	1.09106	2	1.7014	0.892241	2	14.6991	1.076	2	12.79	1.01915	2	23.7347	0.957514	2	8.34739
qLAAEEER	1	A0A452FMX3	N-Term(TMT6plex)	0.00377	53.39	9.41482e-05	2	1174.63	0.147522	0	0.825138	1		1.14685	1		1.08324	1		1.20781	1		0.831591	1		1.00975	1
aAAAATAASk	1	A0A452FUH1	N-Term(TMT6plex); K10(TMT6plex)	1.228e-06	53.39	0.000206164	2	1290.78	0.394198	0	1.06055	1		1.18663	1		1.0779	1		0.987569	1		0.788141	1		0.989134	1
tVTNAEGHTETTk	1	A0A452F4L3	N-Term(TMT6plex); K13(TMT6plex)	8.62e-07	53.38	0.000122147	3	1846.99	-1.71962	0	0.840894	1		0.701504	1		1.40857	1		0.679138	1		1.2001	1		1.13479	1
gNELELENTPGESLSk	2	A0A452FCC7	N-Term(TMT6plex); K16(TMT6plex)	7.243e-05	53.38	0.0001373	3	2175.16	2.31973	0	1.14273	2	27.6707	0.653468	2	53.3978	0.904229	2	25.8909	0.68726	2	12.8233	1.28489	2	8.73261	1.15951	2	6.79776
vEAFcATWk	4	A0A452FX97	N-Term(Acetyl); C5(Carbamidomethyl); K9(TMT6plex)	0.004631	53.32	7.10019e-05	2	1382.7	0.556561	0	0.731582	4	10.2921	0.930575	4	5.69374	1.3595	4	11.2096	1.28498	4	10.0088	1.06709	4	5.26616	0.719872	4	30.0176
tAAYVNAIEk	11	A0A452DLE1	N-Term(TMT6plex); K10(TMT6plex)	4.822e-07	53.31	0.000169397	2	1537.9	0.502355	0	1.11897	11	8.21635	1.12719	11	9.31961	1.04127	11	3.45627	1.1415	11	12.1044	0.852469	11	10.874	0.874457	11	18.3664
qLSAQGQMTQLcELINk	1	A0A452E9Q9	N-Term(TMT6plex); C12(Carbamidomethyl); K17(TMT6plex)	1.075e-07	53.31	0.000159131	3	2420.31	3.6711	0	1.16103	1		1.37835	1		1.05563	1		1.10999	1		0.653153	1		0.786849	1
vEQQPSHLDSPLk	2	A0A452F4F3	N-Term(TMT6plex); K13(TMT6plex)	3.166e-07	53.3	0.00016324	3	1936.09	2.22376	0	0.998028	2	6.49148	0.99173	2	6.80149	0.964724	2	6.30253	1.07354	2	13.9729	1.00902	2	0.457478	0.985749	2	6.81711
aAEDEEVPAFFk	2	A0A452G9S2	N-Term(TMT6plex); K12(TMT6plex)	8.581e-05	53.3	0.000130966	2	1810.96	-0.808405	0	1.00313	2	9.28508	1.08787	2	4.42084	1.27152	2	6.05938	0.90976	2	5.71363	1.05407	2	12.454	0.737291	2	16.1397
kDLYANTVLSGGTTmYPGIADR	1	A0A452EGB1;A0A452G8J3	N-Term(TMT6plex); K1(TMT6plex); M15(Oxidation)	5.608e-06	53.27	0.000158013	4	2817.49	0.671273	1
tAESGAQSATLPLEGVDISPk	3	A0A452E290	N-Term(TMT6plex); K21(TMT6plex)	2.462e-09	53.26	0.000174899	3	2529.38	1.25299	0	1.27991	3	5.01208	0.890284	3	10.4253	0.973454	3	1.66799	0.850728	3	1.15695	0.982452	3	1.05349	1.0179	3	5.72072
dLNAAEALQR	2	A0A452G4G3	N-Term(TMT6plex)	5.877e-06	53.25	0.000128461	2	1329.73	0.287565	0	0.836873	2	0.622421	0.971382	2	0.0444069	0.873295	2	7.84	1.14155	2	15.339	1.13071	2	9.96058	1.07324	2	1.05936
lTQAQTFDYSEIPNFPk	1	A0A452E3Q3	N-Term(TMT6plex); K17(TMT6plex)	6.482e-08	53.23	0.000149493	3	2457.31	0.0783715	0	0.791684	1		2.07057	1		0.716602	1		1.25715	1		0.801986	1		0.753119	1
sAAETVTk	7	A0A452E0C3	N-Term(TMT6plex); K8(TMT6plex)	0.0004393	53.22	0.000159604	2	1264.75	0.341002	0	1.00322	7	11.2129	1.14939	7	4.1584	1.01445	7	4.95535	1.19328	7	8.16166	0.869687	7	26.3864	0.85424	7	14.683
iTYVPIAGGTPSAVTVDGTk	1	A0A452FGG8	N-Term(TMT6plex); K20(TMT6plex)	1.617e-08	53.22	0.000174374	3	2405.36	-3.77602	0	1.04105	1		1.21776	1		1.02911	1		1.09745	1		0.761207	1		0.955416	1
iMNTFSVMPSPk	9	A0A452G3J7;A0A452FIJ2;A0A452G1A9	N-Term(TMT6plex); K12(TMT6plex)	4.66e-07	53.21	0.000151616	2	1810	-1.82938	0
aSVGQVESDLk	2	A0A452FAH1	N-Term(TMT6plex); K11(TMT6plex)	2.021e-07	53.21	0.000189818	2	1590.91	1.43311	0	0.940421	2	2.08148	0.851993	2	9.78219	1.11747	2	3.0781	0.972114	2	2.79539	1.05847	2	4.65144	1.05341	2	2.1419
sDPSIVLLLQcDIQk	2	A0A452DTK2	N-Term(TMT6plex); C11(Carbamidomethyl); K15(TMT6plex)	6.064e-07	53.17	0.000178321	3	2187.24	-1.55513	0	0.96151	2	1.08252	1.13478	2	12.1461	0.97755	2	2.37591	1.04961	2	0.441226	0.937224	2	15.9278	1.01105	2	2.48613
aQEGPGQAEPPAAAAEER	2	A0A452E5R9	N-Term(TMT6plex)	1.034e-08	53.16	5.91747e-05	3	2007.99	0.222262	0	1.00158	2	24.9999	0.627719	2	20.6643	1.05005	2	6.86733	0.872881	2	19.9723	1.24277	2	7.94919	1.0891	2	1.36246
aAEAAINILk	3	A0A452EQR5	N-Term(TMT6plex); K10(TMT6plex)	3.722e-06	53.15	0.00010216	2	1471.93	0.302507	0	0.97817	3	1.83956	1.11773	3	6.40097	1.04237	3	3.67885	1.06349	3	9.47441	0.883106	3	0.478071	0.997256	3	1.32084
tAVDSLVAYSVk	1	A0A452FAH1	N-Term(TMT6plex); K12(TMT6plex)	1.313e-06	53.15	0.00016825	2	1711	-2.17383	0	1.00308	1		1.09616	1		1.08225	1		1.12795	1		0.841989	1		0.91915	1
tIQEADQDGDSAISFTEFVk	1	A0A452FN53	N-Term(TMT6plex); K20(TMT6plex)	4.031e-07	53.15	0.000113296	3	2659.35	0.260617	0	1.41582	1		0.665795	1		0.980871	1		0.693177	1		1.03921	1		1.08354	1
sMVDDTYQcLTAVAGTPR	5	A0A452G7Y3	N-Term(TMT6plex); C9(Carbamidomethyl)	8.272e-09	53.13	5.47208e-05	3	2214.07	-0.951259	0	1.02788	5	11.8383	1.18086	5	17.9492	1.02385	5	6.53836	1.03221	5	9.91003	0.814167	5	30.45	0.840308	5	14.3815
eLPTAFDYVEFTR	6	A0A452EHE9;A0A452EHD5	N-Term(TMT6plex)	4.018e-08	53.12	9.36055e-05	2	1816.93	-0.745053	0
gDEELDSLIk	1	A0A452FTQ5	N-Term(TMT6plex); K10(TMT6plex)	1.88e-06	53.1	0.000181708	2	1576.88	0.455057	0	1.17082	1		0.507897	1		0.999837	1		0.654693	1		1.37438	1		1.14485	1
vNLQGDIVDR	3	A0A452FVR7;A0A452FVE7	N-Term(TMT6plex)	9.729e-06	53.08	0.000150318	2	1357.76	-0.564346	0
eLAGGDFTSADVSR	1	A0A452DXM8	N-Term(TMT6plex)	7.22e-08	53.08	7.01156e-05	3	1653.83	0.514793	0	0.901727	1		0.827672	1		0.889175	1		1.01795	1		1.19983	1		1.14572	1
lQINAQNcVHck	1	A0A452FRH5	N-Term(TMT6plex); C8(Carbamidomethyl); C11(Carbamidomethyl); K12(TMT6plex)	3.055e-07	53.07	0.000151404	3	1943.03	-1.52667	0	1.05938	1		1.18382	1		0.985376	1		1.08741	1		0.980012	1		0.794323	1
dQDLEPGAPSMGAk	2	A0A452FIF9	N-Term(TMT6plex); K14(TMT6plex)	5.216e-05	53.05	0.000106522	3	1873.97	-0.75908	0	0.972556	2	3.52318	1.01216	2	3.35951	1.0412	2	9.51657	0.973351	2	0.260811	1.01002	2	8.5065	1.02758	2	2.01556
yIAPTVLTDVDPDTk	4	A0A452GBL0	N-Term(TMT6plex); K15(TMT6plex)	1.579e-06	53.04	0.000197395	3	2106.17	-0.332651	0	1.18143	4	14.8961	0.856863	4	29.2601	0.951758	4	16.6751	0.840919	4	5.73203	0.995596	4	25.0128	1.04583	4	22.5281
aGAGSATLSmAYAGAR	2	A0A452FXX0	N-Term(TMT6plex); M10(Oxidation)	2.552e-06	53.04	8.86417e-05	3	1699.87	3.47771	0	1.00001	2	6.60003	1.08852	2	0.053653	0.975633	2	4.35837	1.24907	2	6.211	0.844394	2	14.8327	0.900698	2	7.1465
vTQDSLAQATQLAEER	2	A0A452FWK6	N-Term(TMT6plex)	6.371e-08	53.04	0.000112726	3	1989.04	-0.866842	0	0.825303	2	21.6854	1.01512	2	40.885	0.958299	2	0.320031	0.752128	2	10.1728	1.20979	2	13.9027	1.24003	2	13.1735
vDLVDESGYVPGYk	4	A0A452EEM2	N-Term(TMT6plex); K14(TMT6plex)	1.318e-06	53.03	0.00016052	3	1999.07	-2.04249	0	1.23573	4	4.17893	1.03451	4	4.03697	0.89427	4	5.31117	0.873101	4	4.37475	0.889364	4	4.32923	1.14693	4	2.23412
sIELESVR	6	A0A452FBM4	N-Term(TMT6plex)	0.000389	53.02	0.000163884	2	1161.67	0.891365	0	1.3453	6	3.29948	1.10279	6	6.85384	0.775623	6	9.32989	1.02369	6	15.0582	0.965257	6	1.14285	0.877644	6	1.57012
vMETGVIDPEIQR	3	A0A452FKN7	N-Term(TMT6plex)	0.0001311	53.02	0.000144677	2	1715.92	0.60889	0	0.894302	3	26.284	1.02456	2	1.07589	0.749408	3	18.7582	1.01786	3	13.6209	1.17669	3	37.8801	1.23234	3	7.59952
dGIVLGADTR	2	A0A452ET01	N-Term(TMT6plex)	0.0003628	53	0.000177921	2	1245.7	-0.957826	0	1.10225	2	6.14518	0.876502	2	4.90621	1.06906	2	3.92906	0.91865	2	2.47677	0.975206	2	9.07941	1.03918	2	4.45722
hMALDmGNEIDTQNR	7	A0A452FD97	N-Term(TMT6plex); M6(Oxidation)	1.399e-06	53	2.35558e-05	3	1989.93	-0.136413	0	0.889126	7	12.2582	0.962001	7	8.42304	0.944606	7	4.43197	1.226	7	25.8011	0.774826	7	19.7723	1.27054	7	16.6241
lEVERDNLAQDLGTLR	10	A0A452FV03	N-Term(TMT6plex)	1.648e-06	52.97	0.000208425	2	2071.14	2.46373	1	0.926436	10	3.85692	1.12665	10	5.18411	0.995353	10	1.13328	1.14584	10	6.32477	0.974194	10	6.43655	0.906353	10	4.75654
aAVQAALADDFDTVR	2	A0A452F5K7	N-Term(TMT6plex)	1.467e-07	52.96	0.000157564	2	1791.94	-0.566205	0	0.919334	2	2.14015	0.879154	2	1.53308	0.942698	2	2.98031	0.847352	2	4.06506	1.17097	2	3.60546	1.23426	2	0.343589
vLAVNQENEQLMEDYEk	1	A0A452ESF6	N-Term(TMT6plex); K17(TMT6plex)	1.527e-07	52.94	0.000128564	3	2510.28	-1.2476	0	1.16192	1		0.873431	1		0.914256	1		0.821999	1		1.19899	1		1.00027	1
dAPVEAADQL	1	A0A452FEI1	N-Term(TMT6plex)	0.0004069	52.93	6.49397e-05	2	1257.65	-0.162224	0	1.60879	1		0.846049	1		0.556823	1		0.49716	1		1.51497	1		0.875571	1
aQIQEQNPSIEAVYYNk	3	A0A452DUX2	N-Term(TMT6plex); K17(TMT6plex)	3.919e-07	52.93	0.000146687	3	2453.31	0.272474	0	0.898923	3	3.35203	0.973693	3	1.60173	1.2596	3	10.1936	0.878939	3	3.19503	0.987626	3	1.62988	1.02277	3	6.75499
aLVELLQEk	4	A0A452F6Y7	N-Term(TMT6plex); K9(TMT6plex)	1.6e-05	52.88	0.000116957	2	1500.94	0.994502	0	0.954631	4	2.06424	1.02083	4	4.97215	1.03616	4	6.99485	0.896159	4	7.55769	1.08638	4	20.5929	0.989266	4	6.52253
qLIcDPSYVk	3	A0A452G724	N-Term(TMT6plex); C4(Carbamidomethyl); K10(TMT6plex)	3.536e-05	52.87	0.000178938	2	1680.94	-0.749153	0	0.916897	3	1.03414	1.03195	3	1.38048	1.03279	3	4.51556	0.901993	3	4.0838	1.15714	3	8.16	1.01126	3	0.380812
iINNTENLVR	3	A0A452FTN4	N-Term(TMT6plex)	6.486e-07	52.86	0.000154247	2	1414.82	-0.267673	0	1.02535	3	1.59815	0.983194	3	2.58363	0.952934	3	8.57186	1.01355	3	1.03366	0.969745	3	6.2329	1.01079	3	1.00402
gcDVVVIPAGVPR	5	A0A452FXX0	N-Term(TMT6plex); C2(Carbamidomethyl)	5.474e-06	52.86	0.000166152	2	1567.88	-0.381121	0	0.961718	5	11.5474	0.912732	5	10.9967	1.02683	5	8.28794	0.750372	5	6.46777	1.25451	5	11.7146	0.992957	5	6.0363
aSALEQFVNSVR	3	A0A452E9Q9	N-Term(Acetyl)	0.0001418	52.86	9.05812e-05	2	1362.7	1.39891	0
nAVEEYVYEMR	4	A0A452DZT8	N-Term(TMT6plex)	9.968e-07	52.84	3.92597e-05	2	1631.8	0.913297	0	1.02465	4	3.41379	1.21511	4	15.4736	1.02275	4	7.26522	1.19237	3	3.64102	0.98023	4	25.4354	0.938397	4	17.0607
dSAIQQQVANLQMk	3	A0A452FYL3	N-Term(TMT6plex); K14(TMT6plex)	4.911e-08	52.81	0.000182998	3	2032.13	0.474913	0	1.01629	3	6.63695	1.11024	3	7.60801	1.02707	3	6.22013	1.09199	3	0.72612	0.890439	3	14.4549	0.926717	3	5.56085
aGLLTEQAPGDTLTAVESk	1	A0A452EHD9	N-Term(TMT6plex); K19(TMT6plex)	7.93e-07	52.8	0.000189455	3	2359.31	-0.727477	0	0.938181	1		0.989975	1		0.963122	1		1.00128	1		1.06743	1		1.07397	1
sLQSLLGPSSk	1	A0A452E3X7	N-Term(TMT6plex); K11(TMT6plex)	8.728e-06	52.79	0.000166484	3	1574.95	-0.121925	0	1.11663	1		1.10599	1		1.06916	1		1.13601	1		0.763812	1		0.870937	1
aSIGIANESGETPLDIAk	1	A0A452FQK8	N-Term(TMT6plex); K18(TMT6plex)	7.256e-09	52.77	0.000193675	3	2244.25	-1.48279	0	0.994705	1		0.953271	1		1.04363	1		0.986512	1		0.959716	1		1.08167	1
aITNNQYEIV	1	A0A452E4S1	N-Term(TMT6plex)	0.001035	52.77	0.000171745	2	1393.75	-1.75476	0	0.982602	1		0.787392	1		0.966757	1		0.581168	1		0.942034	1		1.68812	1
sGEQPTFLLEcDSSVVDALQR	2	A0A452G4I4	N-Term(TMT6plex); C11(Carbamidomethyl)	1.514e-09	52.77	0.000106746	3	2580.28	-0.0713809	0	1.10132	2	4.70912	0.908936	2	0.618412	0.989355	2	0.986106	0.84523	2	0.0538742	1.05524	2	6.18926	1.0885	2	0.497242
cAVVDVPFGGAk	4	A0A452DLE1	N-Term(TMT6plex); C1(Carbamidomethyl); K12(TMT6plex)	2.065e-06	52.76	0.000166579	2	1677.94	-0.534499	0	1.10823	4	5.49609	1.35434	4	9.63466	1.03573	4	3.52878	1.26781	4	5.79193	0.633527	4	16.7725	0.695844	4	9.88191
qTQVSVLPEGGETPLFk	3	A0A452FI32	N-Term(TMT6plex); K17(TMT6plex)	5.621e-08	52.76	0.000168168	3	2288.29	1.65898	0	1.11028	3	1.53006	1.05751	3	4.87474	0.983038	3	1.14461	1.08837	3	7.6952	0.887781	3	13.7957	0.915781	3	9.18221
iNDDQSEQLVYR	2	A0A452FKR2	N-Term(TMT6plex)	1.171e-05	52.76	9.71932e-05	3	1708.87	0.322726	0	0.998332	2	31.3142	0.9161	2	19.4883	1.01402	2	14.5429	0.907292	2	1.97698	1.15391	2	5.86036	0.976806	2	16.3859
lLADQAEAR	3	A0A452E8Q8	N-Term(TMT6plex)	4.886e-05	52.76	0.00014963	2	1215.69	-0.821871	0	1.01464	3	0.521276	0.886847	3	3.97296	1.03046	3	2.06479	0.927785	3	1.40936	1.0231	3	15.8429	1.09161	3	0.663903
lAGTQPLEVLEAVQR	5	A0A452FJ29	N-Term(TMT6plex)	3.002e-06	52.75	0.000163512	3	1853.07	0.476697	0	0.943217	5	7.24	1.09845	5	26.2946	1.01652	5	11.445	1.09623	5	7.00855	0.99242	5	3.77103	0.919591	5	15.6296
eFADSLGIPFLETSAk	8	A9LM10;A0A452ER34	N-Term(TMT6plex); K16(TMT6plex)	2.044e-07	52.74	0.000184109	3	2183.2	0.368977	0
sAYPGQITSNmFcAGYLEGGkDScQGDSGGPVVcSGk	8	A0A452EML0	N-Term(TMT6plex); M11(Oxidation); C13(Carbamidomethyl); K21(TMT6plex); C24(Carbamidomethyl); C34(Carbamidomethyl); K37(TMT6plex)	4.434e-07	52.74	4.15044e-05	4	4545.14	-0.547472	1	0.777985	7	23.7373	1.89808	7	24.4641	1.17481	7	5.03955	1.16176	7	28.7016	0.913323	6	14.4441	0.634696	6	42.4522
vLALPEPSPAAPTLR	5	A0A452FMX3	N-Term(TMT6plex)	1.614e-05	52.74	0.000176926	2	1761.04	-3.04115	0	1.11971	5	1.44064	1.15049	5	11.1402	1.05038	5	6.58539	1.0965	5	6.5116	0.837963	5	16.5539	0.833379	5	17.3572
rDPSEGEASGR	2	A0A452F6J8	N-Term(TMT6plex)	1.819e-06	52.72	4.62398e-05	3	1389.69	-1.01199	1	0.75526	2	17.5836	0.923446	2	3.63412	0.915503	2	1.42466	0.886159	2	2.12923	1.42944	2	8.17666	1.10785	2	7.35224
eGQEDQGLTk	3	A0A452F421	N-Term(TMT6plex); K10(TMT6plex)	7.095e-07	52.72	0.000143263	2	1562.84	-0.765936	0	0.77447	3	47.4155	0.953072	3	23.5944	0.963224	3	39.8324	0.883128	3	9.57362	0.975	3	15.878	1.52629	3	2.94343
gLGTDEDSLIEIIcSR	4	A0A452DSB1	N-Term(TMT6plex); C14(Carbamidomethyl)	3.198e-07	52.71	0.000146272	3	2007.03	0.197021	0	1.0058	3	11.7086	1.01006	4	10.403	1.01726	4	9.20489	0.882706	4	11.4201	1.06903	4	6.4556	1.28573	4	20.6274
iVLDSDAAEYGGHk	1	A0A452G133	N-Term(TMT6plex); K14(TMT6plex)	3.347e-07	52.7	0.000183128	3	1933.04	-1.54162	0	1.05613	1		1.05467	1		0.944141	1		0.997984	1		0.978147	1		1.01166	1
mYGAHLASIGTPEEQDFINNR	2	A0A452E992	N-Term(TMT6plex)	1.822e-10	52.69	6.91677e-05	3	2592.28	1.77175	0	0.840155	2	10.3948	1.23411	2	13.5229	0.960288	2	10.6942	1.12775	2	28.0836	1.07518	2	13.9138	0.838631	2	32.2112
aAAEAGPQEQR	1	A0A452G1N1	N-Term(TMT6plex)	5.727e-06	52.67	8.89541e-05	2	1356.71	1.69735	0	0.75212	1		0.980973	1		1.06914	1		0.766601	1		1.46435	1		1.01891	1
qScITEQTQYFFDNDSk	3	A0A452FSR3	N-Term(TMT6plex); C3(Carbamidomethyl); K17(TMT6plex)	2.694e-07	52.66	5.12191e-05	3	2569.23	-1.03194	0	1.02145	3	0.513338	1.25211	3	8.8223	0.990996	3	4.10097	1.15765	3	3.22702	0.839126	3	18.5679	0.840341	3	3.25271
dVSELTGFPEMLGGR	2	A0A452F6I8	N-Term(TMT6plex)	1.037e-06	52.66	8.75331e-05	2	1836.93	-4.03425	0	1.03066	2	4.63788	0.9449	2	31.0995	0.852052	2	14.0579	0.988169	2	11.7345	1.04398	2	12.0195	1.10849	2	22.1607
dQTNDQVTIDSALATQk	3	A0A452DQC8	N-Term(TMT6plex); K17(TMT6plex)	2.869e-08	52.66	0.000182112	3	2306.23	1.86511	0	1.14588	3	0.226458	0.791052	3	0.61016	0.96329	3	2.37022	0.9068	3	3.8192	1.1678	3	7.26559	0.956431	3	3.4402
aADAVEDLR	3	A0A452E637	N-Term(TMT6plex)	0.0003584	52.65	0.000100773	2	1188.64	0.116337	0	0.911469	3	11.6553	0.962389	3	25.0305	0.935757	3	2.30219	1.12592	3	2.53184	1.06426	3	0.150226	1.04425	3	12.7982
gSTDNLMDDIER	2	A0A452F2M2	N-Term(TMT6plex)	2.533e-06	52.64	2.66806e-05	2	1594.76	0.159949	0	1.16516	2	16.4843	0.7494	1		1.09561	1		1.03273	2	34.3427	1.21056	2	9.28198	1.38762	2	35.5901
dASVAEAWLLGQEPYLSSR	4	A0A452ENG9	N-Term(TMT6plex)	1.853e-05	52.63	0.000138077	3	2321.2	0.877052	0	1.24152	3	39.077	1.11061	3	4.26197	0.842754	2	19.5733	1.0653	2	23.7046	1.09761	4	32.8708	0.983762	3	0.242726
dNFTAIPEGTNGVEER	3	A0A452F4M6	N-Term(TMT6plex)	0.0001801	52.63	4.74809e-05	3	1977.97	0.148458	0	0.880927	3	4.34854	0.964336	3	13.7293	0.930458	3	25.9238	0.921199	3	2.08843	1.27441	3	1.59475	1.05598	3	5.60668
aHGNSGmVR	5	A0A452DRA9	N-Term(TMT6plex); M7(Oxidation)	8.023e-05	52.6	4.75353e-05	3	1173.6	-0.558659	0	0.937606	5	11.9353	0.829723	5	1.37147	0.968085	5	1.95375	1.04351	5	13.7569	1.0309	5	4.64203	1.08851	5	6.22941
aLAQEDQGAGEVER	2	A0A452G4G3	N-Term(TMT6plex)	1.198e-06	52.59	9.94208e-05	3	1701.86	-0.121975	0	0.837053	2	14.6347	0.841645	2	17.2259	0.89661	2	23.5373	0.805793	2	11.4304	1.50005	2	25.3305	1.06365	2	13.7249
aQLEGHTVQSTLQSEEWFR	4	A0A452DPX3	N-Term(TMT6plex)	2.205e-08	52.59	0.000107132	3	2475.24	-3.86169	0	0.909662	4	0.781975	0.927145	4	10.1157	0.89558	4	8.58998	0.963454	4	9.38616	1.19748	4	9.32283	1.13535	4	2.94467
vVLIGDSGVGk	9	A9LM14	N-Term(TMT6plex); K11(TMT6plex)	2.032e-06	52.59	0.000173229	2	1501.93	-0.401647	0	1.02608	9	7.32822	1.10133	9	6.96345	1.0447	9	2.17028	1.00971	9	3.96632	0.900203	9	5.80156	0.951346	9	3.2142
nDDFVEIAR	1	A0A452DS05	N-Term(TMT6plex)	5.625e-06	52.58	9.52334e-05	2	1307.68	0.945407	0	1.38388	1		1.17125	1		0.816473	1		1.11504	1		0.631541	1		0.926036	1
gSLIVSGk	2	Q06B57	N-Term(TMT6plex); K8(TMT6plex)	0.0002664	52.57	0.000108733	2	1218.78	1.03346	0	0.992496	2	0.69191	0.95632	2	7.00087	1.03742	2	3.9875	1.01594	2	2.48209	1.02235	2	6.42007	0.995409	2	3.65295
mFLSFPTTk	7	C6ZP52;P0CH25;P0CH26	N-Term(TMT6plex); K9(TMT6plex)	0.0004394	52.57	0.000184542	2	1529.88	0.193128	0
aRFEELNADLFR	4	A0A452E495;A0A452EYF6;A0A452EYE8	N-Term(TMT6plex)	7.833e-08	52.56	0.00014448	3	1709.92	0.795938	1
dcGVQLVEEGADTFk	1	A0A452DM81	N-Term(TMT6plex); C2(Carbamidomethyl); K15(TMT6plex)	3.695e-08	52.56	0.00012285	3	2126.08	-0.34437	0	1.02038	1		0.957045	1		0.966496	1		0.845946	1		1.21787	1		1.00651	1
tDPATLTDEEINR	1	A0A452DNI3	N-Term(TMT6plex)	2.702e-06	52.55	0.000100897	3	1703.87	0.0182448	0	0.928541	1		0.803421	1		0.822403	1		0.853215	1		1.34967	1		1.20813	1
lALGDDSPALQEk	5	A0A452FY52	N-Term(TMT6plex); K13(TMT6plex)	3.084e-06	52.54	0.000183314	3	1815.03	0.530922	0	1.19039	5	14.7918	0.840923	5	4.25692	0.954813	5	3.48504	0.910166	5	3.77205	0.990859	5	3.87096	1.0246	5	11.9375
aTVAAFAASEGHSHPR	4	A0A452DP90;A0A452ECM3	N-Term(TMT6plex)	2.735e-06	52.54	0.000113109	4	1837.95	-0.480695	0
aMPEPQDGELk	3	A0A452G3P6	N-Term(TMT6plex); K11(TMT6plex)	0.002429	52.54	0.000171335	2	1672.9	0.810785	0	1.01047	3	0.58928	0.986916	3	0.583698	1.05097	3	1.26321	0.819804	3	2.32195	1.1291	3	4.71137	1.05087	3	7.59164
yLAEVATGEk	9	A0A452G3B3	N-Term(TMT6plex); K10(TMT6plex)	1.804e-06	52.53	0.000162515	2	1538.88	0.0188054	0	1.08023	9	7.60077	0.979169	9	8.45933	0.9908	9	11.068	0.908662	9	7.28136	1.01152	9	13.0336	1.01812	9	4.90859
eADDIVNWLk	3	A0A452G7V5	N-Term(TMT6plex); K10(TMT6plex)	1.64e-06	52.53	0.000208309	2	1660.93	-0.163504	0	0.908705	3	2.15327	1.05301	3	1.2854	1.11347	3	0.801151	1.00828	3	3.64811	0.947656	3	3.52829	1.00069	3	0.0483071
wVVIGDENYGEGSSR	10	A0A452DW73	N-Term(TMT6plex)	1.468e-08	52.53	5.75224e-05	2	1896.93	-0.702924	0	1.05231	10	8.50055	0.975209	10	10.5817	1.02777	10	5.02369	0.995552	10	6.94819	0.992144	10	6.6444	0.967008	10	7.75528
fDDAVVQSDMk	6	A0A452EYF6;A0A452EYE8	N-Term(TMT6plex); K11(TMT6plex)	0.0004414	52.52	0.000154213	3	1712.9	2.1521	0
gEAISQEEQR	1	A0A452DZU5	N-Term(TMT6plex)	0.0003812	52.51	6.53621e-05	2	1375.7	-2.01006	0	1.0586	1		0.70076	1		0.895105	1		0.689158	1		1.39188	1		1.18507	1
gQcDLELINVcNENSLFk	6	A0A452G572	N-Term(TMT6plex); C3(Carbamidomethyl); C11(Carbamidomethyl); K18(TMT6plex)	9.694e-09	52.49	0.000126255	3	2611.32	-1.23048	0	0.83991	6	4.29891	1.10561	6	6.30857	0.986234	6	4.67608	1.07312	6	3.79472	1.20248	6	4.65057	0.907412	6	6.09073
eITALAPSTMk	40	A0A452DQP6;A0A452EGB1;A0A452G8J3	N-Term(TMT6plex); K11(TMT6plex)	0.001177	52.49	0.000256173	3	1619.95	1.01343	0
gVVDSDDLPLNVSR	1	A0A452E1G9	N-Term(TMT6plex)	4.213e-07	52.47	0.000157981	3	1714.92	0.367133	0	0.976686	1		0.843308	1		1.18233	1		0.812065	1		1.27303	1		0.905446	1
fANLNEQAAR	6	A0A452FIN8	N-Term(TMT6plex)	1.478e-06	52.46	0.000136494	2	1362.73	0.128018	0	1.25062	6	8.20743	1.17611	6	12.9417	0.898414	6	16.1367	1.16364	6	3.79813	0.743618	6	3.34706	0.755149	6	7.52918
tVGVEPAADGk	5	A0A452G373	N-Term(TMT6plex); K11(TMT6plex)	2.585e-06	52.46	0.00017225	2	1501.86	-0.634789	0	1.18847	5	4.23459	1.10434	5	8.45608	1.1176	5	1.87222	0.973592	5	7.56174	0.755365	5	2.30722	0.917157	5	2.83334
gAMSTQQIk	2	A0A452ESX0	N-Term(TMT6plex); K9(TMT6plex)	9.498e-06	52.45	0.000189144	2	1421.82	1.50728	0	0.97086	2	4.20194	1.07332	2	5.04257	1.00987	2	4.51503	1.09045	2	1.96568	0.984418	2	0.174539	0.932452	2	1.97816
lFADAEEEQRR	3	A0A452EEX0	N-Term(TMT6plex)	2.6e-06	52.45	9.2723e-05	3	1592.82	-0.332355	1	0.873817	3	14.0364	1.25406	3	6.57668	0.962806	3	2.21131	1.19198	3	1.98362	0.926463	3	3.6059	0.967661	3	13.2223
dVYVDSQDPVSSLQGk	1	A0A452FB70	N-Term(TMT6plex); K16(TMT6plex)	1.476e-06	52.44	0.000197277	3	2195.16	-0.56712	0	0.980493	1		1.0055	1		0.891639	1		0.899698	1		1.19725	1		1.0559	1
iTQYLDAGGIPR	8	A0A452G1X0	N-Term(TMT6plex)	1.247e-08	52.42	0.000219094	2	1532.86	0.310465	0	1.00359	8	17.2223	1.21996	8	17.3444	0.952494	8	5.9681	1.03746	8	27.1371	0.838063	8	32.3266	0.887144	8	11.173
iNVYYNEATGGk	10	A0A452FM11	N-Term(TMT6plex); K12(TMT6plex)	9.549e-08	52.41	0.00017568	2	1786.97	-0.386743	0	1.00398	10	9.2236	1.13307	10	10.0617	0.970162	10	7.02331	1.16709	10	10.3181	0.843817	10	8.39088	0.938802	10	10.3268
eQADFAIEALAk	8	A0A452FAW1;A0A452FDH8	N-Term(TMT6plex); K12(TMT6plex)	1.845e-08	52.4	0.000191046	2	1764	1.23828	0
qQISLATQMVR	5	A0A452F3U3	N-Term(TMT6plex)	5.149e-07	52.4	0.000218955	2	1503.85	1.27529	0	1.04403	5	7.45391	1.21648	5	7.10422	1.05209	5	2.71096	1.15788	5	5.69513	0.810862	5	12.0467	0.890146	5	10.7965
sQVEEELFSVR	3	A0A452FMX3	N-Term(TMT6plex)	2.373e-06	52.39	0.000127177	2	1551.82	-0.367813	0	1.0349	3	4.90729	0.964109	3	10.156	0.979627	3	4.29362	1.01892	3	3.18487	0.954018	3	1.51926	0.991252	3	1.99984
sQDSGIAEmEELPVPHNIR	2	A0A452F6E8	N-Term(TMT6plex); M9(Oxidation)	3.631e-09	52.39	0.000126312	3	2367.18	1.29353	0	1.03581	2	0.470107	0.926366	2	2.33619	0.869178	2	4.33656	0.898665	2	1.27259	1.23496	2	11.7656	1.0278	2	9.56685
mVIPGGIDVHTR	16	A0A452G9S2	N-Term(TMT6plex)	0.0003547	52.38	0.000190194	3	1523.86	0.526434	0	1.02375	16	5.66248	1.05189	16	7.29935	1.00638	16	3.59746	1.12158	16	12.6682	0.88745	16	10.0822	0.96448	16	11.1829
sIVVSPILIPENQR	4	A0A452E7B7	N-Term(TMT6plex)	8.67e-07	52.38	0.000211583	2	1794.07	-0.3124	0	1.00394	4	8.05208	1.3122	4	10.1375	1.09506	4	9.06693	1.29235	4	5.82104	0.65854	4	23.2898	0.836774	4	6.36244
mEGPLSVFGDR	1	A0A452EVX4	N-Term(Acetyl)	0.0008324	52.36	1.48095e-05	2	1249.59	-0.71898	0
qDLADVVQVcEGR	3	A0A452FYL3	N-Term(TMT6plex); C10(Carbamidomethyl)	1.846e-06	52.35	9.28455e-05	2	1717.88	0.535719	0	1.26532	3	17.2417	0.95055	3	20.1309	0.775788	3	12.9362	0.908379	3	10.609	0.971437	3	17.8926	1.03744	3	12.4352
aDGELNVDSLITR	2	A0A452EJ96	N-Term(Acetyl)	0.0001091	52.34	6.27203e-05	2	1444.73	-0.460883	0
qLEESQDSLSEELAk	3	A0A452EBH1	N-Term(TMT6plex); K15(TMT6plex)	1.139e-06	52.33	0.000170174	3	2164.14	0.977241	0	1.23644	3	23.761	0.992171	3	24.5182	0.893692	3	9.25742	1.06496	3	12.1778	0.995058	3	1.7434	0.885093	3	1.46658
yVISAIPPTLTSk	3	A0A452EMC8	N-Term(TMT6plex); K13(TMT6plex)	5.356e-07	52.31	0.000160385	2	1848.13	1.77043	0	1.08827	3	3.01546	0.908508	3	0.308901	1.05581	3	11.2633	1.17907	3	4.77629	0.793927	3	4.19612	0.875627	3	2.93855
vLAGQEYAAk	7	A0A452G1X0	N-Term(TMT6plex); K10(TMT6plex)	1.088e-05	52.29	0.000217489	2	1507.89	-1.30851	0	1.22482	7	8.30594	1.08437	7	14.631	1.01117	7	4.67904	0.883858	7	13.2912	0.794145	7	5.76353	0.96133	7	5.85706
iAPLAEGALPYNLAELQR	1	A0A452DTX3	N-Term(TMT6plex)	3.293e-06	52.29	0.000221621	3	2168.22	-2.84636	0	0.825889	1		1.06446	1		1.0602	1		0.998486	1		1.13247	1		0.99299	1
kADIGVAMGIAGSDVSk	29	A0A452F0I5;A0A452FEU5;A0A452FFE6	N-Term(TMT6plex); K1(TMT6plex); K17(TMT6plex)	2.501e-07	52.27	0.000187661	3	2306.34	1.21789	1
tPVGFIGVGNMGNPMAk	1	A0A452E7T3	N-Term(TMT6plex); K17(TMT6plex)	1.955e-06	52.27	0.00020367	3	2148.17	-1.15077	0	1.12332	1		1.13601	1		1.08969	1		1.14738	1		0.712167	1		0.86395	1
sGQADLAAIYYER	3	A0A452DPG8	N-Term(TMT6plex)	3.816e-07	52.27	0.000126293	2	1685.87	0.514688	0	0.975217	3	19.8753	1.1278	3	11.3163	0.914424	3	8.32506	0.986459	3	11.1702	0.988451	3	0.26112	0.888689	3	17.0398
dGNGYISAAELR	1	A0A452E734	N-Term(TMT6plex)	4.225e-07	52.26	0.000133716	2	1494.78	0.345867	0	1.02994	1		0.956911	1		0.895305	1		1.04858	1		1.09732	1		0.985532	1
dQGSYTcVASTELDQDLAk	3	A0A452E8N5	N-Term(TMT6plex); C7(Carbamidomethyl); K19(TMT6plex)	2.292e-07	52.26	8.26066e-05	3	2559.27	0.134273	0	1.26972	3	12.7631	0.725839	3	1.17598	0.864819	3	2.73349	0.971162	3	1.45121	1.05856	3	20.1198	1.09421	3	3.71124
yVEcSALTQR	4	A0A452EIX9	N-Term(TMT6plex); C4(Carbamidomethyl)	4.927e-06	52.25	8.96472e-05	2	1455.74	-0.993755	0	0.905789	4	6.66986	1.07242	4	19.9218	0.896372	4	2.05974	1.26851	4	7.60477	0.968722	4	13.1187	0.969482	4	6.86539
aSVSTHENQEk	1	A0A452EW58	N-Term(Acetyl); K11(TMT6plex)	0.0004805	52.25	5.18226e-05	2	1500.74	-2.85702	0	0.878524	1		0.747991	1		0.700077	1		0.792794	1		1.52405	1		1.30186	1
tVAIETQPAQGDGDAVAR	4	A0A452FUV2	N-Term(TMT6plex)	5.926e-06	52.25	0.000127174	3	2028.06	-0.456317	0	0.988508	4	7.19364	0.857603	4	6.85228	1.03214	4	11.3821	0.781425	4	14.963	1.20973	4	21.545	1.02146	4	15.9021
kIIEDcSNSEETVk	1	A0A452FL98	N-Term(TMT6plex); K1(TMT6plex); C6(Carbamidomethyl); K14(TMT6plex)	1.596e-08	52.25	0.000207588	3	2339.28	0.789675	1	0.845072	1		1.19429	1		1.12232	1		1.00585	1		0.982177	1		0.967153	1
sGHDQVVELLLER	2	A0A452F4F3	N-Term(TMT6plex)	0.0002304	52.24	0.000208962	3	1723.96	0.844699	0	0.966507	2	2.87217	0.845067	2	7.37461	0.935704	2	0.76462	0.972211	2	13.0182	1.18912	2	3.45551	1.07003	2	1.56503
vTYMEASAk	4	A0A452FJ48	N-Term(TMT6plex); K9(TMT6plex)	8.988e-06	52.23	0.00017713	2	1457.81	-1.45414	0	1.15441	4	6.4786	1.29092	4	4.37451	1.08419	4	3.35386	0.982529	4	13.9667	0.731755	4	4.67196	0.854886	4	1.86039
vLSIGDGIAR	13	A0A452EN82	N-Term(TMT6plex)	5.292e-05	52.22	0.000169741	2	1229.74	0.0499676	0	1.04173	13	4.68962	1.11413	13	3.80431	1.01675	13	4.34526	1.11237	13	7.65883	0.837719	13	7.33661	0.942562	13	4.97819
aAQLDGLEAR	2	A0A452ER57	N-Term(TMT6plex)	7.682e-05	52.22	0.00014485	2	1272.71	-0.294185	0	0.987963	2	8.76079	0.91631	2	2.80389	1.01276	2	4.93982	0.900712	2	1.05641	1.11408	2	4.23912	1.07032	2	6.34382
sLSEFGLIQEk	2	A0A452FFQ6	N-Term(TMT6plex); K11(TMT6plex)	1.87e-07	52.2	0.000216921	2	1708.99	0.403813	0	1.03706	2	9.85333	0.974113	2	9.22484	1.1385	2	2.14871	1.03343	2	3.34592	0.856777	2	13.6886	0.980071	2	4.6292
gSGQVVAQQR	6	A0A452G9S2	N-Term(TMT6plex)	3.075e-07	52.19	0.000148873	2	1258.71	0.312605	0	0.819174	6	9.95134	1.17368	6	17.6381	1.01409	6	5.32505	1.04194	6	10.1494	0.947636	6	13.8161	0.94102	6	9.8855
iMNTFSVVPSPk	7	A0A452G940;A0A452FCZ5;A0A452G3S8;A0A452FM11	N-Term(TMT6plex); K12(TMT6plex)	5.107e-08	52.18	0.000229727	2	1778.03	-0.264034	0
tLSDPELFNEWTGNVk	2	A0A452FY52	N-Term(TMT6plex); K16(TMT6plex)	3.406e-08	52.17	0.000212358	3	2308.23	1.09024	0	1.18593	2	8.30063	1.05345	2	22.8074	1.09041	2	1.85244	0.968477	2	4.42383	0.811073	2	24.354	0.903423	2	10.7036
eLHLSDNPLGDAGLR	4	A0A452ERC8	N-Term(TMT6plex)	2.206e-07	52.16	0.000170278	3	1835.98	-2.23601	0	0.988738	4	10.4595	0.980882	4	5.38872	1.02475	4	8.31383	0.978809	4	9.67655	1.09896	4	12.5782	1.04462	4	8.16825
vSLEEIYSGcTk	2	A0A452FT60;A0A452ES57	N-Term(TMT6plex); C10(Carbamidomethyl); K12(TMT6plex)	1.282e-07	52.15	0.000187433	2	1843.99	-0.0124042	0
sLLVIPNTLAVNAAQDSTDLVAk	1	A0A452EVX4	N-Term(TMT6plex); K23(TMT6plex)	4.191e-05	52.15	0.000127088	3	2811.63	0.640159	0	1.0739	1		1.30141	1		1.20488	1		1.03503	1		0.75054	1		0.769139	1
gVQVETISPGDGR	1	A0A452DYZ1	N-Term(Acetyl)	0.002877	52.13	5.57239e-05	2	1356.67	-0.805127	0
iVYGHLDDPANQEIER	4	A0A452DW73	N-Term(TMT6plex)	9.048e-07	52.13	0.000145739	3	2098.08	1.26618	0	0.931784	4	1.72641	1.01596	4	4.07357	1.0188	4	8.03208	1.02301	4	14.5337	1.04118	4	11.4007	0.980848	4	6.81147
aQGMPEGGGALAEGFQVR	1	A0A0A0U925	N-Term(TMT6plex)	4.194e-09	52.12	0.00011999	3	2004.02	-0.527392	0	0.801739	1		0.771049	1		0.82458	1		0.83174	1		1.49568	1		1.24244	1
vAAAESMPLLLEcAR	3	A0A452F3M1	N-Term(TMT6plex); C13(Carbamidomethyl)	1.331e-06	52.12	0.000176457	3	1859.99	0.756522	0	0.915362	3	7.93634	0.919622	3	7.22858	1.07957	3	9.8734	1.02279	3	11.748	1.09196	3	15.0139	0.922104	3	5.37457
aLELDSNNEk	2	A0A452E290	N-Term(TMT6plex); K10(TMT6plex)	3.497e-06	52.12	0.000214203	2	1590.88	0.980957	0	1.09894	2	5.38814	0.79664	2	7.4684	1.03	2	2.92532	0.849062	2	2.48159	1.09796	2	6.07891	1.08108	2	3.08338
sAIDYSEGALLEAR	2	A0A452F5K7	N-Term(TMT6plex)	4.524e-07	52.12	0.000158964	2	1723.91	0.399552	0	0.974221	2	3.988	0.949369	2	1.7606	1.0234	2	0.51225	0.867049	2	8.77866	1.16636	2	3.45062	1.03595	2	1.37628
gFGVDHSQVAEQSAGVLQLR	1	A0A452DYS7	N-Term(TMT6plex)	3.48e-07	52.1	0.000194227	3	2327.23	1.54808	0	1.10688	1		1.11358	1		1.02483	1		1.07583	1		0.777449	1		0.963015	1
qEYDEAGPSIVHR	1	A0A452DQP6	N-Term(TMT6plex)	4.882e-06	52.07	0.000105858	3	1729.87	0.545658	0	0.899976	1		0.818956	1		0.786267	1		0.667765	1		1.53411	1		1.26102	1
aALEALGScLNNk	1	A0A452DPN1	N-Term(TMT6plex); C9(Carbamidomethyl); K13(TMT6plex)	9.707e-06	52.07	0.000216994	3	1819.01	-1.07021	0	1.16358	1		0.950854	1		0.907841	1		1.05327	1		0.921461	1		1.00131	1
ePVVLALAEk	4	A0A452DRZ8	N-Term(TMT6plex); K10(TMT6plex)	8.48e-06	52.05	0.000104476	2	1526.96	-0.00468538	0	1.07936	4	3.2602	0.847607	4	4.31055	0.963883	4	4.03205	0.883259	4	4.3828	1.13562	4	4.01219	1.0577	4	0.0827136
gGHFAAFEEPELLAQDIR	1	A0A452F2I2	N-Term(TMT6plex)	9.858e-09	52.05	0.000152191	3	2229.15	-0.306402	0	0.740556	1		0.79529	1		1.00412	1		0.718796	1		1.52476	1		1.20411	1
qGLLPLTFADPADYNk	4	A0A452DW73	N-Term(TMT6plex); K16(TMT6plex)	1.561e-08	52.01	0.000224419	3	2221.23	-0.00109701	0	1.23009	4	2.9677	0.943295	4	7.10472	1.04784	4	2.5043	0.928939	4	9.48634	0.861716	4	6.43343	0.966033	4	1.33988
nIVEAAAVR	2	A0A452ELE6	N-Term(TMT6plex)	0.000116	51.99	0.000174546	2	1171.7	0.573254	0	1.07821	2	3.62987	0.971275	2	3.05593	1.02622	2	2.27056	1.06756	2	3.37003	0.909279	2	9.15248	0.964124	2	0.249271
lAEIHGVPR	5	A0A452DKV2	N-Term(TMT6plex)	9.038e-05	51.98	0.000278903	3	1220.73	-0.947049	0	1.10882	5	4.24444	1.14104	5	4.53274	1.05967	5	3.07342	0.865331	5	5.88719	1.00271	5	3.48277	0.890744	5	5.52585
sEIDLVQIk	5	A0A452DK40	N-Term(TMT6plex); K9(TMT6plex)	8.713e-05	51.97	0.00019187	2	1502.92	0.741573	0	1.08064	5	0.887766	0.933759	5	4.33196	0.960512	5	5.64321	0.965196	5	6.22153	1.00509	5	6.00064	1.06529	5	3.38959
eDAIAFAEk	5	A0A452G117	N-Term(TMT6plex); K9(TMT6plex)	1.309e-05	51.97	0.000211565	2	1451.81	0.131997	0	1.25076	5	2.37206	0.846122	5	11.9377	0.999941	5	7.47557	0.721013	5	14.4652	1.10555	5	7.85566	1.05046	5	4.5216
nADPLLISLk	2	A0A452FNA0	N-Term(TMT6plex); K10(TMT6plex)	2.434e-06	51.95	0.000158928	2	1541.97	1.4828	0	1.08635	2	2.64026	1.27394	2	8.19093	1.0093	2	8.25363	1.36907	2	3.79206	0.62555	2	28.4686	0.742355	2	7.68619
vcENIPIVLcGNk	3	A0A452DT65	N-Term(TMT6plex); C2(Carbamidomethyl); C10(Carbamidomethyl); K13(TMT6plex)	7.962e-07	51.94	0.000226146	2	1974.09	0.0563164	0	1.09837	3	2.9792	0.988023	3	6.292	0.972913	3	4.60402	0.977152	3	3.79199	1.10776	3	0.62801	0.884003	3	3.22844
sALDVASEQR	2	A0A452E4I8	N-Term(TMT6plex)	1.596e-06	51.94	0.000129546	2	1304.69	-6.23806	0	1.03424	2	0.0311098	0.94102	2	5.59268	0.952382	2	1.562	1.02707	2	2.66799	1.03463	2	0.811817	1.01914	2	3.91453
tNADTDGMVk	4	A0A452FWD9	N-Term(TMT6plex); K10(TMT6plex)	1.446e-05	51.94	0.000151297	2	1509.8	0.412303	0	1.28188	4	3.66927	1.09085	4	8.78403	0.957101	4	5.19291	1.15565	4	1.74956	0.679573	4	8.05077	0.798004	4	5.97927
aVTEQGHELSNEER	8	A0A452ETA1	N-Term(TMT6plex)	0.001677	51.92	7.71225e-05	3	1827.9	-0.448723	0	0.877794	8	23.357	0.939757	8	9.82248	0.963005	7	3.97552	0.932362	8	11.3654	1.22167	8	29.2753	1.03566	8	7.21845
nAITQEFGPVPDTAR	4	A0A452DW73	N-Term(TMT6plex)	1.602e-07	51.92	0.000180595	3	1844.97	0.209243	0	0.969915	4	15.5556	1.0179	4	5.34611	0.90616	4	8.14048	0.943485	4	4.58868	1.08971	4	12.8562	1.07531	4	13.6973
nVDLLSDMVQEHDEPILk	5	A0A452F0D4	N-Term(TMT6plex); K18(TMT6plex)	2.978e-10	51.92	0.000189593	3	2553.37	0.953897	0	1.07692	5	6.08773	1.07296	5	17.3051	0.986626	5	3.93276	1.14555	5	21.8247	0.835595	5	20.7928	0.887829	5	16.304
eQGPTGQEPSPGFLEQk	3	A0A452EDW0	N-Term(TMT6plex); K17(TMT6plex)	3.001e-06	51.92	0.000178024	3	2287.2	-0.408428	0	1.07378	3	1.5483	0.907614	3	19.5083	1.08807	3	0.0219917	0.881382	3	2.16042	0.909352	3	11.0691	1.0553	3	11.6986
aLDGPEQMELEEGk	3	A0A452FDS2	N-Term(Acetyl); K14(TMT6plex)	0.0001506	51.91	6.37728e-05	3	1816.88	0.533555	0	0.989648	3	15.9987	0.628461	3	19.9777	1.00219	3	17.0463	0.981407	3	17.3872	1.50541	3	1.10806	0.974541	3	12.3054
lAVYQAGASEGAER	4	A0A452FL25	N-Term(TMT6plex)	1.41e-05	51.9	0.000141398	2	1650.87	1.17247	0	0.852727	4	25.1424	0.785998	4	41.847	1.00386	4	12.974	0.95755	4	30.9842	1.09365	4	52.7517	1.01233	4	24.9164
vPPSTVEYLk	1	A0A452EVY7	N-Term(TMT6plex); K10(TMT6plex)	0.004553	51.89	0.000218734	2	1590.95	-1.01262	0	1.13467	1		0.924011	1		0.986767	1		0.868139	1		1.01004	1		1.06848	1
fAAYFQQGDmESNGk	2	A0A452EUU0	N-Term(TMT6plex); M10(Oxidation); K15(TMT6plex)	1.301e-06	51.89	7.31271e-05	3	2167.05	-0.800895	0	1.00107	2	6.61683	1.07425	2	5.31989	0.981096	2	7.34763	1.10877	2	1.3073	0.926579	2	2.06927	0.963425	2	4.87361
dGSVQYPVSQPR	3	A0A452F019	N-Term(TMT6plex)	0.0001088	51.89	0.000129105	2	1561.82	-0.889863	0	1.03785	3	42.7773	0.95492	3	15.5155	1.06582	3	8.05646	0.90666	3	1.26068	0.732408	3	14.9595	1.04016	3	1.1971
dSSDQNFDYMFk	3	A0A452DLV6;A0A452DLV5	N-Term(TMT6plex); K12(TMT6plex)	1.667e-08	51.88	4.63774e-05	2	1954.92	-0.899015	0
yGTEPATPVDPTTAIHLR	2	Q06B57;A0A452F5L4	N-Term(TMT6plex)	4.084e-08	51.86	0.000194185	3	2168.15	-2.21048	0
vGLQAQPMHSELVk	5	A0A452F4F3	N-Term(TMT6plex); K14(TMT6plex)	4.35e-08	51.86	0.000218947	3	1995.15	-0.0621602	0	1.12916	5	2.2314	1.03701	5	12.7178	0.9943	5	3.03312	1.14448	5	6.13029	0.818754	5	8.63605	0.901266	5	1.82732
iVGGNAAQLAHFDPR	3	A0A452FD14	N-Term(TMT6plex)	1.981e-06	51.86	0.000244686	3	1794.98	-0.45148	0	0.941313	3	8.55919	1.12285	3	0.175544	1.05734	3	1.09968	1.20366	3	3.8903	0.842407	3	3.06608	0.948317	3	7.54101
gVVVATGDR	10	A0A452FEU5;A0A452FFE6	N-Term(TMT6plex)	0.001234	51.85	0.000266804	2	1102.64	-1.39385	0
yALYDATYETk	12	A0A452ERY2;A0A452FYV6	N-Term(TMT6plex); K11(TMT6plex)	1.29e-06	51.83	0.000199468	2	1795.96	2.09287	0
sMLEVNYPMENGIVR	1	A0A452EL50	N-Term(TMT6plex)	3.188e-06	51.82	0.000115419	2	1981.01	-0.45802	0	0.960857	1		1.1948	1		1.02565	1		1.20645	1		0.953743	1		0.766259	1
gPLPAAPLAAPERQPSWDPSPVSSSVPAPSPPSITADSLSk	3	A0A452DU29	N-Term(TMT6plex); K41(TMT6plex)	2.115e-10	51.82	0.000147315	4	4520.41	0.230287	1	0.824452	3	6.65798	1.58001	3	3.77454	1.08409	3	9.06437	1.20602	3	10.0215	0.685138	3	5.55012	0.877406	3	0.0950079
tSSPAQGGGAVVSTLSPDLGFVR	1	A0A452DVY2	N-Term(TMT6plex)	1.776e-11	51.81	0.000212584	3	2432.3	-0.405323	0	1.06259	1		0.981518	1		0.957662	1		0.969849	1		1.07083	1		0.977198	1
nINDAWVcTNDMFR	2	A0A452G0Y9	N-Term(TMT6plex); C8(Carbamidomethyl)	1.005e-06	51.78	3.21915e-05	2	1984.92	-0.709438	0	1.02314	2	3.45267	1.11897	2	7.69458	1.02145	2	10.5357	1.18907	2	20.0512	0.813777	2	30.9532	0.874246	2	12.1959
kPAAALSAAPVAAAAATPASAPLLDFGNDFVPPAPR	2	A0A452DU29	N-Term(TMT6plex); K1(TMT6plex)	6.02e-13	51.78	0.000129098	5	3872.15	-0.163824	0	0.93576	2	33.1768	1.17483	2	2.52297	1.02026	2	6.92707	1.1847	2	11.2035	0.918489	2	10.1261	0.820245	2	30.5011
iADLPPANPDHIGGYR	8	A0A452DTX3	N-Term(TMT6plex)	7.29e-06	51.77	0.000193594	3	1935.03	1.54884	0	1.0093	8	2.87747	0.957975	8	4.21444	1.00659	8	4.52483	0.930876	8	12.8831	1.03694	8	8.32632	1.01603	8	13.658
hQAFEAELHANADR	5	A0A452EHE9;A0A452EHD5	N-Term(TMT6plex)	8.684e-10	51.77	8.98119e-05	3	1837.91	-0.997633	0
qGAIVAVTGDGVNDSPALkk	7	A0A452F0I5;A0A452FEU5;A0A452G963;A0A452FFE6	N-Term(TMT6plex); K19(TMT6plex); K20(TMT6plex)	1.305e-09	51.76	0.000172703	4	2627.53	0.260763	1
gAAATTTTEHR	2	A0A452EB61	N-Term(TMT6plex)	0.0002064	51.76	9.26861e-05	3	1344.7	-2.79886	0	0.681539	2	9.14963	0.850781	2	7.08681	0.848705	2	6.42798	0.822602	2	3.80978	1.52494	2	7.94304	1.27109	2	2.52103
eLAEQELER	1	A0A452FMX3	N-Term(TMT6plex)	0.001729	51.75	0.000113618	2	1345.72	-0.378631	0	1.25165	1		0.811886	1		0.813781	1		0.786822	1		1.27113	1		1.00222	1
sEAPNWAAQDSGFY	1	A0A452DRD5	N-Term(TMT6plex)	7.46e-06	51.73	2.01429e-05	2	1771.81	0.134574	0	1.02949	1		1.10881	1		1.04078	1		0.971817	1		0.927515	1		0.988254	1
ekPLGVSEGESGPPQTSR	2	A0A452ERJ8	N-Term(TMT6plex); K2(TMT6plex)	5.117e-10	51.73	0.000234664	3	2313.24	-0.239178	0	0.985845	2	12.0873	1.04851	2	16.857	1.05768	2	0.694701	1.10128	2	2.02173	0.943127	2	1.72288	0.910439	2	6.06165
lTLSALLDGk	6	A0A452FXM5;A0A452FFW1	N-Term(TMT6plex); K10(TMT6plex)	4.465e-06	51.71	0.000157165	2	1488.94	0.264656	0
vcLLGDTGVGk	4	A0A452EZK6	N-Term(TMT6plex); C2(Carbamidomethyl); K11(TMT6plex)	4.655e-05	51.7	0.000252517	3	1576.91	0.396523	0	1.07022	4	3.24229	1.07681	4	1.24662	1.00163	4	11.2565	1.07163	4	4.75322	0.940523	4	10.9844	0.915466	4	2.73209
vDATAETDLAk	5	A0A452FD52	N-Term(TMT6plex); K11(TMT6plex)	9.307e-07	51.69	0.000262247	2	1591.9	3.41892	0	0.809965	5	5.29895	1.05077	5	11.0941	1.09262	5	11.6536	1.00654	5	13.9212	1.15055	5	18.4989	0.986651	5	9.89948
iQEAGTEVVk	9	A0A452FXX0	N-Term(TMT6plex); K10(TMT6plex)	1.541e-06	51.68	0.000266587	2	1531.91	0.450822	0	1.1613	9	12.0417	0.988871	9	18.7919	1.08771	9	8.34848	0.990585	9	5.28405	0.910274	9	11.7506	0.900915	9	12.7675
aLVADSHPESER	6	A0A452ENG9	N-Term(TMT6plex)	6.081e-06	51.68	0.000133803	3	1539.8	1.52551	0	0.94864	6	13.6086	0.905483	6	11.5177	0.976806	6	3.04157	1.00472	6	8.75704	1.10936	6	25.8066	1.06438	6	10.7252
vQISPDSGGLPER	2	A0A452GA60	N-Term(TMT6plex)	3.707e-05	51.67	0.000190615	2	1583.86	0.728468	0	0.928607	2	2.40087	0.89577	2	4.2383	1.0261	2	13.7454	1.03926	2	8.92025	1.09785	2	9.64629	1.01295	2	1.13499
tTTNEELEDmLESGk	5	A0A452EW87	N-Term(TMT6plex); M10(Oxidation); K15(TMT6plex)	5.03e-06	51.66	0.000110198	3	2171.08	-1.31007	0	0.964436	5	6.91127	1.03817	5	14.6656	0.960287	5	2.52046	0.945071	5	31.5665	0.993966	5	19.7762	0.981481	5	9.16395
yADLTEDQLPScESLkDTIAR	13	A0A452FR97	N-Term(TMT6plex); C12(Carbamidomethyl); K16(TMT6plex)	2.028e-09	51.65	0.000178501	3	2883.48	0.911559	1	0.95738	13	6.44103	1.16558	13	7.81437	1.04512	13	7.71992	1.11102	13	10.8559	0.931167	13	8.1022	0.900223	13	8.08444
aADLLYAMcDR	2	A0A452G1E3	N-Term(TMT6plex); C9(Carbamidomethyl)	1.522e-05	51.65	5.57388e-05	2	1527.74	-3.33223	0	0.741191	2	6.63782	1.19721	2	3.96597	0.912389	2	0.603385	1.10342	2	3.24112	1.28215	2	2.41907	0.884139	2	5.5301
sFENNWNIYk	1	A0A452DL52	N-Term(TMT6plex); K10(TMT6plex)	1.455e-06	51.65	0.000172004	2	1772.94	0.044084	0	1.02084	1		1.13089	1		1.05991	1		1.23716	1		0.763868	1		0.868683	1
vVDALGNAIDGk	5	A0A452EN82	N-Term(TMT6plex); K12(TMT6plex)	3.129e-08	51.64	0.000216957	2	1629.95	-2.75634	0	1.07952	5	21.9272	0.732057	5	19.816	0.969072	5	5.92927	0.806012	5	18.6604	1.06866	5	10.6496	1.26752	5	1.16925
tNPVEGLSGNPADLEk	3	A0A452FK33	N-Term(TMT6plex); K16(TMT6plex)	3.141e-08	51.64	0.000246433	3	2099.14	-0.655103	0	1.09328	3	6.53506	0.949015	3	0.167967	0.969212	3	3.73398	0.946855	3	19.6715	0.956974	3	17.4964	1.04466	3	7.16032
lYPATEYEISLNSVR	1	A0A452DYX2	N-Term(TMT6plex)	9.511e-05	51.63	0.000197876	2	1984.06	0.903825	0	0.928217	1		1.08846	1		0.925881	1		1.16747	1		0.933535	1		1.02442	1
iEVLYTPTAk	9	A0A452DZX3	N-Term(TMT6plex); K10(TMT6plex)	2.168e-05	51.63	0.000246314	2	1592.96	-1.56345	0	1.03418	9	10.4185	1.16471	9	3.81849	0.95919	9	2.203	1.20098	9	5.56879	0.803439	9	3.97816	0.913692	9	5.82807
aTENDIANFFSPLNPIR	1	A0A452G7R7	N-Term(TMT6plex)	2.653e-08	51.63	0.000165927	3	2148.13	-0.121103	0	1.02381	1		0.924896	1		0.77732	1		1.12073	1		1.47948	1		0.679568	1
qAASGLVGQENAR	2	A0A452F921	N-Term(TMT6plex)	1.305e-05	51.63	0.000163179	2	1529.82	-0.313582	0	1.00853	2	3.41514	1.04878	2	2.50219	1.06001	2	14.655	0.959728	2	11.5324	0.917492	2	9.46165	1.04384	2	6.3233
iLDQGEDFPASEmTR	4	A0A452ECE5	N-Term(TMT6plex); M13(Oxidation)	1.742e-07	51.63	6.28668e-05	3	1953.94	0.0843811	0	0.962554	4	12.5533	0.841662	4	11.8285	0.937968	4	5.65254	0.892383	4	9.03721	1.15887	4	9.16419	1.1696	4	8.49339
iEGSGDQVDTLELSGGAk	2	A0A452E3I2	N-Term(TMT6plex); K18(TMT6plex)	8.465e-08	51.63	0.000236352	3	2234.2	1.64819	0	1.12063	2	6.65835	0.89282	2	6.26241	0.966167	2	1.34964	0.82921	2	0.741062	1.06456	2	3.50599	1.10445	2	7.96354
aAQELQEGQR	4	A0A452E5E4	N-Term(TMT6plex)	7.832e-05	51.6	0.000148052	2	1358.72	1.59395	0	0.818683	4	9.64744	0.900726	4	7.04913	0.899184	4	2.68613	0.927437	4	2.71272	1.39914	4	1.70063	1.04516	4	3.02302
lQELDAASk	4	A0A452F3N4	N-Term(TMT6plex); K9(TMT6plex)	6.643e-05	51.6	0.000282959	2	1432.84	-0.83881	0	1.00292	4	3.66701	0.969414	4	12.2044	1.03156	4	1.34083	1.0856	4	1.19257	0.953373	4	5.32283	1.04333	4	1.69008
gTDDTWAQk	3	A0A452FF22	N-Term(TMT6plex); K9(TMT6plex)	4.493e-05	51.6	0.000148398	2	1479.78	-0.793749	0	0.965453	3	5.36387	1.02916	3	4.66384	0.966081	3	1.33268	1.03425	3	2.89345	1.08545	3	3.57389	0.971217	3	0.775039
iGSLDNITHVPGGGNk	7	O02828;A0A452G6T8;A0A452G6Q5	N-Term(TMT6plex); K16(TMT6plex)	6.091e-08	51.6	0.000245946	3	2037.15	0.180689	0
mDENQFVAVTSTNAAk	23	A0A452G9S2;A0A452F4M6;A0A452F078	N-Term(TMT6plex); K16(TMT6plex)	1.337e-08	51.59	0.000191039	3	2184.14	0.561114	0
aIQLEYSEAR	1	A0A452DQ07	N-Term(TMT6plex)	4.058e-06	51.58	0.00020121	2	1408.76	-0.815375	0	1.10657	1		0.81655	1		0.99992	1		0.814402	1		1.14881	1		1.0743	1
aQSELLGAADEATR	3	A0A452GB32	N-Term(TMT6plex)	0.0001133	51.57	0.000132707	3	1660.87	-0.126997	0	1.51714	3	7.1545	0.969376	1		1.00009	3	38.6669	0.673207	2	3.21818	1.16674	2	15.8123	1.31617	3	4.66338
hSLAEEEESAk	2	A0A452EI94	N-Term(TMT6plex); K11(TMT6plex)	4.864e-06	51.57	0.000156393	3	1687.89	-1.0856	0	0.991717	2	2.73971	0.637459	2	1.39658	0.791929	2	1.09675	0.813217	2	24.2242	1.48308	2	3.83811	1.17431	2	9.01353
mVLAAAGGLEHR	4	A0A452EQE5	N-Term(TMT6plex)	8.148e-06	51.55	0.000210303	3	1453.81	-0.0219299	0	1.14186	4	3.03638	1.00471	4	5.96164	1.10061	4	2.24503	1.10562	4	3.09961	0.790324	4	5.20283	0.893285	4	4.12718
gFGFGQGAGALVHSE	5	A0A452FF32	N-Term(TMT6plex)	7.035e-07	51.53	0.000117062	2	1662.85	0.871484	0	0.858383	5	9.45056	1.30037	5	18.9261	1.07267	5	5.9551	0.937283	5	4.15516	0.981189	5	16.3574	0.917105	5	13.7427
sAPSLGAcATAEDSLVLYNR	1	A0A452FIF9	N-Term(TMT6plex); C8(Carbamidomethyl)	4.371e-07	51.51	0.000147974	3	2324.18	0.464906	0	1.07812	1		0.93895	1		0.960978	1		0.944094	1		1.07407	1		1.00756	1
aALDGTPGMIGYGmAk	5	A0A452E3X0	N-Term(TMT6plex); M14(Oxidation); K16(TMT6plex)	6.091e-06	51.51	0.000168104	3	2027.07	-0.44052	0	0.932155	5	2.83284	1.17197	5	2.6995	0.974312	5	4.71156	1.14517	5	1.2897	0.883881	5	4.23255	0.996744	5	1.97994
gNNISSGTVLSDYVGSGPPk	13	A0A452EYJ1	N-Term(TMT6plex); K20(TMT6plex)	7.741e-07	51.5	0.000261586	3	2407.29	0.387027	0	0.943014	13	11.8474	1.09221	13	16.3113	0.996135	13	5.16075	0.927717	13	15.8858	1.01839	13	16.9106	1.04371	13	8.14753
vQAENDFGkGPEPDTVIGYSGEDLPSAPR	3	A0A452E8N5	N-Term(TMT6plex); K9(TMT6plex)	1.585e-07	51.49	0.000181297	4	3503.78	2.94329	1	1.18564	2	30.4392	1.06711	1		1.03139	1		1.23985	3	2.85444	1.22067	3	48.9828	1.26978	3	39.4106
sSLGPVGLDk	7	A0A452EVX4	N-Term(TMT6plex); K10(TMT6plex)	1.131e-05	51.48	0.000271328	2	1430.86	0.277445	0	1.0814	7	3.27379	1.21693	7	5.32643	1.03935	7	2.99233	1.16694	7	2.51384	0.755207	7	10.6275	0.883613	7	4.72397
eIcNAYTELNDPVR	2	A0A452EKC9	N-Term(TMT6plex); C3(Carbamidomethyl)	4.001e-06	51.48	9.77919e-05	3	1922.95	0.552535	0	0.929992	2	0.0887683	0.894293	2	11.0322	0.983242	2	0.198883	0.748377	2	15.4253	1.32741	2	2.009	1.11075	2	6.68457
vAQTDGANVDMHLk	14	A0A452DQ32	N-Term(TMT6plex); K14(TMT6plex)	1.102e-09	51.47	0.000237736	3	1957.06	-0.85324	0	1.01316	14	6.89373	0.981534	14	4.7846	1.02328	14	7.30892	1.02995	14	10.0114	1.00476	14	15.5096	1.01292	14	7.99683
iEDLSQQAQLAAAEk	2	A0A452E202	N-Term(TMT6plex); K15(TMT6plex)	8.378e-07	51.46	0.000256147	3	2073.16	0.613225	0	1.04855	2	5.22278	1.13913	2	9.91853	1.00992	2	4.51697	0.966699	2	0.0120308	0.905015	2	15.9088	0.995185	2	3.73377
sLHTLFGDELck	6	B3VHM9	N-Term(TMT6plex); C11(Carbamidomethyl); K12(TMT6plex)	2.452e-06	51.46	0.000209705	3	1878.02	-0.115549	0	0.903556	6	12.7515	0.900404	6	22.9763	0.972334	6	5.9225	1.08895	6	15.3723	1.18948	6	20.315	0.925905	6	4.99104
iIDVVYNASNNELVR	2	A0A452FDR2	N-Term(TMT6plex)	7.352e-06	51.46	0.000239714	3	1948.07	0.308304	0	1.05129	2	2.67295	0.855494	2	4.01031	1.08075	2	2.84835	0.855987	2	6.65076	1.08054	2	10.9518	1.05433	2	2.03708
vkEDENVPFLLVGNk	5	A0A452EHC3	N-Term(TMT6plex); K2(TMT6plex); K15(TMT6plex)	2.207e-06	51.44	0.000149301	3	2388.42	5.07295	1	1.05551	5	1.69792	1.04036	5	2.33023	0.944795	5	5.85419	1.02032	5	6.40633	0.985403	5	3.78466	0.982966	5	2.05229
eANELQQWINEk	1	A0A452EHE9;A0A452EHD5	N-Term(TMT6plex); K12(TMT6plex)	5.109e-06	51.42	0.00024121	3	1960.06	1.79332	0
vNQIGSVTEAIQAck	13	A0A452F5D8	N-Term(TMT6plex); C14(Carbamidomethyl); K15(TMT6plex)	7.566e-10	51.42	0.000257075	3	2076.15	0.568024	0	1.03156	13	4.96615	1.20771	13	6.80558	1.05072	13	6.94152	1.18218	13	4.76323	0.785829	13	5.85899	0.826693	13	8.28761
dIGSALQANPSLTELSLR	3	A0A452ERC8	N-Term(TMT6plex)	4.975e-08	51.42	0.000248422	3	2114.16	-0.342559	0	1.00747	3	4.22137	0.986172	3	4.62142	0.994387	3	7.4311	0.923348	3	2.69148	1.02893	3	1.7285	1.04759	3	4.80422
tNQMAATIk	1	A0A452DR10	N-Term(TMT6plex); K9(TMT6plex)	1.28e-05	51.42	0.000271136	2	1435.83	-0.395218	0	1.14661	1		1.24225	1		0.931573	1		1.3827	1		0.638771	1		0.760696	1
lTVSSLQESGLk	1	A0A452E7G1	N-Term(TMT6plex); K12(TMT6plex)	0.0001943	51.42	0.000259599	2	1720.03	2.31704	0	1.08717	1		0.870645	1		1.07057	1		0.97134	1		0.814067	1		1.16936	1
tTNTSPTHPYWPR	2	A0A452E084	N-Term(Acetyl)	0.0001543	51.41	4.73414e-05	2	1599.76	0.296585	0
iVLLDSSLEYk	1	A0A452E968	N-Term(TMT6plex); K11(TMT6plex)	1.613e-05	51.4	0.000220953	2	1738.04	0.365845	0	0.990868	1		1.07122	1		0.984957	1		1.03103	1		0.97747	1		1.00146	1
sAFGAPLTk	1	A0A452EDV9	N-Term(TMT6plex); K9(TMT6plex)	5.456e-06	51.4	0.000274561	2	1349.82	-0.159951	0	0.942427	1		1.548	1		0.932773	1		1.21216	1		0.571963	1		1.00626	1
lLEAAAQSSk	5	A0A452FMX3	N-Term(TMT6plex); K10(TMT6plex)	2.673e-06	51.39	0.000258857	2	1475.88	-0.210762	0	1.07501	5	9.60746	1.15576	5	6.57021	1.02478	5	4.32252	1.0166	5	5.08459	0.859116	5	1.40196	0.945592	5	2.4288
vGSGDTNNFPYLEk	3	A0A452DP52	N-Term(TMT6plex); K14(TMT6plex)	2.176e-07	51.39	0.000202221	3	1999.06	0.646069	0	0.948914	3	15.8177	1.10556	3	1.31355	0.9884	3	2.33442	1.14877	3	6.72804	0.797985	3	1.88125	0.959788	3	2.46389
nLQEVLGEEk	3	A0A452EL91	N-Term(TMT6plex); K10(TMT6plex)	2.093e-06	51.39	0.000257405	2	1616.92	-0.719275	0	1.20612	3	16.5089	0.936376	3	2.69713	0.982711	3	4.1099	0.985389	3	11.3279	0.929731	3	3.10066	0.993113	3	0.375856
tLEDLQDEYDFk	1	A0A452E166	N-Term(TMT6plex); K12(TMT6plex)	1.909e-05	51.39	0.000140502	3	1974.01	0.511483	0	1.26565	1		0.759128	1		0.908781	1		0.586907	1		1.06768	1		1.32632	1
vQSLQDEVAFLR	4	A0A452FBM4	N-Term(TMT6plex)	3.859e-06	51.38	0.000246353	3	1633.91	0.157784	0	1.07291	4	2.53873	1.13467	4	16.7152	1.00772	4	5.62973	1.00661	4	9.24543	0.842447	4	6.43145	0.997514	4	7.36963
lAASGDGGLQELSGHFENQR	3	A0A452DQ87	N-Term(TMT6plex)	2.064e-09	51.38	0.000140825	3	2315.15	-1.73231	0	1.00619	3	2.90483	0.896199	3	2.83005	1.04668	3	6.18368	0.888764	3	18.3642	0.936195	3	3.74125	1.06666	3	0.99718
vELSEQELALWPNDVDk	4	A0A452DU53	N-Term(TMT6plex); K17(TMT6plex)	1.833e-08	51.38	0.000258726	3	2443.31	0.646481	0	1.4095	4	3.78945	0.821627	4	4.28486	0.740512	4	7.31639	0.713153	4	7.40278	1.29641	4	2.52393	0.971281	4	4.19627
aQQSLDLIQSk	2	A0A452G2D4	N-Term(TMT6plex); K11(TMT6plex)	1.095e-07	51.37	0.000265158	2	1689	0.531539	0	0.989525	2	6.45427	1.07068	2	2.49932	1.03242	2	0.85652	1.00928	2	11.5669	0.933483	2	5.68474	1.01801	2	1.75212
lQGETLDQQVGR	1	A0A452FIL3	N-Term(TMT6plex)	3.88e-06	51.37	0.00020133	2	1572.85	0.267429	0	1.43581	1		0.670828	1		0.966574	1		0.86575	1		1.05485	1		0.88959	1
gTGLQPGEEELPDIAPPLVTPDEPk	3	A0A452EC09	N-Term(TMT6plex); K25(TMT6plex)	3.253e-07	51.37	0.000247286	4	3057.64	0.407705	0	0.945301	3	8.90864	0.807734	3	4.47584	1.00006	3	2.03182	0.887382	3	0.705185	1.21081	3	2.49066	1.18641	3	13.747
fSLcSDNLEGISEGPSNR	2	A0A452DU62	N-Term(TMT6plex); C4(Carbamidomethyl)	5.751e-08	51.36	7.23828e-05	3	2211.06	1.85381	0	0.899496	2	4.19369	0.84434	2	14.2724	0.946517	2	0.053746	0.915532	2	7.30289	1.31674	2	6.24231	1.06197	2	2.1857
imDPNIVGSEHYDVAR	4	A0A452E573	N-Term(TMT6plex); M2(Oxidation)	2.537e-07	51.35	0.000113954	3	2061.03	1.82566	0	1.02742	4	9.77305	0.986714	4	5.67778	0.920462	4	2.17013	1.08244	4	12.972	1.02357	4	3.89209	1.01885	4	20.1709
vGSLDNVGHLPAGGAVk	4	A0A452EIY1	N-Term(TMT6plex); K17(TMT6plex)	8.482e-08	51.35	0.00026345	3	2049.19	0.913007	0	0.923678	4	8.3423	1.03117	4	1.36234	1.09693	4	4.90877	1.0449	4	4.30545	0.998233	4	23.8753	0.956616	4	6.48824
qGFGNLPIcMAk	2	A0A452DNI3	N-Term(TMT6plex); C9(Carbamidomethyl); K12(TMT6plex)	1.289e-08	51.35	0.000245863	2	1793.98	1.92262	0	1.06499	2	3.09658	1.37643	2	0.366894	1.01885	2	3.0673	1.31115	2	11.249	0.625211	2	12.2524	0.753284	2	0.754639
iTAQGQYELR	2	A0A452FGG8	N-Term(TMT6plex)	0.0005363	51.34	0.000273239	2	1407.78	1.44651	0	1.18585	2	6.17725	1.14833	2	1.12975	0.990909	2	4.1711	1.03823	2	3.44368	0.747458	2	6.35174	0.94947	2	2.06876
aAIISAEGDSk	6	A0A452ECC6	N-Term(TMT6plex); K11(TMT6plex)	8.823e-07	51.34	0.000303354	2	1519.87	-0.346764	0	1.03681	6	6.7917	0.96248	6	10.7634	0.989976	6	3.76853	0.975342	6	4.83338	1.04804	6	3.38041	0.996451	6	3.9037
lENYPIPEPGPNEVLLk	3	A0A452FJB0	N-Term(TMT6plex); K17(TMT6plex)	4.282e-07	51.34	0.000259283	3	2380.35	-0.139511	0	1.20334	3	3.53412	0.823542	3	21.2188	0.939801	3	3.20288	0.849064	3	0.176233	0.948937	3	7.07232	1.12153	3	1.36953
lGPDDPNVAk	2	A0A452ER77;A0A452EYX1	N-Term(TMT6plex); K10(TMT6plex)	0.004703	51.34	0.000197951	2	1483.86	2.36756	0
tIAQDYGVLk	11	A0A452E1R9	N-Term(TMT6plex); K10(TMT6plex)	5.942e-06	51.33	0.000267611	2	1565.93	0.773248	0	1.09298	11	6.76802	1.0696	11	2.48474	0.982054	11	3.89176	1.13054	11	4.54398	0.866306	11	16.2769	0.904508	11	8.6156
qLFDQVVk	3	A0A452FA95;A0A452F2C6;A0A452EEP5	N-Term(TMT6plex); K8(TMT6plex)	0.0003769	51.32	0.000273394	2	1434.87	0.342116	0
iLLTEPPMNPTk	5	A0A452EL50	N-Term(TMT6plex); K12(TMT6plex)	7.215e-06	51.32	0.000227643	2	1812.07	-0.124278	0	1.02656	5	3.33904	1.13083	5	6.76452	1.07247	5	6.98559	1.08583	5	2.5771	0.821824	5	6.87021	0.958751	5	1.84156
qYDQEIENLEk	2	A0A452EZW0	N-Term(TMT6plex); K11(TMT6plex)	9.179e-06	51.32	0.000201448	3	1866.99	0.350595	0	0.876108	2	6.77195	1.12177	2	2.55156	0.977651	2	8.38668	0.988252	2	24.4461	1.12166	2	12.6841	0.975641	2	12.7734
tAGPQSQVLSGVVMDR	3	A0A452FVR7;A0A452FVE7	N-Term(TMT6plex)	3.992e-08	51.3	0.000212756	3	1874	-1.46719	0
sSVLENFVGR	2	A0A452G5G8;A0A452E3I2;A0A452F4T8	N-Term(TMT6plex)	1.121e-06	51.3	0.000266501	2	1336.74	-1.04057	0
mAAAGGGGGGGR	3	A0A452FHG5	N-Term(TMT6plex); M1(Oxidation)	0.0004557	51.29	6.05561e-05	2	1163.58	0.373848	0	1.24217	3	0.505629	1.36985	3	1.14147	1.28326	3	5.35006	0.766006	3	4.02245	0.546435	3	0.325921	0.905866	3	3.04661
aAAGSAGPEPMPSYAQLVQR	1	A0A452FI21	N-Term(Acetyl)	1.099e-05	51.29	7.83885e-05	3	2043	-0.00596512	0
iENDVATILSR	2	A0A452EAW9	N-Term(TMT6plex)	1.471e-06	51.28	0.000231612	2	1459.83	-0.417133	0	1.04021	2	6.15785	1.17952	2	7.80021	0.969862	2	3.0712	1.11074	2	3.47359	0.882873	2	15.2751	0.898264	2	0.923824
aLPFWNEEIVPQIk	4	A0A452FR97	N-Term(TMT6plex); K14(TMT6plex)	7.048e-07	51.28	0.000238314	3	2142.23	-2.07613	0	0.883433	4	0.851844	1.17783	4	7.9536	0.998363	4	7.67003	1.04695	4	6.69188	1.01194	4	8.33899	0.966439	4	6.56045
acGLVASNLNLkPGEcLR	4	C0HJR3	N-Term(Acetyl); C2(Carbamidomethyl); K12(TMT6plex); C16(Carbamidomethyl)	3.232e-06	51.27	0.000229906	2	2243.18	0.330606	0	0.779024	4	18.415	1.01704	4	2.79476	1.01144	4	0.635153	1.07416	4	4.17905	1.17801	4	8.33895	1.0061	4	5.23895
eAEAAmFHR	4	A0A452ET82	N-Term(TMT6plex); M6(Oxidation)	0.001257	51.27	5.85962e-05	3	1306.64	-3.82257	0	0.989312	4	12.1788	0.762753	4	5.96655	0.973584	4	1.87222	0.860599	4	1.11567	1.26318	4	13.4421	1.11997	4	1.5593
gAScQGcPNQR	1	A0A452DNC4	N-Term(TMT6plex); C4(Carbamidomethyl); C7(Carbamidomethyl)	3.437e-07	51.25	1.46229e-05	2	1463.67	0.158	0	0.905108	1		1.17733	1		1.07133	1		1.03218	1		1.03987	1		0.879402	1
vQVDEDDFMHIR	3	A0A452F4D3	N-Term(TMT6plex)	2.355e-05	51.25	8.17385e-05	3	1732.85	0.0889028	0	1.07373	2	7.48232	0.813478	2	9.76195	0.932643	2	8.1655	0.906594	2	3.8293	1.44175	3	39.9491	0.954978	2	6.48416
yAPSGFYIASGDVSGk	6	A0A452G069	N-Term(TMT6plex); K16(TMT6plex)	0.0001534	51.24	0.000214213	2	2077.1	-0.0249212	0	1.07452	6	7.89488	1.11748	6	9.58871	1.04384	6	6.93036	1.0267	6	4.21765	0.812526	6	7.91735	0.963237	6	3.62753
lTPYEVDELRR	2	A0A452FIP5	N-Term(TMT6plex)	6.556e-07	51.23	0.00024145	3	1619.9	0.972002	1	0.946178	2	2.27436	1.00116	2	1.68059	1.15081	2	7.00766	0.974202	2	14.7846	0.87955	2	1.85346	1.0857	2	1.14529
eASPDQISPVSDMTSTGLFQDkQEGk	3	A0A452EI94	N-Term(TMT6plex); K22(TMT6plex); K26(TMT6plex)	3.79e-08	51.22	0.000195569	4	3482.78	-3.17167	1	0.948436	3	20.5816	0.936025	3	7.61756	1.02348	3	3.43111	0.784994	3	7.23675	1.28374	3	21.3842	1.04817	3	2.60148
qQMLENQmEVR	1	A0A452ENG9	N-Term(TMT6plex); M8(Oxidation)	0.0001761	51.22	6.41828e-05	2	1650.81	-1.64727	0	0.925779	1		1.28823	1		0.997318	1		1.43557	1		0.620028	1		0.874233	1
mEPLNNLQVAVk	5	A0A452F9H3	N-Term(TMT6plex); K12(TMT6plex)	7.305e-05	51.2	0.000232504	3	1814.06	-1.75839	0	1.07604	5	3.44765	1.07292	5	7.96055	1.05561	5	4.34598	1.09388	5	1.1981	0.823894	5	5.26121	0.892342	5	11.5511
qNYHQDSEAAINR	3	A1E459	N-Term(TMT6plex)	1.176e-05	51.2	8.19264e-05	3	1774.87	-0.272153	0	0.799939	3	33.9277	0.887739	3	4.14904	0.904041	3	3.76772	1.05546	3	10.3824	1.13897	3	11.6072	1.00572	3	3.79647
yITGDQLGALYQDFVR	1	A0A452F5D8	N-Term(TMT6plex)	5.314e-08	51.16	0.000187188	3	2088.1	-0.309384	0	0.985471	1		0.809705	1		0.859986	1		0.887458	1		1.50192	1		0.924229	1
aTSASSHLNk	8	A0A452G2Q3	N-Term(Acetyl); K10(TMT6plex)	0.0002669	51.15	0.000152321	2	1286.69	-1.70393	0	0.997737	8	8.40975	0.921226	8	28.205	0.968906	8	10.0207	1.07786	8	21.7156	1.09714	8	26.5899	0.933686	8	16.0355
ySYVcPDLVk	3	A0A452ESB8	N-Term(TMT6plex); C5(Carbamidomethyl); K10(TMT6plex)	1.7e-05	51.15	0.000230976	2	1701.93	0.578008	0	1.18062	3	6.34373	1.14929	3	9.43865	1.07999	3	2.86046	1.03543	3	2.55603	0.722238	3	6.82521	0.934594	3	3.4795
lSVEGFAVDk	5	A0A452FQK2	N-Term(TMT6plex); K10(TMT6plex)	7.476e-06	51.13	0.000269045	2	1522.89	0.197016	0	1.03976	5	3.72363	1.00565	5	6.9643	0.991635	5	5.04325	0.989357	5	9.07411	1.00512	5	12.0861	1.02557	5	2.4712
akLETQPQEEYEIINAEIk	4	A0A452G204	N-Term(TMT6plex); K2(TMT6plex); K19(TMT6plex)	1.845e-08	51.12	0.000264643	3	2933.65	3.14081	1	0.922484	4	3.89265	1.07638	4	2.69748	1.00346	4	2.18612	1.03537	4	11.6271	0.995652	4	3.07755	1.01886	4	8.68134
aQLGGPEAGk	7	A0A452ESU7	N-Term(TMT6plex); K10(TMT6plex)	0.000146	51.11	0.000239696	2	1385.81	-0.961787	0	0.946539	7	4.52263	0.948285	7	4.60866	0.963756	7	6.62766	0.904948	7	8.68154	1.14893	7	7.43497	1.10806	7	3.26072
aGQENISVSk	6	A0A452G963	N-Term(TMT6plex); K10(TMT6plex)	4.294e-05	51.1	0.00034543	2	1490.86	0.513045	0	0.962664	6	13.9623	0.930666	6	8.53473	0.970499	6	5.63612	0.987135	6	8.04125	1.08503	6	4.57121	1.03495	6	6.44952
aIEENNNFSk	22	A0A452FTR2;A0A452EK85	N-Term(TMT6plex); K10(TMT6plex)	0.0001205	51.09	0.000237301	3	1623.87	-0.56599	0
hQQEQPVPILEk	3	Q06B57;A0A452F5L4	N-Term(TMT6plex); K12(TMT6plex)	7.643e-06	51.09	0.000316272	3	1904.1	-2.43889	0
scAEFLIQSk	7	A0A452G5E3	N-Term(TMT6plex); C2(Carbamidomethyl); K10(TMT6plex)	1.065e-06	51.09	0.000227965	2	1640.91	1.71188	0	1.1533	7	7.03689	0.957191	7	4.91465	1.01214	7	2.69776	1.04921	7	3.49811	0.869098	7	2.90976	0.950315	7	4.03971
tLMALGSVAVTk	2	A0A452DMV5	N-Term(TMT6plex); K12(TMT6plex)	9.863e-08	51.09	0.000228743	2	1649.01	-0.15142	0	1.19071	2	7.04109	1.06601	2	11.2144	0.911432	2	15.3923	1.17247	2	9.678	0.818723	2	19.6363	0.859126	2	4.15852
aHAADNTVELLR	2	A0A452ES01	N-Term(TMT6plex)	1.405e-06	51.08	0.000218742	3	1538.85	0.018069	0	0.893511	2	16.6101	0.771218	2	4.10002	0.90897	2	3.01326	0.84056	2	3.19431	1.37464	2	15.331	1.16002	2	2.30343
gGGGGGGGGR	1	A0A452EEQ4	N-Term(TMT6plex)	0.0001704	51.07	3.00927e-05	2	917.476	1.28791	0	1.02726	1		0.915741	1		1.04398	1		0.748304	1		1.1692	1		1.09611	1
qSIINPDWNFEk	7	A0A452EEX0	N-Term(TMT6plex); K12(TMT6plex)	3.176e-07	51.07	0.000279823	2	1949.06	1.08885	0	1.01808	7	5.58036	1.14415	7	6.6071	0.988577	7	5.50371	1.11338	7	18.2161	0.917437	7	41.8437	0.88815	7	4.90252
kAEGAGTEEEGTPk	3	A0A452DTF4	N-Term(TMT6plex); K1(TMT6plex); K14(TMT6plex)	3.074e-07	51.06	0.000282426	3	2091.15	-1.2142	1	1.09268	3	5.55399	0.90172	3	7.52843	0.840685	3	5.76681	0.846396	3	9.23178	1.26707	3	4.82224	0.823471	3	13.6471
sLDVGELQR	2	A0A452FNK6	N-Term(TMT6plex)	5.439e-05	51.06	0.000261666	2	1245.7	0.226123	0	0.793499	2	17.5433	1.00717	2	20.8429	1.19331	2	14.2812	0.957904	2	22.515	1.1729	2	40.5491	0.861816	2	23.6437
dVEFLAQLk	4	A0A452FQW9;A0A452FP02	N-Term(TMT6plex); K9(TMT6plex)	2.657e-05	51.05	0.00028347	2	1520.91	1.33536	0
gASVVVNDLGGDFTGVGk	2	A0A452EBH2	N-Term(TMT6plex); K18(TMT6plex)	1.21e-07	51.05	0.000330584	3	2150.19	-0.32626	0	1.06534	2	0.412746	0.979596	2	2.77569	1.03292	2	0.907805	0.911247	2	6.8668	1.03992	2	6.44371	0.989689	2	0.0611194
aQMVQEDLEk	5	A0A452EEP5	N-Term(TMT6plex); K10(TMT6plex)	0.0003089	51.05	0.000255594	3	1648.9	0.0801819	0	0.916155	5	1.16597	0.888377	5	8.91442	1.00302	5	7.8296	0.939829	5	4.96941	1.08083	5	5.68692	1.09283	5	0.957025
qLLDLDPEVEcLk	2	A0A452DPT3	N-Term(TMT6plex); C11(Carbamidomethyl); K13(TMT6plex)	4.173e-05	51.04	0.000230211	3	2030.13	0.934733	0	0.876338	2	5.09995	0.915423	2	7.92682	0.802724	2	9.57841	1.20822	2	25.0506	1.1462	2	7.68991	1.04327	2	3.27212
gHYTEGAELVDAVLDVVR	2	A0A452FCZ5	N-Term(TMT6plex)	3.02e-06	51.04	0.000209748	3	2172.15	0.436767	0	1.05882	2	38.924	0.747023	1		1.12265	1		1.13313	2	12.3697	1.54342	2	11.771	1.05956	2	39.3632
sDSALLEGAELVSR	2	A0A452G8U4	N-Term(TMT6plex)	3.68e-07	51.01	0.000289263	2	1675.92	5.64936	0	1.17718	2	9.08137	0.921171	2	10.5357	0.961512	2	3.92998	0.937405	2	5.61861	1.05534	2	4.74611	0.927942	2	12.4435
gLYDGPVcEVSVTPk	27	A0A452G9S2	N-Term(TMT6plex); C8(Carbamidomethyl); K15(TMT6plex)	2.376e-07	51	0.000268086	3	2079.12	-0.349969	0	0.892327	27	10.143	1.04743	27	9.55241	0.968462	27	5.97468	1.08725	27	11.3652	1.08664	27	9.68925	1.0054	27	6.78332
qDLATLDVSk	5	A0A452DQ55	N-Term(TMT6plex); K10(TMT6plex)	6.854e-05	50.99	0.000301346	2	1547.9	-1.23381	0	1.03992	5	7.70398	1.02491	5	2.68739	1.00071	5	0.883382	1.02312	5	1.54809	0.984785	5	7.20145	0.9559	5	5.792
vETGALRPGMVVTFAPVNVTTEVk	5	A0A452DW24	N-Term(TMT6plex); K24(TMT6plex)	0.0006359	50.98	0.00017915	3	2973.71	8.40624	0	0.692622	5	9.5561	0.719829	5	28.8241	0.943832	5	7.53058	0.87866	5	4.26993	1.49882	5	21.5288	1.22001	5	6.98831
gPDWILGEVk	1	A0A452FQM6	N-Term(TMT6plex); K10(TMT6plex)	0.000127	50.96	0.000231284	2	1571.92	-0.756146	0	0.955969	1		0.994158	1		1.00032	1		0.964738	1		1.08997	1		1.03011	1
aQYYLPDGSTIEIGPSR	6	A0A452ELK2	N-Term(TMT6plex)	1.336e-05	50.95	0.000197667	3	2096.08	-1.10532	0	0.958488	6	16.3131	0.905671	6	9.45194	1.03058	6	9.38913	0.86842	6	28.5127	1.07527	6	7.56342	1.0777	6	2.46556
tYADYESVNEcMEGVck	4	A0A452ESE7	N-Term(TMT6plex); C11(Carbamidomethyl); C16(Carbamidomethyl); K17(TMT6plex)	6.344e-08	50.95	2.93287e-05	3	2513.14	0.64914	0	0.899448	4	3.6269	1.11725	4	5.59787	0.985218	4	2.79622	1.08396	4	3.62289	0.974732	4	3.14474	0.989708	4	5.03519
gILLYGPPGcGk	3	A0A452EEX0	N-Term(TMT6plex); C10(Carbamidomethyl); K12(TMT6plex)	7.833e-06	50.95	0.000273199	2	1689.98	1.06252	0	0.941635	3	5.72738	1.27002	3	17.0987	1.08634	3	15.5708	1.18173	3	2.67608	0.959174	3	0.0531249	0.813048	3	2.78545
gSAVDSATk	2	A0A452F4F3	N-Term(TMT6plex); K9(TMT6plex)	2.835e-05	50.95	0.000296501	2	1293.74	-2.0701	0	0.964343	2	3.14425	1.05349	2	2.32505	0.95006	2	4.13901	1.10019	2	3.98322	1.00874	2	4.41452	0.975526	2	3.35448
iGLAQYSGDPR	2	A0A452FPU3	N-Term(TMT6plex)	0.0002491	50.92	0.000239088	2	1405.76	-0.103785	0	1.02283	2	1.3706	0.972668	2	0.73708	1.05139	2	5.46488	1.00053	2	14.0731	0.919517	2	11.0334	1.04822	2	6.73015
hEcQANGPEDLNR	4	A0A452F406	N-Term(TMT6plex); C3(Carbamidomethyl)	5.178e-07	50.91	3.24384e-05	3	1768.82	-1.01077	0	1.03199	4	7.99467	0.833467	4	5.56549	0.836057	4	3.90802	0.950594	4	1.45035	1.31552	4	4.97154	1.00499	4	6.70445
gPVGLAIDFPESk	2	A0A452FYK1	N-Term(TMT6plex); K13(TMT6plex)	9.671e-08	50.91	0.000272483	2	1788.03	1.69224	0	1.13122	2	30.3712	0.829401	2	37.5008	1.14691	2	3.4826	0.810396	2	23.7811	0.941984	2	5.08239	1.05532	2	3.00853
nLEPEWAAAATEVkEQTk	5	A0A452DVG8	N-Term(TMT6plex); K14(TMT6plex); K18(TMT6plex)	9.753e-10	50.91	0.000285053	3	2702.5	1.9249	1	0.955894	5	7.93224	1.3283	5	5.65561	1.1058	5	7.49896	1.30534	5	10.462	0.661891	5	3.94148	0.804343	5	6.48396
eVDEQMLAIQSk	9	A0A452G940	N-Term(TMT6plex); K12(TMT6plex)	1.469e-06	50.9	0.000296683	2	1849.01	-0.191321	0	1.04036	9	8.28797	0.749907	9	21.395	0.931815	9	9.80442	0.830835	9	8.78	1.16197	9	7.58321	1.07162	9	5.70405
gAFSEEYk	13	A0A452DU53	N-Term(TMT6plex); K8(TMT6plex)	4.541e-05	50.89	0.000182086	2	1388.75	0.635545	0	1.01983	13	6.63999	0.812764	13	9.8013	0.837864	13	8.95777	0.880473	13	7.07157	1.35155	13	8.43223	1.07816	13	10.3021
dYAVSTVPVVDALHLk	3	A0A452FZF8	N-Term(TMT6plex); K16(TMT6plex)	3.266e-08	50.89	0.000261927	3	2185.26	0.025421	0	1.08619	3	5.99049	0.917778	3	24.3138	0.870917	3	6.30552	0.843331	3	3.98552	1.13942	3	3.41195	1.06151	3	5.18068
dALGITLIk	2	A0A452E8N9	N-Term(TMT6plex); K9(TMT6plex)	6.757e-05	50.89	0.000203269	2	1401.91	0.576247	0	0.893569	2	16.4906	1.17464	2	7.5627	0.993799	2	1.6394	1.28303	2	14.1818	0.81896	2	3.86958	0.927749	2	3.21321
aAYEAELGDAR	3	A0A452FQ33	N-Term(TMT6plex)	0.0005263	50.89	0.000131982	2	1394.71	0.414682	0	0.923436	1		0.786142	1		1.27292	2	66.6993	1.09318	1		2.01166	3	108.973	1.8975	3	14.3666
tLEDFDLGPTEk	2	A0A452FKU2	N-Term(TMT6plex); K12(TMT6plex)	2.347e-06	50.88	0.000244566	2	1822.99	1.53958	0	1.01154	2	2.5365	1.07115	2	3.56279	0.997631	2	0.507051	1.24314	2	2.36378	0.801886	2	0.300661	0.933712	2	1.90475
tQEATSEDSQLk	2	A0A452EIY1	N-Term(TMT6plex); K12(TMT6plex)	2.843e-06	50.87	0.000250041	3	1794.95	1.65851	0	0.992317	2	5.16171	1.1337	2	10.8931	1.1346	2	11.3483	0.98828	2	9.15725	0.958924	2	0.528714	0.867924	2	7.5773
fPGQLNADLR	15	A0A452G3J7;A0A452FIJ2;A0A452G940;A0A452FCZ5;A0A452G3S8;A0A452G1A9;A0A452G3Y0;A0A452FM11	N-Term(TMT6plex)	8.379e-05	50.86	0.000222725	2	1359.76	1.04272	0
gGTYYPVTVk	2	A0A452FSB8	N-Term(TMT6plex); K10(TMT6plex)	1.593e-05	50.86	0.000311734	2	1542.89	-0.388605	0	1.09072	2	6.31799	0.982854	2	3.38792	1.01363	2	12.1548	1.03608	2	7.86636	0.89368	2	9.19856	0.995415	2	2.07599
dGFIDLMELk	1	A0A452DMD5;A0A452EMK0	N-Term(TMT6plex); K10(TMT6plex)	5.851e-06	50.85	0.000291896	2	1638.92	-0.225333	0
dVDLSDSGR	2	A0A452EXI9	N-Term(TMT6plex)	0.0001016	50.84	8.20017e-05	2	1192.6	-0.108807	0	1.32347	2	1.31756	0.59748	2	10.14	0.813207	2	9.34783	0.577815	2	13.9086	1.39435	2	3.59529	1.14211	2	10.0617
yALYDASFETk	6	A0A452F406	N-Term(TMT6plex); K11(TMT6plex)	6.116e-07	50.84	0.000230759	2	1765.94	0.498867	0	1.02498	6	7.6153	1.13333	6	18.4804	1.08531	6	6.07601	1.03223	6	10.2298	0.812913	6	15.239	0.92161	6	7.22211
dYPLPDVAHVk	11	A0A452EEG7	N-Term(TMT6plex); K11(TMT6plex)	0.0001465	50.83	0.000305634	3	1711.98	0.244523	0	1.01489	11	7.3157	1.027	11	9.64172	1.00494	11	4.99883	1.00306	11	2.91576	0.969364	11	8.43737	1.03046	11	5.98334
tHNSSLEYNIFEGMEcR	4	A0A452G9S2	N-Term(TMT6plex); C16(Carbamidomethyl)	2.38e-10	50.83	3.59327e-05	3	2316.06	0.967133	0	0.867664	4	8.66021	1.10228	4	12.2656	0.958695	4	1.5698	1.11858	4	10.8144	1.05401	4	11.6797	0.950522	4	6.78415
gYDFESETDTETIAk	2	A0A452FLJ7	N-Term(TMT6plex); K15(TMT6plex)	5.316e-06	50.82	0.000106391	3	2164.07	1.78288	0	0.845124	2	0.434821	0.849343	2	9.72444	0.896707	2	3.82957	0.907281	2	3.44175	1.40124	2	1.05364	1.09288	2	1.02697
qVHPDTGISSk	15	A0A452DMP9;A0A452DZJ0	N-Term(TMT6plex); K11(TMT6plex)	3.18e-05	50.81	0.000270946	3	1626.92	1.43708	0
hVEPNNTAIQEk	4	A0A452FQ64	N-Term(TMT6plex); K12(TMT6plex)	0.0006138	50.81	0.000275096	3	1838.02	-0.718694	0	1.05329	4	6.0484	0.905042	4	5.4592	0.953495	4	2.58291	1.06992	4	9.92213	0.980926	4	19.4347	0.962938	4	10.1951
lTFScLGGSDNFk	2	A0A452E7C7	N-Term(TMT6plex); C5(Carbamidomethyl); K13(TMT6plex)	1.856e-08	50.79	0.00020842	2	1904	-1.36864	0	1.19567	2	4.68997	1.02379	2	24.273	1.05887	2	0.61235	0.90814	2	12.4637	0.901788	2	13.6033	0.916958	2	9.54195
eLQGQIEEk	3	A0A452EPS0	N-Term(TMT6plex); K9(TMT6plex)	9.745e-05	50.78	0.000294132	2	1531.87	-1.61251	0	0.883857	3	13.4689	0.879741	3	16.0932	0.87165	3	2.64456	0.84903	3	11.3984	1.22774	3	14.338	1.23248	3	7.60649
iLAcDDLDEAAk	4	A0A452F6E5	N-Term(TMT6plex); C4(Carbamidomethyl); K12(TMT6plex)	1.2e-05	50.78	0.000292461	3	1791.96	0.39962	0	0.955266	4	7.74209	0.984424	4	8.0863	1.03051	4	6.66107	0.94255	4	17.4835	1.12611	4	9.7432	0.969726	4	11.3778
iITEGFEAAk	9	A0A452ETE8	N-Term(TMT6plex); K10(TMT6plex)	5.002e-07	50.77	0.000314073	2	1536.91	2.4823	0	1.05379	9	5.83734	0.988381	9	5.79776	1.01955	9	11.4233	0.88999	9	8.81878	1.03743	9	3.88569	1.01048	9	7.20726
lVPGPELEEk	6	A0A452FM89	N-Term(TMT6plex); K10(TMT6plex)	0.005296	50.76	0.000207347	2	1568.93	0.0356993	0	0.938477	6	9.75604	1.14878	6	6.22333	0.973057	6	12.12	1.04285	6	8.10158	0.938878	6	15.3075	0.971987	6	8.29298
vPQIEVETHk	4	A0A452FYL3	N-Term(TMT6plex); K10(TMT6plex)	2.613e-06	50.75	0.000294909	3	1637.96	-1.96494	0	1.05394	4	8.10723	0.965995	4	6.45627	0.992989	4	3.02748	0.919049	4	6.58979	0.988989	4	1.49529	1.03171	4	0.932607
lATQLTGPVMPIR	2	A0A452DMW4	N-Term(TMT6plex)	6.532e-07	50.74	0.000261012	2	1625.96	1.66019	0	1.08868	2	16.6738	1.33016	2	1.10501	1.05813	2	6.27513	1.11918	2	0.90768	0.664203	2	19.3779	0.856976	2	15.5163
aQFEGIVTDLIR	4	A0A452FBM2	N-Term(TMT6plex)	3.031e-05	50.73	0.000316134	3	1590.91	1.20523	0	0.899615	4	19.298	0.995639	4	3.80433	0.970161	4	2.0388	0.998249	4	11.9084	1.02801	4	11.3832	1.10373	4	4.8186
aLENDVAELR	1	A0A452EGC8	N-Term(TMT6plex)	1.08e-06	50.73	0.000257387	2	1358.75	0.146534	0	0.861716	1		0.99224	1		1.02193	1		1.13196	1		0.980187	1		1.05905	1
mDGIVPDIAVGTk	2	A0A452F421	N-Term(Acetyl); K13(TMT6plex)	0.0003215	50.73	0.000263727	2	1586.87	0.0379592	0	1.10205	2	14.3758	0.824985	2	41.4852	0.945665	2	5.64239	0.757185	2	2.53458	1.21048	2	0.348551	1.09297	2	1.50418
tAVDGPDLEMLTGQER	3	A0A452EGP9	N-Term(TMT6plex)	1.907e-06	50.73	0.000118339	3	1960.99	0.100054	0	0.938224	3	7.35332	1.09854	3	5.69196	1.04496	3	8.07956	0.954132	3	11.7721	1.11988	3	24.5481	1.04056	3	10.2009
cDENILWLDYk	4	A0A452EU77;A0A452ET82	N-Term(TMT6plex); C1(Carbamidomethyl); K11(TMT6plex)	6.215e-05	50.72	0.000177494	2	1927	-2.2284	0
aALAIQGk	3	A0A452FRG9	N-Term(TMT6plex); K8(TMT6plex)	0.0003868	50.72	0.000171987	2	1229.8	0.330366	0	0.911991	3	4.90555	0.774182	3	19.3771	1.00966	3	0.662491	1.08337	3	4.03984	0.856395	3	1.58444	1.33841	3	3.06241
sFEQISANITk	2	A0A452G4K3	N-Term(TMT6plex); K11(TMT6plex)	1.294e-05	50.71	0.000307403	2	1695.97	0.925053	0	1.26558	2	10.2117	1.08051	2	3.2372	1.0398	2	0.41258	0.789381	2	16.5747	0.870421	2	4.44572	0.976744	2	0.316855
lIDAETTASAWPNMAk	3	A0A452FQK7	N-Term(TMT6plex); K16(TMT6plex)	5.383e-08	50.7	0.000279173	3	2177.17	0.67441	0	1.04476	3	9.62428	1.02334	3	0.200527	1.02994	3	4.0109	1.0397	3	2.50276	0.944035	3	2.179	0.995231	3	0.816957
eQAADVSAAQEVTQLLVER	2	A0A452FXQ1	N-Term(TMT6plex)	0.0001268	50.7	0.000268108	3	2286.21	0.182101	0	1.45364	2	117.02	0.827221	1		0.524687	1		1.23129	1		1.61595	2	95.6851	1.67485	1
aADETWEPFASGk	6	A0A452E2C0	N-Term(TMT6plex); K13(TMT6plex)	0.001403	50.69	0.000185123	2	1866.96	-0.240388	0	0.784054	6	27.853	0.83419	6	11.0985	1.02175	6	9.39361	1.13912	6	6.58136	1.22383	6	14.5234	1.00284	6	4.83882
sQEQLATELAEYTAk	3	A0A452F2C6	N-Term(TMT6plex); K15(TMT6plex)	2.867e-07	50.68	0.000288585	3	2140.15	-1.94049	0	0.968665	3	3.6263	0.953189	3	1.49764	1.231	3	12.3662	1.08621	3	4.41885	0.787599	3	31.2412	1.08141	3	9.62709
iSGLGLTPEEk	3	A0A452DJQ6	N-Term(TMT6plex); K11(TMT6plex)	0.0001308	50.68	0.000324925	2	1601.95	-0.63563	0	1.10768	3	9.05114	1.19566	3	21.1566	1.08097	3	10.1349	1.10396	3	9.94704	0.62814	3	1.23765	0.890101	3	11.4112
eVAQTADAR	1	A0A452FZI4	N-Term(TMT6plex)	0.00423	50.67	0.000170979	2	1189.64	-1.01311	0	1.10735	1		0.894671	1		0.916133	1		0.886392	1		1.09706	1		1.08111	1
qVTVNDLPVGR	12	A0A452DY24	N-Term(TMT6plex)	2.024e-05	50.67	0.000251112	3	1426.82	1.27951	0	0.965122	12	4.28266	1.06601	12	5.704	1.01727	12	4.06184	1.03279	12	6.66879	1.00479	12	13.1133	0.968096	12	7.21315
lQQTQAQVDEVVDImR	4	A0A452E3T4	N-Term(TMT6plex); M15(Oxidation)	6.657e-07	50.67	0.000258825	3	2118.11	1.56979	0	0.913025	4	4.1507	0.734793	4	18.3928	0.898169	4	3.90933	0.872923	4	11.3784	1.34867	4	9.35019	1.08489	4	1.81068
eQWAHLEELSAIR	1	A0A452ENG9	N-Term(TMT6plex)	1.389e-06	50.67	0.00024597	3	1810.97	0.952893	0	0.996356	1		0.769173	1		0.98347	1		0.981467	1		1.18112	1		1.04742	1
rLEAADGGLDSAELATELGVEHQSVVGAVk	2	A0A452FPF6	N-Term(TMT6plex); K30(TMT6plex)	9.334e-13	50.66	0.000281327	4	3479.87	-1.08421	1	0.961004	2	6.07209	0.958313	2	4.29555	1.05455	2	1.29079	0.976071	2	2.22001	1.04195	2	8.78604	1.03074	2	0.881454
gTVLcGPPPAVENASPIGAR	2	A0A452FU90	N-Term(TMT6plex); C5(Carbamidomethyl)	1.557e-08	50.66	0.000268012	3	2192.17	-0.430173	0	0.834294	2	0.729865	1.03815	2	19.6759	1.06438	2	5.25724	0.904699	2	1.8994	1.13782	2	17.4404	1.06876	2	0.457799
gLLPEELTPLILATQk	1	A0A452ER52	N-Term(TMT6plex); K16(TMT6plex)	8.373e-05	50.65	0.000122261	3	2194.35	0.409168	0	0.989929	1		0.827424	1		0.890278	1		0.767555	1		1.42196	1		1.07359	1
iNVYYNEATGGNYVPR	9	A0A452FCZ5	N-Term(TMT6plex)	8.837e-09	50.64	0.000160083	3	2059.05	0.408949	0	1.01378	9	4.70729	1.14395	9	15.7951	1.0029	9	5.28177	1.03533	9	7.77978	0.866506	9	14.9723	0.97534	9	15.0331
aLNEAcESVIQTAck	2	A0A452E1L5	N-Term(TMT6plex); C6(Carbamidomethyl); C14(Carbamidomethyl); K15(TMT6plex)	3.003e-07	50.64	0.000249832	3	2152.11	-1.00718	0	0.910864	2	5.45086	1.00731	2	11.2238	1.01185	2	0.626639	1.05308	2	0.305301	1.13912	2	6.88399	0.921205	2	4.70529
iDPSIMGGMIVR	1	A0A452E2H1	N-Term(TMT6plex)	0.0003596	50.64	0.000245949	2	1517.84	1.10555	0	1.21851	1		0.67675	1		0.933391	1		0.92207	1		1.07543	1		1.07737	1
vGGTSDVEVNEk	2	A0A452DQM6	N-Term(TMT6plex); K12(TMT6plex)	0.0001574	50.64	0.000241203	2	1691.92	0.224224	0	1.22964	2	11.4544	0.938548	2	4.75025	1.12281	2	5.25662	0.859237	2	7.73725	0.877143	2	5.88374	0.960201	2	1.19886
aAYFGVYDTAk	7	A0A452G8Y9	N-Term(TMT6plex); K11(TMT6plex)	4.259e-06	50.63	0.000269005	2	1663.91	0.720532	0	1.18077	7	15.9334	0.868562	7	13.8468	1.00293	7	5.84811	0.837249	7	32.2233	0.952103	7	11.4568	1.00715	7	4.60363
sTQLLQAAAAEASLNk	1	A0A452E1Z7	N-Term(TMT6plex); K16(TMT6plex)	1.647e-06	50.62	0.000277428	3	2074.2	5.37326	0	0.989352	1		1.25891	1		1.03957	1		1.17855	1		0.767872	1		0.88888	1
mSLGQQQSAR	2	A0A452EDZ9	N-Term(TMT6plex)	0.0001102	50.61	0.000192909	2	1334.71	1.39307	0	1.13368	2	1.95627	1.33943	2	8.19621	1.08535	2	0.768125	1.05951	2	8.29101	0.703103	2	6.29221	0.809257	2	8.78227
eLVNNLGEIYQk	2	A0A452FFI1	N-Term(TMT6plex); K12(TMT6plex)	1.188e-07	50.61	0.000334984	2	1878.07	-1.47218	0	0.890909	2	9.94483	0.928167	2	1.47835	0.951845	2	0.198907	1.01568	2	2.31526	1.14104	2	3.20254	1.08826	2	2.40006
rTGAIVDVPVGEELLGR	2	A0A452EN82;A0A452DXG0	N-Term(TMT6plex)	2.048e-09	50.6	0.000292644	3	2010.15	-0.322604	1
gSFGELALMYNTPR	1	A0A452G3V7	N-Term(TMT6plex)	6.198e-10	50.59	0.0001938	2	1784.92	-1.03011	0	0.869377	1		1.21625	1		1.10075	1		1.1413	1		0.90009	1		0.89594	1
sAHAGTYEVR	1	A0A452DTM1	N-Term(TMT6plex)	0.0001916	50.58	0.000162747	3	1319.69	-0.0984911	0	0.770539	1		0.789067	1		0.900698	1		0.733216	1		1.67941	1		1.10738	1
tFITQQGIk	3	A0A452F6X6	N-Term(TMT6plex); K9(TMT6plex)	0.0001314	50.58	0.000283495	2	1493.91	-1.06093	0	1.24335	3	2.3973	1.09434	3	1.4571	0.990578	3	1.89415	1.23895	3	3.068	0.719338	3	4.95954	0.740371	3	9.47812
lLEETQAELLk	3	A0A452FM89	N-Term(TMT6plex); K11(TMT6plex)	4.763e-05	50.57	0.000281956	3	1745.06	5.16522	0	1.05009	3	4.70955	0.995121	3	22.055	1.03954	3	11.5014	0.86475	3	14.579	1.03016	3	5.84487	1.09757	3	6.06476
mLTAQDMSYDEAR	5	A0A452ENG9	N-Term(TMT6plex)	6.054e-06	50.57	4.25345e-05	3	1759.82	0.101636	0	0.948193	5	10.6672	1.01883	5	9.39964	0.91585	5	0.850592	1.15024	5	3.66565	1.01996	5	14.5379	0.925361	5	13.3592
eVLEDFAEDSEk	5	A0A452EKV7	N-Term(TMT6plex); K12(TMT6plex)	2.736e-05	50.57	0.000185924	2	1868.95	0.465352	0	1.18957	5	4.0912	0.757369	5	16.2935	0.902598	5	5.2762	0.853644	5	16.7069	1.02439	5	2.29076	1.24743	5	4.98321
gLVEDAPDGSDASQLLR	3	A0A452DY71;A0A452DYJ2	N-Term(TMT6plex)	0.0004986	50.57	0.000202587	3	1972.02	0.105803	0
vPVGDQPPDIEFQIR	4	A0A452F4T8	N-Term(TMT6plex)	2.066e-06	50.55	0.000278852	2	1939.05	-0.178365	0	1.04651	4	5.31434	0.993084	4	4.21096	0.993822	4	1.54829	0.883022	4	12.1534	1.01845	4	7.84708	1.01767	4	7.74471
aANEVSSADVk	6	A0A452E1X1	N-Term(TMT6plex); K11(TMT6plex)	1.207e-07	50.55	0.0002859	2	1548.87	1.04756	0	1.00619	6	2.93216	1.08996	6	7.72173	0.965523	6	2.84358	1.09435	6	1.38566	1.00094	6	9.19729	0.961952	6	7.1062
eTSYEMMMQcVSR	2	A0A452EH16	N-Term(TMT6plex); C10(Carbamidomethyl)	5.918e-06	50.54	1.41293e-05	3	1880.82	1.72838	0	0.93989	2	21.3753	0.943503	2	7.14928	0.946477	2	11.4438	0.945609	2	23.26	1.17308	2	3.53444	1.04134	2	10.6878
iNFDDNAEFR	2	A0A452FAS9	N-Term(TMT6plex)	8.205e-06	50.54	7.02049e-05	2	1469.72	-1.37499	0	0.976999	2	2.26954	1.15742	2	4.34793	1.03153	2	7.71999	0.987435	2	4.43353	0.925596	2	2.79651	1.00407	2	8.18812
gDGPVQGTIHFEAk	10	Q5FB29;A0A452EM32	N-Term(TMT6plex); K14(TMT6plex)	8.331e-07	50.53	0.000282352	3	1914.05	0.612578	0
aMYLPETLSPADQLk	2	A0A452F8E0	N-Term(TMT6plex); K15(TMT6plex)	3.382e-07	50.53	0.00034254	3	2135.18	0.638651	0	1.03895	2	0.375204	1.05788	2	5.85684	0.998916	2	4.35732	1.02178	2	5.5583	0.948721	2	3.5204	0.980402	2	1.88498
iMDQALTVGAPVIGLNDSGGAR	1	A0A452FGM5	N-Term(TMT6plex)	1.658e-09	50.53	0.000328378	3	2384.29	2.1119	0	1.13733	1		1.16918	1		0.946107	1		0.997902	1		0.847549	1		0.973478	1
lEAIEDDTVkETDSSSASAVTPSk	5	A0A452DSP1	N-Term(TMT6plex); K10(TMT6plex); K24(TMT6plex)	4.23e-08	50.53	0.000285892	4	3167.68	-0.120773	1	1.10491	5	8.15659	0.735785	5	6.70514	0.893144	5	16.162	0.929415	5	13.3866	1.13941	5	5.41752	1.0283	5	6.30728
yDLFSDDYDTSEk	4	A0A452DS05	N-Term(TMT6plex); K13(TMT6plex)	4.076e-09	50.52	7.94005e-05	2	2055.98	-0.672223	0	1.35965	4	5.20793	0.803112	4	4.38793	0.959624	4	3.1106	0.766063	4	3.20747	0.930083	4	2.43025	1.09037	4	5.47193
lTLSALVDGk	6	A0A452EGC2	N-Term(TMT6plex); K10(TMT6plex)	2.317e-05	50.51	0.000275208	2	1474.93	1.44281	0	1.08341	6	4.74593	1.24003	6	5.68835	1.12324	6	3.86905	1.02306	6	2.7702	0.677304	6	11.7247	0.897968	6	8.89731
lVQAFQYTDk	5	A0A452FPR6	N-Term(TMT6plex); K10(TMT6plex)	1.552e-05	50.51	0.000292547	2	1670.95	0.447019	0	0.981107	5	2.75972	1.08571	5	0.929573	1.09937	5	2.64855	1.11634	5	9.41381	0.856091	5	12.4207	0.959238	5	2.89238
iNISEGNcPER	5	A0A452DVL8;A0A452FBI7;A0A452ETM8	N-Term(TMT6plex); C8(Carbamidomethyl)	1.893e-05	50.51	7.69159e-05	3	1517.76	-1.58025	0
lYPPSAEYPDLR	9	A0A452F5T2	N-Term(TMT6plex)	0.0001679	50.5	0.000254452	3	1649.88	0.966735	0	1.05895	9	8.52803	0.946913	9	11.3053	1.06748	9	5.4602	0.91079	9	6.90078	0.956142	9	8.34903	1.09974	9	22.1794
acLSALSEVk	3	A0A452DY86	N-Term(TMT6plex); C2(Carbamidomethyl); K10(TMT6plex)	6.195e-06	50.5	0.000365859	2	1535.89	-0.88921	0	1.0173	3	0.283442	1.10031	3	9.58553	1.03941	3	8.6311	1.04803	3	3.06772	0.958414	3	1.8197	0.925091	3	5.5325
aQTEGINISEEALNHLGEIGTk	5	A0A452F921	N-Term(TMT6plex); K22(TMT6plex)	2.713e-12	50.49	0.000303277	3	2782.5	-1.09744	0	1.04359	5	10.336	0.913615	5	21.2093	1.01935	5	10.5705	0.9712	5	13.4635	1.03893	5	11.1041	1.05169	5	4.4729
qVEEQSAAASEEVLFPFcR	2	A0A452G8M0	N-Term(TMT6plex); C18(Carbamidomethyl)	2.132e-08	50.49	0.00010407	3	2426.18	-0.594693	0	0.878982	2	3.43176	1.07779	2	2.70197	0.912032	2	2.04662	0.985111	2	6.20146	1.13942	2	4.19428	1.07003	2	4.37224
lVYDSWSSGk	4	A0A452GAF2	N-Term(TMT6plex); K10(TMT6plex)	0.0003043	50.48	0.000248016	2	1599.88	0.322823	0	1.04673	4	2.22709	1.07188	4	1.55905	1.14798	4	6.17187	1.07665	4	1.6539	0.732825	4	1.71199	1.02948	4	2.57281
tDDYLDQPccETINR	2	A0A452G724	N-Term(TMT6plex); C9(Carbamidomethyl); C10(Carbamidomethyl)	1.707e-06	50.48	2.01457e-05	3	2128.95	0.992017	0	1.24403	2	4.90451	1.2918	2	0.171345	0.988684	2	19.2041	1.12416	2	2.81109	0.777864	2	3.16375	0.653557	2	37.3858
dNLAQDLGTLR	7	A0A452FV03	N-Term(TMT6plex)	2.394e-07	50.47	0.000291664	2	1444.8	0.873042	0	1.13439	7	12.6661	0.879138	7	11.9526	0.954215	7	3.18761	0.883858	7	6.34221	1.12637	7	4.13594	0.994184	7	2.85909
aAILQTEVDALR	2	A0A452DQN7;A0A452DMV8	N-Term(TMT6plex)	2.47e-08	50.47	0.000321728	2	1528.89	0.0816321	0
cAADLGLk	5	A0A452F684	N-Term(TMT6plex); C1(Carbamidomethyl); K8(TMT6plex)	0.0003187	50.46	0.000374191	2	1305.76	0.599311	0	0.949081	5	3.32878	1.28829	5	5.1632	0.968324	5	2.99105	1.3322	5	12.8988	0.770026	5	5.25408	0.771987	5	19.1791
vLLSDSNLHDA	1	A0A452FER7	N-Term(TMT6plex)	0.0004859	50.46	0.000194741	2	1412.76	0.276969	0	0.904493	1		0.871081	1		0.991829	1		0.889291	1		1.22762	1		1.11421	1
lREDENAEPVGTTYQk	5	A0A452DQ87	N-Term(TMT6plex); K16(TMT6plex)	0.0002032	50.46	0.000371942	3	2308.21	-2.95475	1	0.920152	5	6.40785	0.977449	5	1.91158	0.980315	5	13.0929	1.14485	5	15.0423	1.02971	5	6.93265	1.004	5	7.83201
aSEWVQQVSGLMDGk	1	A0A452ESX0	N-Term(TMT6plex); K15(TMT6plex)	1.215e-07	50.45	0.000230351	3	2093.1	-3.57315	0	0.926136	1		1.06984	1		0.945855	1		1.02109	1		1.10955	1		0.989174	1
aVELAANTk	9	A0A452FKN8	N-Term(TMT6plex); K9(TMT6plex)	1.53e-05	50.43	0.000415731	2	1374.84	4.53233	0	1.02548	9	3.57883	1.01217	9	2.28767	0.952384	9	4.15624	1.0139	9	6.51103	1.05298	9	1.64051	0.965186	9	5.38266
sQHTGNAQVAQTk	4	A0A452E6V8	N-Term(TMT6plex); K13(TMT6plex)	3.069e-08	50.43	0.000318818	3	1828.01	1.10748	0	0.993909	4	8.16914	0.98772	4	15.5501	1.00065	4	7.22127	1.07702	4	6.98988	0.87219	4	2.7228	1.03859	4	7.11592
eFTGLGNcITk	10	A0A452G8Y9	N-Term(TMT6plex); C8(Carbamidomethyl); K11(TMT6plex)	4.981e-06	50.43	0.000238208	2	1697.93	-2.57887	0	1.00119	10	3.05575	1.16781	10	6.23316	1.02945	10	6.16989	1.14576	10	4.52755	0.894053	10	5.4985	0.860565	10	6.70402
aAAVSLENVLLDVk	3	A0A452G9R4	N-Term(TMT6plex); K14(TMT6plex)	5.976e-05	50.43	0.000224622	3	1900.15	0.51204	0	1.13528	3	1.35062	0.928245	3	43.625	0.888316	3	26.1871	0.907339	3	8.47346	0.950139	3	29.4888	0.977918	3	6.26828
kGPGPGGPGGAGGAR	2	A0A452FS55	N-Term(TMT6plex); K1(TMT6plex)	1.279e-07	50.43	0.000367275	3	1650.94	0.308266	1	1.2495	2	7.06574	1.10414	2	2.17253	0.854626	2	0.889544	0.9422	2	4.34679	0.780817	2	4.46767	1.09849	2	4.08395
vLGAHSLEEMVSk	3	A0A452G6D2	N-Term(TMT6plex); K13(TMT6plex)	4.474e-06	50.42	0.000303666	2	1858.05	0.67615	0	1.0026	3	0.587483	1.08842	3	13.757	1.12451	3	0.52003	1.00013	3	1.05295	0.874367	3	7.38559	0.921073	3	3.97104
tLISSSNENLVQNLk	2	A0A452DYG7	N-Term(TMT6plex); K15(TMT6plex)	7.748e-06	50.42	0.000313198	3	2118.22	0.0963115	0	1.0648	2	4.13569	1.04399	2	4.46541	1.07194	2	0.741339	1.10069	2	0.0241652	0.90507	2	4.5752	0.859148	2	7.54993
aLSDADVQk	2	A0A452FQM7	N-Term(Acetyl); K9(TMT6plex)	0.003153	50.41	0.00021474	2	1217.66	0.0756142	0	0.840916	2	1.22552	1.0533	2	3.0548	0.891572	2	2.66734	1.17128	2	1.06287	1.10649	2	0.780424	1.0007	2	2.92225
aDMGGAATIcSAIVSAAk	3	A0A452DVV1	N-Term(TMT6plex); C10(Carbamidomethyl); K18(TMT6plex)	8.426e-09	50.39	0.000342335	3	2152.15	-1.42235	0	1.01636	3	4.42085	1.04461	3	12.551	0.919422	3	15.3504	1.16789	3	9.929	0.804725	3	2.42565	0.987704	3	14.8903
kVNAEGSVDNVFSQVcTHLDALk	2	A0A452E712	N-Term(TMT6plex); K1(TMT6plex); C16(Carbamidomethyl); K23(TMT6plex)	8.179e-10	50.39	0.00029663	4	3218.76	5.23372	1	0.945654	2	4.60817	1.10264	2	15.4461	1.05706	2	1.877	1.08537	2	0.350398	0.904683	2	0.504895	0.975035	2	5.75366
eSAPFAVIGSNTVVEAk	3	A0A452DK21	N-Term(TMT6plex); K17(TMT6plex)	3.908e-08	50.37	0.00031407	3	2177.22	-0.307613	0	1.03426	3	0.140955	1.06996	3	6.84753	1.02436	3	1.51567	0.950809	3	10.6237	0.977768	3	6.37501	0.961712	3	4.88561
lPLLPHEVR	3	A0A452FRM6	N-Term(TMT6plex)	0.00127	50.37	0.000329681	3	1302.81	-1.47524	0	0.992897	3	8.81037	0.977725	3	0.477552	1.04897	3	1.47771	0.998508	3	8.78707	0.90432	3	13.2141	0.924524	3	10.313
acEPGVDYVYk	2	A0A452DXE2	N-Term(TMT6plex); C2(Carbamidomethyl); K11(TMT6plex)	4.08e-07	50.37	0.000187799	2	1758.92	1.5408	0	0.812783	2	1.03023	1.10104	2	5.11311	1.08804	2	3.95098	1.13709	2	4.24724	1.13796	2	1.82117	0.814486	2	7.46689
gGGVNEFGk	3	A0A452FIP7	N-Term(TMT6plex); K9(TMT6plex)	1.901e-05	50.36	0.000358055	2	1322.75	-0.961812	0	1.042	3	6.17924	1.0876	3	1.7188	0.935528	3	2.44628	0.960593	3	15.2734	1.01329	3	1.85103	0.97072	3	0.530133
sDGGYTYDTSDLAAIk	3	A0A452FHC1	N-Term(TMT6plex); K16(TMT6plex)	4.693e-07	50.35	0.000218188	3	2135.09	-0.195329	0	1.11985	3	10.5525	0.993315	3	8.0877	1.00419	3	1.74504	1.19748	3	2.60378	0.813869	3	8.86948	0.917817	3	4.0093
mLQLVEESk	7	A0A452FD97	N-Term(TMT6plex); K9(TMT6plex)	1.519e-05	50.35	0.000359803	2	1534.89	2.21498	0	1.28165	7	15.7955	0.885722	7	8.21131	0.936125	7	3.78027	0.933064	7	5.83185	0.909574	7	7.37093	0.996905	7	4.08299
lLQcYPPPEDAAVk	5	A0A452G1E3	N-Term(TMT6plex); C4(Carbamidomethyl); K14(TMT6plex)	1.072e-06	50.34	0.00029729	3	2059.13	0.191283	0	0.981242	5	5.29732	1.06571	5	1.2523	1.01197	5	9.67574	0.966487	5	2.19167	1.02245	5	5.71051	0.965309	5	3.22658
eLSDIALR	7	A0A452DZ43	N-Term(TMT6plex)	0.005487	50.33	0.000262293	2	1145.67	1.78845	0	0.934716	7	3.74897	1.01433	7	9.3191	1.02625	7	3.47347	1.10201	7	6.87423	0.977644	7	10.6463	1.00613	7	3.51233
vGHSELVGEIIR	5	A0A452FE38	N-Term(TMT6plex)	1.458e-05	50.33	0.000335512	2	1537.89	-0.292176	0	1.18174	5	4.75807	0.772414	5	37.7109	0.953131	5	10.1615	0.83156	5	14.3754	1.06571	5	8.46316	1.09223	5	12.8157
lEQGQAIDDLmPAQk	13	A0A452F2L8	N-Term(TMT6plex); M11(Oxidation); K15(TMT6plex)	7.21e-07	50.33	0.000288244	3	2131.15	-0.722321	0	1.15098	13	13.577	0.817017	13	12.7988	0.935672	13	3.58498	0.866187	13	11.9399	1.10954	13	8.40269	1.0757	13	8.45105
sVNQSLLELHk	2	A1E459	N-Term(TMT6plex); K11(TMT6plex)	4.456e-07	50.33	0.000281756	3	1726.03	0.256824	0	0.957064	2	2.35517	1.05637	2	1.01871	0.927721	2	3.95108	1.268	2	6.41382	0.81831	2	9.89918	1.02545	2	0.356051
kNPDSQYGELIEk	3	A0A452E1K0	N-Term(TMT6plex); K1(TMT6plex); K13(TMT6plex)	1.016e-07	50.32	0.000332105	3	2208.25	0.0515012	1	1.04526	3	4.28903	1.0444	3	2.8948	0.986501	3	5.61041	1.07776	3	6.85361	0.883961	3	1.23256	0.957692	3	2.38683
qLQEDAAR	7	A0A452ENG9	N-Term(TMT6plex)	0.0002046	50.31	0.000165737	2	1159.63	0.39119	0	0.909637	7	2.68966	0.988237	7	7.08342	0.947077	7	1.42294	1.14033	7	7.30156	1.07306	7	13.776	0.966795	7	6.3301
gIEDNPMVVPLcNR	2	A0A452E6L4	N-Term(TMT6plex); C12(Carbamidomethyl)	0.001036	50.31	0.000176445	2	1842.94	-2.36826	0	0.710237	2	45.6061	0.932365	2	9.48085	0.936607	2	11.2545	1.05108	2	18.6523	1.23968	2	7.58378	1.11839	2	8.77326
lQSDVAVPIPk	8	A0A452EZS5	N-Term(TMT6plex); K11(TMT6plex)	5.773e-06	50.3	0.000176852	2	1625.01	1.4005	0	1.0301	8	6.88952	1.10575	8	9.56096	1.04854	8	5.88748	1.09786	8	9.3935	0.816704	8	6.20829	0.940799	8	5.60713
tQLGDcSGIGDPTHYGYSTGQPcVFIk	3	A0A452FMS5	N-Term(TMT6plex); C6(Carbamidomethyl); C23(Carbamidomethyl); K27(TMT6plex)	1.338e-08	50.29	0.000106169	4	3416.66	-0.775238	0	0.883737	3	4.92311	1.30173	3	2.34703	0.978242	3	0.367306	1.14138	3	10.2305	0.837053	3	0.396492	0.876234	3	2.20189
aFPcWDEPAIk	3	A0A452FQK2	N-Term(TMT6plex); C4(Carbamidomethyl); K11(TMT6plex)	8.798e-06	50.28	0.000307052	2	1791.95	0.00990645	0	0.899058	3	4.74522	1.08096	3	12.1126	1.03138	3	4.60661	1.09926	3	4.68352	0.984362	3	1.89296	0.933981	3	0.717084
lSVTVVQAk	2	A0A452ECK1	N-Term(TMT6plex); K9(TMT6plex)	2.732e-06	50.28	0.000204389	2	1402.9	0.488296	0	1.06147	2	8.68288	1.12572	2	11.3897	1.05009	2	0.378161	1.11415	2	0.280207	0.762072	2	2.2652	0.953647	2	3.94058
fSGGYPALMDcMNk	1	A0A452FNU8	N-Term(TMT6plex); C11(Carbamidomethyl); K14(TMT6plex)	1.075e-06	50.27	0.00010149	3	2049	-1.0678	0	1.08653	1		1.26344	1		1.11613	1		1.17914	1		0.676466	1		0.797759	1
vNQIGSVTESLQAck	22	A0A452EU55	N-Term(TMT6plex); C14(Carbamidomethyl); K15(TMT6plex)	4.939e-07	50.27	0.000336891	3	2092.14	-2.02125	0	1.07492	11	4.04641	1.05601	11	12.3483	1.0631	11	3.25897	1.08488	11	7.82211	0.829193	11	12.1432	0.907457	11	3.42571
aLAENPGLVNk	6	A0A452DVJ4	N-Term(TMT6plex); K11(TMT6plex)	1.81e-05	50.25	0.000264809	2	1583.95	0.167225	0	1.04273	6	13.5729	1.05765	6	6.40364	1.05035	6	1.12745	1.06398	6	8.69606	0.935323	6	7.85735	0.888317	6	3.59321
tFDELEQEAk	1	A0A452F4F3	N-Term(TMT6plex); K10(TMT6plex)	2.725e-05	50.24	0.000229936	2	1667.89	0.752584	0	1.22552	1		1.15278	1		0.930695	1		1.1301	1		0.769826	1		0.851892	1
qAVIGNLDEEQYk	3	A0A452DSR4	N-Term(TMT6plex); K13(TMT6plex)	9.253e-07	50.24	0.000347269	3	1965.07	0.17862	0	1.04903	3	9.63686	0.834566	3	4.80745	1.00879	3	0.310816	0.85363	3	12.7337	1.09728	3	1.07683	1.11402	3	12.2651
gGYIGSTYFER	3	A0A452EWN3	N-Term(TMT6plex)	1.645e-06	50.23	0.00015317	2	1478.75	0.897878	0	0.920271	3	7.78631	0.986947	3	4.41281	0.905251	3	0.914896	1.03486	3	3.06972	1.13249	3	11.6495	1.00014	3	6.5588
gAAMVTAVAYR	8	A0A452DLT7	N-Term(TMT6plex)	4.59e-05	50.23	0.000333843	2	1338.74	0.0737064	0	1.03908	8	1.87261	0.954461	8	5.10535	0.981221	8	8.45447	1.07143	8	1.56754	0.936232	8	9.15489	0.991546	8	7.45289
qVIDcQLADVNNIGk	2	A0A452DVV1	N-Term(TMT6plex); C5(Carbamidomethyl); K15(TMT6plex)	3.446e-07	50.22	0.000286132	3	2145.18	1.72299	0	1.02125	2	0.748393	0.989271	2	1.88446	0.866149	2	4.86658	1.07115	2	8.73343	1.07244	2	5.6241	0.997685	2	10.6188
kVQAEDEADGPQTTHASR	2	A0A452FNI0;A0A452FNJ3	N-Term(TMT6plex); K1(TMT6plex)	6.241e-08	50.22	0.000279953	4	2398.24	1.05786	1
mQINAEEVVVGDLVEVk	4	A0A452G963	N-Term(TMT6plex); K17(TMT6plex)	7.75e-07	50.21	0.000353964	3	2330.3	0.0386822	0	1.03749	4	6.38767	0.982626	4	11.8214	1.01575	4	9.12052	1.13746	4	2.40825	0.977575	4	6.11882	1.01171	4	11.6867
eQQLAEIESR	2	A0A452F2M3	N-Term(TMT6plex)	0.0003252	50.18	0.000247525	2	1431.77	2.77329	0	1.10966	2	2.33502	1.0746	2	11.5793	1.21782	2	5.84958	0.964174	2	17.4018	0.808998	2	8.62433	0.869977	2	5.62148
eREYLGDLPAVLPTEGTLPEISNEASk	2	A0A452DU29	N-Term(TMT6plex); K27(TMT6plex)	2.6e-07	50.18	0.000311326	4	3386.82	3.11083	1	0.917025	2	0.534635	1.14432	2	2.67161	1.04003	2	5.86327	1.03914	2	4.96714	0.976939	2	9.83185	0.969439	2	2.92378
vIGNQSLVNELAYTAR	4	A0A452G3I1	N-Term(TMT6plex)	6.622e-08	50.18	0.000349702	2	1977.1	0.372469	0	1.087	4	17.1437	0.99991	4	19.9817	1.03067	4	3.95774	1.04345	4	33.649	0.822796	4	15.6971	0.952646	4	17.5492
gmSLNLEPDNVGVVVFGNDk	2	A0A452EN82;A0A452DXG0	N-Term(TMT6plex); M2(Oxidation); K20(TMT6plex)	1.515e-06	50.16	0.000312281	3	2578.35	-1.78763	0
aIGTDEDLAHSSIR	2	A0A452F2Y5	N-Term(TMT6plex)	8.106e-07	50.16	0.000191802	3	1713.9	0.0253858	0	1.03533	2	17.4734	0.987351	2	3.66502	1.10248	2	7.66316	0.885087	2	12.9216	1.13242	2	2.34429	0.871987	2	13.0619
aANDAGYFDNEMAPIEVk	3	A0A452FY07	N-Term(TMT6plex); K18(TMT6plex)	4.7e-09	50.15	0.000193693	3	2413.21	-0.0218019	0	0.887171	3	2.29761	0.92782	3	3.94196	1.03086	3	0.160481	0.952411	3	5.90444	1.13657	3	2.76789	1.0644	3	6.73818
lQAQDAGIYEcYTPSTDAR	4	A0A452E4M3	N-Term(TMT6plex); C11(Carbamidomethyl)	1.345e-06	50.14	7.06843e-05	3	2388.13	0.318844	0	0.832284	4	15.0905	0.6296	4	5.21945	0.791857	4	7.82636	0.804395	4	13.4697	1.65018	4	10.5821	1.185	4	7.04954
aFDSGIIPMEFVNk	3	A0A452FSH4	N-Term(TMT6plex); K14(TMT6plex)	1.461e-05	50.1	0.000332749	3	2026.11	2.10243	0	0.936159	3	0.47333	1.075	3	1.05634	0.952054	3	0.183295	1.04585	3	1.15056	1.04263	3	5.95956	0.990388	3	0.903795
aPVPTGEVYFADSFDR	5	A0A452DM15	N-Term(TMT6plex)	0.0001494	50.09	0.000144475	3	1999.99	-1.18082	0	0.939582	5	14.8696	0.826617	5	22.8277	0.930451	5	2.76816	0.91929	5	11.9038	1.28041	5	15.3972	1.10739	5	1.78462
lLEGEESR	5	A0A452DWL1;A0A452E9R4;A0A452FE94;A0A452F6P6	N-Term(TMT6plex)	0.0002123	50.08	0.000199295	2	1161.63	0.263505	0
gAALITAVGVR	9	A0A452DLT7	N-Term(TMT6plex)	2.243e-06	50.08	0.000254273	2	1256.79	0.787101	0	1.10473	9	5.82851	1.09247	9	5.21154	1.03781	9	3.65637	1.0403	9	4.83469	0.840742	9	7.21394	0.934099	9	6.10831
aFLEEFGAEPELAVSAPGR	2	A0A452DRC0	N-Term(TMT6plex)	4.176e-09	50.07	0.000217958	3	2219.15	-1.2864	0	0.980246	2	6.64578	0.87437	2	1.58099	0.984988	2	16.917	0.926225	2	11.1362	1.12789	2	12.2083	1.08178	2	12.0661
tLSDYNIQk	11	A0A452EHZ1	N-Term(TMT6plex); K9(TMT6plex)	3.243e-05	50.07	0.00032128	2	1539.87	-2.5912	0	1.05965	11	7.69549	1.05408	11	4.07447	1.01289	11	7.10079	1.08333	11	5.87017	0.919716	11	9.18776	0.929736	11	9.13219
aVSSLATAk	3	A0A452FQ78;A0A452FQD6	N-Term(TMT6plex); K9(TMT6plex)	2.291e-05	50.07	0.000336532	2	1305.82	2.7043	0
gTVVTGTLER	2	A0A452FF42	N-Term(TMT6plex)	0.0001408	50.05	0.00043694	2	1261.73	1.92509	0	1.09301	2	5.86838	1.0024	2	7.06549	1.00966	2	4.77799	0.804339	2	11.8429	1.05364	2	11.0412	1.05048	2	4.16588
sIDDEVVEQR	1	A0A452EL67	N-Term(TMT6plex)	0.0007824	50.05	0.000199688	2	1418.73	0.829526	0	1.18222	1		0.851107	1		1.06774	1		0.695607	1		1.06951	1		1.09825	1
eAYMGNVLQGGEGQAPTR	4	A0A452FH59	N-Term(TMT6plex)	1.003e-08	50.05	0.000148777	3	2107.05	0.59749	0	1.1027	4	7.25635	0.987528	4	10.5579	0.963551	4	0.956382	0.972238	4	6.42317	1.0024	4	9.97225	0.992539	4	4.58596
iQGGSVVEMQGDEmTR	4	A0A452F4R6	N-Term(TMT6plex); M14(Oxidation)	2.629e-06	50.05	8.05671e-05	3	1981.95	0.602415	0	1.04088	4	13.2137	0.869573	4	3.01462	0.995857	4	5.00823	0.842156	4	4.77577	1.15784	4	13.9491	1.06033	4	3.38909
aADEVAEGk	7	A0A452DPJ7	N-Term(TMT6plex); K9(TMT6plex)	4.723e-05	50.04	0.000342332	2	1347.75	1.30326	0	1.11208	7	14.0789	0.741066	7	14.0155	0.866169	7	5.93743	0.66187	7	15.1331	1.4575	7	18.1053	1.0885	7	10.9713
vPLPSLSPTMQAGTIAR	1	A0A452FFV4	N-Term(TMT6plex)	2.783e-08	50.03	0.000372915	2	1968.11	-0.49897	0	1.06784	1		1.00105	1		1.08606	1		0.988392	1		0.918562	1		0.969121	1
vLGTASTEEGQk	3	A0A452EZS5	N-Term(TMT6plex); K12(TMT6plex)	3.37e-06	50.02	0.00031853	3	1677.94	0.995036	0	1.12827	3	1.58198	0.853289	3	10.6359	0.996481	3	2.08051	0.860365	3	10.3245	1.13023	3	1.85246	1.11382	3	0.749668
vVTDTDETELAR	3	A0A452E6F8	N-Term(TMT6plex)	0.000113	50.01	0.000214007	3	1577.82	-0.275639	0	1.2748	3	15.9993	0.768533	2	33.0315	1.09257	3	4.84784	1.00153	3	15.2544	0.904189	3	11.1261	1.04416	3	11.3586
dQAGEYEcSAENDVSFPDVkk	5	A0A452E7R9	N-Term(TMT6plex); C8(Carbamidomethyl); K20(TMT6plex); K21(TMT6plex)	3.73e-10	50.01	0.000190561	4	3075.52	-0.574525	1	0.877204	5	0.764609	0.991507	5	16.8241	1.04727	5	11.5942	1.11573	5	19.1468	0.975498	5	4.59653	1.02567	5	20.5595
vLVLDDTNHER	6	A0A452DU53	N-Term(TMT6plex)	2.329e-05	50.01	0.000258404	3	1539.83	0.492921	0	1.17794	6	16.1073	0.67868	5	19.6197	0.923527	6	23.5909	0.655134	6	10.7242	1.47547	6	25.5291	1.01084	6	12.2706
sSGSVASLPQSDR	2	A0A452F2A5	N-Term(TMT6plex)	1.684e-06	50.01	0.000193055	2	1519.79	-1.20077	0	1.17045	2	2.65605	1.30242	2	7.19621	0.991652	2	6.1968	1.09448	2	14.4856	0.771621	2	16.1718	0.773929	2	7.70718
dDEVQVVR	2	A0A452EQ13	N-Term(TMT6plex)	0.004623	50	0.0001875	2	1188.64	-1.41571	0	1.20161	2	1.03394	0.859054	2	0.876094	1.0414	2	0.911066	1.00463	2	6.88644	0.945487	2	1.20798	0.917365	2	6.63207
lTFDSSFSPNTGk	5	A0A452FXM5	N-Term(TMT6plex); K13(TMT6plex)	3.01e-06	50	0.0002845	2	1859	2.69735	0	1.15957	5	5.96875	1.09978	5	3.08141	1.04316	5	3.4443	1.02238	5	10.7353	0.822493	5	5.07941	0.933592	5	8.65581
gLcAIAQAESLR	6	A0A452EBJ3	N-Term(TMT6plex); C3(Carbamidomethyl)	2.641e-07	49.99	0.00025659	2	1517.83	1.64857	0	0.946099	6	10.1791	1.09245	6	15.3557	1.065	6	1.47686	0.986855	6	6.17535	1.0562	6	2.03528	0.957714	6	7.4248
aQQVSQGLDVLTAk	4	A0A452DKU9	N-Term(TMT6plex); K14(TMT6plex)	2.974e-07	49.99	0.000327253	3	1916.12	1.16446	0	0.921323	4	3.38673	1.06352	4	6.85867	1.09093	4	9.2824	0.93194	4	15.9524	1.05446	4	8.92944	1.05886	4	5.54332
kQQTLEAEEAk	4	A0A452DQ87	N-Term(TMT6plex); K1(TMT6plex); K11(TMT6plex)	1.009e-06	49.96	0.000328512	3	1962.15	0.294647	1	0.986202	4	5.69594	1.17626	4	5.60262	1.04922	4	3.78991	1.11375	4	8.41485	0.918982	4	10.9396	0.903745	4	5.68983
tPLLDEQEEEIFEk	2	A0A452FK33	N-Term(TMT6plex); K14(TMT6plex)	6.029e-06	49.96	0.000300253	3	2178.16	1.63122	0	1.0316	2	8.49672	0.858649	2	5.55376	0.924945	2	7.88096	1.08619	2	16.4198	1.05954	2	7.30258	1.0095	2	8.94289
aLSQLAEVEEk	3	A0A452DU06;A0A452FMB2	N-Term(TMT6plex); K11(TMT6plex)	4.014e-08	49.96	0.000419849	2	1674.96	-2.29763	0
tcATDLQTk	2	A0A452E7K8	N-Term(TMT6plex); C2(Carbamidomethyl); K9(TMT6plex)	8.052e-06	49.95	0.000283748	2	1495.82	-1.02741	0	1.18637	2	11.3574	1.0482	2	11.8094	1.01874	2	4.21747	1.07591	2	5.72821	0.840714	2	16.8173	0.842235	2	22.7862
sYSVGVAYk	1	A0A452FS52	N-Term(TMT6plex); K9(TMT6plex)	1.285e-05	49.95	0.000402609	2	1431.82	-0.717429	0	1.14023	1		1.21469	1		1.01129	1		1.16534	1		0.699558	1		0.861717	1
gAAGALLVYDITR	3	I1W1N0;A0A452F194	N-Term(TMT6plex)	1.206e-06	49.95	0.000358099	2	1548.9	0.899003	0
tPEEYPESAk	3	A0A452FZF8	N-Term(TMT6plex); K10(TMT6plex)	0.002873	49.95	0.000220019	2	1608.85	-0.952086	0	0.926731	3	0.11409	0.974261	3	2.61767	0.943589	3	1.81595	1.31055	3	8.46894	0.890195	3	2.64523	0.918615	3	11.9574
aIEDEGGNPDEIEITSEGNkk	2	A0A452DUJ1	N-Term(TMT6plex); K20(TMT6plex); K21(TMT6plex)	1.749e-07	49.95	0.000336856	4	2932.54	1.99323	1	1.04842	2	23.6031	0.851924	2	20.7165	1.05854	2	2.50539	0.863438	2	0.23452	1.08424	2	7.47976	1.05292	2	3.92885
ePAAETEALLGMDLVR	3	A0A452FSS9	N-Term(TMT6plex)	1.252e-05	49.95	0.000287794	3	1944.03	-0.258005	0	0.767845	3	3.23405	0.828359	1		0.996929	2	8.85195	0.914502	2	7.73106	1.2553	3	106.636	2.23699	3	8.61443
yVPYVGDSk	3	A0A452FRH9	N-Term(TMT6plex); K9(TMT6plex)	0.003775	49.94	0.000289472	2	1485.83	-1.15056	0	1.09335	3	2.28838	0.965457	3	17.2565	1.01426	3	0.163068	0.939415	3	7.61272	0.989395	3	1.85671	0.942354	3	3.44335
qQQQQQNDVVk	2	A0A452G9U0	N-Term(TMT6plex); K11(TMT6plex)	0.0005984	49.94	0.000324959	3	1800.99	-3.29562	0	1.02694	2	4.92239	1.05239	2	6.50133	0.915419	2	3.44359	1.19215	2	4.22414	0.973521	2	22.1652	0.875742	2	3.5642
fDEETTNTk	1	A0A452FSM2	N-Term(TMT6plex); K9(TMT6plex)	4.384e-05	49.93	0.000168189	2	1542.8	-3.31791	0	1.38036	1		0.826929	1		0.886051	1		0.915837	1		0.916666	1		1.008	1
gPSYGLSAEVk	2	A0A452FMK7;A0A452FS05	N-Term(TMT6plex); K11(TMT6plex)	3.2e-05	49.92	0.000403362	2	1565.89	-0.00434436	0
qILQENYGQk	3	A0A452FCU2	N-Term(TMT6plex); K10(TMT6plex)	4.385e-07	49.92	0.00037586	2	1678.95	-1.49517	0	1.10811	3	1.20827	1.06884	3	3.18459	1.05547	3	1.82629	1.05892	3	5.99105	0.909393	3	13.1575	0.928962	3	3.33232
aLQYEYASk	6	A0A452DYD6	N-Term(TMT6plex); K9(TMT6plex)	1.985e-05	49.91	0.000291989	2	1530.86	-0.622358	0	1.01784	6	5.70884	1.02477	6	10.328	1.02072	6	3.38099	0.973835	6	3.61269	0.987269	6	2.21462	1.01523	6	6.76401
scVPScFETVYDGYSk	3	A0A452EJA0	N-Term(TMT6plex); C2(Carbamidomethyl); C6(Carbamidomethyl); K16(TMT6plex)	2.1e-07	49.91	6.12564e-05	3	2357.12	0.611111	0	0.984288	3	2.04932	1.21227	3	4.16763	0.884123	3	0.636935	1.209	3	2.15206	0.897053	3	2.20239	0.861565	3	0.619034
lLDAAGANLk	5	A0A452FAD3	N-Term(TMT6plex); K10(TMT6plex)	4.626e-05	49.91	0.000266976	3	1443.89	0.904356	0	1.02686	5	4.04608	1.09989	5	15.3203	0.977471	5	4.64364	1.17956	5	3.08788	0.888191	5	8.79736	0.90288	5	3.96509
sGQGAFGNMcR	2	A0A452ECC5	N-Term(TMT6plex); C10(Carbamidomethyl)	2.116e-05	49.9	4.45132e-05	2	1413.66	-0.428614	0	1.05799	2	11.4388	1.29503	2	2.01942	1.05836	2	8.89224	1.31468	2	0.232897	0.713185	2	17.3158	0.681754	2	13.6895
nLEGYVGFANLPNQVYR	1	A0A452EIK3	N-Term(TMT6plex)	6.277e-09	49.9	0.00029522	3	2183.14	-2.87266	0	1.05831	1		0.911722	1		0.912301	1		0.897843	1		1.18105	1		1.0328	1
aGEQDASIHLk	6	A0A452EEF8;A0A452EEY9	N-Term(TMT6plex); K11(TMT6plex)	4.885e-05	49.89	0.000336414	2	1626.92	-0.249012	0
aVNTQALSGAGILR	2	A0A452DU06	N-Term(TMT6plex)	5.214e-06	49.89	0.000297439	2	1599.94	0.987221	0	1.00226	2	8.41458	1.23418	2	4.18494	0.971465	2	3.25839	0.967995	2	18.6098	0.906316	2	0.936169	1.00848	2	15.4244
gADSGLLAEPVIR	4	A0A452F4F3	N-Term(TMT6plex)	4.236e-07	49.87	0.000326117	2	1526.88	0.970989	0	0.956353	4	10.7867	1.10963	4	6.47097	0.94713	4	5.56046	1.05409	3	15.3128	1.30062	4	27.9619	1.05509	4	22.1429
hLDIAQEQGDk	2	A0A452DK07	N-Term(TMT6plex); K11(TMT6plex)	1.602e-05	49.87	0.000330754	3	1711.94	-1.18466	0	1.1745	2	9.53332	0.924749	2	8.26001	0.946504	2	5.1308	0.937308	2	14.5889	0.991251	2	23.8886	0.99024	2	12.0927
nSLLNEDLEk	5	A0A452DZB4	N-Term(TMT6plex); K10(TMT6plex)	0.0002196	49.86	0.000414137	3	1632.92	0.714644	0	1.26085	5	17.7301	1.06001	5	3.27212	0.874338	5	1.97186	1.07899	5	4.81855	0.772502	5	1.91096	0.880898	5	7.70873
gTDIMYTGTLDcWR	3	A0A452DTY2	N-Term(TMT6plex); C12(Carbamidomethyl)	2.058e-06	49.86	8.57192e-05	2	1917.91	1.60518	0	1.07922	3	12.8115	0.970996	3	8.10672	1.01377	3	6.46606	0.906478	3	13.4278	1.02997	3	24.8568	0.949048	3	13.6052
gNTAAQMcQTLSLSk	3	A0A452ELU5;A0A452G9Y1	N-Term(TMT6plex); C8(Carbamidomethyl); K15(TMT6plex)	1.956e-07	49.86	0.000311378	3	2068.09	0.0515311	0
aQYPIADLVk	3	A0A452FLH3	N-Term(TMT6plex); K10(TMT6plex)	2.38e-06	49.85	0.000379897	2	1575.95	-0.463415	0	0.923384	3	11.8265	1.09647	3	1.11527	1.08556	3	0.668873	0.989448	3	9.98269	1.08371	3	15.3823	0.982922	3	14.4541
kLDNTTAAVQELGR	1	A0A452FJ26	N-Term(TMT6plex); K1(TMT6plex)	1.522e-08	49.85	0.000379897	3	1974.14	0.142727	1	1.09087	1		1.02926	1		1.03732	1		1.01657	1		0.848493	1		1.0127	1
tHTQDAVPLTLGQEFSGYVQQVk	3	A0A452DPJ7	N-Term(TMT6plex); K23(TMT6plex)	3.998e-07	49.84	0.000333565	3	3004.61	-2.83036	0	1.11289	3	6.70155	1.1797	3	0.730152	1.02976	3	1.85402	1.11821	3	1.6828	0.788394	3	10.7567	0.854718	3	2.43655
vQAELDETk	4	A0A452G9Q1	N-Term(TMT6plex); K9(TMT6plex)	4.588e-06	49.84	0.000424868	2	1490.85	-0.306064	0	1.09195	4	15.3758	0.812608	4	16.4709	0.964193	4	3.17559	0.791405	4	17.6233	1.15152	4	7.1677	1.11117	4	8.05372
eTFTTGLDAPR	1	A0A452FGG8	N-Term(TMT6plex)	0.0003389	49.84	0.000245375	3	1436.76	-2.27161	0	1.1745	1		0.554702	1		1.09062	1		0.918435	1		0.989734	1		1.14648	1
ekGSVAEAEDcYNTALR	1	A0A452DMY3	N-Term(TMT6plex); K2(TMT6plex); C11(Carbamidomethyl)	9.65e-10	49.84	0.000245894	3	2371.2	1.041	1	0.913704	1		1.03295	1		0.957928	1		1.15397	1		1.05765	1		0.938345	1
eVLASDLVVk	7	A0A452FLH3	N-Term(TMT6plex); K10(TMT6plex)	3.281e-06	49.82	0.000307484	2	1530.95	0.609069	0	1.03658	7	3.63603	1.03789	7	4.76775	1.09689	7	6.06129	0.94088	7	9.93116	0.918775	7	9.36607	0.974876	7	5.77495
gAWPEGAER	6	A0A452EVL8	N-Term(TMT6plex)	0.0003032	49.81	9.92484e-05	2	1201.62	-0.49354	0	0.918851	6	9.0354	0.983144	6	5.11525	0.904636	6	4.87001	0.941236	6	11.0076	1.24157	6	12.5742	1.05361	6	4.30564
nMMAAcDPR	10	A0A452G3J7;A0A452FIJ2;A0A452G940;A0A452FCZ5;A0A452G3S8;A0A452G1A9;A0A452FM11	N-Term(TMT6plex); C6(Carbamidomethyl)	0.001807	49.8	1.78012e-05	2	1294.59	-2.0247	0
eLEEEVNNFQk	4	A0A452FGM9	N-Term(TMT6plex); K11(TMT6plex)	8.391e-06	49.79	0.000303318	3	1836.97	-0.0805583	0	0.908107	4	4.1019	0.983872	4	11.9022	0.994991	4	3.04238	1.02072	4	4.88752	1.01528	4	1.55955	1.07314	4	9.51789
lDQLTANSAR	6	A0A452FV03	N-Term(TMT6plex)	1.612e-05	49.78	0.000320848	2	1317.73	-0.443321	0	1.08362	6	11.2427	0.977694	6	1.69345	0.90385	6	7.36216	1.01637	6	9.44888	1.0391	6	15.1861	1.02399	6	2.83607
qQYESVAAk	9	A0A452FE94	N-Term(TMT6plex); K9(TMT6plex)	1.185e-05	49.78	0.000332946	2	1481.83	-2.61714	0	0.878759	9	15.7807	1.01102	9	17.7979	1.17787	9	18.9601	1.04388	9	3.76529	0.909115	9	33.5778	0.973257	9	12.2328
ySLQPVAVELk	5	A0A452E104	N-Term(TMT6plex); K11(TMT6plex)	5.108e-07	49.78	0.000419207	2	1705.03	-0.285441	0	1.07316	5	12.4908	1.05544	5	16.9014	0.985917	5	6.73075	1.07574	5	5.32253	0.817929	5	18.7118	0.920853	5	4.93145
eGDVLTLLESER	3	A0A452F1P5	N-Term(TMT6plex)	1.517e-05	49.77	0.000284684	2	1589.86	0.225773	0	1.06395	3	0.966408	0.83071	3	6.01793	1.09192	3	0.410496	0.910798	3	3.9762	1.05482	3	0.742656	1.03146	3	1.51712
rFDDAVVQSDMk	4	A0A452EYF6;A0A452EYE8	N-Term(TMT6plex); K12(TMT6plex)	3.628e-06	49.76	0.000317574	3	1868.99	-1.87297	1
yASIcQQNGIVPIVEPEILPDGDHDLk	2	A0A452EH63;A0A452DZ43	N-Term(TMT6plex); C5(Carbamidomethyl); K27(TMT6plex)	8.868e-11	49.76	0.000345579	4	3478.83	-0.875194	0
sIPLDEGEDEAQRR	2	A0A452FYL3	N-Term(TMT6plex)	0.000891	49.75	0.000233565	3	1843.94	0.410929	1	1.07863	2	2.68741	1.09414	2	1.14584	0.996749	2	1.57283	1.10422	2	5.27708	0.892638	2	3.72498	0.891171	2	1.74181
aAATAAEEPR	1	A0A452FJX1	N-Term(TMT6plex)	9.169e-05	49.74	0.000157662	2	1215.65	-4.33395	0	0.942774	1		0.894723	1		0.934694	1		0.942888	1		1.24499	1		1.04178	1
aHGGQSPSPTk	6	A0A452G8Z0	N-Term(TMT6plex); K11(TMT6plex)	5.518e-06	49.73	0.000361809	3	1524.85	0.789679	0	1.0217	6	9.17713	1.02425	6	20.6481	0.939567	6	2.86759	1.09791	6	3.48065	0.916764	6	22.7201	0.991896	6	11.6051
lPFPIIDDk	2	A0A452EUX2	N-Term(TMT6plex); K9(TMT6plex)	0.002157	49.73	0.000356488	2	1515.92	-0.641916	0	1.36212	2	0.199177	0.548979	2	14.3834	0.722648	2	0.16913	0.683918	2	1.80689	1.27874	2	4.41017	1.23452	2	1.08865
aTQVEPLLPGGAPLLQAEDHGGLVR	1	A0A452ELS8	N-Term(Acetyl)	2.544e-06	49.72	0.00041064	3	2580.37	-1.73421	0
aLAENSGVk	6	A0A452F2M2	N-Term(TMT6plex); K9(TMT6plex)	1.961e-05	49.71	0.000385929	2	1346.81	2.03534	0	0.905482	6	7.5324	0.959641	6	2.31922	0.979348	6	3.73228	0.991285	6	4.6187	1.10445	6	4.85772	1.04465	6	8.20757
aLGAQTSVGSR	1	A0A452G0F2	N-Term(TMT6plex)	5.909e-07	49.71	0.000416931	2	1275.72	-2.80155	0	0.917388	1		1.08043	1		1.01496	1		1.03516	1		0.960977	1		1.05878	1
eFGPVVIDYGk	2	A0A452FYL3	N-Term(TMT6plex); K11(TMT6plex)	1.234e-06	49.71	0.000377911	2	1681.96	0.583742	0	1.1182	2	6.49486	0.941343	2	3.08623	1.0096	2	0.108579	0.905921	2	7.96851	1.01336	2	6.51381	1.00916	2	5.46244
kIEPELDGSSPVTSHDSSTNGLINFIk	1	A0A452EUU0	N-Term(TMT6plex); K1(TMT6plex); K27(TMT6plex)	1.568e-09	49.71	0.000295594	4	3572.95	1.38529	1	0.825233	1		1.0362	1		1.06551	1		1.01295	1		1.00323	1		1.12058	1
vAEQVGIDk	1	A0A452FMG7	N-Term(TMT6plex); K9(TMT6plex)	2.69e-05	49.7	0.000407177	2	1416.85	3.39945	0	1.12069	1		0.8222	1		0.999122	1		0.81222	1		1.14551	1		1.06133	1
gLGHQVATDALVAMEk	2	A0A452GA81	N-Term(TMT6plex); K16(TMT6plex)	1.885e-07	49.69	0.000397376	3	2098.18	4.2545	0	0.926574	2	2.12727	1.04604	2	13.4957	1.00898	2	4.14936	1.03709	2	4.24452	1.02628	2	7.85199	1.00599	2	3.95993
[truncated: 24,940 more rows]
