# Supplementary material for: Integrative proteomic and phosphoproteomic analysis in the female goat hypothalamus to study the onset of puberty
Source: BMC Genomics. 2023 Oct 18;24:621. doi: 10.1186/s12864-023-09705-7 (PMC10583467; doi:10.1186/s12864-023-09705-7)
Supplement: Supplementary file 3 — Supplementary Material 3 [file 12864_2023_9705_MOESM3_ESM.xlsx]

## Sheet: sheet1
Supplemental data S3. All phosphopeptides of identified protein species in prepubertal and pubertal hypothalamus of goat
Sequence	PSMs	Protein Group Accessions	Protein Names	Gene Names	Functions	Descriptions	Modifications	Positions in Proteins	Modifications in Proteins	Missed Cleavages	IonScore	MH+ [Da]	ΔM [ppm]	prepuberty-1	prepuberty-2	prepuberty-3	puberty-1	puberty-2	puberty-3	Identified or Quantified peptide
[R].SEQSSMSIEFGQESPEHSLAMDFSR.[Q]	1	A0A452EI94	Uncharacterized protein	MAP1B		Uncharacterized protein OS=Capra hircus OX=9925 GN=MAP1B PE=4 SV=1	1xOxidation [M21];1xTMT6plex [N-Term];1xPhospho [S14(100)]	A0A452EI94 [1640-1664]	A0A452EI94 1xPhospho [S1653(100)]	0	108	3141.34	-1.63	0.982708	0.942921	0.931237	1.04384	1.11966	1.00744	Quantified
[R].LGAGGGLDPGSADSLSPQDPVALGSSAR.[A]	2	A0A452F4Z9	LisH domain-containing protein	RELCH		LisH domain-containing protein OS=Capra hircus OX=9925 GN=RELCH PE=4 SV=1	1xTMT6plex [N-Term];1xPhospho [S16(100)]	A0A452F4Z9 [39-66]	A0A452F4Z9 1xPhospho [S54(100)]	0	102	2861.39	0.47	0.950964	0.917352	0.960036	1.33108	0.957978	0.966897	Quantified
[K].LCDSLGCEIGSPTNSAAPVSSGLR.[S]	1	A0A452F4F3	Uncharacterized protein	ANK2		Uncharacterized protein OS=Capra hircus OX=9925 GN=ANK2 PE=4 SV=1	2xCarbamidomethyl [C2; C7];1xTMT6plex [N-Term];1xPhospho [S11(99.9)]	A0A452F4F3 [2752-2775]	A0A452F4F3 1xPhospho [S2762(99.9)]	0	94	2757.28	0.28	0.754577	0.688126	0.976527	1.69464	1.19195	0.766304	Quantified
[R].NPPPQEYESDDDSYEVLDLTEYAR.[R]	2	A0A452FBS2	Uncharacterized protein	FUNDC1		Uncharacterized protein OS=Capra hircus OX=9925 GN=FUNDC1 PE=3 SV=1	1xTMT6plex [N-Term];1xPhospho [S9(97.1)]	A0A452FBS2 [5-28]	A0A452FBS2 1xPhospho [S13(100)]	0	93	3154.36	0.58	0.989709	0.932164	1.02805	1.23097	0.973922	0.927206	Quantified
[K].AALGLQDSDDEDAAVDIDEQIESMFNSK.[K]	2	A0A452G5N2	RNA helicase	DDX46		RNA helicase OS=Capra hircus OX=9925 GN=DDX46 PE=4 SV=1	1xTMT6plex [K28];1xTMT6plex [N-Term];1xPhospho [S8(100)]	A0A452G5N2 [761-788]	A0A452G5N2 1xPhospho [S768(100)]	0	92	3564.63	0.97	0.913	1.08898	1.03248	1.15208	1.00183	0.916756	Quantified
[K].LDDGHLNNSLGSPVQADVYFPR.[L]	1	A0A452G8C2	Galectin	LGALSL		Galectin OS=Capra hircus OX=9925 GN=LGALSL PE=4 SV=1	1xTMT6plex [N-Term];1xPhospho [S12(100)]	A0A452G8C2 [14-35]	A0A452G8C2 1xPhospho [S25(100)]	0	92	2723.3	-6.35	0.876099	0.9185	1.00944	1.18536	1.01116	1.0473	Quantified
[R].SLAALDALNTDDENDEEEYEAWK.[V]	3	A0A452EIU8	MFAP1 domain-containing protein	MFAP1		MFAP1 domain-containing protein OS=Capra hircus OX=9925 GN=MFAP1 PE=3 SV=1	1xTMT6plex [K23];1xTMT6plex [N-Term];1xPhospho [T10(100)]	A0A452EIU8 [258-280]	A0A452EIU8 1xPhospho [T267(100)]	0	89	3179.43	-0.36	1.16288	1.13234	1.30491	0.644988	0.796465	1.03345	Quantified
[R].KVAELEEEQSQGSSSYSDWVK.[N]	2	A0A452EVM6	Uncharacterized protein	MAP1A		Uncharacterized protein OS=Capra hircus OX=9925 GN=MAP1A PE=4 SV=1	2xTMT6plex [K1; K21];1xTMT6plex [N-Term];2xPhospho [S10(100); S13(99.8)]	A0A452EVM6 [343-363]	A0A452EVM6 2xPhospho [S352(100); S355(99.9)]	1	87	3233.53	0.5	1.08623	0.979274	0.853887	0.901275	1.15958	1.02973	Quantified
[K].QVQEAIAGISNAAQATSPTDEAK.[G]	2	A0A452G9F8	Uncharacterized protein			Uncharacterized protein OS=Capra hircus OX=9925 PE=3 SV=1	1xTMT6plex [K23];1xTMT6plex [N-Term];1xPhospho [S17(97.2)]	A0A452G9F8 [246-268]	A0A452G9F8 1xPhospho [S262(98)]	0	87	2838.43	-2.46	0.881586	0.803669	0.894426	1.15312	1.2591	0.997525	Quantified
[K].EASPDQISPVSDMTSTGLFQDK.[Q]	1	A0A452EI94	Uncharacterized protein	MAP1B		Uncharacterized protein OS=Capra hircus OX=9925 GN=MAP1B PE=4 SV=1	1xTMT6plex [K22];1xTMT6plex [N-Term];1xPhospho [S8(100)]	A0A452EI94 [1435-1456]	A0A452EI94 1xPhospho [S1442(100)]	0	86	2891.38	0.61	1.20611	1.71253	1.56883	0.300245	0.412606	1.02577	Quantified
[K].SSSPAPADIAQTVQEDLR.[T]	3	A0A452ESU0	Uncharacterized protein	G3BP1		Uncharacterized protein OS=Capra hircus OX=9925 GN=G3BP1 PE=4 SV=1	1xTMT6plex [N-Term];1xPhospho [S3(96.3)]	A0A452ESU0 [229-246]	A0A452ESU0 1xPhospho [S231(100)]	0	86	2194.06	0.49	1.13327	1.13969	1.15586	0.717723	0.816049	1.10498	Quantified
[K].IAELEEEQSQGSTTNSDWMK.[N]	1	A0A452EI94	Uncharacterized protein	MAP1B		Uncharacterized protein OS=Capra hircus OX=9925 GN=MAP1B PE=4 SV=1	1xTMT6plex [K20];1xTMT6plex [N-Term];1xPhospho [S16(100)]	A0A452EI94 [328-347]	A0A452EI94 1xPhospho [S343(100)]	0	84	2821.3	0.41	1.20699	1.16655	1.13242	0.743359	0.837745	1.00293	Quantified
[R].RYSLIDPSSSSAPELLR.[L]	2	A0A452FGX4	Uncharacterized protein	CLIP2		Uncharacterized protein OS=Capra hircus OX=9925 GN=CLIP2 PE=4 SV=1	1xTMT6plex [N-Term];1xPhospho [S3(100)]	A0A452FGX4 [935-951]	A0A452FGX4 1xPhospho [S937(100)]	1	84	2200.12	2.03	1.18249	0.998224	1.088	1.07282	0.909654	0.851727	Quantified
[K].EGSLGDDLLPLGSAEPEQQEGASAGAPSPTLELASR.[S]	1	A0A452EBU5	BTB domain-containing protein	KCTD12		BTB domain-containing protein OS=Capra hircus OX=9925 GN=KCTD12 PE=4 SV=1	1xTMT6plex [N-Term];1xPhospho [S28(99.9)]	A0A452EBU5 [152-187]	A0A452EBU5 1xPhospho [S179(99.9)]	0	84	3858.85	1.45	0.90421	1.1135	1.29221	1.04259	1.07518	0.699787	Quantified
[R].LGEDNINVVEGNEQFISASK.[S]	5	A0A452FA14	Peptidase S1 domain-containing protein	LOC102179184		Peptidase S1 domain-containing protein OS=Capra hircus OX=9925 GN=LOC102179184 PE=4 SV=1	1xTMT6plex [K20];1xTMT6plex [N-Term];1xPhospho [S17(100)]	A0A452FA14 [73-92]	A0A452FA14 1xPhospho [S89(100)]	0	83	2701.35	1.47	1.05175	1.32411	1.06391	0.914246	0.84168	0.95344	Quantified
[R].GSGTASDDEFENLR.[I]	1	A0A452FFI7	HECT-type E3 ubiquitin transferase	HUWE1		HECT-type E3 ubiquitin transferase OS=Capra hircus OX=9925 GN=HUWE1 PE=4 SV=1	1xTMT6plex [N-Term];1xPhospho [S6(100)]	A0A452FFI7 [1872-1885]	A0A452FFI7 1xPhospho [S1877(100)]	0	82	1806.77	0.47	0.981255	1.01836	1.05627	0.942937	1.03192	1.01585	Quantified
[K].LPSINDLDSIFGPVLSPK.[S]	1	A0A452E7X4	Endophilin-3-interacting protein	SGIP1		Endophilin-3-interacting protein OS=Capra hircus OX=9925 GN=SGIP1 PE=4 SV=1	1xTMT6plex [K18];1xTMT6plex [N-Term];1xPhospho [S16(100)]	A0A452E7X4 [271-288]	A0A452E7X4 1xPhospho [S286(100)]	0	82	2450.33	1.7	1.20205	1.45976	1.04974	0.717438	0.734872	1.00164	Quantified
[K].FFHVASGGDGDTTSSDDFDWPR.[I]	1	A0A452FFD0	Uncharacterized protein	ATG2B		Uncharacterized protein OS=Capra hircus OX=9925 GN=ATG2B PE=3 SV=1	1xTMT6plex [N-Term];1xPhospho [S15(98.2)]	A0A452FFD0 [826-847]	A0A452FFD0 1xPhospho [S840(98.2)]	0	82	2725.14	0.21	0.971438	0.911063	0.86857	1.21352	1.14414	0.937663	Quantified
[R].DNLTLWTSDSAGEECDAAEGAEN.[-]	2	A0A452FS56	14_3_3 domain-containing protein			14_3_3 domain-containing protein OS=Capra hircus OX=9925 PE=3 SV=1	1xCarbamidomethyl [C15];1xTMT6plex [N-Term];1xPhospho [T/S]	A0A452FS56 [218-240]	A0A452FS56 1xPhospho [S/T]	0	82	2764.11	0.61	1.01094	1.13245	1.29982	1.02209	0.74574	0.929208	Quantified
[K].IAELEEEQSQGSTTNSDWMK.[N]	5	A0A452EI94	Uncharacterized protein	MAP1B		Uncharacterized protein OS=Capra hircus OX=9925 GN=MAP1B PE=4 SV=1	1xTMT6plex [K20];1xTMT6plex [N-Term];1xPhospho [S9(100)]	A0A452EI94 [328-347]	A0A452EI94 1xPhospho [S336(100)]	0	82	2821.3	3.59	0.920841	0.993198	0.916277	1.12745	1.07136	1.02286	Quantified
[R].GLPATEQQDDGDSLEEDSPR.[A]	2	A0A452F3B1	NAC-A/B domain-containing protein	NACAD		NAC-A/B domain-containing protein OS=Capra hircus OX=9925 GN=NACAD PE=4 SV=1	1xTMT6plex [N-Term];1xPhospho [S13(100)]	A0A452F3B1 [2116-2135]	A0A452F3B1 1xPhospho [S2128(100)]	0	81	2468.07	0.28	1.01254	1.43435	1.479	0.733621	0.70259	0.83701	Quantified
[R].RTSMGGTQQQFVEGVR.[M]	2	A0A2Z4FR65	Beta-catenin	CTNNB1		Beta-catenin OS=Capra hircus OX=9925 GN=CTNNB1 PE=2 SV=1	1xOxidation [M4];1xTMT6plex [N-Term];1xPhospho [T/S]	A0A2Z4FR65 [550-565]	A0A2Z4FR65 1xPhospho [T/S]	1	81	2106	0.39	0.88696	0.839058	0.975733	0.748008	1.16742	1.30016	Quantified
[R].DVMSDETNNEETESPSQEFVNITK.[Y]	2	A0A452EI94	Uncharacterized protein	MAP1B		Uncharacterized protein OS=Capra hircus OX=9925 GN=MAP1B PE=4 SV=1	1xOxidation [M3];1xTMT6plex [K24];1xTMT6plex [N-Term];1xPhospho [T12(97.1)]	A0A452EI94 [1138-1161]	A0A452EI94 1xPhospho [T1149(97.1)]	0	81	3297.48	-1.81	1.04679	0.926112	0.864278	1.01374	1.07985	1.08273	Quantified
[K].GVEFPMADLDALSPIHTPQR.[S]	1	A0A452G0S7	Target of myb1 like 2 membrane trafficking protein	TOM1L2		Target of myb1 like 2 membrane trafficking protein OS=Capra hircus OX=9925 GN=TOM1L2 PE=3 SV=1	1xTMT6plex [N-Term];1xPhospho [S13(100)]	A0A452G0S7 [148-167]	A0A452G0S7 1xPhospho [S160(100)]	0	80	2503.23	0.93	0.915829	0.955757	0.798778	1.13088	1.25124	0.972007	Quantified
[R].FGDVDTDGSDAEETAIQDHSAFK.[S]	2	A0A452EDW9; A0A452EDH8	WD_REPEATS_REGION domain-containing protein;WD_REPEATS_REGION domain-containing protein	DMXL2;DMXL2		WD_REPEATS_REGION domain-containing protein OS=Capra hircus OX=9925 GN=DMXL2 PE=4 SV=1;WD_REPEATS_REGION domain-containing protein OS=Capra hircus OX=9925 GN=DMXL2 PE=4 SV=1	1xTMT6plex [K23];1xTMT6plex [N-Term];1xPhospho [S9(100)]	A0A452EDW9 [1279-1301]; A0A452EDH8 [1279-1301]	A0A452EDW9 1xPhospho [S1287(100)]; A0A452EDH8 1xPhospho [S1287(100)]	0	80	2993.35	1.3	1.12909	1.14481	1.01862	0.74835	0.97305	1.04331	Quantified
[R].GDIISQSGLSNSTESLDSMK.[A]	1	A0A452F312	Uncharacterized protein	DLGAP1		Uncharacterized protein OS=Capra hircus OX=9925 GN=DLGAP1 PE=3 SV=1	1xTMT6plex [K20];1xTMT6plex [N-Term];1xPhospho [S12(100)]	A0A452F312 [588-607]	A0A452F312 1xPhospho [S599(100)]	0	80	2607.26	5.36	1.1926	1.13705	1.08574	0.801014	0.791057	1.07631	Quantified
[R].RASLSDLTDLEDIEGLTVR.[Q]	3	A0A452ECW9	RING-type domain-containing protein	RFFL		RING-type domain-containing protein OS=Capra hircus OX=9925 GN=RFFL PE=4 SV=1	1xTMT6plex [N-Term];1xPhospho [S3(96.3)]	A0A452ECW9 [231-249]	A0A452ECW9 1xPhospho [S233(100)]	1	80	2412.22	0.92	0.964467	1.10453	1.04598	0.903882	0.999091	1.04329	Quantified
[K].KNVTESPSFSGGDNPPVVFSSDFR.[I]	1	A0A452E4D7	Uncharacterized protein	MAG		Uncharacterized protein OS=Capra hircus OX=9925 GN=MAG PE=4 SV=1	1xTMT6plex [K1];1xTMT6plex [N-Term];1xPhospho [S/T]	A0A452E4D7 [540-563]	A0A452E4D7 1xPhospho [S/T]	1	79	3108.51	-1.55	0.866499	0.73564	0.718446	1.40818	1.42034	0.851292	Quantified
[K].SPSPPPDGSPAATPEIR.[V]	1	A0A452F2J1	Uncharacterized protein	BIN1		Uncharacterized protein OS=Capra hircus OX=9925 GN=BIN1 PE=4 SV=1	1xTMT6plex [N-Term];1xPhospho [S9(100)]	A0A452F2J1 [296-312]	A0A452F2J1 1xPhospho [S304(100)]	0	78	1984.96	0.13							Identified
[R].TALPASGSSTGELELLAGEVPAR.[S]	2	A0A452EAR2	ENTH domain-containing protein	EPN1		ENTH domain-containing protein OS=Capra hircus OX=9925 GN=EPN1 PE=3 SV=1	1xTMT6plex [N-Term];1xPhospho [S/T]	A0A452EAR2 [412-434]	A0A452EAR2 1xPhospho [S/T]	0	78	2535.29	0.1	0.684331	1.27401	0.916035	1.00081	1.02928	1.17506	Quantified
[R].NVELPAEAPECGLGDLSQSPEPGVGNDDLSASGLEAR.[G]	1	A0A452DYJ9	Tankyrase_bdg_C domain-containing protein	TNKS1BP1		Tankyrase_bdg_C domain-containing protein OS=Capra hircus OX=9925 GN=TNKS1BP1 PE=4 SV=1	1xCarbamidomethyl [C11];1xTMT6plex [N-Term];1xPhospho [S]	A0A452DYJ9 [1286-1322]	A0A452DYJ9 1xPhospho [S]	0	78	4059.87	-1	0.836828	0.953364	1.10156	1.27708	0.960991	0.958891	Quantified
[R].EFITGDVEPTDAESEWHSENEEEDKLAGDMK.[T]	1	A0A452EXC0	Uncharacterized protein	NAP1L4		Uncharacterized protein OS=Capra hircus OX=9925 GN=NAP1L4 PE=3 SV=1	1xOxidation [M30];2xTMT6plex [K25; K31];1xTMT6plex [N-Term];1xPhospho [S18(100)]	A0A452EXC0 [108-138]	A0A452EXC0 1xPhospho [S125(100)]	1	78	4320.96	1.42	0.796467	0.900632	0.987174	0.962909	1.24387	1.08716	Quantified
[R].TPEELDDSDFETEDFDVR.[S]	2	A0A452DRW9	Uncharacterized protein	CTNNA1		Uncharacterized protein OS=Capra hircus OX=9925 GN=CTNNA1 PE=3 SV=1	1xTMT6plex [N-Term];1xPhospho [S8(100)]	A0A452DRW9 [634-651]	A0A452DRW9 1xPhospho [S641(100)]	0	78	2468.02	1.68	0.959063	0.989922	1.15486	0.924713	0.989173	1.02647	Quantified
[R].SEQSSMSIEFGQESPEHSLAMDFSR.[Q]	2	A0A452EI94	Uncharacterized protein	MAP1B		Uncharacterized protein OS=Capra hircus OX=9925 GN=MAP1B PE=4 SV=1	1xOxidation [M6];1xTMT6plex [N-Term];1xPhospho [S14(100)]	A0A452EI94 [1640-1664]	A0A452EI94 1xPhospho [S1653(100)]	0	77	3141.34	-3.84	1.04668	1.04932	0.906759	1.09277	0.924435	1.05687	Quantified
[K].GVGIISEGNETVEDIAAR.[L]	4	A0A452F0I5; A0A452G969; A0A452FF33	Sodium/potassium-transporting ATPase subunit alpha;Sodium/potassium-transporting ATPase subunit alpha;Sodium/potassium-transporting ATPase subunit alpha	ATP1A1;ATP1A2;ATP1A3		Sodium/potassium-transporting ATPase subunit alpha OS=Capra hircus OX=9925 GN=ATP1A1 PE=3 SV=1;Sodium/potassium-transporting ATPase subunit alpha OS=Capra hircus OX=9925 GN=ATP1A2 PE=3 SV=1;Sodium/potassium-transporting ATPase subunit alpha OS=Capra hircus OX=9925 GN=ATP1A3 PE=3 SV=1	1xTMT6plex [N-Term];1xPhospho [T11(100)]	A0A452F0I5 [628-645]; A0A452G969 [620-637]; A0A452FF33 [621-638]	A0A452F0I5 1xPhospho [T638(100)]; A0A452G969 1xPhospho [T630(100)]; A0A452FF33 1xPhospho [T631(100)]	0	77	2139.05	1.63	1.06413	1.00271	0.952311	1.29079	0.901567	0.905904	Quantified
[K].EGPVEGEAAEPGSPTAAEGEAASAASSTSSPK.[A]	1	A0A452E037	Uncharacterized protein	MARCKS		Uncharacterized protein OS=Capra hircus OX=9925 GN=MARCKS PE=3 SV=1	1xTMT6plex [K32];1xTMT6plex [N-Term];1xPhospho [S13(97.8)]	A0A452E037 [105-136]	A0A452E037 1xPhospho [S117(97.8)]	0	77	3467.61	1.53	1.09497	1.31616	1.42562	0.592914	0.599179	1.10009	Quantified
[R].DVMSDETNNEETESPSQEFVNITK.[Y]	1	A0A452EI94	Uncharacterized protein	MAP1B		Uncharacterized protein OS=Capra hircus OX=9925 GN=MAP1B PE=4 SV=1	1xTMT6plex [K24];1xTMT6plex [N-Term];1xPhospho [T12(94)]	A0A452EI94 [1138-1161]	A0A452EI94 1xPhospho [T1149(94)]	0	76	3281.48	1.95	1.14309	1.17065	1.12964	0.939774	0.873807	0.871583	Quantified
[K].VEMGTSSQNDVDMSWIPQETLNQINKASPR.[R]	1	A0A452FJW1	Signal sequence receptor subunit alpha	SSR1		Signal sequence receptor subunit alpha OS=Capra hircus OX=9925 GN=SSR1 PE=3 SV=1	1xTMT6plex [K26];1xTMT6plex [N-Term];1xPhospho [S28(99.9)]	A0A452FJW1 [241-270]	A0A452FJW1 1xPhospho [S268(99.9)]	1	76	3913.89	1.32	0.934565	0.933976	0.950942	0.919547	1.19122	1.06245	Quantified
[R].GQTYATEWSDDESGNPFGGSEANGGSNPFDEDAK.[G]	3	A0A452DZB4	Protein kinase C and casein kinase substrate in neurons protein 1	PACSIN1		Protein kinase C and casein kinase substrate in neurons protein 1 OS=Capra hircus OX=9925 GN=PACSIN1 PE=3 SV=1	1xTMT6plex [K34];1xTMT6plex [N-Term];1xPhospho [S9(95.4)]	A0A452DZB4 [353-386]	A0A452DZB4 1xPhospho [S361(95.4)]	0	76	4074.72	2.91	1.11268	0.994016	1.12064	0.670947	0.897767	1.20525	Quantified
[K].AATATEDDEDDDIDLFGSDEEEDKEAAR.[L]	4	A0A452E8C0	Uncharacterized protein	EEF1D		Uncharacterized protein OS=Capra hircus OX=9925 GN=EEF1D PE=3 SV=1	1xTMT6plex [K24];1xTMT6plex [N-Term];1xPhospho [S18(100)]	A0A452E8C0 [145-172]	A0A452E8C0 1xPhospho [S162(100)]	1	76	3610.55	1.98	0.996404	1.0058	0.96114	1.04699	1.06298	0.981698	Quantified
[R].SVATGPMTPQAAAPPAFPEVR.[V]	3	A0A452DZ03	GRIN_C domain-containing protein	GPRIN1		GRIN_C domain-containing protein OS=Capra hircus OX=9925 GN=GPRIN1 PE=4 SV=1	1xTMT6plex [N-Term];1xPhospho [T8(100)]	A0A452DZ03 [784-804]	A0A452DZ03 1xPhospho [T791(100)]	0	76	2404.19	-0.79	0.859512	0.994891	0.86978	1.59066	0.985681	0.84379	Quantified
[R].YTPYPNLYPDQSPSEDWTMEER.[F]	1	A0A452EPW7	Chloride channel protein	CLCN6		Chloride channel protein OS=Capra hircus OX=9925 GN=CLCN6 PE=3 SV=1	1xTMT6plex [N-Term];1xPhospho [S12(100)]	A0A452EPW7 [705-726]	A0A452EPW7 1xPhospho [S716(100)]	0	75	3027.3	3.32	1.1068	0.830178	0.859425	1.01614	1.0997	1.07849	Quantified
[K].RGTGGVDTAATGSVFDISNLDR.[L]	1	A0A452F5T2	Creatine kinase	CKMT1A		Creatine kinase OS=Capra hircus OX=9925 GN=CKMT1A PE=3 SV=1	1xTMT6plex [N-Term];1xPhospho [S13(97.7)]	A0A452F5T2 [353-374]	A0A452F5T2 1xPhospho [S365(97.7)]	1	75	2518.21	-0.08	1.02375	1.01583	0.837928	1.22194	1.08459	0.900868	Quantified
[R].ASLLFEDDGGSGSSLLGSPPASAAPAATKK.[E]	2	A0A452ESB1	CAP-ZIP_m domain-containing protein	LOC102191770		CAP-ZIP_m domain-containing protein OS=Capra hircus OX=9925 GN=LOC102191770 PE=4 SV=1	2xTMT6plex [K29; K30];1xTMT6plex [N-Term];1xPhospho [S18(100)]	A0A452ESB1 [681-710]	A0A452ESB1 1xPhospho [S698(100)]	1	75	3569.87	1.58	0.946363	1.07385	0.947893	1.18234	1.04195	0.907331	Quantified
[K].RRGSSGSVDETLFALPAASEPVIHSSAEK.[I]	4	A0A452DU29	Reticulon	RTN4		Reticulon OS=Capra hircus OX=9925 GN=RTN4 PE=4 SV=1	1xTMT6plex [K29];1xTMT6plex [N-Term];2xPhospho [S4(92.6); T11(92.6)]	A0A452DU29 [178-206]	A0A452DU29 2xPhospho [S181(93.2); T188(93.2)]	2	75	3616.78	-0.81	1.0319	0.960464	0.812755	1.11973	1.03286	1.08124	Quantified
[R].QPSWDPSPVSSSVPAPSPPSITADSLSK.[L]	2	A0A452DU29	Reticulon	RTN4		Reticulon OS=Capra hircus OX=9925 GN=RTN4 PE=4 SV=1	1xTMT6plex [K28];1xTMT6plex [N-Term];1xPhospho [S17(100)]	A0A452DU29 [105-132]	A0A452DU29 1xPhospho [S121(100)]	0	75	3359.68	4.4	1.1277	1.15476	0.869503	1.02374	0.933553	0.99234	Quantified
[R].SNSDVTISDIDAEDVLDQNAVNPNTGAALHR.[E]	1	A0A452FVW3	Uncharacterized protein	SIPA1L2		Uncharacterized protein OS=Capra hircus OX=9925 GN=SIPA1L2 PE=4 SV=1	1xTMT6plex [N-Term];1xPhospho [S3(98.5)]	A0A452FVW3 [158-188]	A0A452FVW3 1xPhospho [S160(98.5)]	0	75	3560.67	6.08	0.939241	0.687685	0.75384	1.65648	1.19938	0.81901	Quantified
[R].DVMSDETNNEETESPSQEFVNITK.[Y]	4	A0A452EI94	Uncharacterized protein	MAP1B		Uncharacterized protein OS=Capra hircus OX=9925 GN=MAP1B PE=4 SV=1	1xTMT6plex [K24];1xTMT6plex [N-Term];1xPhospho [T/S]	A0A452EI94 [1138-1161]	A0A452EI94 1xPhospho [T/S]	0	74	3281.48	0.72	1.18825	1.27463	1.20403	0.448457	0.823935	1.12489	Quantified
[R].REQGGSGLGSGSSGGGGSTSGLGSGYIGR.[V]	1	A0A452E233	Protein kinase domain-containing protein	AAK1		Protein kinase domain-containing protein OS=Capra hircus OX=9925 GN=AAK1 PE=4 SV=1	1xTMT6plex [N-Term];1xPhospho [S12(96.9)]	A0A452E233 [9-37]	A0A452E233 1xPhospho [S20(96.9)]	1	74	2851.32	-0.15	1.04561	0.909572	1.03403	0.854804	0.927216	1.22285	Quantified
[K].NAPPGGDEPLAETESESEAELAGFSPVVDVK.[K]	2	A0A452DZQ1	Uncharacterized protein	RETREG2		Uncharacterized protein OS=Capra hircus OX=9925 GN=RETREG2 PE=4 SV=1	1xTMT6plex [K31];1xTMT6plex [N-Term];1xPhospho [T/S]	A0A452DZQ1 [263-293]	A0A452DZQ1 1xPhospho [T/S]	0	73	3679.77	1.31	0.94346	1.15291	1.10653	1.08969	0.890167	0.94281	Quantified
[R].KVAELEEEQSQGSSSYSDWVK.[N]	2	A0A452EVM6	Uncharacterized protein	MAP1A		Uncharacterized protein OS=Capra hircus OX=9925 GN=MAP1A PE=4 SV=1	2xTMT6plex [K1; K21];1xTMT6plex [N-Term];1xPhospho [S10(100)]	A0A452EVM6 [343-363]	A0A452EVM6 1xPhospho [S352(100)]	1	73	3153.56	-0.14	0.745618	0.733903	0.70004	1.99792	1.00493	0.929233	Quantified
[R].HSSLHTESDEDIAPAQR.[V]	2	A0A452FXX3	AP-3 complex subunit delta	AP3D1		AP-3 complex subunit delta OS=Capra hircus OX=9925 GN=AP3D1 PE=3 SV=1	1xTMT6plex [N-Term];1xPhospho [S8(100)]	A0A452FXX3 [757-773]	A0A452FXX3 1xPhospho [S764(100)]	0	73	2202	-0.1	1.21668	1.13187	1.05497	0.868601	0.902357	0.924137	Quantified
[K].AHTMTDDVTFWK.[W]	3	A0A452G538	Clathrin heavy chain	CLTC	FUNCTION: Clathrin is the major protein of the polyhedral coat of coated pits and vesicles. {ECO:0000256|PIRNR:PIRNR002290}.	Clathrin heavy chain OS=Capra hircus OX=9925 GN=CLTC PE=3 SV=1	1xTMT6plex [K12];1xTMT6plex [N-Term];1xPhospho [T5(100)]	A0A452G538 [101-112]	A0A452G538 1xPhospho [T105(100)]	0	73	1989.95	-0.52	0.96489	1.11045	1.00753	0.907346	0.931448	1.13534	Quantified
[R].GDLSDVEEEEEEEMDVDEATGAAK.[K]	1	A0A452FFS1	HDAC_interact domain-containing protein	SIN3A		HDAC_interact domain-containing protein OS=Capra hircus OX=9925 GN=SIN3A PE=4 SV=1	1xTMT6plex [K24];1xTMT6plex [N-Term];1xPhospho [S4(100)]	A0A452FFS1 [830-853]	A0A452FFS1 1xPhospho [S833(100)]	0	73	3135.35	-1.02	0.983135	1.14967	1.05266	0.877937	0.839262	1.16847	Quantified
[R].ESSPLYSPSFSDSTSAVK.[E]	1	A0A452EI94	Uncharacterized protein	MAP1B		Uncharacterized protein OS=Capra hircus OX=9925 GN=MAP1B PE=4 SV=1	1xTMT6plex [K18];1xTMT6plex [N-Term];2xPhospho [S3(98.2); S7(100)]	A0A452EI94 [1791-1808]	A0A452EI94 2xPhospho [S1793(98.2); S1797(100)]	0	73	2507.14	0.79	1.21175	1.1756	0.911203	0.869827	1.09762	0.82761	Quantified
[K].VCSSMDENDGPGEGEVSEEGFQIPATITER.[Y]	2	A0A452FQ44	Uncharacterized protein	DCLK1		Uncharacterized protein OS=Capra hircus OX=9925 GN=DCLK1 PE=4 SV=1	1xCarbamidomethyl [C2];1xTMT6plex [N-Term];1xPhospho [S4(97.5)]	A0A452FQ44 [361-390]	A0A452FQ44 1xPhospho [S364(97.5)]	0	73	3549.52	-1.18	1.00861	1.09624	0.940451	1.0795	0.991717	0.973438	Quantified
[K].ESVADEEEEDSDDDIEPIAEFR.[F]	1	G1DGD3	Chloride channel, nucleotide sensitive 1A	CLNS1A		Chloride channel, nucleotide sensitive 1A OS=Capra hircus OX=9925 GN=CLNS1A PE=2 SV=1	1xTMT6plex [N-Term];1xPhospho [S11(100)]	G1DGD3 [92-113]	G1DGD3 1xPhospho [S102(100)]	0	72	2848.18	1.12	0.994746	0.927905	1.09022	1.07057	0.972937	0.996713	Quantified
[K].GVEFPMADLDALSPIHTPQR.[S]	2	A0A452G0S7	Target of myb1 like 2 membrane trafficking protein	TOM1L2		Target of myb1 like 2 membrane trafficking protein OS=Capra hircus OX=9925 GN=TOM1L2 PE=3 SV=1	1xOxidation [M6];1xTMT6plex [N-Term];1xPhospho [S13(100)]	A0A452G0S7 [148-167]	A0A452G0S7 1xPhospho [S160(100)]	0	72	2519.22	-0.14	1.02531	1.04887	0.91029	1.06701	1.06569	0.953193	Quantified
[K].GLEFPMTDLDMLSPIHTPQR.[T]	1	A0A452FX15	Uncharacterized protein	TOM1		Uncharacterized protein OS=Capra hircus OX=9925 GN=TOM1 PE=3 SV=1	1xTMT6plex [N-Term];1xPhospho [S13(100)]	A0A452FX15 [149-168]	A0A452FX15 1xPhospho [S161(100)]	0	72	2607.25	1.5	1.05114	0.755961	1.10946	1.10714	1.08052	0.913716	Quantified
[K].TLTEGDSPSSQ.[-]	2	A0A452FI71	Cytochrome b-561	CYB561		Cytochrome b-561 OS=Capra hircus OX=9925 GN=CYB561 PE=4 SV=1	1xTMT6plex [N-Term];1xPhospho [S7(100)]	A0A452FI71 [249-259]	A0A452FI71 1xPhospho [S255(100)]	0	72	1430.62	0.41	0.897955	0.866484	0.854641	1.19069	1.20625	0.99839	Quantified
[R].RGSMFYDEDGDLAHEFYEETIVTK.[N]	3	A0A452FX67	Uncharacterized protein	TUSC2		Uncharacterized protein OS=Capra hircus OX=9925 GN=TUSC2 PE=4 SV=1	1xTMT6plex [K24];1xTMT6plex [N-Term];1xPhospho [S3(100)]	A0A452FX67 [48-71]	A0A452FX67 1xPhospho [S50(100)]	1	72	3390.56	-0.07	0.976853	1.01999	0.985842	1.2475	0.874454	1.00024	Quantified
[R].SYSSPDITQAIQEEEK.[R]	2	A0A452EF07	Uncharacterized protein	USP8		Uncharacterized protein OS=Capra hircus OX=9925 GN=USP8 PE=4 SV=1	1xTMT6plex [K16];1xTMT6plex [N-Term];1xPhospho [S3(98.5)]	A0A452EF07 [683-698]	A0A452EF07 1xPhospho [S685(98.5)]	0	71	2363.14	1.31	0.903915	0.895258	0.945515	1.058	1.16404	1.0401	Quantified
[K].VAELEEEQSQGSSSYSDWVK.[N]	1	A0A452EVM6	Uncharacterized protein	MAP1A		Uncharacterized protein OS=Capra hircus OX=9925 GN=MAP1A PE=4 SV=1	1xTMT6plex [K20];1xTMT6plex [N-Term];1xPhospho [S9(100)]	A0A452EVM6 [344-363]	A0A452EVM6 1xPhospho [S352(100)]	0	71	2796.3	3.67	0.925152	0.950703	0.886724	0.915784	1.18968	1.11796	Quantified
[R].STGALYAPDVYGVSGPGYGISQSSR.[L]	1	A0A452F1Z9	Uncharacterized protein	CLASP2		Uncharacterized protein OS=Capra hircus OX=9925 GN=CLASP2 PE=4 SV=1	1xTMT6plex [N-Term];1xPhospho [S1(97.4)]	A0A452F1Z9 [557-581]	A0A452F1Z9 1xPhospho [S557(97.4)]	0	71	2798.32	10.15	1.17275	0.933369	0.963969	1.0121	0.926834	1.0378	Quantified
[R].GEGAQDEEEGGASSDATEGHDEDDEIYEGEYQGIPR.[A]	1	A0A452EZ77	MFS domain-containing protein	SV2A		MFS domain-containing protein OS=Capra hircus OX=9925 GN=SV2A PE=3 SV=1	1xTMT6plex [N-Term];2xPhospho [S13(99.8); S14(99.8)]	A0A452EZ77 [68-103]	A0A452EZ77 2xPhospho [S80(99.8); S81(99.8)]	0	71	4230.63	0.58	1.11957	1.37049	0.819293	0.934393	0.936131	0.962972	Quantified
[R].GIFCQVDSGNDLTTDLIVQR.[I]	1	A0A452DU86	Uncharacterized protein	PCYT2		Uncharacterized protein OS=Capra hircus OX=9925 GN=PCYT2 PE=3 SV=1	1xCarbamidomethyl [C4];1xTMT6plex [N-Term];1xPhospho [T14(98.6)]	A0A452DU86 [329-348]	A0A452DU86 1xPhospho [T342(98.6)]	0	71	2560.23	1.41	0.865923	0.854009	0.96379	1.17977	1.12969	1.02547	Quantified
[K].RFSNPDAAPVSTEPAWLALAK.[R]	1	A0A452E4B7	DUF4592 domain-containing protein	CRACD		DUF4592 domain-containing protein OS=Capra hircus OX=9925 GN=CRACD PE=4 SV=1	1xTMT6plex [K21];1xTMT6plex [N-Term];1xPhospho [S3(100)]	A0A452E4B7 [1155-1175]	A0A452E4B7 1xPhospho [S1157(100)]	1	70	2779.46	2.23	0.810231	0.846601	0.827081	1.27443	1.09912	1.15128	Quantified
[K].TLTEGDSPSSQ.[-]	1	A0A452FI71	Cytochrome b-561	CYB561		Cytochrome b-561 OS=Capra hircus OX=9925 GN=CYB561 PE=4 SV=1	1xTMT6plex [N-Term];2xPhospho [S7(96.4); S10(96.6)]	A0A452FI71 [249-259]	A0A452FI71 2xPhospho [S255(100); S258(96.4)]	0	70	1510.59	0.45	1.08887	0.837376	0.787872	0.94933	1.39505	0.910037	Quantified
[R].GAADTDEEGEEDAFEDAPR.[D]	1	A0A452E559	FH2 domain-containing protein	FMN2		FH2 domain-containing protein OS=Capra hircus OX=9925 GN=FMN2 PE=4 SV=1	1xTMT6plex [N-Term];1xPhospho [T5(100)]	A0A452E559 [270-288]	A0A452E559 1xPhospho [T274(100)]	0	70	2332.93	1.48	1.11364	1.06472	1.06073	0.909881	0.934193	0.989372	Quantified
[R].TTVTTTMSSSSGLGSPTIVGSPR.[V]	1	A0A452DWG6	Uncharacterized protein	MYADM		Uncharacterized protein OS=Capra hircus OX=9925 GN=MYADM PE=4 SV=1	1xTMT6plex [N-Term];1xPhospho [S15(99.9)]	A0A452DWG6 [8-30]	A0A452DWG6 1xPhospho [S22(99.9)]	0	69	2533.24	0.14	1.2381	0.811308	0.837054	1.14721	1.03863	0.957873	Quantified
[R].ATTPQLTDVSEDLDQQSLPSEPEEALSR.[E]	1	A0A452DZQ1	Uncharacterized protein	RETREG2		Uncharacterized protein OS=Capra hircus OX=9925 GN=RETREG2 PE=4 SV=1	1xTMT6plex [N-Term];1xPhospho [S10(100)]	A0A452DZQ1 [324-351]	A0A452DZQ1 1xPhospho [S333(100)]	0	69	3365.58	-0.84	0.914775	1.08905	0.91456	1.15059	1.10644	0.913124	Quantified
[K].IVSNASCTTNCLAPLAK.[V]	1	A0A452FNW6	Glyceraldehyde-3-phosphate dehydrogenase	GAPDH		Glyceraldehyde-3-phosphate dehydrogenase OS=Capra hircus OX=9925 GN=GAPDH PE=3 SV=1	2xCarbamidomethyl [C7; C11];1xTMT6plex [K17];1xTMT6plex [N-Term];1xPhospho [T8(94.8)]	A0A452FNW6 [144-160]	A0A452FNW6 1xPhospho [T151(94.8)]	0	69	2358.2	1.55	0.761069	0.825283	0.954671	1.54497	1.14051	0.852298	Quantified
[R].NPNSAILLSPVETPSPAAGPVAR.[G]	1	A0A452G981	Uncharacterized protein	SYBU		Uncharacterized protein OS=Capra hircus OX=9925 GN=SYBU PE=4 SV=1	1xTMT6plex [N-Term];1xPhospho [S9(100)]	A0A452G981 [410-432]	A0A452G981 1xPhospho [S418(100)]	0	69	2567.34	2.63	0.923322	0.860442	0.786467	1.47089	1.1083	0.920683	Quantified
[K].SKSEEAHAEDSVMDHHFR.[K]	2	A0A452G8G7	HABP4_PAI-RBP1 domain-containing protein	SERBP1		HABP4_PAI-RBP1 domain-containing protein OS=Capra hircus OX=9925 GN=SERBP1 PE=4 SV=1	1xTMT6plex [K2];1xTMT6plex [N-Term];1xPhospho [S]	A0A452G8G7 [321-338]	A0A452G8G7 1xPhospho [S]	1	69	2650.21	0.34	0.741023	0.981078	0.946416	0.962248	1.20944	1.14944	Quantified
[R].AADALSALHGDEQDSEDEVLTLPEVK.[V]	2	A0A452E650	Fibronectin type-II domain-containing protein	IGF2R		Fibronectin type-II domain-containing protein OS=Capra hircus OX=9925 GN=IGF2R PE=4 SV=1	1xTMT6plex [K26];1xTMT6plex [N-Term];1xPhospho [S15(100)]	A0A452E650 [2400-2425]	A0A452E650 1xPhospho [S2414(100)]	0	69	3290.61	-0.78	0.84878	0.888783	0.930712	1.10361	1.16789	1.06539	Quantified
[K].AFYGSEEDEAKGPGSEEAASTALPTR.[K]	2	A0A452DP44	AP-3 complex subunit beta	AP3B2		AP-3 complex subunit beta OS=Capra hircus OX=9925 GN=AP3B2 PE=3 SV=1	1xTMT6plex [K11];1xTMT6plex [N-Term];1xPhospho [S5(100)]	A0A452DP44 [268-293]	A0A452DP44 1xPhospho [S272(100)]	1	68	3208.51	2.49	1.03843	1.16382	1.26875	0.67651	0.858399	1.0642	Quantified
[K].FADSDADGD.[-]	1	A0A452DLX7	Uncharacterized protein	SEMA4D		Uncharacterized protein OS=Capra hircus OX=9925 GN=SEMA4D PE=3 SV=1	1xTMT6plex [N-Term];1xPhospho [S4(100)]	A0A452DLX7 [855-863]	A0A452DLX7 1xPhospho [S858(100)]	0	68	1221.45	0.67	0.934914	1.35906	0.874146	0.710116	1.03872	1.15235	Quantified
[R].GAPAPCTPPEGPAEGPCPGGAGR.[S]	3	A0A452DWE8	Uncharacterized protein	SLC25A46		Uncharacterized protein OS=Capra hircus OX=9925 GN=SLC25A46 PE=3 SV=1	2xCarbamidomethyl [C6; C17];1xTMT6plex [N-Term];1xPhospho [T7(100)]	A0A452DWE8 [65-87]	A0A452DWE8 1xPhospho [T71(100)]	0	68	2469.09	0.3	0.882495	0.913746	1.29925	1.19832	0.871368	0.92764	Quantified
[K].YSDVEVPASVTGYSFASDGDSGTCSPLR.[H]	1	A0A452FUX8	Aldolase_II domain-containing protein	ADD1		Aldolase_II domain-containing protein OS=Capra hircus OX=9925 GN=ADD1 PE=3 SV=1	1xCarbamidomethyl [C24];1xTMT6plex [N-Term];1xPhospho [S21(99.9)]	A0A452FUX8 [407-434]	A0A452FUX8 1xPhospho [S427(99.9)]	0	68	3233.42	0.48	0.87074	0.910184	0.849277	1.43183	1.14809	0.869878	Quantified
[R].QLHIEGASLELSDDDTESK.[T]	1	A0A452F6C9	Uncharacterized protein	MYH10		Uncharacterized protein OS=Capra hircus OX=9925 GN=MYH10 PE=3 SV=1	1xTMT6plex [K19];1xTMT6plex [N-Term];1xPhospho [S12(100)]	A0A452F6C9 [1944-1962]	A0A452F6C9 1xPhospho [S1955(100)]	0	68	2625.27	0.63	1.13868	1.16372	1.15293	0.692481	0.759803	1.16134	Quantified
[R].EIHDVAGDGDSPGSPGPAR.[S]	2	A0A452FNB5	FHA domain-containing protein	CEP170B		FHA domain-containing protein OS=Capra hircus OX=9925 GN=CEP170B PE=3 SV=1	1xTMT6plex [N-Term];1xPhospho [S11(99.9)]	A0A452FNB5 [1341-1359]	A0A452FNB5 1xPhospho [S1351(100)]	0	68	2142.97	-0.41	1.11958	0.68643	0.918742	1.23004	1.02947	1.01937	Quantified
[K].AAEMVPSLPSPPADTPAPASNPSGR.[K]	2	A0A452G0S7	Target of myb1 like 2 membrane trafficking protein	TOM1L2		Target of myb1 like 2 membrane trafficking protein OS=Capra hircus OX=9925 GN=TOM1L2 PE=3 SV=1	1xTMT6plex [N-Term];1xPhospho [S10(100)]	A0A452G0S7 [462-486]	A0A452G0S7 1xPhospho [S471(100)]	0	68	2726.31	1.08	0.914989	1.01098	0.864375	1.57111	0.995502	0.795491	Quantified
[R].IQQFDDDEEDEEEGQGSGESDGEDGAWQGGQLAR.[A]	1	A0A452EY63	Uncharacterized protein	PPP6R1		Uncharacterized protein OS=Capra hircus OX=9925 GN=PPP6R1 PE=3 SV=1	1xTMT6plex [N-Term];2xPhospho [S17(100); S20(100)]	A0A452EY63 [617-650]	A0A452EY63 2xPhospho [S633(100); S636(100)]	0	68	4072.57	0.07	1.06471	0.952451	0.813983	1.29195	0.908783	1.048	Quantified
[R].SVSEAALTQPEGPLGTDSLK.[S]	2	A0A452FF98	Hormone-sensitive lipase	LIPE		Hormone-sensitive lipase OS=Capra hircus OX=9925 GN=LIPE PE=3 SV=1	1xTMT6plex [K20];1xTMT6plex [N-Term];1xPhospho [S3(100)]	A0A452FF98 [552-571]	A0A452FF98 1xPhospho [S554(98)]	0	67	2538.31	5.23	1.03175	0.944846	0.845553	1.18798	1.07498	0.970536	Quantified
[K].GSYLTHEASGLDEQGEAR.[E]	5	A0A452FQ85	Uncharacterized protein	CADM4		Uncharacterized protein OS=Capra hircus OX=9925 GN=CADM4 PE=3 SV=1	1xTMT6plex [N-Term];1xPhospho [S9(99.8)]	A0A452FQ85 [353-370]	A0A452FQ85 1xPhospho [S361(100)]	0	67	2229	0.79	1.1025	1.0801	0.934978	0.87744	0.978352	1.07623	Quantified
[R].YQDEVFGGFITEPQEESEEEVEEPEER.[Q]	4	A0A452ESU0	Uncharacterized protein	G3BP1		Uncharacterized protein OS=Capra hircus OX=9925 GN=G3BP1 PE=4 SV=1	1xTMT6plex [N-Term];1xPhospho [S17(99.8)]	A0A452ESU0 [133-159]	A0A452ESU0 1xPhospho [S149(100)]	0	67	3539.51	-0.12	0.855908	1.06023	1.17169	1.02942	0.989523	0.972882	Quantified
[R].VAQPSLTASPQTEEFFDLIASSQSR.[R]	1	A0A452F1K4	Uncharacterized protein	GPSM1		Uncharacterized protein OS=Capra hircus OX=9925 GN=GPSM1 PE=4 SV=1	1xTMT6plex [N-Term];1xPhospho [S9(97.1)]	A0A452F1K4 [65-89]	A0A452F1K4 1xPhospho [S73(97.1)]	0	67	3018.47	0.64							Identified
[R].SPFEIISPPASPPEMAAQR.[V]	1	A0A452EVM6	Uncharacterized protein	MAP1A		Uncharacterized protein OS=Capra hircus OX=9925 GN=MAP1A PE=4 SV=1	1xTMT6plex [N-Term];2xPhospho [S7(100); S11(100)]	A0A452EVM6 [2090-2108]	A0A452EVM6 2xPhospho [S2096(100); S2100(100)]	0	67	2414.11	0.69	0.721485	0.953996	0.965185	1.57937	1.22329	0.683315	Quantified
[R].HPPVLTPPDQEVIR.[N]	6	A0A452EYA6	Protein kinase C	PRKCB		Protein kinase C OS=Capra hircus OX=9925 GN=PRKCB PE=3 SV=1	1xTMT6plex [N-Term];1xPhospho [T6(100)]	A0A452EYA6 [636-649]	A0A452EYA6 1xPhospho [T641(100)]	0	67	1907	0.77	1.12784	1.18369	1.09812	0.69205	0.950097	1.01672	Quantified
[K].GAASLSEIDVPLDENIVSSTEIR.[S]	1	A0A452EJF0	Microtubule-associated protein	MAP4		Microtubule-associated protein OS=Capra hircus OX=9925 GN=MAP4 PE=4 SV=1	1xTMT6plex [N-Term];1xPhospho [S4(100)]	A0A452EJF0 [385-407]	A0A452EJF0 1xPhospho [S388(100)]	0	67	2724.35	-0.44	1.09628	1.0505	1.16595	0.759035	0.73652	1.23441	Quantified
[R].SAKDSDDEEEVVHVDRDHFMDEFFEQVEEIR.[G]	1	A0A452EW87	t-SNARE coiled-coil homology domain-containing protein	STX1B		t-SNARE coiled-coil homology domain-containing protein OS=Capra hircus OX=9925 GN=STX1B PE=3 SV=1	1xOxidation [M20];1xTMT6plex [K3];1xTMT6plex [N-Term];1xPhospho [S5(100)]	A0A452EW87 [10-40]	A0A452EW87 1xPhospho [S14(100)]	2	66	4335.94	-4.4	1.12635	1.18611	1.04047	0.926087	0.81132	1.0228	Quantified
[R].QSLNSPSPGETEMDLLVTR.[E]	1	A0A452E3E1	Uncharacterized protein	KIAA1549L		Uncharacterized protein OS=Capra hircus OX=9925 GN=KIAA1549L PE=4 SV=1	1xTMT6plex [N-Term];1xPhospho [S7(97.8)]	A0A452E3E1 [1038-1056]	A0A452E3E1 1xPhospho [S1044(97.8)]	0	66	2383.14	-4.73	1.06904	0.828415	0.886117	1.07725	1.14649	0.996648	Quantified
[K].DQPPALPLAAEETANLPPSPPPSPASEQTVPVEEGLLTASK.[M]	2	A0A452DLW3	Microtubule-associated protein	MAP2		Microtubule-associated protein OS=Capra hircus OX=9925 GN=MAP2 PE=4 SV=1	1xTMT6plex [K41];1xTMT6plex [N-Term];1xPhospho [S19(86)]	A0A452DLW3 [118-158]	A0A452DLW3 1xPhospho [S136(94.2)]	0	66	4684.41	2.86	1.13549	1.18195	1.34261	0.39447	0.710603	1.26756	Quantified
[R].SRSDIDVNAAASAK.[S]	1	A0A452FN75	Uncharacterized protein	CLASP1		Uncharacterized protein OS=Capra hircus OX=9925 GN=CLASP1 PE=4 SV=1	1xTMT6plex [K14];1xTMT6plex [N-Term];1xPhospho [S]	A0A452FN75 [598-611]	A0A452FN75 1xPhospho [S]	1	66	1943	0.52	0.882195	0.765014	1.0509	0.910871	1.33543	1.00063	Quantified
[K].SAYPGQITSNMFCAGYLEGGK.[D]	2	A0A452FA14	Peptidase S1 domain-containing protein	LOC102179184		Peptidase S1 domain-containing protein OS=Capra hircus OX=9925 GN=LOC102179184 PE=4 SV=1	1xCarbamidomethyl [C13];1xTMT6plex [K21];1xTMT6plex [N-Term];1xPhospho [S9(97)]	A0A452FA14 [173-193]	A0A452FA14 1xPhospho [S181(99.9)]	0	66	2789.31	-0.06	0.91204	1.25411	1.21041	0.928078	0.980746	0.848445	Quantified
[K].LPSDTDVLEGEVTDEDEEAEMSR.[R]	1	A0A452EG63	Phosphoinositide phospholipase C	PLCL1		Phosphoinositide phospholipase C OS=Capra hircus OX=9925 GN=PLCL1 PE=4 SV=1	1xTMT6plex [N-Term];1xPhospho [T13(100)]	A0A452EG63 [504-526]	A0A452EG63 1xPhospho [T516(100)]	0	66	2875.23	-2.24	1.03925	1.04831	0.857008	1.26752	1.00952	0.888759	Quantified
[R].TSVSSVSASPSR.[F]	2	A0A452DPX3	IF rod domain-containing protein	NEFH		IF rod domain-containing protein OS=Capra hircus OX=9925 GN=NEFH PE=3 SV=1	1xTMT6plex [N-Term];1xPhospho [S5(97.6)]	A0A452DPX3 [51-62]	A0A452DPX3 1xPhospho [S55(97.6)]	0	65	1473.71	0.83	1.23422	1.06305	1.13786	0.57757	0.838154	1.17065	Quantified
[K].SQFLEEGIGGAVPHLSPERVTVM.[-]	1	A0A452FEV1	Uncharacterized protein	STEAP2		Uncharacterized protein OS=Capra hircus OX=9925 GN=STEAP2 PE=3 SV=1	1xTMT6plex [N-Term];1xPhospho [S16(98.6)]	A0A452FEV1 [468-490]	A0A452FEV1 1xPhospho [S483(98.6)]	1	65	2762.38	0.9	0.822148	1.16429	0.888623	1.09066	1.10187	1.01401	Quantified
[K].AGMSSNQSVSSPVLEAIPR.[T]	2	A0A452E7D3	CTD domain-containing protein	SRRM2		CTD domain-containing protein OS=Capra hircus OX=9925 GN=SRRM2 PE=4 SV=1	1xTMT6plex [N-Term];1xPhospho [S]	A0A452E7D3 [1303-1321]	A0A452E7D3 1xPhospho [S]	0	65	2239.1	0.02	1.14439	1.19983	0.762732	0.881255	0.872695	1.20686	Quantified
[K].SPSPPPDGSPAATPEIR.[V]	2	A0A452F2J1	Uncharacterized protein	BIN1		Uncharacterized protein OS=Capra hircus OX=9925 GN=BIN1 PE=4 SV=1	1xTMT6plex [N-Term];1xPhospho [S3(98.3)]	A0A452F2J1 [296-312]	A0A452F2J1 1xPhospho [S298(100)]	0	65	1984.96	1.23	1.01283	0.942892	0.934297	0.991039	1.26844	0.873175	Quantified
[R].AEQSISEEPGWEEEEEELAGVSPTSLK.[E]	2	A0A452FNS4	BSD domain-containing protein	BSDC1		BSD domain-containing protein OS=Capra hircus OX=9925 GN=BSDC1 PE=4 SV=1	1xTMT6plex [K27];1xTMT6plex [N-Term];1xPhospho [S22(100)]	A0A452FNS4 [207-233]	A0A452FNS4 1xPhospho [S228(99.9)]	0	64	3498.65	1.03	0.840563	1.03341	1.10649	1.05293	1.01141	1.01957	Quantified
[K].TYETPPPSPGLDPTFSNQPVPPDAVR.[M]	3	A0A452G4W3	Uncharacterized protein	MPP2		Uncharacterized protein OS=Capra hircus OX=9925 GN=MPP2 PE=3 SV=1	1xTMT6plex [N-Term];1xPhospho [T4(100)]	A0A452G4W3 [114-139]	A0A452G4W3 1xPhospho [T117(100)]	0	64	3088.49	0.77	0.969727	1.01608	0.733557	1.16898	1.17133	0.990209	Quantified
[K].GQIEEAGWSYVGGWTGQGGSK.[L]	1	A0A452G4K3	ATP-dependent 6-phosphofructokinase	PFKM	FUNCTION: Catalyzes the phosphorylation of D-fructose 6-phosphate to fructose 1,6-bisphosphate by ATP, the first committing step of glycolysis. {ECO:0000256|HAMAP-Rule:MF_03184}.	ATP-dependent 6-phosphofructokinase OS=Capra hircus OX=9925 GN=PFKM PE=3 SV=1	1xTMT6plex [K21];1xTMT6plex [N-Term];1xPhospho [S9(100)]	A0A452G4K3 [446-466]	A0A452G4K3 1xPhospho [S454(100)]	0	64	2692.28	-0.23	1.05785	0.972729	0.841069	1.0906	1.08909	0.993883	Quantified
[R].KTSLVIVESAEDQPQAFEK.[L]	2	A0A452F4F3	Uncharacterized protein	ANK2		Uncharacterized protein OS=Capra hircus OX=9925 GN=ANK2 PE=4 SV=1	2xTMT6plex [K1; K19];1xTMT6plex [N-Term];1xPhospho [S3(99.1)]	A0A452F4F3 [3820-3838]	A0A452F4F3 1xPhospho [S3822(99.1)]	1	64	2886.55	2.11	1.00624	1.11545	1.09807	1.01201	0.893658	0.977362	Quantified
[R].TQYEAVASSNMQEAEEWYR.[S]	1	A0A452FV03	Glial fibrillary acidic protein	GFAP		Glial fibrillary acidic protein OS=Capra hircus OX=9925 GN=GFAP PE=3 SV=1	1xTMT6plex [N-Term];1xPhospho [S8(98.1)]	A0A452FV03 [236-254]	A0A452FV03 1xPhospho [S243(98.1)]	0	64	2601.12	1.2	1.02223	0.824654	0.737742	1.37364	1.13043	0.953914	Quantified
[K].QNSEALIANDELDYSPE.[-]	2	A0A452F055	AA_permease_C domain-containing protein	SLC7A14		AA_permease_C domain-containing protein OS=Capra hircus OX=9925 GN=SLC7A14 PE=4 SV=1	1xTMT6plex [N-Term];1xPhospho [S15(100)]	A0A452F055 [755-771]	A0A452F055 1xPhospho [S769(100)]	0	64	2216.98	9.92	0.945172	1.01162	0.949973	1.20519	1.03626	0.936398	Quantified
[K].TGNAYLTAELSTPDGSVADGEILDNK.[N]	1	A0A452FDC4	Uncharacterized protein	TRIM2		Uncharacterized protein OS=Capra hircus OX=9925 GN=TRIM2 PE=3 SV=1	1xTMT6plex [K26];1xTMT6plex [N-Term];1xPhospho [T/S/Y]	A0A452FDC4 [360-385]	A0A452FDC4 1xPhospho [T/S/Y]	0	64	3189.56	-2.24	1.0564	0.976593	0.956051	1.12932	0.893893	1.05774	Quantified
[K].QTLINIPSLNDSDSEIEDISEIESNR.[S]	1	A0A452E1R7	Uncharacterized protein	TJP2		Uncharacterized protein OS=Capra hircus OX=9925 GN=TJP2 PE=4 SV=1	1xTMT6plex [N-Term];1xPhospho [S/T]	A0A452E1R7 [348-373]	A0A452E1R7 1xPhospho [S/T]	0	63	3240.54	0.43							Identified
[K].EPNPEDEDYSSEELLEDENALSAK.[Q]	2	A0A452FCS5	SH3 domain-containing protein	MIA3		SH3 domain-containing protein OS=Capra hircus OX=9925 GN=MIA3 PE=4 SV=1	1xTMT6plex [K24];1xTMT6plex [N-Term];1xPhospho [S11(99.9)]	A0A452FCS5 [712-735]	A0A452FCS5 1xPhospho [S722(99.9)]	0	63	3261.46	1.75	1.02888	1.13257	1.23413	0.874007	0.809137	1.02012	Quantified
[K].HDDGTQSDSENAGAHR.[R]	1	A0A452G8M0	FHA domain-containing protein	CEP170		FHA domain-containing protein OS=Capra hircus OX=9925 GN=CEP170 PE=3 SV=1	1xTMT6plex [N-Term];1xPhospho [T5(98)]	A0A452G8M0 [373-388]	A0A452G8M0 1xPhospho [T377(98)]	0	63	2005.82	0	1.25769	0.877413	1.19643	0.873196	0.907684	0.931216	Quantified
[R].AGEDDEEEDSDSDQEISAK.[T]	1	A0A452ENM4	Uncharacterized protein	NBAS		Uncharacterized protein OS=Capra hircus OX=9925 GN=NBAS PE=4 SV=1	1xTMT6plex [K19];1xTMT6plex [N-Term];1xPhospho [S]	A0A452ENM4 [430-448]	A0A452ENM4 1xPhospho [S]	0	63	2607.09	0.5	0.972214	1.15648	1.28079	0.852099	0.805436	1.03342	Quantified
[R].FFTTGSDSESESSLSGEELVTKPVGGNYGK.[Q]	1	A0A452G0I1	Eukaryotic translation initiation factor 3 subunit C	LOC102182187	FUNCTION: Component of the eukaryotic translation initiation factor 3 (eIF-3) complex, which is required for several steps in the initiation of protein synthesis. The eIF-3 complex associates with the 40S ribosome and facilitates the recruitment of eIF-1, eIF-1A, eIF-2:GTP:methionyl-tRNAi and eIF-5 to form the 43S pre-initiation complex (43S PIC). The eIF-3 complex stimulates mRNA recruitment to …	Eukaryotic translation initiation factor 3 subunit C OS=Capra hircus OX=9925 GN=LOC102182187 PE=3 SV=1	2xTMT6plex [K22; K30];1xTMT6plex [N-Term];2xPhospho [S6(89.2); S15(94.4)]	A0A452G0I1 [4-33]	A0A452G0I1 2xPhospho [S9(89.2); S18(94.4)]	0	63	3956.87	-1.2	1.05233	1.22312	1.22702	0.800901	0.776148	1.03375	Quantified
[R].EAEEESEDN.[-]	1	A0A452F7V3	Uncharacterized protein	EIF4G3		Uncharacterized protein OS=Capra hircus OX=9925 GN=EIF4G3 PE=3 SV=1	1xTMT6plex [N-Term];1xPhospho [S6(100)]	A0A452F7V3 [1576-1584]	A0A452F7V3 1xPhospho [S1581(100)]	0	63	1360.5	0.62	1.09667	1.08669	0.971525	1.05677	0.817705	1.06688	Quantified
[K].IEPELDGSSPVTSHDSSTNGLINFIK.[Q]	3	A0A452EUU0	Glucose-6-phosphate isomerase	GPI		Glucose-6-phosphate isomerase OS=Capra hircus OX=9925 GN=GPI PE=3 SV=1	1xTMT6plex [K26];1xTMT6plex [N-Term];1xPhospho [S/T]	A0A452EUU0 [525-550]	A0A452EUU0 1xPhospho [S/T]	0	63	3295.65	-0.95	0.903322	0.859501	1.12959	0.828787	1.01325	1.23236	Quantified
[K].TAGFPESESYSYEPSTTTTRSPDASAYCYETPEK.[I]	1	A0A452EI94	Uncharacterized protein	MAP1B		Uncharacterized protein OS=Capra hircus OX=9925 GN=MAP1B PE=4 SV=1	1xCarbamidomethyl [C28];1xTMT6plex [K34];1xTMT6plex [N-Term];1xPhospho [S/T/Y]	A0A452EI94 [2014-2047]		1	63	4347.92	2.15	0.747781	0.870706	0.941594	1.4348	1.32002	0.751898	Quantified
[R].GSSQPNLSTSYSEQEYGK.[A]	2	A0A452G7G3	ENTH domain-containing protein	EPN2		ENTH domain-containing protein OS=Capra hircus OX=9925 GN=EPN2 PE=3 SV=1	1xTMT6plex [K18];1xTMT6plex [N-Term];1xPhospho [S/T/Y]	A0A452G7G3 [171-188]	A0A452G7G3 1xPhospho [S/T/Y]	0	63	2500.16	1.03	1.13403	1.13387	1.19532	1.02084	0.78429	0.874532	Quantified
[K].TEVIQETGQCSDEEAKEEPSMEGLAVSADTEITEK.[K]	1	A0A452EGT7	Uncharacterized protein	AKAP12		Uncharacterized protein OS=Capra hircus OX=9925 GN=AKAP12 PE=4 SV=1	1xCarbamidomethyl [C10];2xTMT6plex [K16; K35];1xTMT6plex [N-Term];1xPhospho [S11(100)]	A0A452EGT7 [1141-1175]	A0A452EGT7 1xPhospho [S1151(100)]	1	63	4608.17	1.01	0.906302	1.10322	0.871768	1.35174	1.04028	0.858432	Quantified
[K].TGNAYLTAELSTPDGSVADGEILDNK.[N]	1	A0A452FDC4	Uncharacterized protein	TRIM2		Uncharacterized protein OS=Capra hircus OX=9925 GN=TRIM2 PE=3 SV=1	1xTMT6plex [K26];1xTMT6plex [N-Term];1xPhospho [S16(99.7)]	A0A452FDC4 [360-385]	A0A452FDC4 1xPhospho [S375(99.7)]	0	62	3189.56	-0.06	1.05679	1.05692	1.06029	1.05769	0.886635	0.977347	Quantified
[K].TPPSNLSPIEDASPTEELR.[Q]	1	A0A452ECR1; A0A452ESF5	Uncharacterized protein;Uncharacterized protein	PCLO;BSN		Uncharacterized protein OS=Capra hircus OX=9925 GN=PCLO PE=4 SV=1;Uncharacterized protein OS=Capra hircus OX=9925 GN=BSN PE=4 SV=1	1xTMT6plex [N-Term];1xPhospho [T15(97.9)]	A0A452ECR1 [1819-1837]; A0A452ESF5 [1070-1088]	A0A452ECR1 1xPhospho [T1833(97.9)]; A0A452ESF5 1xPhospho [T1084(97.9)]	0	62	2362.14	0.9	1.02516	0.800491	1.22112	1.08137	1.03963	0.871582	Quantified
[K].GILAADESVGSMAK.[R]	1	A0A452DZ43	Fructose-bisphosphate aldolase	ALDOC		Fructose-bisphosphate aldolase OS=Capra hircus OX=9925 GN=ALDOC PE=3 SV=1	1xTMT6plex [K14];1xTMT6plex [N-Term];1xPhospho [S11(100)]	A0A452DZ43 [29-42]	A0A452DZ43 1xPhospho [S39(100)]	0	62	1886.97	0.07	0.866719	0.877622	0.847398	1.00765	1.2667	1.1041	Quantified
[R].ESSPLYSPSFSDSTSAVK.[E]	1	A0A452EI94	Uncharacterized protein	MAP1B		Uncharacterized protein OS=Capra hircus OX=9925 GN=MAP1B PE=4 SV=1	1xTMT6plex [K18];1xTMT6plex [N-Term];1xPhospho [S11(99.9)]	A0A452EI94 [1791-1808]	A0A452EI94 1xPhospho [S1801(99.9)]	0	62	2427.17	0.27	0.973391	1.12009	0.938334	1.15798	1.02969	0.892033	Quantified
[K].VEEEQEADVEDVSEEESESK.[E]	1	A0A452F6A1	Thioredoxin domain-containing protein	TMX1		Thioredoxin domain-containing protein OS=Capra hircus OX=9925 GN=TMX1 PE=4 SV=1	1xTMT6plex [K20];1xTMT6plex [N-Term];1xPhospho [S13(100)]	A0A452F6A1 [222-241]	A0A452F6A1 1xPhospho [S234(100)]	0	62	2834.24	-4.03	1.13973	1.27949	1.0337	0.770701	0.793314	1.09098	Quantified
[K].WIPVSSDAQAPLAQPESPTASAGDEPR.[S]	1	A0A452FEV4	Ubiquitinyl hydrolase 1	OTUD7B		Ubiquitinyl hydrolase 1 OS=Capra hircus OX=9925 GN=OTUD7B PE=4 SV=1	1xTMT6plex [N-Term];1xPhospho [S17(99.9)]	A0A452FEV4 [433-459]	A0A452FEV4 1xPhospho [S449(99.9)]	0	62	3086.47	-1.83	1.04241	1.11238	0.779571	1.26525	1.00693	0.912894	Quantified
[R].VELSEQELALWPNDVDKLSPSDNLPR.[G]	5	A0A452DTT0	2',3'-cyclic-nucleotide 3'-phosphodiesterase	CNP	FUNCTION: May participate in RNA metabolism in the myelinating cell, CNP is the third most abundant protein in central nervous system myelin. {ECO:0000256|PIRNR:PIRNR000970}.	2',3'-cyclic-nucleotide 3'-phosphodiesterase OS=Capra hircus OX=9925 GN=CNP PE=3 SV=1	1xTMT6plex [K17];1xTMT6plex [N-Term];1xPhospho [S19(97.3)]	A0A452DTT0 [300-325]	A0A452DTT0 1xPhospho [S318(100)]	1	62	3502.79	0.94	1.12045	0.938424	0.919439	0.879395	1.14861	0.999975	Quantified
[R].AEPAEAQSEEEEIEAR.[G]	3	A0A452DLW3	Microtubule-associated protein	MAP2		Microtubule-associated protein OS=Capra hircus OX=9925 GN=MAP2 PE=4 SV=1	1xTMT6plex [N-Term];1xPhospho [S8(100)]	A0A452DLW3 [1236-1251]	A0A452DLW3 1xPhospho [S1243(100)]	0	62	2096.92	0.13	1.0651	1.01543	0.891303	0.747072	1.10383	1.16458	Quantified
[K].LIDLEDSADVGDQPGEVGYSGSPAEAPPSK.[S]	2	A0A452FPQ6	Uncharacterized protein	REPS1		Uncharacterized protein OS=Capra hircus OX=9925 GN=REPS1 PE=4 SV=1	1xTMT6plex [K30];1xTMT6plex [N-Term];1xPhospho [S22(96.5)]	A0A452FPQ6 [371-400]	A0A452FPQ6 1xPhospho [S392(96.5)]	0	62	3538.69	5.8	0.921992	1.06539	1.07611	0.867512	1.01488	1.09255	Quantified
[R].QQFTGGSGESPPLSVGNIYQK.[R]	1	A0A452G9D8	Uncharacterized protein	WDR81		Uncharacterized protein OS=Capra hircus OX=9925 GN=WDR81 PE=4 SV=1	1xTMT6plex [K21];1xTMT6plex [N-Term];1xPhospho [S10(100)]	A0A452G9D8 [1254-1274]	A0A452G9D8 1xPhospho [S1263(100)]	0	62	2732.37	3.63	0.940512	0.952991	0.839127	1.36141	1.0539	0.93665	Quantified
[K].TTRSPEESGYAYEISEK.[T]	5	A0A452EI94	Uncharacterized protein	MAP1B		Uncharacterized protein OS=Capra hircus OX=9925 GN=MAP1B PE=4 SV=1	1xTMT6plex [K17];1xTMT6plex [N-Term];1xPhospho [S4(95.5)]	A0A452EI94 [1946-1962]	A0A452EI94 1xPhospho [S1949(97.2)]	1	62	2485.19	0.51	0.979337	1.14092	1.02088	1.03834	1.00469	0.919217	Quantified
[R].AAGTPGPEQEMQQTQPR.[E]	1	A0A452E2Y2	Uncharacterized protein	TP53BP1		Uncharacterized protein OS=Capra hircus OX=9925 GN=TP53BP1 PE=4 SV=1	1xTMT6plex [N-Term];1xPhospho [T4(100)]	A0A452E2Y2 [834-850]	A0A452E2Y2 1xPhospho [T837(100)]	0	62	2134.98	-1.38	1.09929	1.14367	0.926438	1.09879	0.889097	0.962282	Quantified
[R].EFITGDVEPTDAESEWHSENEEEDKLAGDMK.[T]	4	A0A452EXC0	Uncharacterized protein	NAP1L4		Uncharacterized protein OS=Capra hircus OX=9925 GN=NAP1L4 PE=3 SV=1	2xTMT6plex [K25; K31];1xTMT6plex [N-Term];1xPhospho [S18(100)]	A0A452EXC0 [108-138]	A0A452EXC0 1xPhospho [S125(100)]	1	62	4304.97	1.27	1.30332	1.40542	1.2326	1.29682	0.522889	0.562878	Quantified
[R].VLGATLSPELIQK.[V]	1	A0A452FQK2	Aminopeptidase	NPEPPS		Aminopeptidase OS=Capra hircus OX=9925 GN=NPEPPS PE=3 SV=1	1xTMT6plex [K13];1xTMT6plex [N-Term];1xPhospho [S7(98.9)]	A0A452FQK2 [784-796]	A0A452FQK2 1xPhospho [S790(98.9)]	0	61	1907.1	-1.87	0.945722	0.955062	0.878913	1.03883	1.14845	1.05062	Quantified
[R].DAPEGNQEVEPQQAAGTMSPK.[T]	1	A0A452DVG1	LisH domain-containing protein	TCOF1		LisH domain-containing protein OS=Capra hircus OX=9925 GN=TCOF1 PE=4 SV=1	1xTMT6plex [K21];1xTMT6plex [N-Term];1xPhospho [S19(100)]	A0A452DVG1 [1209-1229]	A0A452DVG1 1xPhospho [S1227(100)]	0	61	2722.28	-4.16	1.10855	0.980726	0.798555	0.85501	1.07257	1.1774	Quantified
[K].VYGTAAVNSPVVSWK.[M]	2	A0A452EN18	Uncharacterized protein			Uncharacterized protein OS=Capra hircus OX=9925 PE=3 SV=1	1xTMT6plex [K15];1xTMT6plex [N-Term];1xPhospho [S9(100)]	A0A452EN18 [174-188]	A0A452EN18 1xPhospho [S182(100)]	0	61	2116.12	0.96	0.97815	0.941869	0.93407	1.17323	1.02833	1.00061	Quantified
[R].RSSGGGGAAGAR.[G]	1	A0A452DX87	CUE domain-containing protein	CUEDC1		CUE domain-containing protein OS=Capra hircus OX=9925 GN=CUEDC1 PE=4 SV=1	1xTMT6plex [N-Term];1xPhospho [S3(96.6)]	A0A452DX87 [7-18]	A0A452DX87 1xPhospho [S9(100)]	1	61	1312.63	3.1	1.22331	0.941413	1.06045	0.958386	0.886533	0.988369	Quantified
[K].SSPVNDHSSPGQTPALCQPEAR.[V]	1	A0A452G8M0	FHA domain-containing protein	CEP170		FHA domain-containing protein OS=Capra hircus OX=9925 GN=CEP170 PE=3 SV=1	1xCarbamidomethyl [C17];1xTMT6plex [N-Term];1xPhospho [S9(99.9)]	A0A452G8M0 [1522-1543]	A0A452G8M0 1xPhospho [S1530(99.9)]	0	61	2644.2	2.15	0.746147	0.877272	0.973152	1.28692	1.16762	0.985072	Quantified
[R].STEESLSEDVFTESELSPIR.[E]	1	A0A452FE32	LysM domain-containing protein	OXR1		LysM domain-containing protein OS=Capra hircus OX=9925 GN=OXR1 PE=3 SV=1	1xTMT6plex [N-Term];1xPhospho [S17(100)]	A0A452FE32 [323-342]	A0A452FE32 1xPhospho [S339(100)]	0	61	2564.19	1.26	0.866242	1.06945	0.928472	1.21696	1.03144	0.978976	Quantified
[K].SSSSVQLMESSESTNTTIEDEDTKVR.[K]	1	A0A452G1X0	Calcium/calmodulin-dependent protein kinase	CAMK2A		Calcium/calmodulin-dependent protein kinase OS=Capra hircus OX=9925 GN=CAMK2A PE=3 SV=1	1xTMT6plex [K24];1xTMT6plex [N-Term];1xPhospho [S11(98.4)]	A0A452G1X0 [332-357]	A0A452G1X0 1xPhospho [S342(98.4)]	1	61	3398.59	0.28	0.886057	1.03748	0.940558	1.00429	1.04525	1.12214	Quantified
[K].DITLSSEEESEEGAGHPK.[T]	2	A0A452G6K3	Uncharacterized protein	RABL6		Uncharacterized protein OS=Capra hircus OX=9925 GN=RABL6 PE=4 SV=1	1xTMT6plex [K18];1xTMT6plex [N-Term];2xPhospho [S5(95.8); S6(99.8)]	A0A452G6K3 [457-474]	A0A452G6K3 2xPhospho [S461(99.9); S462(99.9)]	0	61	2533.11	-0.63	1.18836	1.34921	1.15341	0.579433	1.02414	0.820689	Quantified
[R].YPSPPVGSVSAPSLPTAEESPEYVR.[T]	1	A0A452DSI4	Uncharacterized protein	CRKL		Uncharacterized protein OS=Capra hircus OX=9925 GN=CRKL PE=3 SV=1	1xTMT6plex [N-Term];1xPhospho [S20(100)]	A0A452DSI4 [105-129]	A0A452DSI4 1xPhospho [S124(100)]	0	61	2925.41	1.41	0.911443	0.866603	0.884282	0.954233	1.31581	1.03463	Quantified
[R].ESSPLYSPSFSDSTSAVK.[E]	1	A0A452EI94	Uncharacterized protein	MAP1B		Uncharacterized protein OS=Capra hircus OX=9925 GN=MAP1B PE=4 SV=1	1xTMT6plex [K18];1xTMT6plex [N-Term];1xPhospho [S7(100)]	A0A452EI94 [1791-1808]	A0A452EI94 1xPhospho [S1797(100)]	0	61	2427.17	1.02	0.963822	1.26368	1.1357	0.726466	0.994092	1.00187	Quantified
[K].TQSYPTDWSDDESNNPFSSTDANGDSNPFDEDTPSGTEVR.[V]	1	A0A452E625	Uncharacterized protein	PACSIN2		Uncharacterized protein OS=Capra hircus OX=9925 GN=PACSIN2 PE=3 SV=1	1xTMT6plex [N-Term];1xPhospho [S9(99.9)]	A0A452E625 [391-430]	A0A452E625 1xPhospho [S399(99.9)]	0	60	4690.9	4.83	1.08207	0.812586	1.01776	1.14208	1.02544	0.954375	Quantified
[R].VLTPEPEPEPGPGSESVLDPEQDAR.[V]	1	A0A452F1J2	Uncharacterized protein	TTLL12		Uncharacterized protein OS=Capra hircus OX=9925 GN=TTLL12 PE=4 SV=1	1xTMT6plex [N-Term];1xPhospho [T3(100)]	A0A452F1J2 [13-37]	A0A452F1J2 1xPhospho [T15(100)]	0	60	2954.39	-4.53	0.981461	0.800664	0.803134	1.32884	0.970838	1.1407	Quantified
[K].WLKEAEEESSGGEDDDEDENIEVVYSK.[T]	1	A0A452FHV2	Eukaryotic translation initiation factor 5	EIF5		Eukaryotic translation initiation factor 5 OS=Capra hircus OX=9925 GN=EIF5 PE=3 SV=1	2xTMT6plex [K3; K27];1xTMT6plex [N-Term];1xPhospho [S9(97.4)]	A0A452FHV2 [380-406]	A0A452FHV2 1xPhospho [S388(97.4)]	1	60	3868.78	3.89	1.01488	0.824992	0.829596	1.22812	1.12537	0.998468	Quantified
[R].GLYDGPVCEVSVTPK.[T]	4	A0A452G996; A0A452G9S2	Dihydropyrimidinase-related protein 2;Dihydropyrimidinase-related protein 2	DPYSL2;DPYSL2		Dihydropyrimidinase-related protein 2 OS=Capra hircus OX=9925 GN=DPYSL2 PE=3 SV=1;Dihydropyrimidinase-related protein 2 OS=Capra hircus OX=9925 GN=DPYSL2 PE=3 SV=1	1xCarbamidomethyl [C8];1xTMT6plex [K15];1xTMT6plex [N-Term];1xPhospho [T13(100)]	A0A452G996 [497-511]; A0A452G9S2 [602-616]	A0A452G996 1xPhospho [T509(100)]; A0A452G9S2 1xPhospho [T614(100)]	0	60	2159.09	0.39	0.873006	0.960629	1.27849	1.08917	0.915165	0.962205	Quantified
[K].MTEGLEHTDEEEGTVETVAILSK.[T]	3	A0A452EGT7	Uncharacterized protein	AKAP12		Uncharacterized protein OS=Capra hircus OX=9925 GN=AKAP12 PE=4 SV=1	1xTMT6plex [K23];1xTMT6plex [N-Term];1xPhospho [T8(94.4)]	A0A452EGT7 [1118-1140]	A0A452EGT7 1xPhospho [T1125(100)]	0	60	3056.48	1.07	0.910096	1.10925	0.962225	0.963561	0.983631	1.12695	Quantified
[R].VSSMSPSTGEHELSAGF.[-]	2	A0A452DNZ2	G_PROTEIN_RECEP_F1_2 domain-containing protein	LOC102179993		G_PROTEIN_RECEP_F1_2 domain-containing protein OS=Capra hircus OX=9925 GN=LOC102179993 PE=3 SV=1	1xTMT6plex [N-Term];1xPhospho [S14(100)]	A0A452DNZ2 [339-355]	A0A452DNZ2 1xPhospho [S352(100)]	0	60	2031.89	-1.31	1.12913	0.820032	1.07689	1.14442	1.04658	0.83665	Quantified
[R].ISGETIFVTAPHEATAGIIGVNR.[K]	1	A0A452G538	Clathrin heavy chain	CLTC	FUNCTION: Clathrin is the major protein of the polyhedral coat of coated pits and vesicles. {ECO:0000256|PIRNR:PIRNR002290}.	Clathrin heavy chain OS=Capra hircus OX=9925 GN=CLTC PE=3 SV=1	1xTMT6plex [N-Term];1xPhospho [S/T]	A0A452G538 [298-320]	A0A452G538 1xPhospho [S/T]	0	60	2662.38	0.93	1.10404	0.938924	0.793764	1.12257	1.1437	0.938943	Quantified
[K].TPPSNLSPIEDASPTEELR.[Q]	1	A0A452ECR1; A0A452ESF5	Uncharacterized protein;Uncharacterized protein	PCLO;BSN		Uncharacterized protein OS=Capra hircus OX=9925 GN=PCLO PE=4 SV=1;Uncharacterized protein OS=Capra hircus OX=9925 GN=BSN PE=4 SV=1	1xTMT6plex [N-Term];2xPhospho [S7(99.9); T15(97.5)]	A0A452ECR1 [1819-1837]; A0A452ESF5 [1070-1088]	A0A452ECR1 2xPhospho [S1825(99.9); T1833(97.5)]; A0A452ESF5 2xPhospho [S1076(99.9); T1084(97.5)]	0	60	2442.1	0.82	0.902749	0.906435	0.963136	0.83929	1.24674	1.10447	Quantified
[K].APTLAELDSSDSEEETLPR.[S]	1	A0A452E956	KIND domain-containing protein	SPIRE1		KIND domain-containing protein OS=Capra hircus OX=9925 GN=SPIRE1 PE=3 SV=1	1xTMT6plex [N-Term];1xPhospho [S/T]	A0A452E956 [298-316]	A0A452E956 1xPhospho [S/T]	0	60	2369.1	-0.1	0.895173	0.736951	0.788834	1.38158	1.36917	0.837084	Quantified
[R].TASLTSAASIDGNR.[S]	7	A0A452EAZ5	N-myc downstream-regulated gene 2 protein	NDRG2		N-myc downstream-regulated gene 2 protein OS=Capra hircus OX=9925 GN=NDRG2 PE=3 SV=1	1xTMT6plex [N-Term];1xPhospho [S3(96.2)]	A0A452EAZ5 [326-339]	A0A452EAZ5 1xPhospho [S328(100)]	0	60	1672.81	1.32	1.11626	1.11009	1.14357	0.806144	0.924842	0.975167	Quantified
[R].TVGGSPELEEGLGPVAEQSEVGR.[E]	1	A0A452DV27	Uncharacterized protein	ANK1		Uncharacterized protein OS=Capra hircus OX=9925 GN=ANK1 PE=4 SV=1	1xTMT6plex [N-Term];1xPhospho [S5(100)]	A0A452DV27 [1723-1745]	A0A452DV27 1xPhospho [S1727(100)]	0	60	2606.25	-0.39	1.1574	1.04221	1.01063	1.21428	0.821483	0.887733	Quantified
[R].TLSDPELFNEWTGNVK.[T]	1	A0A452FY52	Aspartate aminotransferase	GOT1		Aspartate aminotransferase OS=Capra hircus OX=9925 GN=GOT1 PE=3 SV=1	1xTMT6plex [K16];1xTMT6plex [N-Term];1xPhospho [S3(100)]	A0A452FY52 [310-325]	A0A452FY52 1xPhospho [S312(100)]	0	60	2388.19	1.29	1.22918	1.00804	1.22837	0.598862	0.892616	1.06547	Quantified
[R].AWASPWEAEATPEPVAPPAAPSTPDSPAEGR.[L]	1	A0A452FJY8	Uncharacterized protein	DACT3		Uncharacterized protein OS=Capra hircus OX=9925 GN=DACT3 PE=3 SV=1	1xTMT6plex [N-Term];1xPhospho [S26(100)]	A0A452FJY8 [323-353]	A0A452FJY8 1xPhospho [S348(100)]	0	60	3451.6	-4.84	0.979673	1.16387	0.841265	1.03944	1.04741	1.01253	Quantified
[K].AQWGSNMQVTLIPTHDSEVMR.[E]	2	A0A452EI94	Uncharacterized protein	MAP1B		Uncharacterized protein OS=Capra hircus OX=9925 GN=MAP1B PE=4 SV=1	1xTMT6plex [N-Term];1xPhospho [S5(100)]	A0A452EI94 [2410-2430]	A0A452EI94 1xPhospho [S2414(100)]	0	60	2709.27	2.59	0.914518	0.935992	0.905978	1.25501	1.08509	0.964327	Quantified
[K].FGEESKESVADEEEEDSDDDIEPIAEFR.[F]	3	G1DGD3	Chloride channel, nucleotide sensitive 1A	CLNS1A		Chloride channel, nucleotide sensitive 1A OS=Capra hircus OX=9925 GN=CLNS1A PE=2 SV=1	1xTMT6plex [K6];1xTMT6plex [N-Term];1xPhospho [S17(100)]	G1DGD3 [86-113]	G1DGD3 1xPhospho [S102(100)]	1	60	3754.64	-1.08	1.01863	1.10751	0.920214	1.16029	0.954169	0.949646	Quantified
[R].GPHAKVSPVNDVDVGVYQLMQSEQLLSR.[K]	2	A0A452FZ86	Uncharacterized protein	CHMP7		Uncharacterized protein OS=Capra hircus OX=9925 GN=CHMP7 PE=3 SV=1	1xTMT6plex [K5];1xTMT6plex [N-Term];1xPhospho [S7(100)]	A0A452FZ86 [226-253]	A0A452FZ86 1xPhospho [S232(100)]	1	60	3604.86	0.03	1.0079	0.809989	0.99562	1.15251	0.870151	1.1829	Quantified
[R].LASPSGSTSSGLEVVAPEGTSVPAGGPGSLDDSATICR.[V]	2	A0A452ECL7	Uncharacterized protein	TRIM28		Uncharacterized protein OS=Capra hircus OX=9925 GN=TRIM28 PE=4 SV=1	1xCarbamidomethyl [C37];1xTMT6plex [N-Term];1xPhospho [S/T]	A0A452ECL7 [589-626]	A0A452ECL7 1xPhospho [S/T]	0	59	3895.85	1.09	0.840379	0.701521	0.899752	1.71579	1.02973	0.892347	Quantified
[K].IDEPSTPYHSMVADDEDALSDSETTEALTPDILAR.[K]	2	A0A452DU41	Uncharacterized protein	PPP1R2		Uncharacterized protein OS=Capra hircus OX=9925 GN=PPP1R2 PE=3 SV=1	1xTMT6plex [N-Term];1xPhospho [S20(97.8)]	A0A452DU41 [68-102]	A0A452DU41 1xPhospho [S87(97.8)]	0	59	4113.86	0.19	0.963384	0.922654	0.727177	1.26361	1.15437	1.00797	Quantified
[R].LGAGGGLDPGSADSLSPQDPVALGSSAR.[A]	1	A0A452F4Z9	LisH domain-containing protein	RELCH		LisH domain-containing protein OS=Capra hircus OX=9925 GN=RELCH PE=4 SV=1	1xTMT6plex [N-Term];2xPhospho [S14(100); S16(100)]	A0A452F4Z9 [39-66]	A0A452F4Z9 2xPhospho [S52(100); S54(100)]	0	59	2941.35	1.03	0.941298	1.02123	0.932576	1.11826	1.07346	0.977802	Quantified
[K].TYETPPPSPGLDPTFSNQPVPPDAVR.[M]	5	A0A452G4W3	Uncharacterized protein	MPP2		Uncharacterized protein OS=Capra hircus OX=9925 GN=MPP2 PE=3 SV=1	1xTMT6plex [N-Term];2xPhospho [T4(94.5); S8(100)]	A0A452G4W3 [114-139]	A0A452G4W3 2xPhospho [T117(100); S121(100)]	0	59	3168.45	-5.31	0.991485	0.940166	0.927442	1.32316	0.963697	0.944998	Quantified
[R].SLKEENFVASIELWSK.[H]	1	A0A452DQ03	MAP kinase-activating death domain protein	MADD		MAP kinase-activating death domain protein OS=Capra hircus OX=9925 GN=MADD PE=3 SV=1	2xTMT6plex [K3; K16];1xTMT6plex [N-Term];1xPhospho [S1(100)]	A0A452DQ03 [1109-1124]	A0A452DQ03 1xPhospho [S1109(100)]	1	59	2647.44	-0.61	1.1702	1.18889	1.24505	0.647723	0.876952	0.958691	Quantified
[R].LKSEDGVEGDAGETQSR.[T]	1	A0A452EQ10	PDZ domain-containing protein	AHNAK		PDZ domain-containing protein OS=Capra hircus OX=9925 GN=AHNAK PE=4 SV=1	1xTMT6plex [K2];1xTMT6plex [N-Term];1xPhospho [S3(100)]	A0A452EQ10 [134-150]	A0A452EQ10 1xPhospho [S136(100)]	1	59	2316.11	0.06	0.96899	1.23592	0.911891	1.0928	1.02771	0.892307	Quantified
[R].SLGLSLSGGDQEDAVR.[M]	2	A0A452G2N2	GlcNAc kinase	NAGK		GlcNAc kinase OS=Capra hircus OX=9925 GN=NAGK PE=3 SV=1	1xTMT6plex [N-Term];1xPhospho [S7(99.9)]	A0A452G2N2 [70-85]	A0A452G2N2 1xPhospho [S76(100)]	0	59	1912.92	-0.85	0.818536	0.848826	0.903967	1.23794	1.18499	1.02115	Quantified
[R].YPSPPVGSVSAPSLPTAEESPEYVR.[T]	2	A0A452DSI4	Uncharacterized protein	CRKL		Uncharacterized protein OS=Capra hircus OX=9925 GN=CRKL PE=3 SV=1	1xTMT6plex [N-Term];1xPhospho [S3(100)]	A0A452DSI4 [105-129]	A0A452DSI4 1xPhospho [S107(100)]	0	59	2925.41	-0.78	1.08336	1.06885	0.995202	1.03949	1.09205	0.813581	Quantified
[R].SRSDVDMDAAAEAAR.[L]	2	A0A452G2M5	Uncharacterized protein	ARHGEF11		Uncharacterized protein OS=Capra hircus OX=9925 GN=ARHGEF11 PE=4 SV=1	1xTMT6plex [N-Term];1xPhospho [S3(98.2)]	A0A452G2M5 [620-634]	A0A452G2M5 1xPhospho [S622(98.2)]	1	59	1873.83	-0.72	0.722897	0.675978	0.636898	2.23882	1.11484	0.748671	Quantified
[R].RHSDVSLANAELEDSR.[I]	1	A0A452EIS2	Uncharacterized protein	RIMS2		Uncharacterized protein OS=Capra hircus OX=9925 GN=RIMS2 PE=4 SV=1	1xTMT6plex [N-Term];1xPhospho [S3(100)]	A0A452EIS2 [355-370]	A0A452EIS2 1xPhospho [S357(100)]	1	58	2108	0.53	1.17527	0.891402	0.974037	0.902149	0.99708	1.07016	Quantified
[K].VSPSSTEADGELYVFNTPSGTSSVEPQMR.[H]	1	A0A452G048	PH domain-containing protein	GAB1		PH domain-containing protein OS=Capra hircus OX=9925 GN=GAB1 PE=4 SV=1	1xTMT6plex [N-Term];1xPhospho [S2(97.8)]	A0A452G048 [273-301]	A0A452G048 1xPhospho [S274(97.8)]	0	58	3381.54	-6.21	1.02497	1.07121	1.0226	1.11804	1.04007	0.829809	Quantified
[K].AQPAPPELNSESEDYSPSSSETVR.[S]	1	A0A452FQ44	Uncharacterized protein	DCLK1		Uncharacterized protein OS=Capra hircus OX=9925 GN=DCLK1 PE=4 SV=1	1xTMT6plex [N-Term];1xPhospho [S16(99.9)]	A0A452FQ44 [712-735]	A0A452FQ44 1xPhospho [S727(99.9)]	0	58	2886.29	2.36	1.10817	1.41966	1.25496	0.679928	0.819399	0.880721	Quantified
[K].VEEENTGDPFGFDSDDESLPVSSK.[N]	1	A0A452EI00	WAPL domain-containing protein	WAPL		WAPL domain-containing protein OS=Capra hircus OX=9925 GN=WAPL PE=3 SV=1	1xTMT6plex [K24];1xTMT6plex [N-Term];1xPhospho [S14(97.2)]	A0A452EI00 [64-87]	A0A452EI00 1xPhospho [S77(97.2)]	0	58	3138.41	3	1.08226	1.06006	0.952826	0.868795	1.06838	1.0099	Quantified
[K].EGTQASEGYFSQSQEEEFVQSEELCAK.[A]	2	A0A452DQ87	ADF-H domain-containing protein	DBN1		ADF-H domain-containing protein OS=Capra hircus OX=9925 GN=DBN1 PE=4 SV=1	1xCarbamidomethyl [C25];1xTMT6plex [K27];1xTMT6plex [N-Term];1xPhospho [S13(100)]	A0A452DQ87 [646-672]	A0A452DQ87 1xPhospho [S658(100)]	0	58	3635.61	-1.23	0.992333	0.970004	1.14231	0.925988	1.01853	0.992155	Quantified
[K].IVRGDQPAASDSDDDEPPPLPR.[L]	1	A0A452DL24	Cytochrome b5 heme-binding domain-containing protein	PGRMC1		Cytochrome b5 heme-binding domain-containing protein OS=Capra hircus OX=9925 GN=PGRMC1 PE=4 SV=1	1xTMT6plex [N-Term];1xPhospho [S12(100)]	A0A452DL24 [45-66]	A0A452DL24 1xPhospho [S56(100)]	1	58	2656.25	0.19	1.06452	0.989846	0.85957	1.86446	0.653525	0.798259	Quantified
[R].SRTASLTSAASIDGNR.[S]	3	A0A452EAZ5	N-myc downstream-regulated gene 2 protein	NDRG2		N-myc downstream-regulated gene 2 protein OS=Capra hircus OX=9925 GN=NDRG2 PE=3 SV=1	1xTMT6plex [N-Term];2xPhospho [T3(99.9); S5(100)]	A0A452EAZ5 [324-339]	A0A452EAZ5 2xPhospho [T326(99.9); S328(100)]	1	58	1995.91	0.22	1.03828	1.20286	1.0892	0.84957	0.898743	1.01806	Quantified
[R].ASSAAPVASPAAPSPGSSGGGGFFSSLSNAVK.[Q]	1	A0A452E226	Synapsin I	SYN1		Synapsin I OS=Capra hircus OX=9925 GN=SYN1 PE=3 SV=1	1xTMT6plex [K32];1xTMT6plex [N-Term];1xPhospho [S18(96.7)]	A0A452E226 [54-85]	A0A452E226 1xPhospho [S71(96.7)]	0	58	3358.67	1.58	1.01217	1.11985	0.932621	0.995544	0.981243	1.03565	Quantified
[K].GIDPPQVLSPDMVPPSER.[G]	2	A0A452F5F5	Uncharacterized protein	EPS15L1		Uncharacterized protein OS=Capra hircus OX=9925 GN=EPS15L1 PE=4 SV=1	1xTMT6plex [N-Term];1xPhospho [S9(100)]	A0A452F5F5 [360-377]	A0A452F5F5 1xPhospho [S368(100)]	0	58	2243.1	2.02	0.94127	0.887845	0.865144	1.18837	1.15531	0.990101	Quantified
[K].NIIEATHMYDNAAEACSTTEEVFNSPR.[A]	2	A0A452FY37	Uncharacterized protein	ARHGAP35		Uncharacterized protein OS=Capra hircus OX=9925 GN=ARHGAP35 PE=4 SV=1	1xCarbamidomethyl [C16];1xTMT6plex [N-Term];1xPhospho [S25(100)]	A0A452FY37 [946-972]	A0A452FY37 1xPhospho [S970(100)]	0	58	3379.48	1.06	0.98417	1.05611	1.00925	1.21619	0.912379	0.936625	Quantified
[K].TYNTNAQVPDSAGTATAYLCGVK.[A]	1	A0A452EAH5	Alkaline phosphatase	ALPL		Alkaline phosphatase OS=Capra hircus OX=9925 GN=ALPL PE=3 SV=1	1xCarbamidomethyl [C20];1xTMT6plex [K23];1xTMT6plex [N-Term];1xPhospho [S11(99.8)]	A0A452EAH5 [100-122]	A0A452EAH5 1xPhospho [S110(99.8)]	0	58	2940.42	0.51	0.840419	0.836647	0.874861	1.42758	1.07806	0.995507	Quantified
[R].GVQKEGSLGDDLLPLGSAEPEQQEGASAGAPSPTLELASR.[S]	1	A0A452EBU5	BTB domain-containing protein	KCTD12		BTB domain-containing protein OS=Capra hircus OX=9925 GN=KCTD12 PE=4 SV=1	1xTMT6plex [K4];1xTMT6plex [N-Term];1xPhospho [S7(100)]	A0A452EBU5 [148-187]	A0A452EBU5 1xPhospho [S154(100)]	1	58	4500.25	2.24	1.01953	1.02074	0.819983	1.11676	1.15083	0.931568	Quantified
[R].ASSHSSQTQSGSSVTK.[K]	3	A0A452FQ33	Uncharacterized protein	LMNA		Uncharacterized protein OS=Capra hircus OX=9925 GN=LMNA PE=3 SV=1	1xTMT6plex [K16];1xTMT6plex [N-Term];1xPhospho [S/T]	A0A452FQ33 [402-417]	A0A452FQ33 1xPhospho [S/T]	0	58	2117.03	1.42	0.92417	1.10022	1.17	0.771295	1.0484	1.02854	Quantified
[K].KYELGTPVAGTCYQAEWDDYVPK.[L]	2	A0A452EYJ1	Uncharacterized protein	PEBP1		Uncharacterized protein OS=Capra hircus OX=9925 GN=PEBP1 PE=3 SV=1	1xCarbamidomethyl [C12];2xTMT6plex [K1; K23];1xTMT6plex [N-Term];1xPhospho [T6(100)]	A0A452EYJ1 [157-179]	A0A452EYJ1 1xPhospho [T162(100)]	1	57	3457.7	2.16	0.838154	0.928751	1.20112	1.05226	1.01923	1.00456	Quantified
[R].ASWGSLDEEWGASQAGSR.[T]	2	A0A452EXC8	CRIB domain-containing protein	CDC42EP1		CRIB domain-containing protein OS=Capra hircus OX=9925 GN=CDC42EP1 PE=3 SV=1	1xTMT6plex [N-Term];1xPhospho [S5(100)]	A0A452EXC8 [319-336]	A0A452EXC8 1xPhospho [S323(100)]	0	57	2202.97	1.68	0.909418	0.983195	0.799857	1.18783	1.16873	0.995834	Quantified
[R].GPSPLVTMTPAVPAVTPVDEESSDGEPDQEAVQR.[Y]	1	A0A452FBB4	Non-specific serine/threonine protein kinase	SIK3		Non-specific serine/threonine protein kinase OS=Capra hircus OX=9925 GN=SIK3 PE=4 SV=1	1xTMT6plex [N-Term];1xPhospho [S23(98.1)]	A0A452FBB4 [570-603]	A0A452FBB4 1xPhospho [S592(98.1)]	0	57	3814.79	0.5	0.811829	0.909241	0.84627	1.57333	1.08961	0.872757	Quantified
[R].SATKVTSDIINAAEK.[L]	1	A0A452F571	D-3-phosphoglycerate dehydrogenase	PHGDH		D-3-phosphoglycerate dehydrogenase OS=Capra hircus OX=9925 GN=PHGDH PE=3 SV=1	2xTMT6plex [K4; K15];1xTMT6plex [N-Term];1xPhospho [S1(100)]	A0A452F571 [55-69]	A0A452F571 1xPhospho [S55(100)]	1	57	2315.28	1.54	0.872073	0.890133	1.10229	0.718031	1.17791	1.18428	Quantified
[R].RSPASDGLDLSQAAAR.[T]	2	A0A452FIN8	IF rod domain-containing protein	INA		IF rod domain-containing protein OS=Capra hircus OX=9925 GN=INA PE=3 SV=1	1xTMT6plex [N-Term];1xPhospho [S2(100)]	A0A452FIN8 [68-83]	A0A452FIN8 1xPhospho [S69(100)]	1	57	1923.95	-0.31	0.96616	1.20385	0.969805	0.658658	1.17294	1.05608	Quantified
[K].TGNAYLTAELSTPDGSVADGEILDNK.[N]	1	A0A452FDC4	Uncharacterized protein	TRIM2		Uncharacterized protein OS=Capra hircus OX=9925 GN=TRIM2 PE=3 SV=1	1xTMT6plex [K26];1xTMT6plex [N-Term];2xPhospho [S/T/Y]	A0A452FDC4 [360-385]	A0A452FDC4 2xPhospho [S/T/Y]	0	57	3269.53	0.35	1.56641	1.14012	1.20671	0.614	0.509741	1.07239	Quantified
[K].NVTESPSFSGGDNPPVVFSSDFR.[I]	1	A0A452E4D7	Uncharacterized protein	MAG		Uncharacterized protein OS=Capra hircus OX=9925 GN=MAG PE=4 SV=1	1xTMT6plex [N-Term];1xPhospho [S/T]	A0A452E4D7 [541-563]	A0A452E4D7 1xPhospho [S/T]	0	57	2751.25	5.8	0.964258	1.01957	0.956017	1.18533	0.927411	1.03189	Quantified
[K].VVNQEST.[-]	1	A0A452EQF3	Fibroblast growth factor	FGF12		Fibroblast growth factor OS=Capra hircus OX=9925 GN=FGF12 PE=3 SV=1	1xTMT6plex [N-Term];1xPhospho [S/T]	A0A452EQF3 [237-243]	A0A452EQF3 1xPhospho [S/T]	0	57	1085.51	0.23	1.14104	1.41527	1.06518	0.69986	0.846266	0.974349	Quantified
[K].ILATPPQEDAPSVDITNIR.[M]	1	A0A452FKN8	TRANSKETOLASE_1 domain-containing protein	TKT		TRANSKETOLASE_1 domain-containing protein OS=Capra hircus OX=9925 GN=TKT PE=4 SV=1	1xTMT6plex [N-Term];1xPhospho [T4(100)]	A0A452FKN8 [284-302]	A0A452FKN8 1xPhospho [T287(100)]	0	57	2359.21	0.58	0.881885	1.09841	0.931518	1.32847	0.945271	0.943208	Quantified
[R].VFDLGSDGEDEESDPGPAR.[A]	1	A0A452FUL4	Uncharacterized protein	FBXW5		Uncharacterized protein OS=Capra hircus OX=9925 GN=FBXW5 PE=4 SV=1	1xTMT6plex [N-Term];1xPhospho [S6(100)]	A0A452FUL4 [279-297]	A0A452FUL4 1xPhospho [S284(100)]	0	57	2300.98	3.03	0.949477	0.961123	0.95064	1.11679	1.14601	0.925578	Quantified
[K].ATGTSGSPAKTPEEIVTPPEEER.[L]	1	A0A452F4F3	Uncharacterized protein	ANK2		Uncharacterized protein OS=Capra hircus OX=9925 GN=ANK2 PE=4 SV=1	1xTMT6plex [K10];1xTMT6plex [N-Term];3xPhospho [S7(50); T11(97.6); T17(100)]	A0A452F4F3 [3764-3786]	A0A452F4F3 3xPhospho [S3770(50); T3774(97.6); T3780(100)]	1	57	3081.39	-0.19	1.01361	1.07253	1.13882	0.488351	0.842518	1.41571	Quantified
[K].VDPVCSGEPEPLSPVQAELMSVGK.[T]	2	A0A452DZ03	GRIN_C domain-containing protein	GPRIN1		GRIN_C domain-containing protein OS=Capra hircus OX=9925 GN=GPRIN1 PE=4 SV=1	1xCarbamidomethyl [C5];1xTMT6plex [K24];1xTMT6plex [N-Term];1xPhospho [S13(100)]	A0A452DZ03 [357-380]	A0A452DZ03 1xPhospho [S369(100)]	0	57	3063.52	2.55	1.00392	0.664941	1.47417	0.807268	0.99065	1.02418	Quantified
[K].NVTESPSFSGGDNPPVVFSSDFR.[I]	1	A0A452E4D7	Uncharacterized protein	MAG		Uncharacterized protein OS=Capra hircus OX=9925 GN=MAG PE=4 SV=1	1xTMT6plex [N-Term];1xPhospho [S7(98.1)]	A0A452E4D7 [541-563]	A0A452E4D7 1xPhospho [S547(98.1)]	0	57	2751.25	0.35	0.935833	1.00904	0.788111	0.975457	1.14661	1.14989	Quantified
[K].TETISFGSVSPGEVK.[L]	2	A0A452FVF1	FERM domain-containing protein	EPB41L3		FERM domain-containing protein OS=Capra hircus OX=9925 GN=EPB41L3 PE=4 SV=1	1xTMT6plex [K15];1xTMT6plex [N-Term];1xPhospho [S10(100)]	A0A452FVF1 [791-805]	A0A452FVF1 1xPhospho [S800(100)]	0	57	2076.07	-0.62	1.28864	1.46737	1.28524	0.415931	0.65357	1.03385	Quantified
[K].NAISLPQLNQAAYDSLVVGK.[L]	1	A0A452EXC8	CRIB domain-containing protein	CDC42EP1		CRIB domain-containing protein OS=Capra hircus OX=9925 GN=CDC42EP1 PE=3 SV=1	1xTMT6plex [K20];1xTMT6plex [N-Term];1xPhospho [S4(100)]	A0A452EXC8 [118-137]	A0A452EXC8 1xPhospho [S121(100)]	0	57	2639.42	-0.48	0.89354	0.942587	0.653802	1.19321	1.36008	0.967745	Quantified
[R].SRTASLTSAASIDGNR.[S]	2	A0A452EAZ5	N-myc downstream-regulated gene 2 protein	NDRG2		N-myc downstream-regulated gene 2 protein OS=Capra hircus OX=9925 GN=NDRG2 PE=3 SV=1	1xTMT6plex [N-Term];2xPhospho [S5(100); S/T]	A0A452EAZ5 [324-339]	A0A452EAZ5 2xPhospho [S328(100); S/T]	1	57	1995.91	-0.42	1.03887	1.05664	0.915301	1.33674	0.983406	0.807046	Quantified
[K].QQEEAQAAAAAASAESR.[D]	1	A0A452FU15	Sodium channel protein	SCN2A	FUNCTION: Mediates the voltage-dependent sodium ion permeability of excitable membranes. Assuming opened or closed conformations in response to the voltage difference across the membrane, the protein forms a sodium-selective channel through which Na(+) ions may pass in accordance with their electrochemical gradient. {ECO:0000256|RuleBase:RU361132}.	Sodium channel protein OS=Capra hircus OX=9925 GN=SCN2A PE=3 SV=1	1xTMT6plex [N-Term];1xPhospho [S13(100)]	A0A452FU15 [456-472]	A0A452FU15 1xPhospho [S468(100)]	0	56	1997.91	1.8	1.47589	0.835482	1.14839	0.532819	0.996444	0.986353	Quantified
[R].MSESPTPCSGSSFEETEALVNTGAK.[I]	1	A0A452EFL4	TACC_C domain-containing protein	TACC2		TACC_C domain-containing protein OS=Capra hircus OX=9925 GN=TACC2 PE=3 SV=1	1xCarbamidomethyl [C8];1xTMT6plex [K25];1xTMT6plex [N-Term];1xPhospho [S4(95.9)]	A0A452EFL4 [2568-2592]	A0A452EFL4 1xPhospho [S2571(95.9)]	0	56	3154.44	1.3	0.8836	0.947392	0.931374	1.26604	1.11569	0.923103	Quantified
[K].YVISDEEEDDDD.[-]	1	A0A452EKI6	RNA polymerase-associated protein LEO1	LEO1		RNA polymerase-associated protein LEO1 OS=Capra hircus OX=9925 GN=LEO1 PE=3 SV=1	1xTMT6plex [N-Term];1xPhospho [S4(100)]	A0A452EKI6 [657-668]	A0A452EKI6 1xPhospho [S660(100)]	0	56	1752.66	2.42	1.03607	1.04522	0.943162	1.0682	1.00351	0.978916	Quantified
[K].SLDSDESEDEEDDYQQK.[R]	1	A0A452FXJ5	PP28 domain-containing protein	PDAP1		PP28 domain-containing protein OS=Capra hircus OX=9925 GN=PDAP1 PE=4 SV=1	1xTMT6plex [K17];1xTMT6plex [N-Term];2xPhospho [S4(100); S7(100)]	A0A452FXJ5 [58-74]	A0A452FXJ5 2xPhospho [S61(100); S64(100)]	0	56	2650.04	0.98	0.757298	0.894789	1.13809	0.717122	0.976593	1.44757	Quantified
[K].SHSSPSLNPDTSPVTAK.[V]	2	A0A452FLI9	Uncharacterized protein	PSD3		Uncharacterized protein OS=Capra hircus OX=9925 GN=PSD3 PE=4 SV=1	1xTMT6plex [K17];1xTMT6plex [N-Term];2xPhospho [S3(99.9); S4(100)]	A0A452FLI9 [473-489]	A0A452FLI9 2xPhospho [S475(99.9); S476(100)]	0	56	2343.1	0.52	0.821838	0.769885	0.949678	1.11023	1.20538	1.11006	Quantified
[K].ESTAACHTASPPPMDAASAEPYGFR.[A]	1	A0A452EI94	Uncharacterized protein	MAP1B		Uncharacterized protein OS=Capra hircus OX=9925 GN=MAP1B PE=4 SV=1	1xCarbamidomethyl [C6];1xTMT6plex [N-Term];1xPhospho [S10(97.2)]	A0A452EI94 [1809-1833]	A0A452EI94 1xPhospho [S1818(97.2)]	0	56	2930.27	1.33	0.559037	0.649005	0.755042	1.49774	1.52662	0.967949	Quantified
[R].TASLTSAASIDGNR.[S]	1	A0A452EAZ5	N-myc downstream-regulated gene 2 protein	NDRG2		N-myc downstream-regulated gene 2 protein OS=Capra hircus OX=9925 GN=NDRG2 PE=3 SV=1	1xTMT6plex [N-Term];1xPhospho [S9(100)]	A0A452EAZ5 [326-339]	A0A452EAZ5 1xPhospho [S334(100)]	0	56	1672.81	0.66	1.11226	0.959137	1.05348	0.806972	1.00454	1.07681	Quantified
[R].EEGASPLDYDHELFSNAK.[-]	1	A0A452EEX0	Vesicle-fusing ATPase	NSF	FUNCTION: Required for vesicle-mediated transport. Catalyzes the fusion of transport vesicles within the Golgi cisternae. Is also required for transport from the endoplasmic reticulum to the Golgi stack. Seems to function as a fusion protein required for the delivery of cargo proteins to all compartments of the Golgi stack independent of vesicle origin. {ECO:0000256|RuleBase:RU367045}.	Vesicle-fusing ATPase OS=Capra hircus OX=9925 GN=NSF PE=3 SV=1	1xTMT6plex [K18];1xTMT6plex [N-Term];1xPhospho [S5(100)]	A0A452EEX0 [735-752]	A0A452EEX0 1xPhospho [S739(100)]	0	56	2560.2	0.1	1.16468	1.2818	1.31334	0.607518	0.575288	1.17084	Quantified
[R].QSSVTSQSQDVANLSSPSR.[I]	1	A0A452F0J9	Calcium-transporting ATPase	ATP2B2	FUNCTION: This magnesium-dependent enzyme catalyzes the hydrolysis of ATP coupled with the transport of calcium. {ECO:0000256|RuleBase:RU361146}.	Calcium-transporting ATPase OS=Capra hircus OX=9925 GN=ATP2B2 PE=3 SV=1	1xTMT6plex [N-Term];1xPhospho [S18(97.8)]	A0A452F0J9 [1119-1137]	A0A452F0J9 1xPhospho [S1136(97.8)]	0	56	2287.08	-0.01	1.0795	0.913186	0.819181	1.48699	0.887109	0.929593	Quantified
[K].LNVPETMTEVLDVSDEEGDDTMTGDGGEYLRPEDLK.[E]	2	A0A452F4F3	Uncharacterized protein	ANK2		Uncharacterized protein OS=Capra hircus OX=9925 GN=ANK2 PE=4 SV=1	1xTMT6plex [K36];1xTMT6plex [N-Term];1xPhospho [S14(100)]	A0A452F4F3 [814-849]	A0A452F4F3 1xPhospho [S827(100)]	0	56	4508.07	-0.13	1.07586	1.34302	1.17889	0.289568	0.777915	1.36293	Quantified
[K].TSLVTEEEDSTSEVLDEELK.[L]	1	A0A452FA60	Uncharacterized protein	FAM169A		Uncharacterized protein OS=Capra hircus OX=9925 GN=FAM169A PE=4 SV=1	1xTMT6plex [K20];1xTMT6plex [N-Term];1xPhospho [T/S]	A0A452FA60 [436-455]	A0A452FA60 1xPhospho [T/S]	0	56	2791.34	2.46	1.13097	1.16947	1.02674	0.939465	0.956897	0.888217	Quantified
[R].VPLEEPPLSPDMEEDDDLGK.[T]	1	A0A452F0B5	Anion exchange protein	SLC4A3		Anion exchange protein OS=Capra hircus OX=9925 GN=SLC4A3 PE=3 SV=1	1xTMT6plex [K20];1xTMT6plex [N-Term];1xPhospho [S9(100)]	A0A452F0B5 [20-39]	A0A452F0B5 1xPhospho [S28(100)]	0	56	2763.31	1.69	0.990082	1.18054	1.06399	0.870456	0.862344	1.11531	Quantified
[R].APGSPAGEGSGSPPK.[W]	5	A0A452FUX8	Aldolase_II domain-containing protein	ADD1		Aldolase_II domain-containing protein OS=Capra hircus OX=9925 GN=ADD1 PE=3 SV=1	1xTMT6plex [K15];1xTMT6plex [N-Term];1xPhospho [S4(91.1)]	A0A452FUX8 [355-369]	A0A452FUX8 1xPhospho [S358(100)]	0	56	1833.91	0.57	1.42043	1.48139	1.46564	0.257634	0.603516	0.929613	Quantified
[K].ILDQMPATPSSPMYVD.[-]	1	A0A452G3N3	Protein kinase domain-containing protein	MAP2K4		Protein kinase domain-containing protein OS=Capra hircus OX=9925 GN=MAP2K4 PE=3 SV=1	1xTMT6plex [N-Term];1xPhospho [S11(97)]	A0A452G3N3 [386-401]	A0A452G3N3 1xPhospho [S396(97)]	0	56	2073.95	-0.47	1.06795	0.905436	0.844987	0.883795	1.06563	1.20807	Quantified
[K].TAGFPESESYSYEPSTTTTRSPDASAYCYETPEK.[I]	1	A0A452EI94	Uncharacterized protein	MAP1B		Uncharacterized protein OS=Capra hircus OX=9925 GN=MAP1B PE=4 SV=1	1xCarbamidomethyl [C28];1xTMT6plex [K34];1xTMT6plex [N-Term];1xPhospho [S25(99.2)]	A0A452EI94 [2014-2047]	A0A452EI94 1xPhospho [S2038(99.2)]	1	56	4347.92	1.47	0.616574	0.948911	0.933763	1.48304	1.26774	0.832735	Quantified
[K].TLSVAAAFNEDEDSEPEEMPPEAK.[M]	1	A0A452DVZ9	PEST proteolytic signal-containing nuclear protein	PCNP		PEST proteolytic signal-containing nuclear protein OS=Capra hircus OX=9925 GN=PCNP PE=4 SV=1	1xTMT6plex [K24];1xTMT6plex [N-Term];1xPhospho [S14(100)]	A0A452DVZ9 [106-129]	A0A452DVZ9 1xPhospho [S119(100)]	0	56	3144.44	-3.83	0.903409	0.922756	0.897862	1.13417	1.03135	1.1347	Quantified
[R].KGSSGNASEVSVACLTER.[I]	1	A0A452G0C5	Cytospin-A	SPECC1L		Cytospin-A OS=Capra hircus OX=9925 GN=SPECC1L PE=3 SV=1	1xCarbamidomethyl [C14];1xTMT6plex [K1];1xTMT6plex [N-Term];1xPhospho [S3(100)]	A0A452G0C5 [384-401]	A0A452G0C5 1xPhospho [S386(100)]	1	56	2390.18	0.7	0.873194	1.15849	1.09859	1.10849	0.930119	0.95213	Quantified
[R].TSTFCGTPEFLAPEVLTDTSYTR.[A]	1	A0A452DZ56	Protein kinase C	PKN1		Protein kinase C OS=Capra hircus OX=9925 GN=PKN1 PE=3 SV=1	1xCarbamidomethyl [C5];1xTMT6plex [N-Term];1xPhospho [T3(97.7)]	A0A452DZ56 [780-802]	A0A452DZ56 1xPhospho [T782(97.7)]	0	56	2902.34	1.84	1.03106	0.96634	1.19711	0.970013	0.928502	0.970141	Quantified
[R].SPFEIISPPASPPEMAAQR.[V]	2	A0A452EVM6	Uncharacterized protein	MAP1A		Uncharacterized protein OS=Capra hircus OX=9925 GN=MAP1A PE=4 SV=1	1xTMT6plex [N-Term];1xPhospho [S11(100)]	A0A452EVM6 [2090-2108]	A0A452EVM6 1xPhospho [S2100(100)]	0	56	2334.14	1.01	0.782582	0.809838	1.06477	1.18985	0.847614	1.31056	Quantified
[K].SLSAPLHPEFEEVYR.[F]	1	A0A452EH75	CCDC92 domain-containing protein	CCDC92		CCDC92 domain-containing protein OS=Capra hircus OX=9925 GN=CCDC92 PE=4 SV=1	1xTMT6plex [N-Term];1xPhospho [S3(98.4)]	A0A452EH75 [192-206]	A0A452EH75 1xPhospho [S194(98.4)]	0	56	2083.01	0.4	0.998043	0.975881	0.883231	1.2406	1.01417	0.966286	Quantified
[K].DTETGGSQSQTPGSTASSEPVSPLQEK.[L]	1	A0A452F4I2	Uncharacterized protein	ARHGAP32		Uncharacterized protein OS=Capra hircus OX=9925 GN=ARHGAP32 PE=3 SV=1	1xTMT6plex [K27];1xTMT6plex [N-Term];1xPhospho [S22(100)]	A0A452F4I2 [875-901]	A0A452F4I2 1xPhospho [S896(100)]	0	56	3243.53	0.24	0.677713	0.615356	0.642598	0.774039	1.45315	1.60933	Quantified
[R].ESASVTSSSPPISQETLIVK.[E]	1	A0A452FTI2	WD_REPEATS_REGION domain-containing protein	DMXL1		WD_REPEATS_REGION domain-containing protein OS=Capra hircus OX=9925 GN=DMXL1 PE=4 SV=1	1xTMT6plex [K20];1xTMT6plex [N-Term];1xPhospho [S9(97.3)]	A0A452FTI2 [2403-2422]	A0A452FTI2 1xPhospho [S2411(97.3)]	0	55	2598.37	3.76	0.987075	1.01639	0.924698	1.02878	1.07839	1.01213	Quantified
[R].GAAQNIIPASTGAAK.[A]	1	A0A452FNW6	Glyceraldehyde-3-phosphate dehydrogenase	GAPDH		Glyceraldehyde-3-phosphate dehydrogenase OS=Capra hircus OX=9925 GN=GAPDH PE=3 SV=1	1xTMT6plex [K15];1xTMT6plex [N-Term];1xPhospho [S/T]	A0A452FNW6 [199-213]	A0A452FNW6 1xPhospho [S/T]	0	55	1908.04	0.91	0.739616	0.794246	0.813513	1.1459	1.41192	1.04867	Quantified
[K].KIEPELDGSSPVTSHDSSTNGLINFIK.[Q]	5	A0A452EUU0	Glucose-6-phosphate isomerase	GPI		Glucose-6-phosphate isomerase OS=Capra hircus OX=9925 GN=GPI PE=3 SV=1	2xTMT6plex [K1; K27];1xTMT6plex [N-Term];1xPhospho [S/T]	A0A452EUU0 [524-550]	A0A452EUU0 1xPhospho [S/T]	1	55	3652.91	0.81	0.837172	0.759214	0.868124	1.00904	1.21425	1.24164	Quantified
[R].HSSGSARPATAAGEQSPGTSSR.[H]	2	A0A452FVT7	E3 ubiquitin-protein ligase	WWP2		E3 ubiquitin-protein ligase OS=Capra hircus OX=9925 GN=WWP2 PE=4 SV=1	1xTMT6plex [N-Term];1xPhospho [S16(99.5)]	A0A452FVT7 [196-217]	A0A452FVT7 1xPhospho [S211(100)]	0	55	2408.12	0.64	0.917019	0.919454	0.654357	1.15006	1.27353	1.0808	Quantified
[R].VSLGGISPAGQETVDANLQK.[L]	1	A0A452FUZ5	Metaxin	MTX3		Metaxin OS=Capra hircus OX=9925 GN=MTX3 PE=3 SV=1	1xTMT6plex [K20];1xTMT6plex [N-Term];1xPhospho [S7(99.9)]	A0A452FUZ5 [243-262]	A0A452FUZ5 1xPhospho [S249(99.9)]	0	55	2522.33	-2.86	0.992156	0.81252	0.914135	1.03325	1.29025	0.941484	Quantified
[R].LQAALDDEEAGGRPAMEPGNGSLDLGGDSAGR.[S]	2	A0A452DR18	Uncharacterized protein	HNRNPU		Uncharacterized protein OS=Capra hircus OX=9925 GN=HNRNPU PE=4 SV=1	1xTMT6plex [N-Term];1xPhospho [S22(100)]	A0A452DR18 [38-69]	A0A452DR18 1xPhospho [S59(100)]	0	55	3435.57	0.28	1.07636	0.886079	0.982761	1.10706	0.927668	1.06251	Quantified
[K].ATSPLIEETPIGSIKDK.[V]	3	A0A452F4F3	Uncharacterized protein	ANK2		Uncharacterized protein OS=Capra hircus OX=9925 GN=ANK2 PE=4 SV=1	2xTMT6plex [K15; K17];1xTMT6plex [N-Term];1xPhospho [S3(97.5)]	A0A452F4F3 [1733-1749]	A0A452F4F3 1xPhospho [S1735(97.9)]	1	55	2566.43	-2.64	1.06474	1.1275	0.951833	0.935154	0.966291	1.03024	Quantified
[R].NVPASDEEEGAVLFDNSGK.[V]	3	A0A452E3E1	Uncharacterized protein	KIAA1549L		Uncharacterized protein OS=Capra hircus OX=9925 GN=KIAA1549L PE=4 SV=1	1xTMT6plex [K19];1xTMT6plex [N-Term];1xPhospho [S5(100)]	A0A452E3E1 [893-911]	A0A452E3E1 1xPhospho [S897(100)]	0	55	2516.2	-2.7	1.15734	0.983946	1.00383	1.07856	0.878236	0.98042	Quantified
[R].TASLTSAASIDGNR.[S]	2	A0A452EAZ5	N-myc downstream-regulated gene 2 protein	NDRG2		N-myc downstream-regulated gene 2 protein OS=Capra hircus OX=9925 GN=NDRG2 PE=3 SV=1	1xTMT6plex [N-Term];1xPhospho [T/S]	A0A452EAZ5 [326-339]	A0A452EAZ5 1xPhospho [S/T]	0	55	1672.81	0.15	1.21491	1.85961	1.25491	0.427448	0.929432	0.579657	Quantified
[K].QPAVLILDEATSALDSESER.[V]	1	A0A452FTM6	Uncharacterized protein	ABCB8		Uncharacterized protein OS=Capra hircus OX=9925 GN=ABCB8 PE=4 SV=1	1xTMT6plex [N-Term];1xPhospho [T/S]	A0A452FTM6 [612-631]	A0A452FTM6 1xPhospho [T/S]	0	55	2453.2	0.63							Identified
[K].GVNFAEEPRHSDSENGEEEEEAADAGAFNAPVINR.[F]	3	A0A452G3V7	Uncharacterized protein	PRKAR2B		Uncharacterized protein OS=Capra hircus OX=9925 GN=PRKAR2B PE=3 SV=1	1xTMT6plex [N-Term];2xPhospho [S11(100); S13(100)]	A0A452G3V7 [73-107]	A0A452G3V7 2xPhospho [S83(100); S85(100)]	1	55	4146.76	-3.83	0.87282	0.965617	0.776895	1.45473	1.0713	0.950183	Quantified
[K].GYSSLDQSPDEKPLVALDTDSDDDFDMSR.[Y]	1	A0A452FVY2	Uncharacterized protein	FAM219A		Uncharacterized protein OS=Capra hircus OX=9925 GN=FAM219A PE=3 SV=1	1xTMT6plex [K12];1xTMT6plex [N-Term];1xPhospho [S21(100)]	A0A452FVY2 [72-100]	A0A452FVY2 1xPhospho [S92(100)]	0	55	3756.69	1.19	0.988656	1.05338	0.901309	1.32199	0.946338	0.911645	Quantified
[R].EHVGGSGDEEQDEPFLPSPTFSELQK.[M]	2	A0A452EYK8	Uncharacterized protein	PEG3		Uncharacterized protein OS=Capra hircus OX=9925 GN=PEG3 PE=4 SV=1	1xTMT6plex [K26];1xTMT6plex [N-Term];1xPhospho [S6(100)]	A0A452EYK8 [525-550]	A0A452EYK8 1xPhospho [S530(100)]	0	55	3397.59	5.32	0.898159	1.05269	1.0079	1.17697	0.91732	1.0386	Quantified
[R].IQQDSESGDELSSSSTEQIR.[A]	1	A0A452G0G0	Uncharacterized protein	ARHGAP12		Uncharacterized protein OS=Capra hircus OX=9925 GN=ARHGAP12 PE=4 SV=1	1xTMT6plex [N-Term];1xPhospho [S7(100)]	A0A452G0G0 [210-229]	A0A452G0G0 1xPhospho [S216(100)]	0	55	2505.12	-1.66	0.873117	1.06248	1.2892	0.833846	1.01391	0.982785	Quantified
[K].LLTPDEIKQSPDEFCHSDFEDASQGSDTR.[I]	1	A0A452DPX1	Potassium channel tetramerization domain containing 16	KCTD16		Potassium channel tetramerization domain containing 16 OS=Capra hircus OX=9925 GN=KCTD16 PE=4 SV=1	1xCarbamidomethyl [C15];1xTMT6plex [K8];1xTMT6plex [N-Term];1xPhospho [S10(100)]	A0A452DPX1 [121-149]	A0A452DPX1 1xPhospho [S130(100)]	1	55	3862.75	-1.66	0.853603	0.919479	1.236	1.33451	0.946685	0.823818	Quantified
[R].IPDRGLSPEEAESLSVLSVVSPDAAK.[K]	1	A0A452EVM6	Uncharacterized protein	MAP1A		Uncharacterized protein OS=Capra hircus OX=9925 GN=MAP1A PE=4 SV=1	1xTMT6plex [K26];1xTMT6plex [N-Term];2xPhospho [S7(100); S21(100)]	A0A452EVM6 [1375-1400]	A0A452EVM6 2xPhospho [S1381(100); S1395(100)]	1	55	3284.65	0.81	1.21327	1.27156	0.999291	0.554264	0.984594	1.03981	Quantified
[R].MSISLPSYESLTGLDETSPTTTR.[A]	1	A0A452G6M8	Uncharacterized protein	TMEM51		Uncharacterized protein OS=Capra hircus OX=9925 GN=TMEM51 PE=4 SV=1	1xTMT6plex [N-Term];1xPhospho [S7(96.3)]	A0A452G6M8 [149-171]	A0A452G6M8 1xPhospho [S155(96.3)]	0	54	2795.33	1.91	1.14286	0.71437	0.954253	1.20225	0.994829	1.00607	Quantified
[K].TLTDEVNSPDSDRR.[D]	1	A0A452F7X7	Uncharacterized protein	SMARCC2		Uncharacterized protein OS=Capra hircus OX=9925 GN=SMARCC2 PE=4 SV=1	1xTMT6plex [N-Term];1xPhospho [S8(98.8)]	A0A452F7X7 [276-289]	A0A452F7X7 1xPhospho [S283(98.8)]	1	54	1913.88	0.04	0.928336	0.789038	1.06895	0.930225	1.15411	1.09343	Quantified
[K].AAGGIILTASHCPGGPGGEFGVK.[F]	2	A0A452DT03	Uncharacterized protein	PGM5		Uncharacterized protein OS=Capra hircus OX=9925 GN=PGM5 PE=3 SV=1	1xCarbamidomethyl [C12];1xTMT6plex [K23];1xTMT6plex [N-Term];1xPhospho [T/S]	A0A452DT03 [113-135]	A0A452DT03 1xPhospho [T/S]	0	54	2691.37	2.16	0.675676	0.722337	0.929166	1.68919	1.23907	0.808603	Quantified
[K].GSLDSDNDDSDCPYSEK.[V]	1	A0A452FA81	Anion exchange protein	SLC4A4		Anion exchange protein OS=Capra hircus OX=9925 GN=SLC4A4 PE=3 SV=1	1xCarbamidomethyl [C12];1xTMT6plex [K17];1xTMT6plex [N-Term];1xPhospho [S5(100)]	A0A452FA81 [1025-1041]	A0A452FA81 1xPhospho [S1029(100)]	0	54	2442.01	-0.14	1.03833	1.00414	1.18969	0.763316	0.958339	1.07345	Quantified
[R].NEEENIYSVPHDSTQGK.[I]	1	A0A452FY37	Uncharacterized protein	ARHGAP35		Uncharacterized protein OS=Capra hircus OX=9925 GN=ARHGAP35 PE=4 SV=1	1xTMT6plex [K17];1xTMT6plex [N-Term];1xPhospho [S8(98.7)]	A0A452FY37 [1100-1116]	A0A452FY37 1xPhospho [S1107(98.7)]	0	54	2485.16	2.09	1.08471	0.934497	0.944014	0.993	1.08093	0.992127	Quantified
[K].VSEEDQSLENSEADVK.[E]	1	A0A452FWY2	ABC transporter domain-containing protein	ABCA2		ABC transporter domain-containing protein OS=Capra hircus OX=9925 GN=ABCA2 PE=4 SV=1	1xTMT6plex [K16];1xTMT6plex [N-Term];2xPhospho [S7(100); S11(100)]	A0A452FWY2 [1276-1291]	A0A452FWY2 2xPhospho [S1282(100); S1286(100)]	0	54	2397.05	0.64	0.850806	1.30588	1.45754	0.605932	0.823389	1.05801	Quantified
[R].TEATQGLDYVPSAGTISPTSSLEEDKGFK.[S]	1	A0A452EVM6	Uncharacterized protein	MAP1A		Uncharacterized protein OS=Capra hircus OX=9925 GN=MAP1A PE=4 SV=1	2xTMT6plex [K26; K29];1xTMT6plex [N-Term];2xPhospho [S20(99.8); S21(100)]	A0A452EVM6 [1114-1142]	A0A452EVM6 2xPhospho [S1133(99.8); S1134(100)]	1	54	3875.88	-2.41	1.29344	1.44476	1.14022	0.483091	0.667602	1.10237	Quantified
[R].DLYRPLSSDDLDSVGDSV.[-]	1	A0A452FQ78	Uncharacterized protein	DCLK1		Uncharacterized protein OS=Capra hircus OX=9925 GN=DCLK1 PE=4 SV=1	1xTMT6plex [N-Term];1xPhospho [S7(96.6)]	A0A452FQ78 [346-363]	A0A452FQ78 1xPhospho [S352(96.6)]	0	54	2262.04	0.52	0.974708	1.18531	1.13533	0.802374	1.03206	0.950037	Quantified
[R].SRTSVQTEDDQLIAGQSAR.[A]	1	A0A452DRW9	Uncharacterized protein	CTNNA1		Uncharacterized protein OS=Capra hircus OX=9925 GN=CTNNA1 PE=3 SV=1	1xTMT6plex [N-Term];1xPhospho [T/S]	A0A452DRW9 [652-670]	A0A452DRW9 1xPhospho [T/S]	1	54	2371.15	0.58	0.823068	0.971	0.826973	1.11925	1.36242	0.916707	Quantified
[R].GMYDGPVFDLTTTPK.[A]	2	A0A452F4M6	Amidohydro-rel domain-containing protein	DPYSL3		Amidohydro-rel domain-containing protein OS=Capra hircus OX=9925 GN=DPYSL3 PE=3 SV=1	1xTMT6plex [K15];1xTMT6plex [N-Term];1xPhospho [T13(95.5)]	A0A452F4M6 [611-625]	A0A452F4M6 1xPhospho [T623(98.1)]	0	53	2180.08	0.52	1.13791	1.14177	1.22849	0.750608	0.834941	0.994527	Quantified
[R].SLGSLSQGSTNATVLDVAQTGGHK.[K]	1	A0A452G4B5	Cyclic nucleotide ras GEF	RAPGEF2		Cyclic nucleotide ras GEF OS=Capra hircus OX=9925 GN=RAPGEF2 PE=3 SV=1	1xTMT6plex [K24];1xTMT6plex [N-Term];1xPhospho [S1(99.9)]	A0A452G4B5 [1085-1108]	A0A452G4B5 1xPhospho [S1085(99.9)]	0	53	2866.47	1.42	0.921741	0.877186	0.916322	1.44797	0.952898	0.971393	Quantified
[K].ADLPVITIDPASPQSPESVDLVNEELK.[G]	1	A0A452FUW3	Sodium/hydrogen exchanger	SLC9A1		Sodium/hydrogen exchanger OS=Capra hircus OX=9925 GN=SLC9A1 PE=3 SV=1	1xTMT6plex [K27];1xTMT6plex [N-Term];1xPhospho [S/T]	A0A452FUW3 [702-728]	A0A452FUW3 1xPhospho [S/T]	0	53	3414.77	-1.49	1.49211	1.22029	0.798971	0.704693	1.01554	0.860059	Quantified
[K].AAPSPGGLDDSTLPLVEK.[S]	1	A0A452EQ02	Uncharacterized protein	ARVCF		Uncharacterized protein OS=Capra hircus OX=9925 GN=ARVCF PE=3 SV=1	1xTMT6plex [K18];1xTMT6plex [N-Term];1xPhospho [S4(100)]	A0A452EQ02 [848-865]	A0A452EQ02 1xPhospho [S851(100)]	0	53	2305.21	1.16	1.12885	0.696771	1.09617	1.16182	0.973927	0.961303	Quantified
[R].RGSMFYDEDGDLAHEFYEETIVTK.[N]	2	A0A452FX67	Uncharacterized protein	TUSC2		Uncharacterized protein OS=Capra hircus OX=9925 GN=TUSC2 PE=4 SV=1	1xOxidation [M4];1xTMT6plex [K24];1xTMT6plex [N-Term];1xPhospho [S3(100)]	A0A452FX67 [48-71]	A0A452FX67 1xPhospho [S50(100)]	1	53	3406.56	-9.18	1.02153	1.1702	1.04251	1.01917	0.895829	0.967011	Quantified
[K].NTPSQHSHSIQHSPER.[S]	3	A0A452DLX0	Uncharacterized protein	BCLAF1		Uncharacterized protein OS=Capra hircus OX=9925 GN=BCLAF1 PE=3 SV=1	1xTMT6plex [N-Term];1xPhospho [S13(100)]	A0A452DLX0 [256-271]	A0A452DLX0 1xPhospho [S268(100)]	0	53	2150.99	-0.09	1.01069	1.279	1.12138	0.822642	0.834971	1.04671	Quantified
[R].FQAEPYGLEDDARSLAADEEGAPELEPEYGTAAR.[R]	1	A0A452EQ02	Uncharacterized protein	ARVCF		Uncharacterized protein OS=Capra hircus OX=9925 GN=ARVCF PE=3 SV=1	1xTMT6plex [N-Term];1xPhospho [S14(100)]	A0A452EQ02 [247-280]	A0A452EQ02 1xPhospho [S260(100)]	1	53	3976.8	-1.36	0.959556	0.941238	1.03425	1.17413	1.02566	0.934171	Quantified
[K].RGISALLLNQGDGDR.[K]	2	A0A452DRU1	Uncharacterized protein	SLC8A2		Uncharacterized protein OS=Capra hircus OX=9925 GN=SLC8A2 PE=3 SV=1	1xTMT6plex [N-Term];1xPhospho [S4(100)]	A0A452DRU1 [620-634]	A0A452DRU1 1xPhospho [S623(100)]	1	53	1893.97	-1.76	1.09375	1.03371	1.07867	0.881342	0.906631	1.06086	Quantified
[K].LTPAEEESNSLQRLSP.[-]	1	A0A452FUZ5	Metaxin	MTX3		Metaxin OS=Capra hircus OX=9925 GN=MTX3 PE=3 SV=1	1xTMT6plex [N-Term];1xPhospho [S15(100)]	A0A452FUZ5 [297-312]	A0A452FUZ5 1xPhospho [S311(100)]	1	53	2080.02	0.41	0.776872	0.651107	1.13763	1.25492	1.24912	0.915581	Quantified
[K].IIYEDDQCLAFHDISPQAPTHFLVIPK.[K]	1	A0A452F684	HIT domain-containing protein	HINT1		HIT domain-containing protein OS=Capra hircus OX=9925 GN=HINT1 PE=4 SV=1	1xCarbamidomethyl [C8];1xTMT6plex [K27];1xTMT6plex [N-Term];1xPhospho [S15(100)]	A0A452F684 [31-57]	A0A452F684 1xPhospho [S45(100)]	0	53	3705.88	1.07	0.7176	0.880189	1.16795	1.28412	1.12896	0.882994	Quantified
[K].STSPPPSPEVWAESR.[S]	3	A0A452F8B7	HP domain-containing protein	DMTN		HP domain-containing protein OS=Capra hircus OX=9925 GN=DMTN PE=4 SV=1	1xTMT6plex [N-Term];1xPhospho [S/T]	A0A452F8B7 [90-104]	A0A452F8B7 1xPhospho [S/T]	0	53	1935.91	1.03	1.09762	1.15176	1.12734	1.12768	0.76793	0.88557	Quantified
[K].SPSFASEWDEIEK.[I]	1	A0A452FQK0	Uncharacterized protein	ANKS1A		Uncharacterized protein OS=Capra hircus OX=9925 GN=ANKS1A PE=4 SV=1	1xTMT6plex [K13];1xTMT6plex [N-Term];1xPhospho [S3(100)]	A0A452FQK0 [660-672]	A0A452FQK0 1xPhospho [S662(100)]	0	53	2062.98	1	1.06863	1.18823	1.29282	0.752005	0.750523	1.05013	Quantified
[R].SFDTGLQEYK.[S]	1	A0A452DMX9	Occludin	OCLN	FUNCTION: May play a role in the formation and regulation of the tight junction (TJ) paracellular permeability barrier. {ECO:0000256|PIRNR:PIRNR005993}.	Occludin OS=Capra hircus OX=9925 GN=OCLN PE=3 SV=1	1xTMT6plex [K10];1xTMT6plex [N-Term];1xPhospho [S1(100)]	A0A452DMX9 [435-444]	A0A452DMX9 1xPhospho [S435(100)]	0	52	1725.85	1.09	0.974011	1.0588	1.2716	0.782027	0.949429	1.01699	Quantified
[K].EAAGGNDSSGATSPVNPIGTLE.[-]	1	A0A452DL21	Uncharacterized protein	L1CAM		Uncharacterized protein OS=Capra hircus OX=9925 GN=L1CAM PE=3 SV=1	1xTMT6plex [N-Term];1xPhospho [T20(99.8)]	A0A452DL21 [1236-1257]	A0A452DL21 1xPhospho [T1255(99.8)]	0	52	2353.08	0.39	1.01658	1.21555	0.993526	0.934415	0.853097	1.08903	Quantified
[K].VCSSMDENDGPGEGEVSEEGFQIPATITER.[Y]	1	A0A452FQ44	Uncharacterized protein	DCLK1		Uncharacterized protein OS=Capra hircus OX=9925 GN=DCLK1 PE=4 SV=1	1xCarbamidomethyl [C2];1xOxidation [M5];1xTMT6plex [N-Term];1xPhospho [S4(96.1)]	A0A452FQ44 [361-390]	A0A452FQ44 1xPhospho [S364(96.1)]	0	52	3565.52	-5.61	1.01047	0.941292	0.993987	1.13693	1.06577	0.913668	Quantified
[K].MDSAVQASLSLPATPVGK.[G]	1	A0A452FJB8	Nuclear distribution protein nudE-like 1	NDEL1		Nuclear distribution protein nudE-like 1 OS=Capra hircus OX=9925 GN=NDEL1 PE=3 SV=1	1xTMT6plex [K18];1xTMT6plex [N-Term];1xPhospho [S/T]	A0A452FJB8 [206-223]	A0A452FJB8 1xPhospho [S/T]	0	52	2310.22	6.18	1.15521	1.00042	1.1667	0.671693	0.797051	1.2242	Quantified
[K].ALGQAATMAIELQYEEGSPR.[N]	1	A0A452G9R0	SMP_C2CD2L domain-containing protein	C2CD2L		SMP_C2CD2L domain-containing protein OS=Capra hircus OX=9925 GN=C2CD2L PE=4 SV=1	1xOxidation [M8];1xTMT6plex [N-Term];1xPhospho [S18(100)]	A0A452G9R0 [394-413]	A0A452G9R0 1xPhospho [S411(100)]	0	52	2460.17	2.59	0.76228	0.904609	0.809553	1.27688	1.30367	0.965148	Quantified
[R].EEQTDTSDGESVTHHIR.[R]	1	A0A452FB45	CP-type G domain-containing protein	GNL1		CP-type G domain-containing protein OS=Capra hircus OX=9925 GN=GNL1 PE=4 SV=1	1xTMT6plex [N-Term];1xPhospho [T/S]	A0A452FB45 [45-61]	A0A452FB45 1xPhospho [T/S]	0	52	2249.99	-0.64	0.913157	1.1894	1.24409	0.905955	0.822793	1.03459	Quantified
[K].TGNESGSNLSDSGSVK.[R]	1	A0A452FGX4	Uncharacterized protein	CLIP2		Uncharacterized protein OS=Capra hircus OX=9925 GN=CLIP2 PE=4 SV=1	1xTMT6plex [K16];1xTMT6plex [N-Term];1xPhospho [S14(100)]	A0A452FGX4 [197-212]	A0A452FGX4 1xPhospho [S210(100)]	0	52	2076.99	0.79	1.20857	1.04677	0.986106	1.00301	0.939532	0.907019	Quantified
[K].GNNISSGTVLSDYVGSGPPK.[G]	1	A0A452EYJ1	Uncharacterized protein	PEBP1		Uncharacterized protein OS=Capra hircus OX=9925 GN=PEBP1 PE=3 SV=1	1xTMT6plex [K20];1xTMT6plex [N-Term];1xPhospho [S/T/Y]	A0A452EYJ1 [94-113]	A0A452EYJ1 1xPhospho [S/T/Y]	0	52	2487.25	1.16	0.924358	1.04197	0.931675	0.916972	1.07663	1.12979	Quantified
[K].LDPYDSSEDDKEYVGFATLPNQVHR.[K]	2	A0A452FZD4	Septin-type G domain-containing protein	SEPTIN4		Septin-type G domain-containing protein OS=Capra hircus OX=9925 GN=SEPTIN4 PE=3 SV=1	1xTMT6plex [K11];1xTMT6plex [N-Term];1xPhospho [S6(96.7)]	A0A452FZD4 [111-135]	A0A452FZD4 1xPhospho [S116(97.5)]	1	52	3433.64	1.01	1.41542	1.23799	1.39657	0.458699	0.58079	1.02403	Quantified
[K].SENSSTQSSPEMPTTK.[N]	2	A0A452FWD2	Rap-GAP domain-containing protein	RAP1GAP		Rap-GAP domain-containing protein OS=Capra hircus OX=9925 GN=RAP1GAP PE=4 SV=1	1xTMT6plex [K16];1xTMT6plex [N-Term];2xPhospho [S8(50); S9(50)]	A0A452FWD2 [534-549]	A0A452FWD2 2xPhospho [S541(100); S542(100)]	0	52	2329.01	0.17	1.14737	0.993083	0.839938	1.22078	1.03019	0.863258	Quantified
[K].SKSEEAHAEDSVMDHHFR.[K]	2	A0A452G8G7	HABP4_PAI-RBP1 domain-containing protein	SERBP1		HABP4_PAI-RBP1 domain-containing protein OS=Capra hircus OX=9925 GN=SERBP1 PE=4 SV=1	1xOxidation [M13];1xTMT6plex [K2];1xTMT6plex [N-Term];1xPhospho [S]	A0A452G8G7 [321-338]	A0A452G8G7 1xPhospho [S]	1	52	2666.21	0.87	0.765929	0.762135	1.16294	0.86832	1.17702	1.19542	Quantified
[R].TEATQGLDYVPSAGTISPTSSLEEDK.[G]	2	A0A452EVM6	Uncharacterized protein	MAP1A		Uncharacterized protein OS=Capra hircus OX=9925 GN=MAP1A PE=4 SV=1	1xTMT6plex [K26];1xTMT6plex [N-Term];1xPhospho [S17(99.9)]	A0A452EVM6 [1114-1139]	A0A452EVM6 1xPhospho [S1130(99.9)]	0	52	3234.57	-2.65	1.01926	1.07806	1.04946	1.25649	0.843829	0.89462	Quantified
[K].NAPPGGDEPLAETESESEAELAGFSPVVDVKK.[T]	1	A0A452DZQ1	Uncharacterized protein	RETREG2		Uncharacterized protein OS=Capra hircus OX=9925 GN=RETREG2 PE=4 SV=1	2xTMT6plex [K31; K32];1xTMT6plex [N-Term];1xPhospho [S15(98.4)]	A0A452DZQ1 [263-294]	A0A452DZQ1 1xPhospho [S277(98.4)]	1	52	4037.02	-5.66	0.907375	0.910272	0.843146	1.27846	1.09502	1.01308	Quantified
[R].YGVYEDENYEVGSDEEEIPFK.[C]	1	A0A452F6M5	Uncharacterized protein	RNF113A		Uncharacterized protein OS=Capra hircus OX=9925 GN=RNF113A PE=4 SV=1	1xTMT6plex [K21];1xTMT6plex [N-Term];1xPhospho [S13(100)]	A0A452F6M5 [241-261]	A0A452F6M5 1xPhospho [S253(100)]	0	52	3049.36	0.09	0.943063	1.13492	1.13967	0.780008	1.09859	0.958792	Quantified
[R].FYYSSGSSSPTHAK.[S]	5	A0A452E6K8	Claudin	CLDN11	FUNCTION: Plays a major role in tight junction-specific obliteration of the intercellular space, through calcium-independent cell-adhesion activity. {ECO:0000256|RuleBase:RU060637}.	Claudin OS=Capra hircus OX=9925 GN=CLDN11 PE=3 SV=1	1xTMT6plex [K14];1xTMT6plex [N-Term];1xPhospho [S/Y/T]	A0A452E6K8 [190-203]	A0A452E6K8 1xPhospho [S/Y/T]	0	52	2056.98	-0.57	1.38767	1.30227	1.38161	0.591381	0.649249	0.848637	Quantified
[K].EQTSAQELPEGGMQVQKSPEPEILSTQEDLFDQSNK.[T]	1	A0A452E2Y2	Uncharacterized protein	TP53BP1		Uncharacterized protein OS=Capra hircus OX=9925 GN=TP53BP1 PE=4 SV=1	2xTMT6plex [K17; K36];1xTMT6plex [N-Term];1xPhospho [S18(99.8)]	A0A452E2Y2 [272-307]	A0A452E2Y2 1xPhospho [S289(99.8)]	1	52	4785.34	1.9	1.09708	1.27128	1.65898	0.347154	0.582032	1.13571	Quantified
[R].GDEGAGYTDVYSDYRPLCDNLQDPDNVSLQEAEAETLTR.[V]	1	A0A452FWY2	ABC transporter domain-containing protein	ABCA2		ABC transporter domain-containing protein OS=Capra hircus OX=9925 GN=ABCA2 PE=4 SV=1	1xCarbamidomethyl [C18];1xTMT6plex [N-Term];1xPhospho [S28(100)]	A0A452FWY2 [1338-1376]	A0A452FWY2 1xPhospho [S1365(100)]	0	51	4686.07	-1.75	0.965323	1.07816	1.04125	1.2364	0.923381	0.884647	Quantified
[R].SSCSEYSPSIESDPEGFEISPEK.[I]	2	A0A452ECR1	Uncharacterized protein	PCLO		Uncharacterized protein OS=Capra hircus OX=9925 GN=PCLO PE=4 SV=1	1xCarbamidomethyl [C3];1xTMT6plex [K23];1xTMT6plex [N-Term];1xPhospho [S12(94)]	A0A452ECR1 [1848-1870]	A0A452ECR1 1xPhospho [S1859(100)]	0	51	3099.38	-3.31	0.978083	0.967881	0.977453	1.16196	1.00417	0.978952	Quantified
[R].ANSFVGTAQYVSPELLTEK.[S]	3	A0A452EQ00	3-phosphoinositide-dependent protein kinase 1	PDPK1		3-phosphoinositide-dependent protein kinase 1 OS=Capra hircus OX=9925 GN=PDPK1 PE=3 SV=1	1xTMT6plex [K19];1xTMT6plex [N-Term];1xPhospho [S3(100)]	A0A452EQ00 [236-254]	A0A452EQ00 1xPhospho [S238(100)]	0	51	2592.34	0.6	0.96618	1.05156	0.942843	1.29801	0.920547	0.940631	Quantified
[K].TPTPLMANDSTETSEAGEEEEDHEGDGENKER.[M]	1	A0A452G3P6	PKS_ER domain-containing protein	VAT1L		PKS_ER domain-containing protein OS=Capra hircus OX=9925 GN=VAT1L PE=4 SV=1	1xTMT6plex [K30];1xTMT6plex [N-Term];1xPhospho [S10(100)]	A0A452G3P6 [383-414]	A0A452G3P6 1xPhospho [S392(100)]	1	51	4042.74	1.05	0.524591	0.521779	0.525447	0.548267	1.98266	1.55348	Quantified
[R].TALPASGSSTGELELLAGEVPAR.[S]	1	A0A452EAR2	ENTH domain-containing protein	EPN1		ENTH domain-containing protein OS=Capra hircus OX=9925 GN=EPN1 PE=3 SV=1	1xTMT6plex [N-Term];1xPhospho [S8(92.3)]	A0A452EAR2 [412-434]	A0A452EAR2 1xPhospho [S419(92.3)]	0	51	2535.29	-0.18	1.13573	0.864693	0.917317	1.209	1.14096	0.793837	Quantified
[R].SNSLPHAAVSSAGSK.[G]	1	A0A452DTN7	WD_REPEATS_REGION domain-containing protein	WDR20		WD_REPEATS_REGION domain-containing protein OS=Capra hircus OX=9925 GN=WDR20 PE=4 SV=1	1xTMT6plex [K15];1xTMT6plex [N-Term];1xPhospho [S3(98.5)]	A0A452DTN7 [432-446]	A0A452DTN7 1xPhospho [S434(98.5)]	0	51	1951.01	0.66	0.809542	0.961163	0.936435	1.0001	1.22449	1.069	Quantified
[R].HTFSGVASVESASGEAFHVGK.[T]	1	A0A452FH78	Alpha-2-HS-glycoprotein	AHSG		Alpha-2-HS-glycoprotein OS=Capra hircus OX=9925 GN=AHSG PE=4 SV=1	1xTMT6plex [K21];1xTMT6plex [N-Term];1xPhospho [S8(99.9)]	A0A452FH78 [313-333]	A0A452FH78 1xPhospho [S320(99.9)]	0	51	2642.3	2.29	0.534047	0.978945	0.942101	0.841779	1.35606	1.27905	Quantified
[R].THSTSSSIGSGESAFSR.[S]	1	A0A452F6E7	N-myc downstream-regulated gene 3 protein	NDRG3		N-myc downstream-regulated gene 3 protein OS=Capra hircus OX=9925 GN=NDRG3 PE=3 SV=1	1xTMT6plex [N-Term];2xPhospho [S7(99.7); S10(99.9)]	A0A452F6E7 [317-333]	A0A452F6E7 2xPhospho [S323(99.7); S326(99.9)]	0	51	2086.87	0.39	1.09607	0.88731	0.959474	0.917369	1.01615	1.12244	Quantified
[R].AAVPSGASTGIYEALELR.[D]	1	A0A452EU55	2-phospho-D-glycerate hydro-lyase	ENO1		2-phospho-D-glycerate hydro-lyase OS=Capra hircus OX=9925 GN=ENO1 PE=3 SV=1	1xTMT6plex [N-Term];1xPhospho [S/T/Y]	A0A452EU55 [33-50]	A0A452EU55 1xPhospho [S/T/Y]	0	51	2114.07	0.72							Identified
[R].EIHDVAGDGDSPGSPGPAR.[S]	1	A0A452FNB5	FHA domain-containing protein	CEP170B		FHA domain-containing protein OS=Capra hircus OX=9925 GN=CEP170B PE=3 SV=1	1xTMT6plex [N-Term];1xPhospho [S14(100)]	A0A452FNB5 [1341-1359]	A0A452FNB5 1xPhospho [S1354(100)]	0	51	2142.97	-1.69	1.05042	0.922592	1.23997	0.846217	0.83455	1.13365	Quantified
[R].SQSGILDGEGAPWSAPGEER.[R]	1	A0A452ELC2	Rap-GAP domain-containing protein	TSC2		Rap-GAP domain-containing protein OS=Capra hircus OX=9925 GN=TSC2 PE=4 SV=1	1xTMT6plex [N-Term];1xPhospho [S3(100)]	A0A452ELC2 [1355-1374]	A0A452ELC2 1xPhospho [S1357(100)]	0	51	2352.07	1.01	1.03441	0.916989	0.835521	1.24624	0.92247	1.10087	Quantified
[R].APLAPDAPNTPVADPGPYPGPASPR.[G]	2	A0A452E039	Uncharacterized protein	NECAB2		Uncharacterized protein OS=Capra hircus OX=9925 GN=NECAB2 PE=4 SV=1	1xTMT6plex [N-Term];1xPhospho [S23(100)]	A0A452E039 [43-67]	A0A452E039 1xPhospho [S65(100)]	0	51	2734.34	1.02							Identified
[R].ESSPLYSPSFSDSTSAVK.[E]	1	A0A452EI94	Uncharacterized protein	MAP1B		Uncharacterized protein OS=Capra hircus OX=9925 GN=MAP1B PE=4 SV=1	1xTMT6plex [K18];1xTMT6plex [N-Term];1xPhospho [S/T/Y]	A0A452EI94 [1791-1808]	A0A452EI94 1xPhospho [S/T/Y]	0	51	2427.17	-1.86	0.993919	1.02538	1.07974	1.15078	0.864058	0.986803	Quantified
[R].AAAAPISAFHDDSDEDLLHV.[-]	2	A0A452E650	Fibronectin type-II domain-containing protein	IGF2R		Fibronectin type-II domain-containing protein OS=Capra hircus OX=9925 GN=IGF2R PE=4 SV=1	1xTMT6plex [N-Term];1xPhospho [S13(100)]	A0A452E650 [2473-2492]	A0A452E650 1xPhospho [S2485(100)]	0	51	2403.11	0.77	0.888982	0.92583	0.956952	0.83464	1.21784	1.14043	Quantified
[R].IINLGPVHPGPLSPEPQPVGVR.[V]	1	A0A452EJM0	Phosphatidylinositol-4,5-bisphosphate 4-phosphatase	PIP4P1	FUNCTION: Catalyzes the hydrolysis of phosphatidylinositol-4,5-bisphosphate (PtdIns-4,5-P2) to phosphatidylinositol-4-phosphate (PtdIns-4-P). {ECO:0000256|RuleBase:RU365008}.	Phosphatidylinositol-4,5-bisphosphate 4-phosphatase OS=Capra hircus OX=9925 GN=PIP4P1 PE=4 SV=1	1xTMT6plex [N-Term];1xPhospho [S13(100)]	A0A452EJM0 [157-178]	A0A452EJM0 1xPhospho [S169(100)]	0	51	2582.41	-1.11	0.603247	0.639724	0.583506	0.768942	1.9687	1.2034	Quantified
[R].ASPELPSGDPAPAPEGPTAPQTPVEAVSSDQSSQATK.[A]	1	A0A452DPE3	Uncharacterized protein			Uncharacterized protein OS=Capra hircus OX=9925 PE=4 SV=1	1xTMT6plex [K37];1xTMT6plex [N-Term];1xPhospho [T/S]	A0A452DPE3 [532-568]	A0A452DPE3 1xPhospho [T/S]	0	50	4140.01	-0.07	1.0563	1.18847	1.17559	0.664572	0.874193	1.10477	Quantified
[K].VIHDHFGIVEGLMTTVHAITATQKTVDGPSGK.[L]	1	A0A452FNW6	Glyceraldehyde-3-phosphate dehydrogenase	GAPDH		Glyceraldehyde-3-phosphate dehydrogenase OS=Capra hircus OX=9925 GN=GAPDH PE=3 SV=1	1xOxidation [M13];2xTMT6plex [K24; K32];1xTMT6plex [N-Term];1xPhospho [T22(97.4)]	A0A452FNW6 [161-192]	A0A452FNW6 1xPhospho [T182(97.4)]	1	50	4143.19	4.49	0.813928	0.791255	0.680552	1.33497	1.35759	1.0086	Quantified
[R].RESQTTLVANQR.[G]	1	A0A452EDJ8	Uncharacterized protein	TMEM100		Uncharacterized protein OS=Capra hircus OX=9925 GN=TMEM100 PE=4 SV=1	1xTMT6plex [N-Term];1xPhospho [S3(100)]	A0A452EDJ8 [119-130]	A0A452EDJ8 1xPhospho [S121(100)]	1	50	1711.87	-0.03	1.11374	0.807127	1.13935	0.926786	1.14179	0.878265	Quantified
[K].ISSESFSSLGSDYLETSPEEETECPLSR.[L]	1	A0A452EUR3	Guanylate cyclase			Guanylate cyclase OS=Capra hircus OX=9925 PE=4 SV=1	1xCarbamidomethyl [C24];1xTMT6plex [N-Term];1xPhospho [Y/T/S]	A0A452EUR3 [6-33]	A0A452EUR3 1xPhospho [Y/T/S]	0	50	3445.51	0.56	1.09223	0.993992	0.956602	1.18783	0.999072	0.866885	Quantified
[K].EQTSAQELPEGGMQVQKSPEPEILSTQEDLFDQSNK.[T]	2	A0A452E2Y2	Uncharacterized protein	TP53BP1		Uncharacterized protein OS=Capra hircus OX=9925 GN=TP53BP1 PE=4 SV=1	2xTMT6plex [K17; K36];1xTMT6plex [N-Term];1xPhospho [S/T]	A0A452E2Y2 [272-307]	A0A452E2Y2 1xPhospho [S/T]	1	50	4785.34	-10.37	0.99328	1.16955	1.08169	0.966162	0.868981	1.02534	Quantified
[K].TEQSVTPEQQK.[K]	2	A0A452DZB4	Protein kinase C and casein kinase substrate in neurons protein 1	PACSIN1		Protein kinase C and casein kinase substrate in neurons protein 1 OS=Capra hircus OX=9925 GN=PACSIN1 PE=3 SV=1	1xTMT6plex [K11];1xTMT6plex [N-Term];1xPhospho [T6(100)]	A0A452DZB4 [179-189]	A0A452DZB4 1xPhospho [T184(100)]	0	50	1812.91	-1.36	1.02141	0.997836	1.01221	0.907386	1.05929	1.0328	Quantified
[R].RLSPITSDPTEAAAVGAVEASFK.[C]	1	A0A452EU77	Pyruvate kinase	PKM		Pyruvate kinase OS=Capra hircus OX=9925 GN=PKM PE=3 SV=1	1xTMT6plex [K23];1xTMT6plex [N-Term];1xPhospho [S3(99.9)]	A0A452EU77 [400-422]	A0A452EU77 1xPhospho [S402(99.9)]	1	50	2855.5	0.54	0.996304	0.880081	0.879311	1.76811	0.858292	0.785554	Quantified
[R].TSVSSVSASPSR.[F]	2	A0A452DPX3	IF rod domain-containing protein	NEFH		IF rod domain-containing protein OS=Capra hircus OX=9925 GN=NEFH PE=3 SV=1	1xTMT6plex [N-Term];1xPhospho [S/T]	A0A452DPX3 [51-62]	A0A452DPX3 1xPhospho [S/T]	0	50	1473.71	0.58	1.24303	1.1293	1.12314	0.485102	0.809497	1.23003	Quantified
[K].DSGSSSVFAESPGGK.[T]	2	A0A452FM89	AIP3 domain-containing protein	SRCIN1		AIP3 domain-containing protein OS=Capra hircus OX=9925 GN=SRCIN1 PE=4 SV=1	1xTMT6plex [K15];1xTMT6plex [N-Term];1xPhospho [S11(100)]	A0A452FM89 [575-589]	A0A452FM89 1xPhospho [S585(100)]	0	50	1949.93	-0.26	1.08642	1.22432	1.33258	0.582361	0.848242	1.01066	Quantified
[K].SQSQDPFADIGDLSSGLQGSPAAAAPGGFSPK.[A]	2	A0A452EQX4	Uncharacterized protein	GAK		Uncharacterized protein OS=Capra hircus OX=9925 GN=GAK PE=4 SV=1	1xTMT6plex [K32];1xTMT6plex [N-Term];1xPhospho [S30(100)]	A0A452EQX4 [1033-1064]	A0A452EQX4 1xPhospho [S1062(100)]	0	50	3598.75	4.01	0.73036	0.902094	0.906002	1.5129	1.0664	0.965603	Quantified
[R].DVAGATWGSGSGEEEEEEDGPAVLVEQQTDSAMEPTGPAR.[E]	2	A0A452FB45	CP-type G domain-containing protein	GNL1		CP-type G domain-containing protein OS=Capra hircus OX=9925 GN=GNL1 PE=4 SV=1	1xTMT6plex [N-Term];1xPhospho [S11(99.8)]	A0A452FB45 [314-353]	A0A452FB45 1xPhospho [S324(99.8)]	0	50	4397.91	-5.65	0.903137	1.02572	0.91331	1.13003	1.07706	1.01113	Quantified
[R].DYNASASTISPPSSMEEDKFSR.[S]	1	A0A452EI94	Uncharacterized protein	MAP1B		Uncharacterized protein OS=Capra hircus OX=9925 GN=MAP1B PE=4 SV=1	1xTMT6plex [K19];1xTMT6plex [N-Term];1xPhospho [S13(97.1)]	A0A452EI94 [1195-1216]	A0A452EI94 1xPhospho [S1207(97.1)]	1	50	2957.36	1.32	1.0484	1.12298	1.15072	0.689029	1.0423	0.992373	Quantified
[R].TASYLQTQAFSPDALYTAK.[F]	2	A0A452FLT2	Uncharacterized protein	AFDN		Uncharacterized protein OS=Capra hircus OX=9925 GN=AFDN PE=4 SV=1	1xTMT6plex [K19];1xTMT6plex [N-Term];1xPhospho [S11(100)]	A0A452FLT2 [1696-1714]	A0A452FLT2 1xPhospho [S1706(100)]	0	50	2614.32	-7.45	0.99868	1.05086	0.918967	1.08406	0.996987	1.0218	Quantified
[K].IAELEEEQSQGSTTNSDWMK.[N]	3	A0A452EI94	Uncharacterized protein	MAP1B		Uncharacterized protein OS=Capra hircus OX=9925 GN=MAP1B PE=4 SV=1	1xOxidation [M19];1xTMT6plex [K20];1xTMT6plex [N-Term];1xPhospho [S16(93.1)]	A0A452EI94 [328-347]	A0A452EI94 1xPhospho [S343(88.2)]	0	50	2837.3	0.37	1.13101	0.969511	0.996854	1.13183	0.974116	0.883475	Quantified
[R].NFSPVPSKPRPQSPGEEQNSLNEDWYVSYITR.[T]	1	A0A452FFM2	SH2 domain-containing protein	LCP2		SH2 domain-containing protein OS=Capra hircus OX=9925 GN=LCP2 PE=4 SV=1	1xTMT6plex [K8];1xTMT6plex [N-Term];1xPhospho [S13(95.4)]	A0A452FFM2 [392-423]	A0A452FFM2 1xPhospho [S404(95.4)]	0	50	4260.08	2.27	1.10398	1.01263	0.929025	0.905371	0.872422	1.20802	Quantified
[K].GILAADESVGSMAK.[R]	1	A0A452DZ43	Fructose-bisphosphate aldolase	ALDOC		Fructose-bisphosphate aldolase OS=Capra hircus OX=9925 GN=ALDOC PE=3 SV=1	1xTMT6plex [K14];1xTMT6plex [N-Term];1xPhospho [S8(100)]	A0A452DZ43 [29-42]	A0A452DZ43 1xPhospho [S36(100)]	0	49	1886.97	2.98	0.937347	0.929027	0.941705	1.11431	1.07813	1.03363	Quantified
[K].ETSPESSLIQDEIAIK.[L]	2	A0A452DLW3	Microtubule-associated protein	MAP2		Microtubule-associated protein OS=Capra hircus OX=9925 GN=MAP2 PE=4 SV=1	1xTMT6plex [K16];1xTMT6plex [N-Term];1xPhospho [S3(98.5)]	A0A452DLW3 [1162-1177]	A0A452DLW3 1xPhospho [S1164(98.5)]	0	49	2298.19	0.99	1.15469	1.35132	1.321	0.380982	0.660075	1.21601	Quantified
[K].VSPEPQSDLTASPTLQDAGLPLVQGSASK.[A]	2	A0A452F3B1	NAC-A/B domain-containing protein	NACAD		NAC-A/B domain-containing protein OS=Capra hircus OX=9925 GN=NACAD PE=4 SV=1	1xTMT6plex [K29];1xTMT6plex [N-Term];1xPhospho [S12(97.1)]	A0A452F3B1 [1665-1693]	A0A452F3B1 1xPhospho [S1676(97.1)]	0	49	3431.77	-0.11	1.00737	0.997386	0.965007	1.12089	1.00611	0.974175	Quantified
[K].TSESSPSLQPPSADSTPDVSQSPR.[A]	1	A0A452DQ03	MAP kinase-activating death domain protein	MADD		MAP kinase-activating death domain protein OS=Capra hircus OX=9925 GN=MADD PE=3 SV=1	1xTMT6plex [N-Term];1xPhospho [S5(93.2)]	A0A452DQ03 [135-158]	A0A452DQ03 1xPhospho [S139(93.2)]	0	49	2766.27	-0.76	1.01499	0.875478	0.708005	1.56682	0.884674	1.04531	Quantified
[R].AASLNYLNQPSAAPLQVSR.[G]	3	A0A452E4U9	Kinesin light chain	KLC4	FUNCTION: Kinesin is a microtubule-associated force-producing protein that may play a role in organelle transport. {ECO:0000256|RuleBase:RU367020}.	Kinesin light chain OS=Capra hircus OX=9925 GN=KLC4 PE=3 SV=1	1xTMT6plex [N-Term];1xPhospho [S3(100)]	A0A452E4U9 [585-603]	A0A452E4U9 1xPhospho [S587(100)]	0	49	2309.19	0.92	0.907167	0.811934	0.87412	1.39599	1.17288	0.886575	Quantified
[K].QASEQNWANYSAEQNR.[M]	2	A0A452DQ32	Gap junction protein	GJA1	FUNCTION: One gap junction consists of a cluster of closely packed pairs of transmembrane channels, the connexons, through which materials of low MW diffuse from one cell to a neighboring cell. {ECO:0000256|RuleBase:RU000630}.	Gap junction protein OS=Capra hircus OX=9925 GN=GJA1 PE=3 SV=1	1xTMT6plex [N-Term];1xPhospho [S3(100)]	A0A452DQ32 [304-319]	A0A452DQ32 1xPhospho [S306(100)]	0	49	2204.96	0.12	1.0175	0.761498	0.914114	1.06257	1.04773	1.17014	Quantified
[R].ASSAAEDAAASPPSCCSGR.[R]	2	A0A452EAU8	BTB domain-containing protein	KBTBD11		BTB domain-containing protein OS=Capra hircus OX=9925 GN=KBTBD11 PE=4 SV=1	2xCarbamidomethyl [C15; C16];1xTMT6plex [N-Term];1xPhospho [S11(100)]	A0A452EAU8 [50-68]	A0A452EAU8 1xPhospho [S60(100)]	0	49	2160.89	-0.81	0.716367	0.864752	1.40449	0.694253	1.37237	0.905698	Quantified
[R].SQSESSDEVTELDLSHGK.[K]	1	A0A452E675	C2 domain-containing protein	C2CD5		C2 domain-containing protein OS=Capra hircus OX=9925 GN=C2CD5 PE=4 SV=1	1xTMT6plex [K18];1xTMT6plex [N-Term];1xPhospho [S/T]	A0A452E675 [681-698]	A0A452E675 1xPhospho [S/T]	0	49	2486.17	0.43	1.1625	1.14912	1.10278	0.824468	1.02286	0.833633	Quantified
[K].VPVTYLELLS.[-]	1	A0A452FUQ6	Uncharacterized protein	SH3GLB2		Uncharacterized protein OS=Capra hircus OX=9925 GN=SH3GLB2 PE=4 SV=1	1xTMT6plex [N-Term];1xPhospho [S10(100)]	A0A452FUQ6 [386-395]	A0A452FUQ6 1xPhospho [S395(100)]	0	49	1442.77	1.32							Identified
[K].NDLQSPTEHISDYGFGGVMGR.[V]	1	A0A452F8N7	Uncharacterized protein	SRGAP3		Uncharacterized protein OS=Capra hircus OX=9925 GN=SRGAP3 PE=4 SV=1	1xTMT6plex [N-Term];1xPhospho [S5(100)]	A0A452F8N7 [814-834]	A0A452F8N7 1xPhospho [S818(100)]	0	49	2589.16	1.48	0.977016	0.991909	0.9578	1.03238	1.02778	1.05615	Quantified
[R].RGSSGSVDETLFALPAASEPVIHSSAEK.[I]	4	A0A452DU29	Reticulon	RTN4		Reticulon OS=Capra hircus OX=9925 GN=RTN4 PE=4 SV=1	1xTMT6plex [K28];1xTMT6plex [N-Term];1xPhospho [S3(93.9)]	A0A452DU29 [179-206]	A0A452DU29 1xPhospho [S181(95.2)]	1	49	3380.71	0.74	1.07051	1.02126	1.01704	1.05174	0.929141	0.988805	Quantified
[R].SVASNQSEMEFSTLQDMPK.[E]	1	A0A452DUK4	DBC1 domain-containing protein	CCAR2		DBC1 domain-containing protein OS=Capra hircus OX=9925 GN=CCAR2 PE=4 SV=1	1xTMT6plex [K19];1xTMT6plex [N-Term];1xPhospho [S4(100)]	A0A452DUK4 [669-687]	A0A452DUK4 1xPhospho [S672(100)]	0	49	2667.24	0.91	0.922297	1.09088	0.986586	0.814896	1.00313	1.20264	Quantified
[K].SASQESTLSDDSTPPSSSPK.[I]	1	A0A452F7A5	SAM domain-containing protein	SAMD14		SAM domain-containing protein OS=Capra hircus OX=9925 GN=SAMD14 PE=4 SV=1	1xTMT6plex [K20];1xTMT6plex [N-Term];1xPhospho [S/T]	A0A452F7A5 [258-277]	A0A452F7A5 1xPhospho [S/T]	0	49	2546.19	3.34	0.859935	0.911769	0.696538	0.825641	1.2941	1.32664	Quantified
[R].ARGDSSADEAVPR.[H]	1	A0A452EYU7	DOMON domain-containing protein	FRRS1L		DOMON domain-containing protein OS=Capra hircus OX=9925 GN=FRRS1L PE=4 SV=1	1xTMT6plex [N-Term];1xPhospho [S5(98.1)]	A0A452EYU7 [93-105]	A0A452EYU7 1xPhospho [S97(98.1)]	1	49	1639.76	-0.46	0.926474	0.965648	0.997835	0.861541	1.21419	1.03023	Quantified
[K].LADDQGDMDLQISPDRK.[T]	4	A0A452F4F3	Uncharacterized protein	ANK2		Uncharacterized protein OS=Capra hircus OX=9925 GN=ANK2 PE=4 SV=1	1xOxidation [M8];1xTMT6plex [K17];1xTMT6plex [N-Term];1xPhospho [S13(100)]	A0A452F4F3 [2096-2112]	A0A452F4F3 1xPhospho [S2108(100)]	1	49	2471.19	0.62	1.14208	1.24654	1.19239	0.650614	0.820421	1.04198	Quantified
[R].KPSPTASPSVK.[K]	1	A0A452EMC2	Uncharacterized protein	MICALL1		Uncharacterized protein OS=Capra hircus OX=9925 GN=MICALL1 PE=4 SV=1	2xTMT6plex [K1; K11];1xTMT6plex [N-Term];1xPhospho [S3(100)]	A0A452EMC2 [628-638]	A0A452EMC2 1xPhospho [S630(100)]	0	49	1866.07	0.49	1.07563	1.10492	1.22296	0.718007	1.03512	0.905083	Quantified
[K].VIHDHFGIVEGLMTTVHAITATQK.[T]	3	A0A452FNW6	Glyceraldehyde-3-phosphate dehydrogenase	GAPDH		Glyceraldehyde-3-phosphate dehydrogenase OS=Capra hircus OX=9925 GN=GAPDH PE=3 SV=1	1xTMT6plex [K24];1xTMT6plex [N-Term];1xPhospho [T22(99.9)]	A0A452FNW6 [161-184]	A0A452FNW6 1xPhospho [T182(99.9)]	0	49	3156.67	1.31	0.911594	1.0161	1.2299	0.486275	0.99325	1.31696	Quantified
[K].LCDFGSASHVADNDITPYLVSR.[F]	2	A0A452EKX1	Protein kinase domain-containing protein	PRPF4B		Protein kinase domain-containing protein OS=Capra hircus OX=9925 GN=PRPF4B PE=4 SV=1	1xCarbamidomethyl [C2];1xTMT6plex [N-Term];1xPhospho [T16(99.9)]	A0A452EKX1 [825-846]	A0A452EKX1 1xPhospho [T840(99.9)]	0	49	2746.27	1.75	0.910556	0.952271	0.92443	1.58138	0.95653	0.818315	Quantified
[R].GTLSDSEIETNSATSAIFGK.[A]	1	A0A452DQ03	MAP kinase-activating death domain protein	MADD		MAP kinase-activating death domain protein OS=Capra hircus OX=9925 GN=MADD PE=3 SV=1	1xTMT6plex [K20];1xTMT6plex [N-Term];1xPhospho [T2(98.5)]	A0A452DQ03 [1234-1253]	A0A452DQ03 1xPhospho [T1235(98.5)]	0	48	2566.27	0.83	0.943852	0.949394	0.978158	0.991783	1.03985	1.11488	Quantified
[K].TAGFPESESYSYEPSTTTTRSPDASAYCYETPEK.[I]	1	A0A452EI94	Uncharacterized protein	MAP1B		Uncharacterized protein OS=Capra hircus OX=9925 GN=MAP1B PE=4 SV=1	1xCarbamidomethyl [C28];1xTMT6plex [K34];1xTMT6plex [N-Term];1xPhospho [S7(98)]	A0A452EI94 [2014-2047]	A0A452EI94 1xPhospho [S2020(98)]	1	48	4347.92	0.25	0.613683	1.05378	0.96105	1.30997	1.14315	0.996643	Quantified
[R].TASLTSAASIDGNR.[S]	1	A0A452EAZ5	N-myc downstream-regulated gene 2 protein	NDRG2		N-myc downstream-regulated gene 2 protein OS=Capra hircus OX=9925 GN=NDRG2 PE=3 SV=1	1xTMT6plex [N-Term];2xPhospho [S3(100); S9(100)]	A0A452EAZ5 [326-339]	A0A452EAZ5 2xPhospho [S328(100); S334(100)]	0	48	1752.78	0.76	1.01661	0.923304	1.12125	0.650572	1.16915	1.08279	Quantified
[R].DKPMYDEIFYTLSPVDGK.[I]	1	A0A452F1T8	Uncharacterized protein	EHD3		Uncharacterized protein OS=Capra hircus OX=9925 GN=EHD3 PE=4 SV=1	2xTMT6plex [K2; K18];1xTMT6plex [N-Term];1xPhospho [S13(100)]	A0A452F1T8 [444-461]	A0A452F1T8 1xPhospho [S456(100)]	0	48	2885.47	1.15	1.11765	1.27277	1.10369	0.766335	0.82235	1.02995	Quantified
[R].AGEFPVREDLSDLTDEDAGPVQPPAPPKPLVPSFR.[L]	2	A0A452G6K3	Uncharacterized protein	RABL6		Uncharacterized protein OS=Capra hircus OX=9925 GN=RABL6 PE=4 SV=1	1xTMT6plex [K28];1xTMT6plex [N-Term];1xPhospho [S11(100)]	A0A452G6K3 [568-602]	A0A452G6K3 1xPhospho [S578(100)]	1	48	4282.18	3.42	0.917215	1.10909	0.942729	1.28202	1.03886	0.839864	Quantified
[R].STDQGGGGSPR.[K]	2	A0A452FHX9	Ubiquitinyl hydrolase 1	USP24		Ubiquitinyl hydrolase 1 OS=Capra hircus OX=9925 GN=USP24 PE=3 SV=1	1xTMT6plex [N-Term];1xPhospho [S9(100)]	A0A452FHX9 [1933-1943]	A0A452FHX9 1xPhospho [S1941(100)]	0	48	1327.58	-0.32	1.13546	1.07319	1.05685	0.700741	0.992744	1.07053	Quantified
[R].GSQGAQSSPLSGPSR.[S]	1	A0A452EWX7	WW domain binding protein 1 like	WBP1L		WW domain binding protein 1 like OS=Capra hircus OX=9925 GN=WBP1L PE=4 SV=1	1xTMT6plex [N-Term];1xPhospho [S8(97.2)]	A0A452EWX7 [160-174]	A0A452EWX7 1xPhospho [S167(97.2)]	0	48	1724.82	-2.08	0.9207	0.871071	0.869934	1.49109	0.992914	0.943292	Quantified
[R].YHGHSMSDPGVSYR.[T]	2	A0A452DK85	Pyruvate dehydrogenase E1 component subunit alpha	PDHA1	FUNCTION: The pyruvate dehydrogenase complex catalyzes the overall conversion of pyruvate to acetyl-CoA and CO(2). {ECO:0000256|RuleBase:RU361139}.	Pyruvate dehydrogenase E1 component subunit alpha OS=Capra hircus OX=9925 GN=PDHA1 PE=4 SV=1	1xTMT6plex [N-Term];2xPhospho [S5(100); S12(100)]	A0A452DK85 [289-302]	A0A452DK85 2xPhospho [S293(100); S300(100)]	0	48	1981.79	-0.24	1.08844	1.2989	1.04022	0.599732	0.755787	1.28377	Quantified
[K].TEDGGWEWSDDEFDEESEEGKAAISQLR.[S]	2	A0A452EZ97	Non-specific serine/threonine protein kinase	OXSR1		Non-specific serine/threonine protein kinase OS=Capra hircus OX=9925 GN=OXSR1 PE=4 SV=1	1xTMT6plex [K21];1xTMT6plex [N-Term];1xPhospho [S9(100)]	A0A452EZ97 [331-358]	A0A452EZ97 1xPhospho [S339(100)]	1	48	3753.65	0.96	1.14752	1.16036	1.20091	0.765511	0.816585	1.00385	Quantified
[R].HGLANLTAELLQQGANPNLQTEEALPSPK.[E]	2	A0A452G5U9	Uncharacterized protein	ANKFY1		Uncharacterized protein OS=Capra hircus OX=9925 GN=ANKFY1 PE=4 SV=1	1xTMT6plex [K29];1xTMT6plex [N-Term];1xPhospho [S27(100)]	A0A452G5U9 [501-529]	A0A452G5U9 1xPhospho [S527(100)]	0	48	3592.88	3.79	1.07242	1.36297	1.06171	0.78288	0.843526	1.01017	Quantified
[R].DADAGSGSPHSPPQLSSK.[S]	2	A0A452EBB3	Non-specific serine/threonine protein kinase	WNK1		Non-specific serine/threonine protein kinase OS=Capra hircus OX=9925 GN=WNK1 PE=4 SV=1	1xTMT6plex [K18];1xTMT6plex [N-Term];1xPhospho [S11(92.3)]	A0A452EBB3 [2006-2023]	A0A452EBB3 1xPhospho [S2016(100)]	0	48	2276.1	0.06	0.758799	0.886805	0.874653	0.907211	1.23559	1.27438	Quantified
[K].AHSGHSGSPR.[G]	4	A0A452FJU2	Uncharacterized protein	PRRT2		Uncharacterized protein OS=Capra hircus OX=9925 GN=PRRT2 PE=3 SV=1	1xTMT6plex [N-Term];1xPhospho [S8(100)]	A0A452FJU2 [230-239]	A0A452FJU2 1xPhospho [S237(100)]	0	48	1301.59	0.01	1.14836	1.48351	1.15687	0.763769	0.771211	0.869891	Quantified
[K].EGPVEGEAAEPGSPTAAEGEAASAASSTSSPK.[A]	3	A0A452E037	Uncharacterized protein	MARCKS		Uncharacterized protein OS=Capra hircus OX=9925 GN=MARCKS PE=3 SV=1	1xTMT6plex [K32];1xTMT6plex [N-Term];1xPhospho [S/T]	A0A452E037 [105-136]	A0A452E037 1xPhospho [S/T]	0	48	3467.61	-3.26	1.16664	1.23502	0.920934	0.941633	0.916081	0.941781	Quantified
[KR].SYELPDGQVITIGNER.[F]	2	A0A452EGB1	Uncharacterized protein	ACTB		Uncharacterized protein OS=Capra hircus OX=9925 GN=ACTB PE=3 SV=1	1xTMT6plex [N-Term];1xPhospho [T11(99.9)]	A0A452EGB1 [239-254]	A0A452EGB1 1xPhospho [T249(100)]	0	48	2100.02	3.54	1.01472	0.916229	0.887334	1.07667	1.1108	1.01873	Quantified
[K].SQTPVQDHR.[S]	5	A0A452EI94	Uncharacterized protein	MAP1B		Uncharacterized protein OS=Capra hircus OX=9925 GN=MAP1B PE=4 SV=1	1xTMT6plex [N-Term];1xPhospho [S/T]	A0A452EI94 [1631-1639]	A0A452EI94 1xPhospho [S/T]	0	48	1376.65	0.51	1.2468	1.08442	1.06278	0.655831	0.931469	1.05752	Quantified
[R].GEPNVSYICSR.[Y]	5	A0A097P8P8	Glycogen synthase kinase-3 beta	GSK3B5		Glycogen synthase kinase-3 beta OS=Capra hircus OX=9925 GN=GSK3B5 PE=2 SV=1	1xCarbamidomethyl [C9];1xTMT6plex [N-Term];1xPhospho [S6(100)]	A0A097P8P8 [210-220]	A0A097P8P8 1xPhospho [S215(100)]	0	48	1590.72	-1.49	0.800684	0.99057	1.01798	1.54446	0.936757	0.855049	Quantified
[R].TEATQGLDYVPSAGTISPTSSLEEDK.[G]	1	A0A452EVM6	Uncharacterized protein	MAP1A		Uncharacterized protein OS=Capra hircus OX=9925 GN=MAP1A PE=4 SV=1	1xTMT6plex [K26];1xTMT6plex [N-Term];1xPhospho [S21(99.8)]	A0A452EVM6 [1114-1139]	A0A452EVM6 1xPhospho [S1134(99.8)]	0	48	3234.57	3.24	1.14969	1.11279	1.0419	0.958944	0.81958	1.01755	Quantified
[R].THSTSSSIGSGESAFSR.[S]	1	A0A452F6E7	N-myc downstream-regulated gene 3 protein	NDRG3		N-myc downstream-regulated gene 3 protein OS=Capra hircus OX=9925 GN=NDRG3 PE=3 SV=1	1xTMT6plex [N-Term];1xPhospho [S10(100)]	A0A452F6E7 [317-333]	A0A452F6E7 1xPhospho [S326(100)]	0	48	2006.9	0.38	1.03814	0.885821	0.784415	0.935082	1.21154	1.11519	Quantified
[K].SPLGPHAR.[S]	2	A0A452DL22	Myelin basic protein	MBP		Myelin basic protein OS=Capra hircus OX=9925 GN=MBP PE=3 SV=1	1xTMT6plex [N-Term];1xPhospho [S1(100)]	A0A452DL22 [66-73]	A0A452DL22 1xPhospho [S66(100)]	0	48	1143.59	-1.24	1.18123	1.14246	0.881491	1.21728	0.875104	0.854378	Quantified
[R].FSSCSPGATVSPSSSDAEYDKLPDADLAR.[K]	1	A0A452EI77	LysM domain-containing protein	NCOA7		LysM domain-containing protein OS=Capra hircus OX=9925 GN=NCOA7 PE=3 SV=1	1xCarbamidomethyl [C4];1xTMT6plex [K21];1xTMT6plex [N-Term];1xPhospho [S11(100)]	A0A452EI77 [169-197]	A0A452EI77 1xPhospho [S179(100)]	1	48	3568.66	3.13	0.765473	1.03626	0.919944	1.49022	1.04442	0.872926	Quantified
[K].KLDPAQSASRENLLEEQGSIALR.[Q]	2	A0A452EHE9	Spectrin alpha chain, non-erythrocytic 1	SPTAN1		Spectrin alpha chain, non-erythrocytic 1 OS=Capra hircus OX=9925 GN=SPTAN1 PE=3 SV=1	1xTMT6plex [K1];1xTMT6plex [N-Term];1xPhospho [S]	A0A452EHE9 [1023-1045]	A0A452EHE9 1xPhospho [S]	2	47	3063.62	0.45	1.12289	1.31053	1.13878	0.627742	0.960678	0.940361	Quantified
[R].LIQSHPESAEDLQEK.[C]	1	A0A452EHE9	Spectrin alpha chain, non-erythrocytic 1	SPTAN1		Spectrin alpha chain, non-erythrocytic 1 OS=Capra hircus OX=9925 GN=SPTAN1 PE=3 SV=1	1xTMT6plex [K15];1xTMT6plex [N-Term];1xPhospho [S4(100)]	A0A452EHE9 [1279-1293]	A0A452EHE9 1xPhospho [S1282(100)]	0	47	2262.14	1.6	0.994916	0.949574	0.978468	0.932876	1.08384	1.07264	Quantified
[K].APSKVTDALPEPEPSGAMAASEDEEEEEEALEAMQSR.[L]	1	A0A452FZ94	Uncharacterized protein	LOC102188868		Uncharacterized protein OS=Capra hircus OX=9925 GN=LOC102188868 PE=3 SV=1	1xTMT6plex [K4];1xTMT6plex [N-Term];1xPhospho [S21(100)]	A0A452FZ94 [180-216]	A0A452FZ94 1xPhospho [S200(100)]	1	47	4469.03	-2.88	0.854999	0.926096	0.888776	1.30386	1.11251	0.97203	Quantified
[R].TLSDESIYSGQR.[E]	1	A0A452FCY3	Uncharacterized protein	SIPA1L1		Uncharacterized protein OS=Capra hircus OX=9925 GN=SIPA1L1 PE=4 SV=1	1xTMT6plex [N-Term];1xPhospho [S3(100)]	A0A452FCY3 [1584-1595]	A0A452FCY3 1xPhospho [S1586(100)]	0	47	1664.77	1.16	1.01168	1.08239	1.11446	0.638902	0.902198	1.25764	Quantified
[R].HTSDYEDTDTEGGAYTDQELDETLNDEVGTPPESAITR.[S]	1	A0A452EZP8	Uncharacterized protein	TJP1		Uncharacterized protein OS=Capra hircus OX=9925 GN=TJP1 PE=4 SV=1	1xTMT6plex [N-Term];1xPhospho [T30(100)]	A0A452EZP8 [820-857]	A0A452EZP8 1xPhospho [T849(100)]	0	47	4480.92	2.32	1.05333	0.859386	0.923163	1.01818	0.948143	1.1982	Quantified
[R].TEATQGLDYVPSAGTISPTSSLEEDKGFK.[S]	1	A0A452EVM6	Uncharacterized protein	MAP1A		Uncharacterized protein OS=Capra hircus OX=9925 GN=MAP1A PE=4 SV=1	2xTMT6plex [K26; K29];1xTMT6plex [N-Term];1xPhospho [S21(97.9)]	A0A452EVM6 [1114-1142]	A0A452EVM6 1xPhospho [S1134(97.9)]	1	47	3795.92	1.07	1.21223	1.15732	1.23342	0.667372	0.660837	1.15131	Quantified
[K].KIGELEVGQMENVSPGQIIDEPIRPVNIPR.[K]	2	A0A452FER3	Uncharacterized protein	MYO5A		Uncharacterized protein OS=Capra hircus OX=9925 GN=MYO5A PE=3 SV=1	1xTMT6plex [K1];1xTMT6plex [N-Term];1xPhospho [S14(100)]	A0A452FER3 [1413-1442]	A0A452FER3 1xPhospho [S1426(100)]	1	47	3866.07	0.49	0.898488	0.941162	0.884352	1.38191	1.06411	0.916514	Quantified
[K].IAELEEEQSQGSTTNSDWMK.[N]	1	A0A452EI94	Uncharacterized protein	MAP1B		Uncharacterized protein OS=Capra hircus OX=9925 GN=MAP1B PE=4 SV=1	1xOxidation [M19];1xTMT6plex [K20];1xTMT6plex [N-Term];2xPhospho [S9(97.2); S/T]	A0A452EI94 [328-347]	A0A452EI94 2xPhospho [S336(97.2); S/T]	0	47	2917.26	2.57	0.927736	1.1771	0.849401	1.03759	1.09973	0.991087	Quantified
[K].AQTSYGFATLAESPHTR.[R]	1	A0A452EE87	C2 domain-containing protein	C2CD4C		C2 domain-containing protein OS=Capra hircus OX=9925 GN=C2CD4C PE=4 SV=1	1xTMT6plex [N-Term];1xPhospho [S13(100)]	A0A452EE87 [142-158]	A0A452EE87 1xPhospho [S154(100)]	0	47	2146.02	-1.37	1.12246	0.83533	0.9459	1.08434	1.09071	0.945309	Quantified
[K].LGGDVSPTQIDVSQFGSLK.[E]	2	A0A452EI94	Uncharacterized protein	MAP1B		Uncharacterized protein OS=Capra hircus OX=9925 GN=MAP1B PE=4 SV=1	1xTMT6plex [K19];1xTMT6plex [N-Term];1xPhospho [S6(100)]	A0A452EI94 [1496-1514]	A0A452EI94 1xPhospho [S1501(100)]	0	47	2486.29	0.91	1.18491	1.41916	1.27721	0.535015	0.714361	1.01073	Quantified
[R].AHGGLYQDGSLEEYYGPR.[S]	1	A0A452END0	LSR domain-containing protein	ILDR2		LSR domain-containing protein OS=Capra hircus OX=9925 GN=ILDR2 PE=4 SV=1	1xTMT6plex [N-Term];1xPhospho [S10(100)]	A0A452END0 [457-474]	A0A452END0 1xPhospho [S466(100)]	0	47	2321.04	0.51	1.01298	1.15578	0.901283	0.936822	1.13881	0.927289	Quantified
[K].TDPASLETGQDSEDDSGEPEDWVPDPVDADPGK.[S]	1	A0A452DQU1	Anaphase-promoting complex subunit 2	ANAPC2		Anaphase-promoting complex subunit 2 OS=Capra hircus OX=9925 GN=ANAPC2 PE=3 SV=1	1xTMT6plex [K33];1xTMT6plex [N-Term];1xPhospho [S16(100)]	A0A452DQU1 [456-488]	A0A452DQU1 1xPhospho [S471(100)]	0	47	4008.74	0.72	1.09261	1.01469	0.954358	1.13478	0.891271	1.00115	Quantified
[K].FGIHVYQFPECDSDEDEDFKQQDR.[E]	3	A0A452DL74	Septin-5	SEPTIN5		Septin-5 OS=Capra hircus OX=9925 GN=SEPTIN5 PE=3 SV=1	1xCarbamidomethyl [C11];1xTMT6plex [K20];1xTMT6plex [N-Term];1xPhospho [S13(100)]	A0A452DL74 [223-246]	A0A452DL74 1xPhospho [S235(100)]	1	47	3542.56	0.27	1.1751	1.11507	1.57233	0.643292	0.59749	1.00552	Quantified
[R].SNSLPHPAGSGK.[A]	1	A0A452FU27	WD_REPEATS_REGION domain-containing protein	DMWD		WD_REPEATS_REGION domain-containing protein OS=Capra hircus OX=9925 GN=DMWD PE=4 SV=1	1xTMT6plex [K12];1xTMT6plex [N-Term];1xPhospho [S3(98)]	A0A452FU27 [491-502]	A0A452FU27 1xPhospho [S493(98)]	0	47	1689.87	0.27	0.916978	0.679532	0.91276	1.19363	1.37827	0.886806	Quantified
[K].FGSNINLEADES.[-]	1	A0A452EXB5	Prefoldin subunit 4		FUNCTION: Binds specifically to cytosolic chaperonin (c-CPN) and transfers target proteins to it. Binds to nascent polypeptide chain and promotes folding in an environment in which there are many competing pathways for nonnative proteins. {ECO:0000256|PIRNR:PIRNR016477}.	Prefoldin subunit 4 OS=Capra hircus OX=9925 PE=3 SV=1	1xTMT6plex [N-Term];1xPhospho [S3(100)]	A0A452EXB5 [119-130]	A0A452EXB5 1xPhospho [S121(100)]	0	47	1604.7	1.07	0.865456	0.917714	0.891899	1.21709	1.19171	0.95447	Quantified
[K].AAEMVPSLPSPPADTPAPASNPSGR.[K]	1	A0A452G0S7	Target of myb1 like 2 membrane trafficking protein	TOM1L2		Target of myb1 like 2 membrane trafficking protein OS=Capra hircus OX=9925 GN=TOM1L2 PE=3 SV=1	1xTMT6plex [N-Term];1xPhospho [S7(97.3)]	A0A452G0S7 [462-486]	A0A452G0S7 1xPhospho [S468(97.3)]	0	47	2726.31	1.48	1.01233	0.736338	0.915779	1.80126	1.10602	0.568353	Quantified
[R].AAAAATGPPAAPDGASPGDSAR.[Q]	1	A0A452F9R5	Uncharacterized protein	CASKIN1		Uncharacterized protein OS=Capra hircus OX=9925 GN=CASKIN1 PE=4 SV=1	1xTMT6plex [N-Term];1xPhospho [S16(97.3)]	A0A452F9R5 [1340-1361]	A0A452F9R5 1xPhospho [S1355(97.3)]	0	47	2188.02	0.69	1.17939	1.38989	1.38711	0.497299	0.795024	0.891631	Quantified
[R].APGSPAGEGSGSPPKWQIGEQEFEALMR.[M]	3	A0A452FUX8	Aldolase_II domain-containing protein	ADD1		Aldolase_II domain-containing protein OS=Capra hircus OX=9925 GN=ADD1 PE=3 SV=1	1xOxidation [M27];1xTMT6plex [K15];1xTMT6plex [N-Term];1xPhospho [S4(100)]	A0A452FUX8 [355-382]	A0A452FUX8 1xPhospho [S358(100)]	1	47	3467.67	-0.88	0.927053	0.876703	0.99148	1.31131	1.0666	0.896232	Quantified
[K].SNTPTSSVPSAAVTPLSEGLQPLGDYGGSK.[N]	2	A0A452FFE3	Uncharacterized protein	MAPK8IP3		Uncharacterized protein OS=Capra hircus OX=9925 GN=MAPK8IP3 PE=3 SV=1	1xTMT6plex [K30];1xTMT6plex [N-Term];1xPhospho [S1(97.5)]	A0A452FFE3 [242-271]	A0A452FFE3 1xPhospho [S242(97.5)]	0	47	3455.73	0.86	0.88986	1.09649	0.979362	1.02618	1.0491	1.02606	Quantified
[R].FSGWYDADLSPAGHEEAK.[R]	1	A0A452FR97	Phosphoglycerate mutase	PGAM1		Phosphoglycerate mutase OS=Capra hircus OX=9925 GN=PGAM1 PE=3 SV=1	1xTMT6plex [K18];1xTMT6plex [N-Term];1xPhospho [Y5(100)]	A0A452FR97 [22-39]	A0A452FR97 1xPhospho [Y26(100)]	0	47	2518.17	-0.18	0.975167	0.819177	0.869711	0.672365	1.20521	1.3484	Quantified
[R].ASSLNENVDHSALLK.[L]	1	A0A452G4T2	PDZ domain-containing protein	PPP1R9B		PDZ domain-containing protein OS=Capra hircus OX=9925 GN=PPP1R9B PE=4 SV=1	1xTMT6plex [K15];1xTMT6plex [N-Term];1xPhospho [S]	A0A452G4T2 [98-112]	A0A452G4T2 1xPhospho [S]	0	47	2136.11	0.25	0.830332	0.980401	0.949735	1.20056	0.967743	1.12647	Quantified
[R].SHSAGEVGEDSR.[H]	2	A0A452EDY6	HECT-type E3 ubiquitin transferase	HECW2		HECT-type E3 ubiquitin transferase OS=Capra hircus OX=9925 GN=HECW2 PE=4 SV=1	1xTMT6plex [N-Term];1xPhospho [S3(100)]	A0A452EDY6 [1007-1018]	A0A452EDY6 1xPhospho [S1009(100)]	0	47	1539.66	0.31	1.043	0.963753	1.16778	0.748951	1.07556	1.01072	Quantified
[R].NIDQSEFEGFSFVNSEFLKPEVK.[S]	1	A0A452EYA6	Protein kinase C	PRKCB		Protein kinase C OS=Capra hircus OX=9925 GN=PRKCB PE=3 SV=1	2xTMT6plex [K19; K23];1xTMT6plex [N-Term];1xPhospho [S]	A0A452EYA6 [650-672]	A0A452EYA6 1xPhospho [S]	0	47	3457.75	-0.71	1.41669	1.06874	1.30444	0.553533	0.523419	1.19815	Quantified
[R].AVPVSPSAVEEDEDEDGHTVVATAR.[G]	1	A0A452EZP8	Uncharacterized protein	TJP1		Uncharacterized protein OS=Capra hircus OX=9925 GN=TJP1 PE=4 SV=1	1xTMT6plex [N-Term];1xPhospho [S5(97)]	A0A452EZP8 [1588-1612]	A0A452EZP8 1xPhospho [S1592(97)]	0	47	2889.34	0.25							Identified
[R].SGYSSPGSPGTPGSR.[S]	7	O02828	Microtubule-associated protein tau	MAPT	FUNCTION: Promotes microtubule assembly and stability, and might be involved in the establishment and maintenance of neuronal polarity. The C-terminus binds axonal microtubules while the N-terminus binds neural plasma membrane components, suggesting that tau functions as a linker protein between both. Axonal polarity is predetermined by tau localization (in the neuronal cell) in the domain of the…	Microtubule-associated protein tau OS=Capra hircus OX=9925 GN=MAPT PE=2 SV=3	1xTMT6plex [N-Term];1xPhospho [S8(100)]	O02828 [157-171]	O02828 1xPhospho [S164(100)]	0	47	1702.76	1.15	0.93785	1.08455	1.00715	1.10716	0.945245	1.00987	Quantified
[R].RSPPPSPTTQR.[R]	11	A0A452E3I4	Dynamin GTPase	DNM3		Dynamin GTPase OS=Capra hircus OX=9925 GN=DNM3 PE=3 SV=1	1xTMT6plex [N-Term];1xPhospho [S2(100)]	A0A452E3I4 [768-778]	A0A452E3I4 1xPhospho [S769(100)]	1	47	1532.78	0.33	1.10259	1.27343	1.12649	0.650554	0.848013	1.0863	Quantified
[R].DIWGAEPPALQTPPPSLPRD.[-]	1	A0A452G5W4	Alpha-1,4 glucan phosphorylase	PYGB	FUNCTION: Phosphorylase is an important allosteric enzyme in carbohydrate metabolism. Enzymes from different sources differ in their regulatory mechanisms and in their natural substrates. However, all known phosphorylases share catalytic and structural properties. {ECO:0000256|RuleBase:RU000587}.	Alpha-1,4 glucan phosphorylase OS=Capra hircus OX=9925 GN=PYGB PE=3 SV=1	1xTMT6plex [N-Term];1xPhospho [T12(100)]	A0A452G5W4 [827-846]	A0A452G5W4 1xPhospho [T838(100)]	1	47	2466.23	1.52	1.07039	1.08647	0.767583	1.32282	1.05044	0.829723	Quantified
[K].GGSGEGSEEAGTESLQPVGVSAK.[K]	1	A0A452E2B2	IRG-type G domain-containing protein	IRGQ		IRG-type G domain-containing protein OS=Capra hircus OX=9925 GN=IRGQ PE=3 SV=1	1xTMT6plex [K23];1xTMT6plex [N-Term];1xPhospho [S3(100)]	A0A452E2B2 [382-404]	A0A452E2B2 1xPhospho [S384(100)]	0	46	2671.29	-0.52	1.09605	1.14763	1.26139	0.828195	0.813698	0.960156	Quantified
[R].KQSEVEADLGYPGGK.[A]	1	A0A452EDH8	WD_REPEATS_REGION domain-containing protein	DMXL2		WD_REPEATS_REGION domain-containing protein OS=Capra hircus OX=9925 GN=DMXL2 PE=4 SV=1	2xTMT6plex [K1; K15];1xTMT6plex [N-Term];1xPhospho [S3(100)]	A0A452EDH8 [2638-2652]	A0A452EDH8 1xPhospho [S2640(100)]	1	46	2345.24	0.31	1.15046	1.2323	1.06965	0.864446	0.767266	1.03703	Quantified
[R].QDYQEILDSPIK.[-]	2	A0A452E5W5	Uncharacterized protein	SLC35G2		Uncharacterized protein OS=Capra hircus OX=9925 GN=SLC35G2 PE=4 SV=1	1xTMT6plex [K12];1xTMT6plex [N-Term];1xPhospho [S9(100)]	A0A452E5W5 [400-411]	A0A452E5W5 1xPhospho [S408(100)]	0	46	1987.02	1.06	0.908349	1.07788	1.0555	1.04376	1.04213	0.951809	Quantified
[K].SGTSTPTTPGSTAITPGTPPSYSSR.[T]	4	A0A452DLW3	Microtubule-associated protein	MAP2		Microtubule-associated protein OS=Capra hircus OX=9925 GN=MAP2 PE=4 SV=1	1xTMT6plex [N-Term];1xPhospho [T18(100)]	A0A452DLW3 [1597-1621]	A0A452DLW3 1xPhospho [T1614(100)]	0	46	2717.29	-0.9	0.975225	0.739156	0.785664	1.04461	1.11898	1.27342	Quantified
[R].RRSPGPGSPEAEAGR.[G]	2	A0A452EWP1	IF rod domain-containing protein	SYNM		IF rod domain-containing protein OS=Capra hircus OX=9925 GN=SYNM PE=3 SV=1	1xTMT6plex [N-Term];1xPhospho [S3(100)]	A0A452EWP1 [1034-1048]	A0A452EWP1 1xPhospho [S1036(100)]	2	46	1832.9	0.36	0.659513	0.832716	1.50146	0.924838	0.927104	1.15547	Quantified
[K].SRAPGSPAGEGSGSPPKWQIGEQEFEALMR.[M]	1	A0A452FUX8	Aldolase_II domain-containing protein	ADD1		Aldolase_II domain-containing protein OS=Capra hircus OX=9925 GN=ADD1 PE=3 SV=1	1xTMT6plex [K17];1xTMT6plex [N-Term];1xPhospho [S6(100)]	A0A452FUX8 [353-382]	A0A452FUX8 1xPhospho [S358(100)]	2	46	3694.81	-0.11	0.880086	0.654195	0.630144	1.55303	1.25282	1.02298	Quantified
[K].ASDSGPSSSSSSSSSPPRTPFPYITCHR.[T]	1	A0A452DQ87	ADF-H domain-containing protein	DBN1		ADF-H domain-containing protein OS=Capra hircus OX=9925 GN=DBN1 PE=4 SV=1	1xCarbamidomethyl [C26];1xTMT6plex [N-Term];1xPhospho [T19(92.1)]	A0A452DQ87 [328-355]	A0A452DQ87 1xPhospho [T346(92.1)]	1	46	3248.45	0.71							Identified
[R].TQSSSCEDLPSTTQPK.[G]	1	A0A452ERD6	Uncharacterized protein	CASK		Uncharacterized protein OS=Capra hircus OX=9925 GN=CASK PE=3 SV=1	1xCarbamidomethyl [C6];1xTMT6plex [K16];1xTMT6plex [N-Term];1xPhospho [S5(97.6)]	A0A452ERD6 [573-588]	A0A452ERD6 1xPhospho [S577(97.6)]	0	46	2304.08	-0.55	0.940972	0.936004	1.11444	1.17824	1.04835	0.86031	Quantified
[R].RGSPTGCQAR.[L]	2	A0A452EYZ7	Uncharacterized protein	SPATA2L		Uncharacterized protein OS=Capra hircus OX=9925 GN=SPATA2L PE=4 SV=1	1xCarbamidomethyl [C7];1xTMT6plex [N-Term];1xPhospho [S3(100)]	A0A452EYZ7 [215-224]	A0A452EYZ7 1xPhospho [S217(100)]	1	46	1398.65	-1.42	0.651829	0.835427	1.08374	1.46377	1.12931	0.902726	Quantified
[K].NLEAVETLGSTSTICSDKTGTLTQNR.[M]	3	A0A452F0I5; A0A452G969; A0A452FF33	Sodium/potassium-transporting ATPase subunit alpha;Sodium/potassium-transporting ATPase subunit alpha;Sodium/potassium-transporting ATPase subunit alpha	ATP1A1;ATP1A2;ATP1A3		Sodium/potassium-transporting ATPase subunit alpha OS=Capra hircus OX=9925 GN=ATP1A1 PE=3 SV=1;Sodium/potassium-transporting ATPase subunit alpha OS=Capra hircus OX=9925 GN=ATP1A2 PE=3 SV=1;Sodium/potassium-transporting ATPase subunit alpha OS=Capra hircus OX=9925 GN=ATP1A3 PE=3 SV=1	1xCarbamidomethyl [C15];1xTMT6plex [K18];1xTMT6plex [N-Term];1xPhospho [T19(99.9)]	A0A452F0I5 [358-383]; A0A452G969 [351-376]; A0A452FF33 [351-376]	A0A452F0I5 1xPhospho [T376(99.9)]; A0A452G969 1xPhospho [T369(99.9)]; A0A452FF33 1xPhospho [T369(99.9)]	1	46	3334.66	-2.68	0.958947	0.883274	0.938924	1.24181	1.0825	0.946486	Quantified
[K].APVVLQPELTASEEETPPPLLTK.[E]	1	A0A452F1C4	SAP domain-containing protein	ACIN1		SAP domain-containing protein OS=Capra hircus OX=9925 GN=ACIN1 PE=4 SV=1	1xTMT6plex [K23];1xTMT6plex [N-Term];1xPhospho [T/S]	A0A452F1C4 [399-421]	A0A452F1C4 1xPhospho [T/S]	0	46	2997.62	0.37	0.942442	1.19104	1.1671	0.896871	1.08935	0.818361	Quantified
[K].ALGGADSEDDDDEELGDEAMMALDK.[S]	2	A0A452F3T9	Uncharacterized protein	MYBBP1A		Uncharacterized protein OS=Capra hircus OX=9925 GN=MYBBP1A PE=3 SV=1	1xTMT6plex [K25];1xTMT6plex [N-Term];1xPhospho [S7(100)]	A0A452F3T9 [794-818]	A0A452F3T9 1xPhospho [S800(100)]	0	46	3150.34	0.35	0.984145	1.22421	1.08659	0.785429	1.01792	0.983981	Quantified
[R].TLSQSSESGTLSSGPPGHTMEVSC.[-]	2	A0A452EAZ5	N-myc downstream-regulated gene 2 protein	NDRG2		N-myc downstream-regulated gene 2 protein OS=Capra hircus OX=9925 GN=NDRG2 PE=3 SV=1	1xCarbamidomethyl [C24];1xTMT6plex [N-Term];1xPhospho [S6(96)]	A0A452EAZ5 [344-367]	A0A452EAZ5 1xPhospho [S349(95.4)]	0	46	2745.19	1.47	1.18987	1.26323	1.21571	0.965273	0.655287	0.892317	Quantified
[R].RSPSDEAPALEDK.[S]	2	A0A452FHG7	RanBD1 domain-containing protein	RANBP3		RanBD1 domain-containing protein OS=Capra hircus OX=9925 GN=RANBP3 PE=4 SV=1	1xTMT6plex [K13];1xTMT6plex [N-Term];1xPhospho [S2(97.9)]	A0A452FHG7 [213-225]	A0A452FHG7 1xPhospho [S214(100)]	1	46	1952.97	-0.09	1.16779	1.17073	1.40531	0.652091	0.673189	1.0345	Quantified
[R].LTQAEISEQPATAAVVPQVPTSPK.[S]	1	A0A452G545	Uncharacterized protein	RAPH1		Uncharacterized protein OS=Capra hircus OX=9925 GN=RAPH1 PE=4 SV=1	1xTMT6plex [K24];1xTMT6plex [N-Term];1xPhospho [T/S]	A0A452G545 [1138-1161]	A0A452G545 1xPhospho [T/S]	0	46	3000.61	1.58	0.925225	1.04519	0.834178	1.34385	1.03387	0.92525	Quantified
[R].GGSPLAAPQGGSPTK.[L]	1	A0A452EH59	Uncharacterized protein	CTNND2		Uncharacterized protein OS=Capra hircus OX=9925 GN=CTNND2 PE=3 SV=1	1xTMT6plex [K15];1xTMT6plex [N-Term];1xPhospho [S3(100)]	A0A452EH59 [178-192]	A0A452EH59 1xPhospho [S180(100)]	0	46	1862.98	0.63	0.926762	1.18204	1.23051	0.854178	0.887378	1.01543	Quantified
[R].TPTEEGTPTSEQNPFLFQEGK.[L]	1	A0A452F4F3	Uncharacterized protein	ANK2		Uncharacterized protein OS=Capra hircus OX=9925 GN=ANK2 PE=4 SV=1	1xTMT6plex [K21];1xTMT6plex [N-Term];1xPhospho [T7(100)]	A0A452F4F3 [3066-3086]	A0A452F4F3 1xPhospho [T3072(100)]	0	46	2875.38	0.93	0.827479	1.00187	0.925802	1.29221	1.074	0.960247	Quantified
[R].SATTTGSPGTEK.[A]	1	A0A452FIQ8	Rap-GAP domain-containing protein	RALGAPA1		Rap-GAP domain-containing protein OS=Capra hircus OX=9925 GN=RALGAPA1 PE=4 SV=1	1xTMT6plex [K12];1xTMT6plex [N-Term];1xPhospho [S7(97)]	A0A452FIQ8 [734-745]	A0A452FIQ8 1xPhospho [S740(97)]	0	46	1674.84	0.52	1.07865	1.066	1.12069	0.969837	0.869967	0.98506	Quantified
[R].SLSNAEDYLDDEDSD.[-]	1	A0A452EEZ2	Uncharacterized protein	OSTF1		Uncharacterized protein OS=Capra hircus OX=9925 GN=OSTF1 PE=4 SV=1	1xTMT6plex [N-Term];1xPhospho [S14(99.8)]	A0A452EEZ2 [200-214]	A0A452EEZ2 1xPhospho [S213(100)]	0	46	1996.77	2.44	0.926927	1.09604	0.856094	1.44872	1.00689	0.817639	Quantified
[R].HRGSEEDPLLSPVETWK.[G]	1	A0A452E5T2	Uncharacterized protein	ARHGAP5		Uncharacterized protein OS=Capra hircus OX=9925 GN=ARHGAP5 PE=4 SV=1	1xTMT6plex [K17];1xTMT6plex [N-Term];1xPhospho [S4(100)]	A0A452E5T2 [1193-1209]	A0A452E5T2 1xPhospho [S1196(100)]	1	46	2518.27	1.41	0.898044	0.917816	0.900557	1.16835	1.03811	1.10755	Quantified
[K].HSDSGTSEASLSPPPSPPSRPR.[N]	5	A0A452G2R5	Uncharacterized protein	KIF21A		Uncharacterized protein OS=Capra hircus OX=9925 GN=KIF21A PE=3 SV=1	1xTMT6plex [N-Term];2xPhospho [S12(99.4); S16(99.7)]	A0A452G2R5 [1259-1280]	A0A452G2R5 2xPhospho [S1270(100); S1274(100)]	0	46	2635.18	0.46	0.844344	0.973037	1.11434	0.966105	1.02741	1.10074	Quantified
[R].LPLPDDEHDLSDRELELDEAGALSDLHWR.[D]	1	A0A452EW00	Uncharacterized protein	SYNE1		Uncharacterized protein OS=Capra hircus OX=9925 GN=SYNE1 PE=3 SV=1	1xTMT6plex [N-Term];1xPhospho [S11(100)]	A0A452EW00 [8218-8246]	A0A452EW00 1xPhospho [S8228(100)]	1	46	3665.73	-1.84	1.02636	1.00568	1.07572	1.15618	0.801272	1.03331	Quantified
[K].SFSPQNPDSPGFADVNCWHLR.[F]	1	A0A452FZE4	J domain-containing protein	DNAJC12		J domain-containing protein OS=Capra hircus OX=9925 GN=DNAJC12 PE=4 SV=1	1xCarbamidomethyl [C17];1xTMT6plex [N-Term];1xPhospho [S9(99.9)]	A0A452FZE4 [158-178]	A0A452FZE4 1xPhospho [S166(99.9)]	0	46	2740.22	2.12	0.678829	0.656406	0.566903	1.10391	1.80047	1.05129	Quantified
[K].DGKEASPDQISPVSDMTSTGLFQDK.[Q]	2	A0A452EI94	Uncharacterized protein	MAP1B		Uncharacterized protein OS=Capra hircus OX=9925 GN=MAP1B PE=4 SV=1	2xTMT6plex [K3; K25];1xTMT6plex [N-Term];2xPhospho [S6(100); S11(100)]	A0A452EI94 [1432-1456]	A0A452EI94 2xPhospho [S1437(100); S1442(100)]	1	46	3500.65	0.5	1.02051	1.21665	1.02822	1.08078	0.90471	0.893049	Quantified
[R].SLPSLEDIDPDVLDSMHSLGCFR.[D]	1	A0A452EGT2	Protein kinase domain-containing protein	BRSK2		Protein kinase domain-containing protein OS=Capra hircus OX=9925 GN=BRSK2 PE=4 SV=1	1xCarbamidomethyl [C21];1xOxidation [M16];1xTMT6plex [N-Term];1xPhospho [S]	A0A452EGT2 [378-400]	A0A452EGT2 1xPhospho [S]	0	46	2928.34	-0.19	1.08417	0.990582	0.866735	0.928117	1.16132	0.99085	Quantified
[K].LGPVVSPESPEPAPLPSLDSQK.[L]	1	A0A452F646	C2H2-type domain-containing protein	CHAMP1		C2H2-type domain-containing protein OS=Capra hircus OX=9925 GN=CHAMP1 PE=4 SV=1	1xTMT6plex [K22];1xTMT6plex [N-Term];1xPhospho [S9(100)]	A0A452F646 [138-159]	A0A452F646 1xPhospho [S146(100)]	0	46	2782.47	1.16	0.936983	0.952766	0.831524	1.17627	1.01318	1.12772	Quantified
[R].LTHSDSPPEAPAGPLGQVK.[L]	1	A0A452FSW6	Uncharacterized protein	ESYT1		Uncharacterized protein OS=Capra hircus OX=9925 GN=ESYT1 PE=3 SV=1	1xTMT6plex [K19];1xTMT6plex [N-Term];1xPhospho [S6(98.7)]	A0A452FSW6 [946-964]	A0A452FSW6 1xPhospho [S951(98.7)]	0	46	2439.27	0.78	1.00878	1.09524	0.929702	0.905038	1.2716	0.841078	Quantified
[K].GHDAQGTLSR.[I]	4	A0A452DLG6; A0A452DL22	Myelin basic protein;Myelin basic protein	MBP;MBP		Myelin basic protein OS=Capra hircus OX=9925 GN=MBP PE=3 SV=1;Myelin basic protein OS=Capra hircus OX=9925 GN=MBP PE=3 SV=1	1xTMT6plex [N-Term];1xPhospho [T7(100)]	A0A452DLG6 [138-147]; A0A452DL22 [164-173]	A0A452DLG6 1xPhospho [T144(100)]; A0A452DL22 1xPhospho [T170(100)]	0	45	1350.64	-0.35	1.06301	0.944206	0.957152	1.06262	0.962509	1.05632	Quantified
[K].ASASQTSPQSASSPR.[L]	1	A0A452F1K3	ATG11 domain-containing protein	RB1CC1		ATG11 domain-containing protein OS=Capra hircus OX=9925 GN=RB1CC1 PE=4 SV=1	1xTMT6plex [N-Term];1xPhospho [S7(96.7)]	A0A452F1K3 [640-654]	A0A452F1K3 1xPhospho [S646(96.7)]	0	45	1770.82	0.64	0.987749	1.03658	0.975823	1.00103	1.03437	1.0193	Quantified
[K].GSNYHLSDNDASDVE.[-]	2	A0A452FP08	MFS domain-containing protein	SLC2A13		MFS domain-containing protein OS=Capra hircus OX=9925 GN=SLC2A13 PE=3 SV=1	1xTMT6plex [N-Term];1xPhospho [S7(100)]	A0A452FP08 [634-648]	A0A452FP08 1xPhospho [S640(100)]	0	45	1931.79	1.16	1.1542	1.00959	1.10164	1.17448	0.858178	0.829697	Quantified
[R].VDIVTEEMPENALPSDEDDKDPNDPYR.[A]	3	A0A452FXX3	AP-3 complex subunit delta	AP3D1		AP-3 complex subunit delta OS=Capra hircus OX=9925 GN=AP3D1 PE=3 SV=1	1xTMT6plex [K20];1xTMT6plex [N-Term];1xPhospho [S15(100)]	A0A452FXX3 [774-800]	A0A452FXX3 1xPhospho [S788(100)]	1	45	3641.66	3.18	1.17555	1.19253	1.21067	0.853031	0.766393	0.932619	Quantified
[R].NIDQSEFEGFSFVNSEFLKPEVK.[S]	1	A0A452EYA6	Protein kinase C	PRKCB		Protein kinase C OS=Capra hircus OX=9925 GN=PRKCB PE=3 SV=1	2xTMT6plex [K19; K23];1xTMT6plex [N-Term];1xPhospho [S11(97.7)]	A0A452EYA6 [650-672]	A0A452EYA6 1xPhospho [S660(97.7)]	0	45	3457.75	-0.37	1.26938	1.18736	1.48507	0.449666	0.707046	0.990551	Quantified
[R].NCPSPMQTGAATDDSK.[T]	1	A0A452DN64	ELAV-like protein	ELAVL4		ELAV-like protein OS=Capra hircus OX=9925 GN=ELAVL4 PE=3 SV=1	1xCarbamidomethyl [C2];1xTMT6plex [K16];1xTMT6plex [N-Term];1xPhospho [S4(100)]	A0A452DN64 [30-45]	A0A452DN64 1xPhospho [S33(100)]	0	45	2217.99	0.77	0.562786	0.558772	0.588274	0.751728	1.45394	1.80752	Quantified
[K].IYHLPDAESDEDEDFKEQTR.[L]	7	A0A452G8J5	Septin-2	SEPTIN2		Septin-2 OS=Capra hircus OX=9925 GN=SEPTIN2 PE=3 SV=1	1xTMT6plex [K16];1xTMT6plex [N-Term];1xPhospho [S9(99.8)]	A0A452G8J5 [210-229]	A0A452G8J5 1xPhospho [S218(100)]	1	45	2975.37	0.8	0.923158	1.06702	1.05667	0.998682	1.00452	1.01688	Quantified
[K].VDNSSLTGESEPQTR.[S]	1	A0A452F0I5; A0A452G969; A0A452FF33; A0A452FAW7	Sodium/potassium-transporting ATPase subunit alpha;Sodium/potassium-transporting ATPase subunit alpha;Sodium/potassium-transporting ATPase subunit alpha;Sodium/potassium-transporting ATPase subunit alpha	ATP1A1;ATP1A2;ATP1A3;ATP4A		Sodium/potassium-transporting ATPase subunit alpha OS=Capra hircus OX=9925 GN=ATP1A1 PE=3 SV=1;Sodium/potassium-transporting ATPase subunit alpha OS=Capra hircus OX=9925 GN=ATP1A2 PE=3 SV=1;Sodium/potassium-transporting ATPase subunit alpha OS=Capra hircus OX=9925 GN=ATP1A3 PE=3 SV=1;Sodium/potassium-transporting ATPase subunit alpha OS=Capra hircus OX=9925 GN=ATP4A PE=3 SV=1	1xTMT6plex [N-Term];1xPhospho [S10(100)]	A0A452F0I5 [211-225]; A0A452G969 [204-218]; A0A452FF33 [204-218]; A0A452FAW7 [223-237]	A0A452F0I5 1xPhospho [S220(100)]; A0A452G969 1xPhospho [S213(100)]; A0A452FF33 1xPhospho [S213(100)]; A0A452FAW7 1xPhospho [S232(100)]	0	45	1928.88	0.4	0.89101	0.559384	0.902555	1.43927	1.26314	0.923646	Quantified
[K].KTALYFDDEPELEMESLTDSPEDR.[S]	2	A0A452ECR1	Uncharacterized protein	PCLO		Uncharacterized protein OS=Capra hircus OX=9925 GN=PCLO PE=4 SV=1	1xOxidation [M14];1xTMT6plex [K1];1xTMT6plex [N-Term];1xPhospho [S20(89.9)]	A0A452ECR1 [1682-1705]	A0A452ECR1 1xPhospho [S1701(100)]	1	45	3384.55	-3.8	0.984461	1.01589	0.936772	1.10804	1.07115	0.951065	Quantified
[R].YVPTPFVPYAVQELNAVAGVMITASHNR.[K]	2	A0A452G4Z6	Uncharacterized protein	PGM2L1		Uncharacterized protein OS=Capra hircus OX=9925 GN=PGM2L1 PE=3 SV=1	1xTMT6plex [N-Term];1xPhospho [S25(100)]	A0A452G4Z6 [158-185]	A0A452G4Z6 1xPhospho [S182(99.9)]	0	45	3353.7	0.42							Identified
[K].YSDVEVPASVTGYSFASDGDSGTCSPLRHSFQK.[Q]	2	A0A452FUX8	Aldolase_II domain-containing protein	ADD1		Aldolase_II domain-containing protein OS=Capra hircus OX=9925 GN=ADD1 PE=3 SV=1	1xCarbamidomethyl [C24];1xTMT6plex [K33];1xTMT6plex [N-Term];1xPhospho [S30(99.9)]	A0A452FUX8 [407-439]	A0A452FUX8 1xPhospho [S436(99.8)]	1	45	4089.89	-0.11	0.730275	0.74322	0.947386	1.2468	1.3316	0.979565	Quantified
[R].DAVGGASPPSSEPGLDAAAAR.[E]	1	A0A452G8U3	Uncharacterized protein	LOC102185402		Uncharacterized protein OS=Capra hircus OX=9925 GN=LOC102185402 PE=4 SV=1	1xTMT6plex [N-Term];1xPhospho [S7(100)]	A0A452G8U3 [307-327]	A0A452G8U3 1xPhospho [S313(100)]	0	45	2205.04	1.82	0.862805	0.587308	0.722646	1.43826	1.17009	1.17338	Quantified
[K].VIHDHFGIVEGLMTTVHAITATQKTVDGPSGK.[L]	1	A0A452FNW6	Glyceraldehyde-3-phosphate dehydrogenase	GAPDH		Glyceraldehyde-3-phosphate dehydrogenase OS=Capra hircus OX=9925 GN=GAPDH PE=3 SV=1	2xTMT6plex [K24; K32];1xTMT6plex [N-Term];1xPhospho [T22(99.7)]	A0A452FNW6 [161-192]	A0A452FNW6 1xPhospho [T182(99.7)]	1	45	4127.2	2.15	0.693669	0.716659	0.692836	1.22872	1.53029	1.06218	Quantified
[R].SPGVITSLGEHILTPDSSLTK.[S]	2	A0A452EVM6	Uncharacterized protein	MAP1A		Uncharacterized protein OS=Capra hircus OX=9925 GN=MAP1A PE=4 SV=1	1xTMT6plex [K21];1xTMT6plex [N-Term];1xPhospho [S1(100)]	A0A452EVM6 [1541-1561]	A0A452EVM6 1xPhospho [S1541(100)]	0	45	2690.44	0.44	1.11975	0.792759	1.08589	0.543157	1.10626	1.25596	Quantified
[K].TSASIGTLCADAR.[M]	1	A0A452G2X7	Uncharacterized protein	PLP1		Uncharacterized protein OS=Capra hircus OX=9925 GN=PLP1 PE=3 SV=1	1xCarbamidomethyl [C9];1xTMT6plex [N-Term];1xPhospho [S4(100)]	A0A452G2X7 [193-205]	A0A452G2X7 1xPhospho [S196(100)]	0	45	1631.77	-1.34	1.01275	1.05956	1.05162	1.02732	0.987989	0.944026	Quantified
[K].VGLVEDSPSTTGDGDDAPVVNLTVPSTSPPSSSGLSR.[D]	1	A0A452FQ37	Uncharacterized protein	PACS1		Uncharacterized protein OS=Capra hircus OX=9925 GN=PACS1 PE=3 SV=1	1xTMT6plex [N-Term];1xPhospho [S7(100)]	A0A452FQ37 [752-788]	A0A452FQ37 1xPhospho [S758(100)]	0	45	3906.87	0.01	0.960433	1.03058	0.995528	1.18934	1.06421	0.856785	Quantified
[K].VSEEDQSLENSEADVK.[E]	1	A0A452FWY2	ABC transporter domain-containing protein	ABCA2		ABC transporter domain-containing protein OS=Capra hircus OX=9925 GN=ABCA2 PE=4 SV=1	1xTMT6plex [K16];1xTMT6plex [N-Term];1xPhospho [S7(99.9)]	A0A452FWY2 [1276-1291]	A0A452FWY2 1xPhospho [S1282(99.9)]	0	45	2317.08	0.32	1.0366	1.07586	1.20857	0.697185	0.82433	1.19325	Quantified
[K].AEDGATPSPSNETPK.[K]	2	A0A452E037	Uncharacterized protein	MARCKS		Uncharacterized protein OS=Capra hircus OX=9925 GN=MARCKS PE=3 SV=1	1xTMT6plex [K15];1xTMT6plex [N-Term];1xPhospho [T13(100)]	A0A452E037 [137-151]	A0A452E037 1xPhospho [T149(100)]	0	45	2038.97	0.55	1.13217	1.51887	1.71738	0.29261	0.419618	1.09198	Quantified
[K].VQEYHALLETLGGTGESHENAIGPVDLSGVQAEALASR.[H]	1	A0A452ED08	Uncharacterized protein	LRPAP1		Uncharacterized protein OS=Capra hircus OX=9925 GN=LRPAP1 PE=4 SV=1	1xTMT6plex [N-Term];1xPhospho [S28(100)]	A0A452ED08 [129-166]	A0A452ED08 1xPhospho [S156(100)]	0	45	4228.08	-1.1	1.16502	1.13002	0.689078	1.0671	1.11354	0.919417	Quantified
[K].LTLEGLEEDDDDRVSPTVLHK.[M]	1	A0A452F066	Uncharacterized protein	GPCPD1		Uncharacterized protein OS=Capra hircus OX=9925 GN=GPCPD1 PE=3 SV=1	1xTMT6plex [K21];1xTMT6plex [N-Term];1xPhospho [S15(100)]	A0A452F066 [161-181]	A0A452F066 1xPhospho [S175(100)]	1	45	2919.48	0.24	1.11529	1.11002	0.910579	0.836445	1.08296	0.994339	Quantified
[K].GTGVTAASPAPAPAPK.[V]	1	A0A452EEY9	Uncharacterized protein	NCAM1		Uncharacterized protein OS=Capra hircus OX=9925 GN=NCAM1 PE=4 SV=1	1xTMT6plex [K16];1xTMT6plex [N-Term];1xPhospho [S8(98.6)]	A0A452EEY9 [770-785]	A0A452EEY9 1xPhospho [S777(98.6)]	0	45	1931.04	-0.02	1.21622	1.39506	0.865279	0.90799	0.824575	0.955011	Quantified
[R].GPSPLVTMTPAVPAVTPVDEESSDGEPDQEAVQR.[Y]	1	A0A452FBB4	Non-specific serine/threonine protein kinase	SIK3		Non-specific serine/threonine protein kinase OS=Capra hircus OX=9925 GN=SIK3 PE=4 SV=1	1xTMT6plex [N-Term];1xPhospho [S/T]	A0A452FBB4 [570-603]	A0A452FBB4 1xPhospho [S/T]	0	45	3814.79	-4.67	1.01035	0.911758	1.10548	1.39942	0.953833	0.748864	Quantified
[K].SEDDSAKFDSNEEDSASVFSPSFGLK.[Q]	2	A0A452FGT2	DNA topoisomerase 2	TOP2B	FUNCTION: Control of topological states of DNA by transient breakage and subsequent rejoining of DNA strands. Topoisomerase II makes double-strand breaks. {ECO:0000256|RuleBase:RU362094}.	DNA topoisomerase 2 OS=Capra hircus OX=9925 GN=TOP2B PE=3 SV=1	2xTMT6plex [K7; K26];1xTMT6plex [N-Term];1xPhospho [S10(100)]	A0A452FGT2 [1444-1469]	A0A452FGT2 1xPhospho [S1453(100)]	1	45	3562.67	4.41	1.07714	1.09018	1.08837	0.92399	0.882717	1.01995	Quantified
[R].APPSPAGSPTR.[S]	5	A0A452FUX8	Aldolase_II domain-containing protein	ADD1		Aldolase_II domain-containing protein OS=Capra hircus OX=9925 GN=ADD1 PE=3 SV=1	1xTMT6plex [N-Term];1xPhospho [S4(100)]	A0A452FUX8 [668-678]	A0A452FUX8 1xPhospho [S671(100)]	0	45	1346.67	-0.05	0.889095	0.946321	1.03082	0.939538	1.10764	1.09242	Quantified
[K].HSDSGTSEASLSPPPSPPSRPR.[N]	1	A0A452G2R5	Uncharacterized protein	KIF21A		Uncharacterized protein OS=Capra hircus OX=9925 GN=KIF21A PE=3 SV=1	1xTMT6plex [N-Term];2xPhospho [S16(91.3); S/T]	A0A452G2R5 [1259-1280]	A0A452G2R5 2xPhospho [S1274(98); S/T]	0	45	2635.18	0.46							Identified
[K].TTAAQEVSATQASPTTK.[L]	1	A5YVE0	Melanoma-associated antigen-like protein			Melanoma-associated antigen-like protein OS=Capra hircus OX=9925 PE=2 SV=1	1xTMT6plex [K17];1xTMT6plex [N-Term];1xPhospho [S13(100)]	A5YVE0 [66-82]	A5YVE0 1xPhospho [S78(100)]	0	45	2230.14	1.5	0.984986	0.902237	0.933697	0.953639	1.16008	1.05982	Quantified
[R].FYYSSGSSSPTHAK.[S]	2	A0A452E6K8	Claudin	CLDN11	FUNCTION: Plays a major role in tight junction-specific obliteration of the intercellular space, through calcium-independent cell-adhesion activity. {ECO:0000256|RuleBase:RU060637}.	Claudin OS=Capra hircus OX=9925 GN=CLDN11 PE=3 SV=1	1xTMT6plex [K14];1xTMT6plex [N-Term];1xPhospho [S9(97.5)]	A0A452E6K8 [190-203]	A0A452E6K8 1xPhospho [S198(98.2)]	0	45	2056.98	1.74	0.695282	0.824762	0.895759	0.375192	1.21459	1.77941	Quantified
[K].LQTHDESSLPLPQPSPFMPR.[R]	1	A0A452E6M0	Uncharacterized protein	RIMS1		Uncharacterized protein OS=Capra hircus OX=9925 GN=RIMS1 PE=4 SV=1	1xTMT6plex [N-Term];1xPhospho [S15(100)]	A0A452E6M0 [861-880]	A0A452E6M0 1xPhospho [S875(100)]	0	45	2586.26	2.78	0.587952	0.58726	0.54202	0.941767	1.97904	1.14447	Quantified
[R].RTSMGGTQQQFVEGVR.[M]	2	A0A2Z4FR65	Beta-catenin	CTNNB1		Beta-catenin OS=Capra hircus OX=9925 GN=CTNNB1 PE=2 SV=1	1xTMT6plex [N-Term];1xPhospho [T/S]	A0A2Z4FR65 [550-565]	A0A2Z4FR65 1xPhospho [T/S]	1	45	2090.01	2.28	1.095	1.05491	1.16291	0.84459	0.902438	1.00659	Quantified
[R].ESEDVSERDSDKEMAANSAVVQDITK.[E]	1	A0A452EGT7	Uncharacterized protein	AKAP12		Uncharacterized protein OS=Capra hircus OX=9925 GN=AKAP12 PE=4 SV=1	1xOxidation [M14];2xTMT6plex [K12; K26];1xTMT6plex [N-Term];1xPhospho [S10(93.5)]	A0A452EGT7 [14-39]	A0A452EGT7 1xPhospho [S23(93.5)]	2	45	3636.76	-1.47	1.03264	1.47103	1.23775	0.767667	0.781918	0.895171	Quantified
[K].SFSKEELVSSDLEETAGTGSLPK.[R]	1	A0A452FTT6	Nop domain-containing protein	NOP56		Nop domain-containing protein OS=Capra hircus OX=9925 GN=NOP56 PE=3 SV=1	2xTMT6plex [K4; K23];1xTMT6plex [N-Term];1xPhospho [S9(97.7)]	A0A452FTT6 [510-532]	A0A452FTT6 1xPhospho [S518(97.7)]	1	45	3178.64	-0.65	0.939511	1.01524	1.07181	1.01227	0.868692	1.148	Quantified
[R].ASSLNFLNK.[S]	1	A0A452ER77	Kinesin light chain	KLC2	FUNCTION: Kinesin is a microtubule-associated force-producing protein that may play a role in organelle transport. {ECO:0000256|RuleBase:RU367020}.	Kinesin light chain OS=Capra hircus OX=9925 GN=KLC2 PE=3 SV=1	1xTMT6plex [K9];1xTMT6plex [N-Term];1xPhospho [S3(98.8)]	A0A452ER77 [580-588]	A0A452ER77 1xPhospho [S582(98.8)]	0	45	1531.83	1.66	1.01533	0.921488	0.978757	1.09271	1.19033	0.846941	Quantified
[R].NLGSINTELQDVQR.[I]	1	A0A452E2I9	Uncharacterized protein	SEC22B		Uncharacterized protein OS=Capra hircus OX=9925 GN=SEC22B PE=3 SV=1	1xTMT6plex [N-Term];1xPhospho [S4(100)]	A0A452E2I9 [134-147]	A0A452E2I9 1xPhospho [S137(100)]	0	44	1895.94	0.33	0.967835	0.914555	0.928715	1.06442	1.13228	1.01313	Quantified
[R].RSSAIGIENIQEVQEK.[R]	1	A0A452FWD2	Rap-GAP domain-containing protein	RAP1GAP		Rap-GAP domain-containing protein OS=Capra hircus OX=9925 GN=RAP1GAP PE=4 SV=1	1xTMT6plex [K16];1xTMT6plex [N-Term];1xPhospho [S3(98.6)]	A0A452FWD2 [497-512]	A0A452FWD2 1xPhospho [S499(98.6)]	1	44	2339.24	1.62	1.02104	0.995231	1.0667	0.992591	1.09124	0.892279	Quantified
[R].RPVSVSPSSSQEISENQYAVICSEK.[Q]	1	A0A452E2M2	Uncharacterized protein	STXBP5		Uncharacterized protein OS=Capra hircus OX=9925 GN=STXBP5 PE=3 SV=1	1xCarbamidomethyl [C22];1xTMT6plex [K25];1xTMT6plex [N-Term];1xPhospho [S/Y]	A0A452E2M2 [898-922]	A0A452E2M2 1xPhospho [S/Y]	0	44	3319.63	2.18	1.20576	1.03266	1.23923	0.790864	0.909433	0.896582	Quantified
[R].TLSQSSESGTLSSGPPGHTMEVSC.[-]	1	A0A452EAZ5	N-myc downstream-regulated gene 2 protein	NDRG2		N-myc downstream-regulated gene 2 protein OS=Capra hircus OX=9925 GN=NDRG2 PE=3 SV=1	1xCarbamidomethyl [C24];1xOxidation [M20];1xTMT6plex [N-Term];1xPhospho [S6(92.7)]	A0A452EAZ5 [344-367]	A0A452EAZ5 1xPhospho [S349(92.7)]	0	44	2761.19	0.1							Identified
[R].LSSETGGMGSS.[-]	1	A0A452FBI7	Uncharacterized protein	PCBP2		Uncharacterized protein OS=Capra hircus OX=9925 GN=PCBP2 PE=4 SV=1	1xTMT6plex [N-Term];1xPhospho [S/T]	A0A452FBI7 [321-331]	A0A452FBI7 1xPhospho [S/T]	0	44	1321.55	-0.69	0.874113	1.07785	0.967817	1.32422	0.927063	0.954089	Quantified
[R].ASGQAFELILKPPSPISEAPR.[T]	2	A0A452EKF1	Stathmin	STMN2		Stathmin OS=Capra hircus OX=9925 GN=STMN2 PE=3 SV=1	1xTMT6plex [K11];1xTMT6plex [N-Term];1xPhospho [S14(97.1)]	A0A452EKF1 [51-71]	A0A452EKF1 1xPhospho [S64(97.1)]	0	44	2746.49	0.06	1.13302	0.911975	1.08819	1.16308	0.922453	0.870028	Quantified
[K].QICLVMLETLSQSPQGR.[V]	1	A0A452DVL8	Uncharacterized protein	PCBP1		Uncharacterized protein OS=Capra hircus OX=9925 GN=PCBP1 PE=4 SV=1	1xCarbamidomethyl [C3];1xOxidation [M6];1xTMT6plex [N-Term];1xPhospho [S11(97.5)]	A0A452DVL8 [161-177]	A0A452DVL8 1xPhospho [S171(97.5)]	0	44	2285.12	-1.58	1.22638	0.762494	0.960982	1.49661	0.571143	1.08865	Quantified
[R].MESPIPILPLPTPDAETEK.[L]	1	A0A452DL74	Septin-5	SEPTIN5		Septin-5 OS=Capra hircus OX=9925 GN=SEPTIN5 PE=3 SV=1	1xTMT6plex [K19];1xTMT6plex [N-Term];1xPhospho [S3(100)]	A0A452DL74 [336-354]	A0A452DL74 1xPhospho [S338(100)]	0	44	2616.36	3.34	1.09652	1.15253	1.08232	0.770394	0.831585	1.13439	Quantified
[R].GQTPLTEGSEDLDGHSDPEESFAR.[D]	1	A0A452FI73	Uncharacterized protein	RETREG3		Uncharacterized protein OS=Capra hircus OX=9925 GN=RETREG3 PE=3 SV=1	1xTMT6plex [N-Term];1xPhospho [S16(100)]	A0A452FI73 [305-328]	A0A452FI73 1xPhospho [S320(100)]	0	44	2883.25	1.53	0.991627	0.912369	0.931818	1.16938	1.03754	1.00466	Quantified
[K].SHHANSPTAGAAK.[S]	2	A0A452DL06	Microtubule-associated protein RP/EB family member 2	MAPRE2		Microtubule-associated protein RP/EB family member 2 OS=Capra hircus OX=9925 GN=MAPRE2 PE=3 SV=1	1xTMT6plex [K13];1xTMT6plex [N-Term];1xPhospho [S6(100)]	A0A452DL06 [183-195]	A0A452DL06 1xPhospho [S188(100)]	0	44	1786.9	-1.91	1.22	0.989455	1.21464	0.944998	0.850727	0.874125	Quantified
[R].LWAHVYAGAPVSSPEYTK.[K]	1	A9LM11	E2 ubiquitin-conjugating enzyme	hip2		E2 ubiquitin-conjugating enzyme OS=Capra hircus OX=9925 GN=hip2 PE=2 SV=1	1xTMT6plex [K18];1xTMT6plex [N-Term];1xPhospho [S/Y/T]	A9LM11 [147-164]	A9LM11 1xPhospho [S/Y/T]	0	44	2514.28	1.67	0.943545	0.9394	0.901915	1.18076	1.08092	1.00152	Quantified
[R].ASEPMGVDGAVPSNAPEPPPSPPESQPFLPK.[D]	1	A0A452EHK3	Uncharacterized protein	JCAD		Uncharacterized protein OS=Capra hircus OX=9925 GN=JCAD PE=4 SV=1	1xTMT6plex [K31];1xTMT6plex [N-Term];1xPhospho [S21(100)]	A0A452EHK3 [1128-1158]	A0A452EHK3 1xPhospho [S1148(100)]	0	44	3664.8	3.23	0.973916	1.14592	0.98451	1.00603	0.971158	1.0089	Quantified
[K].TGNESGSNLSDSGSVK.[R]	1	A0A452FGX4	Uncharacterized protein	CLIP2		Uncharacterized protein OS=Capra hircus OX=9925 GN=CLIP2 PE=4 SV=1	1xTMT6plex [K16];1xTMT6plex [N-Term];1xPhospho [S10(100)]	A0A452FGX4 [197-212]	A0A452FGX4 1xPhospho [S206(100)]	0	44	2076.99	0.88	0.977923	0.983433	1.02225	1.08689	0.982866	1.0091	Quantified
[R].SASEPSLNR.[A]	2	A0A452F5D0	Non-specific serine/threonine protein kinase	BRAF		Non-specific serine/threonine protein kinase OS=Capra hircus OX=9925 GN=BRAF PE=3 SV=1	1xTMT6plex [N-Term];1xPhospho [S3(100)]	A0A452F5D0 [735-743]	A0A452F5D0 1xPhospho [S737(100)]	0	44	1269.6	0.23	0.885927	0.91798	0.88092	1.32468	1.00686	1.04569	Quantified
[K].DSASGTSVGWDSPPASPLQR.[Q]	2	A0A452G7L6	Uncharacterized protein	SNTA1		Uncharacterized protein OS=Capra hircus OX=9925 GN=SNTA1 PE=3 SV=1	1xTMT6plex [N-Term];1xPhospho [S12(100)]	A0A452G7L6 [172-191]	A0A452G7L6 1xPhospho [S183(100)]	0	44	2324.08	-1.77	1.01439	1.04657	0.631185	1.458	1.01542	0.950719	Quantified
[K].AGSAETESATKASTDNSPSSK.[A]	1	A0A452F569	Axonal membrane protein GAP-43	GAP43		Axonal membrane protein GAP-43 OS=Capra hircus OX=9925 GN=GAP43 PE=3 SV=1	2xTMT6plex [K11; K21];1xTMT6plex [N-Term];2xPhospho [S13(95.9); S17(100)]	A0A452F569 [135-155]	A0A452F569 2xPhospho [S147(95.9); S151(100)]	1	44	2873.34	-0.5	1.32497	1.51813	1.69371	0.296951	0.361013	1.00219	Quantified
[K].ETDVIKGPAESPDEGITTTEGEGECEQTPEELEPVEK.[Q]	1	A0A452EI94	Uncharacterized protein	MAP1B		Uncharacterized protein OS=Capra hircus OX=9925 GN=MAP1B PE=4 SV=1	1xCarbamidomethyl [C25];2xTMT6plex [K6; K37];1xTMT6plex [N-Term];2xPhospho [S11(100); T28(98.8)]	A0A452EI94 [878-914]	A0A452EI94 2xPhospho [S888(100); T905(98.8)]	1	44	4877.23	6.85	1.01138	0.837838	1.17573	0.854707	1.0017	1.10717	Quantified
[K].ESLKEEDESDDDNM.[-]	2	A0A452EWR7	Proteasome subunit alpha type	PSMA3		Proteasome subunit alpha type OS=Capra hircus OX=9925 GN=PSMA3 PE=3 SV=1	1xOxidation [M14];1xTMT6plex [K4];1xTMT6plex [N-Term];1xPhospho [S9(100)]	A0A452EWR7 [242-255]	A0A452EWR7 1xPhospho [S250(100)]	1	44	2209.91	1.24	1.34094	1.26275	1.28371	0.750149	0.772493	0.755252	Quantified
[R].AGAEPSPPQGGSSAGPAAPPEEIWVLR.[K]	1	A0A452F9R5	Uncharacterized protein	CASKIN1		Uncharacterized protein OS=Capra hircus OX=9925 GN=CASKIN1 PE=4 SV=1	1xTMT6plex [N-Term];1xPhospho [S6(100)]	A0A452F9R5 [353-379]	A0A452F9R5 1xPhospho [S358(100)]	0	44	2937.43	1.42	1.13213	1.00367	0.936152	1.13443	1.08683	0.798118	Quantified
[R].CSSLGDLLGEGPR.[R]	1	A0A452G3S6	PH domain-containing protein	PLEKHO2		PH domain-containing protein OS=Capra hircus OX=9925 GN=PLEKHO2 PE=4 SV=1	1xCarbamidomethyl [C1];1xTMT6plex [N-Term];1xPhospho [S]	A0A452G3S6 [388-400]	A0A452G3S6 1xPhospho [S]	0	44	1669.78	1.52	0.775997	0.828173	1.12443	1.64218	0.865458	0.89037	Quantified
[K].RLGTPPGGGGTGAK.[E]	1	A0A452G059	Cyclic nucleotide-binding domain-containing protein	HCN1		Cyclic nucleotide-binding domain-containing protein OS=Capra hircus OX=9925 GN=HCN1 PE=3 SV=1	1xTMT6plex [K14];1xTMT6plex [N-Term];1xPhospho [T4(100)]	A0A452G059 [38-51]	A0A452G059 1xPhospho [T41(100)]	1	44	1763.96	0.41	0.927009	0.892079	0.964637	1.09837	0.928442	1.20721	Quantified
[K].TALYFDDEPELEMESLTDSPEDR.[S]	1	A0A452ECR1	Uncharacterized protein	PCLO		Uncharacterized protein OS=Capra hircus OX=9925 GN=PCLO PE=4 SV=1	1xTMT6plex [N-Term];1xPhospho [S19(100)]	A0A452ECR1 [1683-1705]	A0A452ECR1 1xPhospho [S1701(100)]	0	44	3011.3	-0.5							Identified
[R].NSWDSPAFSNDVIR.[K]	1	A0A452G0T9	SEC7 domain-containing protein	IQSEC1		SEC7 domain-containing protein OS=Capra hircus OX=9925 GN=IQSEC1 PE=3 SV=1	1xTMT6plex [N-Term];1xPhospho [S9(98.4)]	A0A452G0T9 [491-504]	A0A452G0T9 1xPhospho [S499(98.4)]	0	44	1916.87	0.93	0.98573	0.988125	0.941194	1.18852	1.00521	0.9682	Quantified
[R].KLGGDVSPTQIDVSQFGSLKEDTK.[M]	1	A0A452EI94	Uncharacterized protein	MAP1B		Uncharacterized protein OS=Capra hircus OX=9925 GN=MAP1B PE=4 SV=1	3xTMT6plex [K1; K20; K24];1xTMT6plex [N-Term];1xPhospho [S7(100)]	A0A452EI94 [1495-1518]	A0A452EI94 1xPhospho [S1501(100)]	2	44	3545.93	1.98	0.93792	1.02216	1.05472	1.07108	0.97883	1.00593	Quantified
[R].APSSVPGTPTSVTNPHSSSWDTYYQPR.[A]	1	A0A452EMJ7	Alpha/beta hydrolase domain-containing protein 16A	ABHD16A		Alpha/beta hydrolase domain-containing protein 16A OS=Capra hircus OX=9925 GN=ABHD16A PE=3 SV=1	1xTMT6plex [N-Term];1xPhospho [S4(93.7)]	A0A452EMJ7 [25-51]	A0A452EMJ7 1xPhospho [S28(93.7)]	0	44	3228.48	1.48	0.912734	1.00792	0.973215	1.03163	1.15614	0.961614	Quantified
[R].KIAELEEEQSQGSTTNSDWMK.[N]	1	A0A452EI94	Uncharacterized protein	MAP1B		Uncharacterized protein OS=Capra hircus OX=9925 GN=MAP1B PE=4 SV=1	2xTMT6plex [K1; K21];1xTMT6plex [N-Term];1xPhospho [S17(100)]	A0A452EI94 [327-347]	A0A452EI94 1xPhospho [S343(100)]	1	44	3178.56	2.46	1.08081	1.11807	1.0734	0.765983	0.885457	1.12881	Quantified
[K].VDPVCSGEPEPLSPVQAELMSVGK.[T]	2	A0A452DZ03	GRIN_C domain-containing protein	GPRIN1		GRIN_C domain-containing protein OS=Capra hircus OX=9925 GN=GPRIN1 PE=4 SV=1	1xCarbamidomethyl [C5];1xOxidation [M20];1xTMT6plex [K24];1xTMT6plex [N-Term];1xPhospho [S13(100)]	A0A452DZ03 [357-380]	A0A452DZ03 1xPhospho [S369(100)]	0	43	3079.51	-1.24	0.986804	1.04304	1.08332	0.996989	1.01812	0.943986	Quantified
[K].FGESEEVEMEVESDEEDEKQEK.[A]	1	A0A452F5V2	Uncharacterized protein	SF3A1		Uncharacterized protein OS=Capra hircus OX=9925 GN=SF3A1 PE=4 SV=1	2xTMT6plex [K19; K22];1xTMT6plex [N-Term];1xPhospho [S13(100)]	A0A452F5V2 [317-338]	A0A452F5V2 1xPhospho [S329(100)]	1	43	3398.53	1.17	1.01553	1.03176	0.996951	1.17177	0.911559	0.971307	Quantified
[K].TYNTNAQVPDSAGTATAYLCGVK.[A]	3	A0A452EAH5	Alkaline phosphatase	ALPL		Alkaline phosphatase OS=Capra hircus OX=9925 GN=ALPL PE=3 SV=1	1xCarbamidomethyl [C20];1xTMT6plex [K23];1xTMT6plex [N-Term];1xPhospho [S/T/Y]	A0A452EAH5 [100-122]	A0A452EAH5 1xPhospho [S/T/Y]	0	43	2940.42	1	0.73131	0.748211	0.711235	1.8429	1.16564	0.882781	Quantified
[R].GEGPAIPGDTPPPTPR.[S]	3	A0A452DWK1	Uncharacterized protein	PPFIA3		Uncharacterized protein OS=Capra hircus OX=9925 GN=PPFIA3 PE=3 SV=1	1xTMT6plex [N-Term];1xPhospho [T10(100)]	A0A452DWK1 [705-720]	A0A452DWK1 1xPhospho [T714(100)]	0	43	1867.92	-0.29	1.0663	1.25064	0.981633	0.831766	0.929518	1.0364	Quantified
[R].TDVSNFDEEFTGEAPTLSPPR.[D]	1	A0A452DZ56	Protein kinase C	PKN1		Protein kinase C OS=Capra hircus OX=9925 GN=PKN1 PE=3 SV=1	1xTMT6plex [N-Term];1xPhospho [S18(99.9)]	A0A452DZ56 [907-927]	A0A452DZ56 1xPhospho [S924(99.9)]	0	43	2618.19	-1.47	1.04707	1.10273	0.98737	0.989793	0.989098	0.967703	Quantified
[K].DKPTYDEIFYTLSPVNGK.[I]	1	A0A452FFI1	Uncharacterized protein	EHD1		Uncharacterized protein OS=Capra hircus OX=9925 GN=EHD1 PE=4 SV=1	2xTMT6plex [K2; K18];1xTMT6plex [N-Term];1xPhospho [S13(100)]	A0A452FFI1 [444-461]	A0A452FFI1 1xPhospho [S456(100)]	0	43	2854.49	1.59	0.98315	0.985568	1.06268	0.895418	0.983534	1.11466	Quantified
[R].ARPSQLPEQSSSAQQNGSVSDISPVQAAKK.[E]	1	A0A452EH78	Kinesin-like protein	KIF2A		Kinesin-like protein OS=Capra hircus OX=9925 GN=KIF2A PE=3 SV=1	2xTMT6plex [K29; K30];1xTMT6plex [N-Term];1xPhospho [S23(100)]	A0A452EH78 [118-147]	A0A452EH78 1xPhospho [S140(100)]	1	43	3863.03	-1.23	0.888719	0.823071	0.73022	1.04694	1.48801	0.973232	Quantified
[R].ASISPMDEPVPDSESPIEK.[V]	1	A0A452EI94	Uncharacterized protein	MAP1B		Uncharacterized protein OS=Capra hircus OX=9925 GN=MAP1B PE=4 SV=1	1xTMT6plex [K19];1xTMT6plex [N-Term];2xPhospho [S13(100); S15(100)]	A0A452EI94 [1374-1392]	A0A452EI94 2xPhospho [S1386(100); S1388(100)]	0	43	2646.21	-5.8	1.12879	1.0447	0.989639	1.13693	0.97319	0.838126	Quantified
[R].VLPALEQESPIPDPK.[L]	1	A0A452EVM6	Uncharacterized protein	MAP1A		Uncharacterized protein OS=Capra hircus OX=9925 GN=MAP1A PE=4 SV=1	1xTMT6plex [K15];1xTMT6plex [N-Term];1xPhospho [S9(100)]	A0A452EVM6 [2109-2123]	A0A452EVM6 1xPhospho [S2117(100)]	0	43	2171.18	1.62	1.00796	1.13106	0.787787	1.00723	0.973804	1.15255	Quantified
[K].EIQNGNLHESDSESVPR.[D]	1	A0A452G2D4	Rib_recp_KP_reg domain-containing protein	KTN1		Rib_recp_KP_reg domain-containing protein OS=Capra hircus OX=9925 GN=KTN1 PE=4 SV=1	1xTMT6plex [N-Term];1xPhospho [S10(97.6)]	A0A452G2D4 [66-82]	A0A452G2D4 1xPhospho [S75(97.6)]	0	43	2220.01	1.08							Identified
[K].STSPPQSQSK.[L]	1	A0A452EZB2	Brain-specific angiogenesis inhibitor 1-associated protein 2	BAIAP2		Brain-specific angiogenesis inhibitor 1-associated protein 2 OS=Capra hircus OX=9925 GN=BAIAP2 PE=4 SV=1	1xTMT6plex [K10];1xTMT6plex [N-Term];1xPhospho [S/T]	A0A452EZB2 [324-333]	A0A452EZB2 1xPhospho [S/T]	0	43	1584.8	0.79	1.11645	0.978364	0.894084	1.17034	0.956653	0.964593	Quantified
[K].APILSDSSCK.[S]	1	A0A452FA14	Peptidase S1 domain-containing protein	LOC102179184		Peptidase S1 domain-containing protein OS=Capra hircus OX=9925 GN=LOC102179184 PE=4 SV=1	1xCarbamidomethyl [C9];1xTMT6plex [K10];1xTMT6plex [N-Term];1xPhospho [S5(100)]	A0A452FA14 [163-172]	A0A452FA14 1xPhospho [S167(100)]	0	43	1615.82	0.61	0.961846	1.19631	1.38038	1.03153	0.699834	0.898196	Quantified
[R].AESGDSIGSEDHDLPYSIDAYR.[S]	2	A0A452EYE0	PH domain-containing protein	ANLN		PH domain-containing protein OS=Capra hircus OX=9925 GN=ANLN PE=4 SV=1	1xTMT6plex [N-Term];2xPhospho [S3(100); S9(92.7)]	A0A452EYE0 [663-684]	A0A452EYE0 2xPhospho [S665(100); S671(99.8)]	0	43	2786.14	-0.09	0.990289	0.989544	0.840726	1.32354	1.0472	0.903833	Quantified
[R].HSSLHTESDEDIAPAQR.[V]	2	A0A452FXX3	AP-3 complex subunit delta	AP3D1		AP-3 complex subunit delta OS=Capra hircus OX=9925 GN=AP3D1 PE=3 SV=1	1xTMT6plex [N-Term];1xPhospho [S/T]	A0A452FXX3 [757-773]	A0A452FXX3 1xPhospho [T/S]	0	43	2202	0.12	0.877825	0.88791	1.213	0.82993	1.00616	1.1707	Quantified
[K].LNVPETMTEVLDVSDEEGDDTMTGDGGEYLRPEDLK.[E]	1	A0A452F4F3	Uncharacterized protein	ANK2		Uncharacterized protein OS=Capra hircus OX=9925 GN=ANK2 PE=4 SV=1	1xOxidation [M22];1xTMT6plex [K36];1xTMT6plex [N-Term];1xPhospho [S14(99.4)]	A0A452F4F3 [814-849]	A0A452F4F3 1xPhospho [S827(99.4)]	0	43	4524.06	8.65	1.54822	1.09041	1.05554	0.799456	0.830216	0.792133	Quantified
[R].TSVGSSSSDEYKQEDSQGSGEEEDFIR.[K]	1	A0A452ECR1	Uncharacterized protein	PCLO		Uncharacterized protein OS=Capra hircus OX=9925 GN=PCLO PE=4 SV=1	1xTMT6plex [K12];1xTMT6plex [N-Term];1xPhospho [S19(96.2)]	A0A452ECR1 [1525-1551]	A0A452ECR1 1xPhospho [S1543(96.2)]	1	43	3491.54	1.66	0.839375	0.854144	1.04657	1.35148	0.997959	0.976453	Quantified
[K].GAGPRPAAAAAAAAGGASPR.[S]	1	A0A452EMB0	Uncharacterized protein	WRNIP1		Uncharacterized protein OS=Capra hircus OX=9925 GN=WRNIP1 PE=3 SV=1	1xTMT6plex [N-Term];1xPhospho [S18(100)]	A0A452EMB0 [124-143]	A0A452EMB0 1xPhospho [S141(100)]	0	43	1957	0.46	1.14774	0.486533	1.32707	1.23848	0.78534	1.0177	Quantified
[R].SSQPSPPAAPASDSPPTK.[Q]	1	A0A452DP16	Uncharacterized protein	MAP7D1		Uncharacterized protein OS=Capra hircus OX=9925 GN=MAP7D1 PE=3 SV=1	1xTMT6plex [K18];1xTMT6plex [N-Term];1xPhospho [S5(96.2)]	A0A452DP16 [114-131]	A0A452DP16 1xPhospho [S118(96.2)]	0	43	2260.13	0.32	1.13931	0.899304	0.883323	1.11953	1.0968	0.908103	Quantified
[K].KFNGEDIDTISPTLGFNIK.[T]	1	A0A452FH66	Uncharacterized protein	ARL2		Uncharacterized protein OS=Capra hircus OX=9925 GN=ARL2 PE=3 SV=1	2xTMT6plex [K1; K19];1xTMT6plex [N-Term];1xPhospho [S11(100)]	A0A452FH66 [35-53]	A0A452FH66 1xPhospho [S45(100)]	1	43	2876.54	0.48	0.808015	0.957115	0.992172	1.08917	1.19386	0.987973	Quantified
[R].LLDAEDVDVPSPDEK.[S]	2	A0A452DYA4	Uncharacterized protein	MACF1		Uncharacterized protein OS=Capra hircus OX=9925 GN=MACF1 PE=4 SV=1	1xTMT6plex [K15];1xTMT6plex [N-Term];1xPhospho [S11(100)]	A0A452DYA4 [234-248]	A0A452DYA4 1xPhospho [S244(100)]	0	43	2180.08	0.04	1.06655	1.24603	0.990592	1.06459	0.781028	0.999872	Quantified
[R].DFQEYVEPGEDFPASPQRR.[N]	2	A0A452FZ41	Dynein light intermediate chain	DYNC1LI1	FUNCTION: Acts as one of several non-catalytic accessory components of the cytoplasmic dynein 1 complex that are thought to be involved in linking dynein to cargos and to adapter proteins that regulate dynein function. Cytoplasmic dynein 1 acts as a motor for the intracellular retrograde motility of vesicles and organelles along microtubules. May play a role in binding dynein to membranous organe…	Dynein light intermediate chain OS=Capra hircus OX=9925 GN=DYNC1LI1 PE=3 SV=1	1xTMT6plex [N-Term];1xPhospho [S15(100)]	A0A452FZ41 [193-211]	A0A452FZ41 1xPhospho [S207(100)]	1	43	2576.17	0.83	1.02599	1.03413	1.06154	0.92793	0.970225	1.03477	Quantified
[R].SSPAYCTSSSDITEPEQK.[M]	1	A0A452ELJ8	Uncharacterized protein	SYNGAP1		Uncharacterized protein OS=Capra hircus OX=9925 GN=SYNGAP1 PE=4 SV=1	1xCarbamidomethyl [C6];1xTMT6plex [K18];1xTMT6plex [N-Term];1xPhospho [T/S/Y]	A0A452ELJ8 [766-783]	A0A452ELJ8 1xPhospho [S/T/Y]	0	43	2525.15	-1.84	0.941219	0.970637	1.12343	0.998584	0.98776	1.02613	Quantified
[K].NLEELEEKSASPPPAEPVSLPQEPPK.[A]	3	A0A452EIC9	Uncharacterized protein	G3BP2		Uncharacterized protein OS=Capra hircus OX=9925 GN=G3BP2 PE=4 SV=1	2xTMT6plex [K8; K26];1xTMT6plex [N-Term];1xPhospho [S11(100)]	A0A452EIC9 [217-242]	A0A452EIC9 1xPhospho [S227(100)]	1	43	3579.88	-5.18	1.14523	1.11299	1.18943	0.862381	0.781258	1.00797	Quantified
[R].LRPPVYDDGPAGPDSEDAGDETPDLDPELLR.[Y]	1	A0A452EX02	Uncharacterized protein	PCSK1N		Uncharacterized protein OS=Capra hircus OX=9925 GN=PCSK1N PE=4 SV=1	1xTMT6plex [N-Term];1xPhospho [S15(100)]	A0A452EX02 [163-193]	A0A452EX02 1xPhospho [S177(100)]	0	42	3630.67	3.49	1.21966	1.08231	1.09123	1.20186	0.796103	0.774034	Quantified
[K].YLASASTMDHAR.[H]	2	A0A452DLG6; A0A452DL22	Myelin basic protein;Myelin basic protein	MBP;MBP		Myelin basic protein OS=Capra hircus OX=9925 GN=MBP PE=3 SV=1;Myelin basic protein OS=Capra hircus OX=9925 GN=MBP PE=3 SV=1	1xTMT6plex [N-Term];1xPhospho [S/T/Y]	A0A452DLG6 [13-24]; A0A452DL22 [13-24]	A0A452DLG6 1xPhospho [S/T/Y]; A0A452DL22 1xPhospho [S/T/Y]	0	42	1631.75	1.06	0.971243	0.931693	1.18339	0.94927	1.00727	0.994386	Quantified
[K].VTDALPEPEPSGAMAASEDEEEEEEALEAMQSR.[L]	1	A0A452FZ94	Uncharacterized protein	LOC102188868		Uncharacterized protein OS=Capra hircus OX=9925 GN=LOC102188868 PE=3 SV=1	1xTMT6plex [N-Term];1xPhospho [S/T]	A0A452FZ94 [184-216]	A0A452FZ94 1xPhospho [S/T]	0	42	3856.65	-2.71							Identified
[R].SRTASLTSAASIDGNR.[S]	1	A0A452EAZ5	N-myc downstream-regulated gene 2 protein	NDRG2		N-myc downstream-regulated gene 2 protein OS=Capra hircus OX=9925 GN=NDRG2 PE=3 SV=1	1xTMT6plex [N-Term];3xPhospho [T3(97.4); S5(100); S11(99.9)]	A0A452EAZ5 [324-339]	A0A452EAZ5 3xPhospho [T326(97.4); S328(100); S334(99.9)]	1	42	2075.88	-0.39	0.853464	0.629001	1.25109	0.680577	1.67012	0.793818	Quantified
[R].THSTSSSIGSGESAFSR.[S]	1	A0A452F6E7	N-myc downstream-regulated gene 3 protein	NDRG3		N-myc downstream-regulated gene 3 protein OS=Capra hircus OX=9925 GN=NDRG3 PE=3 SV=1	1xTMT6plex [N-Term];1xPhospho [S7(99.9)]	A0A452F6E7 [317-333]	A0A452F6E7 1xPhospho [S323(99.9)]	0	42	2006.9	0.38	1.00615	0.929069	0.844137	1.07872	1.20378	0.960948	Quantified
[R].TAPAGGSVEGLNSPDPMER.[S]	1	A0A452G2V7	Uncharacterized protein	CROCC		Uncharacterized protein OS=Capra hircus OX=9925 GN=CROCC PE=4 SV=1	1xTMT6plex [N-Term];1xPhospho [S7(100)]	A0A452G2V7 [1380-1398]	A0A452G2V7 1xPhospho [S1386(100)]	0	42	2194	1.16	0.974351	1.08349	0.987175	1.22929	0.814104	1.03198	Quantified
[R].APSVANVGSHCDLSLK.[I]	1	A0A452E7G1	Uncharacterized protein	FLNA		Uncharacterized protein OS=Capra hircus OX=9925 GN=FLNA PE=3 SV=1	1xCarbamidomethyl [C11];1xTMT6plex [K16];1xTMT6plex [N-Term];1xPhospho [S3(100)]	A0A452E7G1 [2142-2157]	A0A452E7G1 1xPhospho [S2144(100)]	0	42	2193.11	1.31	0.947736	0.902518	1.21267	1.10518	0.889909	1.00556	Quantified
[R].SEQSSMSIEFGQESPEHSLAMDFSR.[Q]	2	A0A452EI94	Uncharacterized protein	MAP1B		Uncharacterized protein OS=Capra hircus OX=9925 GN=MAP1B PE=4 SV=1	1xTMT6plex [N-Term];1xPhospho [S14(97.2)]	A0A452EI94 [1640-1664]	A0A452EI94 1xPhospho [S1653(97.2)]	0	42	3125.34	0.42	0.994703	0.985962	0.963003	1.11094	1.10728	0.902435	Quantified
[R].SAEDLTSGSYDDTLNAEQVQK.[L]	1	A0A452FA00	Arm_2 domain-containing protein	ARMC10		Arm_2 domain-containing protein OS=Capra hircus OX=9925 GN=ARMC10 PE=4 SV=1	1xTMT6plex [K21];1xTMT6plex [N-Term];1xPhospho [S1(100)]	A0A452FA00 [45-65]	A0A452FA00 1xPhospho [S45(100)]	0	42	2809.32	0.47	0.965043	1.19607	1.3724	0.452571	0.955691	1.09304	Quantified
[K].VNEASGDEDGEDAVVILEK.[T]	1	A0A452FSE7	m7GpppX diphosphatase	DCPS	FUNCTION: Decapping scavenger enzyme that catalyzes the cleavage of a residual cap structure following the degradation of mRNAs by the 3'->5' exosome-mediated mRNA decay pathway. {ECO:0000256|PIRNR:PIRNR028973}.	m7GpppX diphosphatase OS=Capra hircus OX=9925 GN=DCPS PE=3 SV=1	1xTMT6plex [K19];1xTMT6plex [N-Term];1xPhospho [S5(100)]	A0A452FSE7 [68-86]	A0A452FSE7 1xPhospho [S72(100)]	0	42	2527.22	2.02	1.13859	0.888514	1.18739	0.958757	0.972827	0.903683	Quantified
[R].NEGSLEDGDDVHR.[A]	2	A0A452EM13	Uncharacterized protein	SERINC1		Uncharacterized protein OS=Capra hircus OX=9925 GN=SERINC1 PE=3 SV=1	1xTMT6plex [N-Term];1xPhospho [S4(100)]	A0A452EM13 [360-372]	A0A452EM13 1xPhospho [S363(100)]	0	42	1751.74	0.17	1.00507	1.18276	1.02103	0.85769	1.00538	1.00642	Quantified
[R].ADITDESPDGKLPASSFSPTALLGDGRR.[S]	2	A0A452EVM6	Uncharacterized protein	MAP1A		Uncharacterized protein OS=Capra hircus OX=9925 GN=MAP1A PE=4 SV=1	1xTMT6plex [K11];1xTMT6plex [N-Term];1xPhospho [T20(97.2)]	A0A452EVM6 [1513-1540]	A0A452EVM6 1xPhospho [T1532(97.2)]	2	42	3411.72	1.9	1.01651	0.946759	0.738419	1.20041	1.16131	0.978413	Quantified
[K].IIPTLEEGLQLPSPTATSQLPLESDAVECLNYQHYK.[G]	2	A0A452EWG3	Heterogeneous nuclear ribonucleoprotein K	LOC108636227		Heterogeneous nuclear ribonucleoprotein K OS=Capra hircus OX=9925 GN=LOC108636227 PE=4 SV=1	1xCarbamidomethyl [C29];1xTMT6plex [K36];1xTMT6plex [N-Term];1xPhospho [S/T/Y]	A0A452EWG3 [104-139]	A0A452EWG3 1xPhospho [S/T/Y]	0	42	4593.32	0.19	0.932561	1.41704	1.38054	0.507322	0.948631	0.931014	Quantified
[R].AVDSADEEEEQAEEDCPELVPIEAK.[Q]	2	A0A452G080	cobW domain-containing protein	CBWD1		cobW domain-containing protein OS=Capra hircus OX=9925 GN=CBWD1 PE=4 SV=1	1xCarbamidomethyl [C16];1xTMT6plex [K25];1xTMT6plex [N-Term];1xPhospho [S4(100)]	A0A452G080 [4-28]	A0A452G080 1xPhospho [S7(100)]	0	42	3340.51	-0.45	0.674154	0.675093	0.847835	0.92066	1.58605	1.15616	Quantified
[K].GVVTNGLDVSPVDEKK.[G]	1	A0A452FBM4	160 kDa neurofilament protein	NEFM		160 kDa neurofilament protein OS=Capra hircus OX=9925 GN=NEFM PE=3 SV=1	2xTMT6plex [K15; K16];1xTMT6plex [N-Term];1xPhospho [S10(100)]	A0A452FBM4 [834-849]	A0A452FBM4 1xPhospho [S843(100)]	1	42	2424.34	2.34	1.27547	1.18404	0.838554	0.909704	1.03213	0.862901	Quantified
[R].GLYDGPVCEVSVTPKTVTPASSAK.[T]	1	A0A452G996; A0A452G9S2	Dihydropyrimidinase-related protein 2;Dihydropyrimidinase-related protein 2	DPYSL2;DPYSL2		Dihydropyrimidinase-related protein 2 OS=Capra hircus OX=9925 GN=DPYSL2 PE=3 SV=1;Dihydropyrimidinase-related protein 2 OS=Capra hircus OX=9925 GN=DPYSL2 PE=3 SV=1	1xCarbamidomethyl [C8];2xTMT6plex [K15; K24];1xTMT6plex [N-Term];3xPhospho [S11(94.2); T16(100); T18(100)]	A0A452G996 [497-520]; A0A452G9S2 [602-625]	A0A452G996 3xPhospho [S507(94.2); T512(100); T514(100)]; A0A452G9S2 3xPhospho [S612(94.2); T617(100); T619(100)]	1	42	3390.63	-3.49	0.976364	1.01399	0.924278	1.18531	0.992321	0.988301	Quantified
[K].EAAGGNDSSGATSPVNPIGTLE.[-]	2	A0A452DL21	Uncharacterized protein	L1CAM		Uncharacterized protein OS=Capra hircus OX=9925 GN=L1CAM PE=3 SV=1	1xTMT6plex [N-Term];1xPhospho [T/S]	A0A452DL21 [1236-1257]	A0A452DL21 1xPhospho [T/S]	0	42	2353.08	3.31	0.930984	0.887823	0.957356	1.0876	1.20855	0.945578	Quantified
[K].DGKEASPDQISPVSDMTSTGLFQDK.[Q]	2	A0A452EI94	Uncharacterized protein	MAP1B		Uncharacterized protein OS=Capra hircus OX=9925 GN=MAP1B PE=4 SV=1	2xTMT6plex [K3; K25];1xTMT6plex [N-Term];1xPhospho [S6(100)]	A0A452EI94 [1432-1456]	A0A452EI94 1xPhospho [S1437(100)]	1	42	3420.68	-3.05	1.10063	1.23972	1.16091	0.779177	0.798727	1.03167	Quantified
[R].TLSQSSESGTLSSGPPGHTMEVSC.[-]	1	A0A452EAZ5	N-myc downstream-regulated gene 2 protein	NDRG2		N-myc downstream-regulated gene 2 protein OS=Capra hircus OX=9925 GN=NDRG2 PE=3 SV=1	1xCarbamidomethyl [C24];1xTMT6plex [N-Term];1xPhospho [S3(99.8)]	A0A452EAZ5 [344-367]	A0A452EAZ5 1xPhospho [S346(99.8)]	0	42	2745.19	0.4	0.928391	0.673476	1.0415	0.974083	1.21824	1.09741	Quantified
[R].KVVDYSQFQESDDADEDYGRDSGPPAK.[K]	1	A0A452ERP6	Uncharacterized protein	NUCKS1		Uncharacterized protein OS=Capra hircus OX=9925 GN=NUCKS1 PE=4 SV=1	2xTMT6plex [K1; K27];1xTMT6plex [N-Term];1xPhospho [S11(100)]	A0A452ERP6 [14-40]	A0A452ERP6 1xPhospho [S24(100)]	2	42	3785.78	-1.3	0.796596	0.992699	0.913684	1.32017	1.08756	0.968302	Quantified
[K].GKEAGGDSEEDGENVFEVEK.[I]	2	A0A452FCR7	Uncharacterized protein	MPHOSPH8		Uncharacterized protein OS=Capra hircus OX=9925 GN=MPHOSPH8 PE=4 SV=1	2xTMT6plex [K2; K20];1xTMT6plex [N-Term];1xPhospho [S8(100)]	A0A452FCR7 [48-67]	A0A452FCR7 1xPhospho [S55(100)]	1	42	2892.38	-1.22	0.986643	0.979052	1.16105	1.03682	0.931718	0.975823	Quantified
[R].QIASDSPHASPK.[H]	1	A0A452DN91	Uncharacterized protein	TANC2		Uncharacterized protein OS=Capra hircus OX=9925 GN=TANC2 PE=4 SV=1	1xTMT6plex [K12];1xTMT6plex [N-Term];2xPhospho [S6(99.9); S10(100)]	A0A452DN91 [395-406]	A0A452DN91 2xPhospho [S400(99.9); S404(100)]	0	42	1855.88	0.12	0.986057	1.17819	1.3859	0.346055	0.79984	1.31031	Quantified
[K].GAVGGSEPEAGDSDTEGEDIFTGAAAVSKPQSPKR.[I]	1	A0A452FMB2	Sorting nexin-1	SNX1		Sorting nexin-1 OS=Capra hircus OX=9925 GN=SNX1 PE=3 SV=1	2xTMT6plex [K29; K34];1xTMT6plex [N-Term];3xPhospho [S13(99.9); T15(99.9); S32(99.9)]	A0A452FMB2 [27-61]	A0A452FMB2 3xPhospho [S39(99.9); T41(99.9); S58(99.9)]	1	42	4344.99	-7.2	0.914915	0.89887	0.831065	1.36887	1.00534	1.04362	Quantified
[R].THGAASQSPDGPPAR.[A]	1	A0A452DWM4	Uncharacterized protein	RREB1		Uncharacterized protein OS=Capra hircus OX=9925 GN=RREB1 PE=4 SV=1	1xTMT6plex [N-Term];1xPhospho [S6(100)]	A0A452DWM4 [337-351]	A0A452DWM4 1xPhospho [S342(100)]	0	42	1757.82	0.37	0.884337	0.968566	0.830391	0.822104	1.21682	1.23333	Quantified
[K].SHSSPSLNPDTSPVTAK.[V]	1	A0A452FLI9	Uncharacterized protein	PSD3		Uncharacterized protein OS=Capra hircus OX=9925 GN=PSD3 PE=4 SV=1	1xTMT6plex [K17];1xTMT6plex [N-Term];1xPhospho [S3(97.7)]	A0A452FLI9 [473-489]	A0A452FLI9 1xPhospho [S475(97.7)]	0	42	2263.14	-0.29	0.783679	0.790811	0.687988	2.00484	1.00208	0.866326	Quantified
[R].LLSSPNSASVLK.[I]	1	A0A452F9G5	Neuronal PAS domain protein 3	NPAS3		Neuronal PAS domain protein 3 OS=Capra hircus OX=9925 GN=NPAS3 PE=4 SV=1	1xTMT6plex [K12];1xTMT6plex [N-Term];1xPhospho [S4(99.9)]	A0A452F9G5 [469-480]	A0A452F9G5 1xPhospho [S472(99.9)]	0	42	1753.99	2.28	0.930812	0.944007	0.8741	1.40366	1.05846	0.884619	Quantified
[R].DSTPSTPTSPTEFLAPGLR.[S]	1	A0A452FL17	Uncharacterized protein	SACS		Uncharacterized protein OS=Capra hircus OX=9925 GN=SACS PE=4 SV=1	1xTMT6plex [N-Term];1xPhospho [S9(98.3)]	A0A452FL17 [4267-4285]	A0A452FL17 1xPhospho [S4275(98.3)]	0	42	2283.11	-1.03	0.940164	1.09667	1.08796	1.04326	0.912009	1.01298	Quantified
[K].HANNAASVHR.[A]	3	A0A452DV57	Cannabinoid receptor 1	CNR1	FUNCTION: G-protein coupled receptor for cannabinoids (eCBs), including N-arachidonoylethanolamide (also called anandamide or AEA) and 2-arachidonoylglycerol (2-AG). Mediates many cannabinoid-induced effects, acting, among others, on food intake, memory loss, gastrointestinal motility, catalepsy, ambulatory activity, anxiety, chronic pain. Signaling typically involves reduction in cyclic AMP. In …	Cannabinoid receptor 1 OS=Capra hircus OX=9925 GN=CNR1 PE=3 SV=1	1xTMT6plex [N-Term];1xPhospho [S7(100)]	A0A452DV57 [435-444]	A0A452DV57 1xPhospho [S441(100)]	0	42	1385.66	-0.51	0.952355	1.08375	1.09139	0.924581	0.911387	1.0996	Quantified
[R].STRSVENLPECGITHEQR.[A]	1	A0A452FR54	Uncharacterized protein	PI4KB		Uncharacterized protein OS=Capra hircus OX=9925 GN=PI4KB PE=3 SV=1	1xCarbamidomethyl [C11];1xTMT6plex [N-Term];1xPhospho [S4(96.6)]	A0A452FR54 [410-427]	A0A452FR54 1xPhospho [S413(96.6)]	1	42	2422.14	0.15	0.915496	1.07833	0.983904	1.22444	0.901574	1.00613	Quantified
[K].EASPDQISPVSDMTSTGLFQDKQEGK.[S]	3	A0A452EI94	Uncharacterized protein	MAP1B		Uncharacterized protein OS=Capra hircus OX=9925 GN=MAP1B PE=4 SV=1	2xTMT6plex [K22; K26];1xTMT6plex [N-Term];1xPhospho [S8(100)]	A0A452EI94 [1435-1460]	A0A452EI94 1xPhospho [S1442(100)]	1	42	3562.76	1.59	1.08327	1.17742	1.12855	0.859244	0.864447	0.989764	Quantified
[K].LSELDDRADALQAGASQFETSAAK.[L]	2	A0A452E3T4	Synaptobrevin-2	VAMP2		Synaptobrevin-2 OS=Capra hircus OX=9925 GN=VAMP2 PE=3 SV=1	1xTMT6plex [K24];1xTMT6plex [N-Term];1xPhospho [S16(100)]	A0A452E3T4 [60-83]	A0A452E3T4 1xPhospho [S75(100)]	1	42	3032.5	4.2	0.844464	0.830295	0.834919	1.17343	1.30067	1.00529	Quantified
[K].MLAESDESGDEESVSQTDKTELQNTLR.[T]	1	A0A452DT16; A0A452DT55	Oxysterol-binding protein;Oxysterol-binding protein	OSBP;OSBP		Oxysterol-binding protein OS=Capra hircus OX=9925 GN=OSBP PE=3 SV=1;Oxysterol-binding protein OS=Capra hircus OX=9925 GN=OSBP PE=3 SV=1	1xTMT6plex [K19];1xTMT6plex [N-Term];2xPhospho [S5(100); S8(100)]	A0A452DT16 [188-214]; A0A452DT55 [188-214]	A0A452DT16 2xPhospho [S192(100); S195(100)]; A0A452DT55 2xPhospho [S192(100); S195(100)]	1	42	3630.62	2.14	0.974596	0.913559	0.895789	1.21176	1.04545	1.0087	Quantified
[R].TISDGTISASK.[Q]	2	A0A452EN57	Formin-binding protein 1-like	FNBP1L		Formin-binding protein 1-like OS=Capra hircus OX=9925 GN=FNBP1L PE=3 SV=1	1xTMT6plex [K11];1xTMT6plex [N-Term];1xPhospho [S3(100)]	A0A452EN57 [293-303]	A0A452EN57 1xPhospho [S295(100)]	0	42	1617.85	0.56	1.08805	1.1886	1.30276	0.701497	0.791841	1.02286	Quantified
[R].LQTTDNLLPMSPEEFDEVSR.[M]	2	A0A452E189	Signal transducer and activator of transcription	STAT1		Signal transducer and activator of transcription OS=Capra hircus OX=9925 GN=STAT1 PE=3 SV=1	1xTMT6plex [N-Term];1xPhospho [S11(98.2)]	A0A452E189 [802-821]	A0A452E189 1xPhospho [S812(100)]	0	42	2630.23	-3.91	1.02417	0.805534	0.881267	1.50003	0.939611	0.934858	Quantified
[R].KGVEFPMADLDALSPIHTPQR.[S]	1	A0A452G0S7	Target of myb1 like 2 membrane trafficking protein	TOM1L2		Target of myb1 like 2 membrane trafficking protein OS=Capra hircus OX=9925 GN=TOM1L2 PE=3 SV=1	1xTMT6plex [K1];1xTMT6plex [N-Term];1xPhospho [S14(100)]	A0A452G0S7 [147-167]	A0A452G0S7 1xPhospho [S160(100)]	1	42	2860.48	0.78	0.646512	1.27428	0.951799	1.47425	0.932429	0.910498	Quantified
[K].AAPDTPPLPLQIDGAEEAPK.[S]	1	A0A452DL39	CABIT domain-containing protein	GAREM1		CABIT domain-containing protein OS=Capra hircus OX=9925 GN=GAREM1 PE=3 SV=1	1xTMT6plex [K20];1xTMT6plex [N-Term];1xPhospho [T5(100)]	A0A452DL39 [733-752]	A0A452DL39 1xPhospho [T737(100)]	0	42	2568.34	1.1	0.980092	1.04614	1.12676	0.996222	0.867802	1.05935	Quantified
[K].KLSSSCSGVEGDVTDEDEGAEMSQR.[M]	1	A0A452E2T8	Phosphoinositide phospholipase C	PLCL2		Phosphoinositide phospholipase C OS=Capra hircus OX=9925 GN=PLCL2 PE=4 SV=1	1xCarbamidomethyl [C6];1xTMT6plex [K1];1xTMT6plex [N-Term];1xPhospho [T14(100)]	A0A452E2T8 [562-586]	A0A452E2T8 1xPhospho [T575(100)]	1	41	3211.42	-0.56	0.965142	0.956215	1.20765	0.874935	1.08674	0.941294	Quantified
[R].SYVSSSEIVVGGR.[R]	13	A0A452FV03	Glial fibrillary acidic protein	GFAP		Glial fibrillary acidic protein OS=Capra hircus OX=9925 GN=GFAP PE=3 SV=1	1xTMT6plex [N-Term];1xPhospho [S1(100)]	A0A452FV03 [13-25]	A0A452FV03 1xPhospho [S13(100)]	0	41	1648.81	-0.95	0.997051	1.12852	1.22452	0.732815	0.969813	1.00796	Quantified
[K].GFKSPPYEDFSVTGESEK.[R]	1	A0A452EVM6	Uncharacterized protein	MAP1A		Uncharacterized protein OS=Capra hircus OX=9925 GN=MAP1A PE=4 SV=1	2xTMT6plex [K3; K18];1xTMT6plex [N-Term];1xPhospho [S4(100)]	A0A452EVM6 [1140-1157]	A0A452EVM6 1xPhospho [S1143(100)]	1	41	2771.38	1.49	1.23318	1.20762	1.19901	0.560335	0.752311	1.12063	Quantified
[K].SVSTPSEAGSQDSGDLGPLTR.[-]	1	A0A452FZY8	Uncharacterized protein			Uncharacterized protein OS=Capra hircus OX=9925 PE=4 SV=1	1xTMT6plex [N-Term];2xPhospho [S10(100); S13(100)]	A0A452FZY8 [85-105]	A0A452FZY8 2xPhospho [S94(100); S97(100)]	0	41	2450.07	3	0.918277	0.997642	0.930788	1.13497	1.04276	1.03219	Quantified
[R].MGQAGSTISNSHAQPFDFPDDHQNSK.[K]	4	A0A452DQ32	Gap junction protein	GJA1	FUNCTION: One gap junction consists of a cluster of closely packed pairs of transmembrane channels, the connexons, through which materials of low MW diffuse from one cell to a neighboring cell. {ECO:0000256|RuleBase:RU000630}.	Gap junction protein OS=Capra hircus OX=9925 GN=GJA1 PE=3 SV=1	1xTMT6plex [K26];1xTMT6plex [N-Term];1xPhospho [S/T]	A0A452DQ32 [320-345]	A0A452DQ32 1xPhospho [S/T]	0	41	3354.53	1.01	1.01286	0.986937	0.998303	0.718328	1.11981	1.14405	Quantified
[R].HGESTWNLENR.[F]	2	A0A452FR97	Phosphoglycerate mutase	PGAM1		Phosphoglycerate mutase OS=Capra hircus OX=9925 GN=PGAM1 PE=3 SV=1	1xTMT6plex [N-Term];1xPhospho [S4(99.9)]	A0A452FR97 [11-21]	A0A452FR97 1xPhospho [S14(100)]	0	41	1651.74	-0.07	1.15461	1.09726	1.11869	0.840731	0.736436	1.13091	Quantified
[K].CTIAGVAYGHVPEPEDYGCSPDEWQNSQFGDEK.[T]	2	A0A452DXD5	Phospholipid-transporting ATPase	ATP8A1		Phospholipid-transporting ATPase OS=Capra hircus OX=9925 GN=ATP8A1 PE=3 SV=1	2xCarbamidomethyl [C1; C19];1xTMT6plex [K33];1xTMT6plex [N-Term];1xPhospho [S20(99.9)]	A0A452DXD5 [424-456]	A0A452DXD5 1xPhospho [S443(99.9)]	0	41	4280.86	6.75	0.86816	0.950663	1.13139	1.49979	0.89665	0.801871	Quantified
[R].QLSSGVSEIQQTADRWR.[V]	2	I3WAE6	Heat shock 27 kDa protein (Fragment)	HSP27		Heat shock 27 kDa protein (Fragment) OS=Capra hircus OX=9925 GN=HSP27 PE=2 SV=1	1xTMT6plex [N-Term];1xPhospho [S3(97.7)]	I3WAE6 [76-92]	I3WAE6 1xPhospho [S78(98.2)]	1	41	2270.11	0.66	0.640635	0.497597	0.806137	1.65418	1.30754	1.05243	Quantified
[K].SPLGEAPEPDSDAEVAGAGKPR.[L]	2	A0A452EC14	Uncharacterized protein	FAM234B		Uncharacterized protein OS=Capra hircus OX=9925 GN=FAM234B PE=4 SV=1	1xTMT6plex [K20];1xTMT6plex [N-Term];1xPhospho [S11(100)]	A0A452EC14 [53-74]	A0A452EC14 1xPhospho [S63(100)]	0	41	2688.33	1.66	1.18269	1.09062	1.0399	0.99887	0.9846	0.813118	Quantified
[R].SPPGLCNMYQDGHHAAR.[T]	2	A0A452DL22	Myelin basic protein	MBP		Myelin basic protein OS=Capra hircus OX=9925 GN=MBP PE=3 SV=1	1xCarbamidomethyl [C6];1xTMT6plex [N-Term];1xPhospho [S1(100)]	A0A452DL22 [74-90]	A0A452DL22 1xPhospho [S74(100)]	0	41	2219.97	0.26	0.992333	1.14176	0.923754	0.94918	1.02967	1.0332	Quantified
[R].GLSPAQADSQFLENAK.[R]	2	A0A452E371; A0A452E3A1	FERM domain-containing protein;FERM domain-containing protein	EPB41L2;EPB41L2		FERM domain-containing protein OS=Capra hircus OX=9925 GN=EPB41L2 PE=4 SV=1;FERM domain-containing protein OS=Capra hircus OX=9925 GN=EPB41L2 PE=4 SV=1	1xTMT6plex [K16];1xTMT6plex [N-Term];1xPhospho [S3(100)]	A0A452E371 [371-386]; A0A452E3A1 [371-386]	A0A452E371 1xPhospho [S373(100)]; A0A452E3A1 1xPhospho [S373(100)]	0	41	2214.12	1.26	0.871896	1.11996	0.970821	1.09809	0.973548	1.05228	Quantified
[K].ASDSGPSSSSSSSSSPPR.[T]	1	A0A452DQ87	ADF-H domain-containing protein	DBN1		ADF-H domain-containing protein OS=Capra hircus OX=9925 GN=DBN1 PE=4 SV=1	1xTMT6plex [N-Term];1xPhospho [S15(97.1)]	A0A452DQ87 [328-345]	A0A452DQ87 1xPhospho [S342(97.1)]	0	41	1975.84	0.49	0.995197	0.959913	1.43626	0.932771	0.727592	1.02896	Quantified
[R].AEGEWEDQEVLDYFSDKESGK.[Q]	1	A0A452DLX0	Uncharacterized protein	BCLAF1		Uncharacterized protein OS=Capra hircus OX=9925 GN=BCLAF1 PE=3 SV=1	2xTMT6plex [K17; K21];1xTMT6plex [N-Term];1xPhospho [S15(100)]	A0A452DLX0 [371-391]	A0A452DLX0 1xPhospho [S385(100)]	1	41	3228.52	0.44	1.05285	1.18053	1.21482	0.536446	0.81138	1.23952	Quantified
[R].VAEIISPTADGTAVELVR.[L]	3	A0A452DZ72	Uncharacterized protein	RIMBP2		Uncharacterized protein OS=Capra hircus OX=9925 GN=RIMBP2 PE=3 SV=1	1xTMT6plex [N-Term];1xPhospho [S6(95.6)]	A0A452DZ72 [677-694]	A0A452DZ72 1xPhospho [S682(99.9)]	0	41	2150.13	0.88	0.954009	1.08336	0.975061	1.13491	0.938664	1.00927	Quantified
[R].STPFIVPSSPTEQEGRKDEPMDMSVLSEGGESFQK.[K]	1	A0A452E2Y2	Uncharacterized protein	TP53BP1		Uncharacterized protein OS=Capra hircus OX=9925 GN=TP53BP1 PE=4 SV=1	2xTMT6plex [K17; K35];1xTMT6plex [N-Term];1xPhospho [T11(90.8)]	A0A452E2Y2 [367-401]	A0A452E2Y2 1xPhospho [T377(90.8)]	2	41	4594.23	2.72	0.862703	0.929742	1.07724	1.18035	0.950403	1.05748	Quantified
[K].LLSPPSPPPPQPEPVEPPATFPR.[G]	2	A0A452EPB1	Uncharacterized protein	ARAP1		Uncharacterized protein OS=Capra hircus OX=9925 GN=ARAP1 PE=4 SV=1	1xTMT6plex [N-Term];1xPhospho [S6(97.2)]	A0A452EPB1 [178-200]	A0A452EPB1 1xPhospho [S183(99.9)]	0	41	2756.43	1.5	1.01029	0.907203	0.885635	1.31777	1.0266	0.928611	Quantified
[K].EELVSSDLEETAGTGSLPK.[R]	1	A0A452FTT6	Nop domain-containing protein	NOP56		Nop domain-containing protein OS=Capra hircus OX=9925 GN=NOP56 PE=3 SV=1	1xTMT6plex [K19];1xTMT6plex [N-Term];1xPhospho [S6(99.9)]	A0A452FTT6 [514-532]	A0A452FTT6 1xPhospho [S519(99.9)]	0	41	2500.25	-0.46	1.22213	1.05798	1.04302	0.897421	0.810063	1.04782	Quantified
[K].WTHNSDGGTAWITQESFDRDETDSGAGLK.[W]	1	A0A452EP19	CIDE-N domain-containing protein	DFFA		CIDE-N domain-containing protein OS=Capra hircus OX=9925 GN=DFFA PE=4 SV=1	1xTMT6plex [K29];1xTMT6plex [N-Term];1xPhospho [S16(99.9)]	A0A452EP19 [94-122]	A0A452EP19 1xPhospho [S109(99.9)]	1	41	3719.7	1.45	0.995248	0.954365	1.03182	1.01082	1.03763	1.00995	Quantified
[R].RCSQGAMWMPLYSAPIVK.[N]	1	A0A452FF98	Hormone-sensitive lipase	LIPE		Hormone-sensitive lipase OS=Capra hircus OX=9925 GN=LIPE PE=3 SV=1	1xCarbamidomethyl [C2];1xTMT6plex [K18];1xTMT6plex [N-Term];1xPhospho [S3(100)]	A0A452FF98 [647-664]	A0A452FF98 1xPhospho [S649(100)]	1	41	2633.32	0.37	1.04529	0.991041	0.895237	0.852082	1.0849	1.13289	Quantified
[K].DAAVTSQNSPEAR.[E]	1	A0A452FP77	Uncharacterized protein	TCEA1		Uncharacterized protein OS=Capra hircus OX=9925 GN=TCEA1 PE=3 SV=1	1xTMT6plex [N-Term];1xPhospho [S9(99.9)]	A0A452FP77 [92-104]	A0A452FP77 1xPhospho [S100(99.9)]	0	41	1654.76	0.52	1.26191	1.02281	1.11296	0.688356	1.08446	0.868141	Quantified
[R].YSHNYLSDSDTEAKQTETNA.[-]	1	A0A452E954	Uncharacterized protein	MYO18A		Uncharacterized protein OS=Capra hircus OX=9925 GN=MYO18A PE=3 SV=1	1xTMT6plex [K14];1xTMT6plex [N-Term];1xPhospho [S7(95.7)]	A0A452E954 [2030-2049]	A0A452E954 1xPhospho [S2036(95.7)]	1	41	2812.27	-0.86	1.19209	0.661906	0.789365	1.22088	1.12281	0.998459	Quantified
[R].TAPSAGMQPQPSLCSSAMR.[K]	1	A0A452E2S8	Calcium/calmodulin-dependent protein kinase	CAMK2G		Calcium/calmodulin-dependent protein kinase OS=Capra hircus OX=9925 GN=CAMK2G PE=3 SV=1	1xCarbamidomethyl [C14];1xTMT6plex [N-Term];1xPhospho [S12(99.8)]	A0A452E2S8 [427-445]	A0A452E2S8 1xPhospho [S438(99.8)]	0	41	2286.03	0.1	0.86913	1.21298	1.53948	0.472779	1.11927	0.84606	Quantified
[R].ESETFSDSSPIEIIDEFPTLVSSK.[A]	1	A0A452DU29	Reticulon	RTN4		Reticulon OS=Capra hircus OX=9925 GN=RTN4 PE=4 SV=1	1xTMT6plex [K24];1xTMT6plex [N-Term];2xPhospho [S6(99.8); S9(95.6)]	A0A452DU29 [858-881]	A0A452DU29 2xPhospho [S863(99.8); S866(95.6)]	0	41	3275.53	4.36							Identified
[K].EWSLESSPAQSWTPPQPR.[T]	1	A0A452GAX3	Arf-GAP domain-containing protein	ARFGAP1		Arf-GAP domain-containing protein OS=Capra hircus OX=9925 GN=ARFGAP1 PE=4 SV=1	1xTMT6plex [N-Term];1xPhospho [T13(100)]	A0A452GAX3 [123-140]	A0A452GAX3 1xPhospho [T135(100)]	0	41	2392.12	-1.27	1.01759	1.01592	0.952903	1.24469	1.00907	0.865774	Quantified
[K].IAELEEEQSQGSTTNSDWMK.[N]	2	A0A452EI94	Uncharacterized protein	MAP1B		Uncharacterized protein OS=Capra hircus OX=9925 GN=MAP1B PE=4 SV=1	1xTMT6plex [K20];1xTMT6plex [N-Term];2xPhospho [S16(98.3); S/T]	A0A452EI94 [328-347]	A0A452EI94 2xPhospho [S343(98.3); S/T]	0	41	2901.27	2.62	0.956734	1.36153	0.938285	0.834734	0.879996	1.13875	Quantified
[R].SAFTPATATGSSPSPVLGQGEKVEGLQAQALYPWR.[A]	1	A0A452FPF8	Uncharacterized protein	ITSN1		Uncharacterized protein OS=Capra hircus OX=9925 GN=ITSN1 PE=4 SV=1	1xTMT6plex [K22];1xTMT6plex [N-Term];1xPhospho [S14(100)]	A0A452FPF8 [886-920]	A0A452FPF8 1xPhospho [S899(100)]	1	41	4140.12	-1.29	0.962506	0.861079	0.885641	1.4577	0.920334	0.997907	Quantified
[K].HLSTPSSVSPEPQDSAK.[L]	1	A0A452G9B0	Uncharacterized protein	ARHGEF12		Uncharacterized protein OS=Capra hircus OX=9925 GN=ARHGEF12 PE=4 SV=1	1xTMT6plex [K17];1xTMT6plex [N-Term];1xPhospho [S7(94.9)]	A0A452G9B0 [629-645]	A0A452G9B0 1xPhospho [S635(94.9)]	0	41	2305.15	-1.85	0.827471	0.835203	1.09659	1.44163	0.942062	0.943122	Quantified
[R].TGPSSSPIPSPSPSPTDSK.[R]	1	A0A452FVN1	Protein kinase C	PRKCG		Protein kinase C OS=Capra hircus OX=9925 GN=PRKCG PE=3 SV=1	1xTMT6plex [K19];1xTMT6plex [N-Term];1xPhospho [S14(97.2)]	A0A452FVN1 [319-337]	A0A452FVN1 1xPhospho [S332(97.2)]	0	41	2364.17	-1.34	1.0207	0.925234	0.995059	0.937099	1.10391	1.02994	Quantified
[R].TLQDEGWAAAAAPSPGSAR.[S]	1	A0A452E578	CRIB domain-containing protein	CDC42EP4		CRIB domain-containing protein OS=Capra hircus OX=9925 GN=CDC42EP4 PE=3 SV=1	1xTMT6plex [N-Term];1xPhospho [S14(100)]	A0A452E578 [270-288]	A0A452E578 1xPhospho [S283(100)]	0	41	2165.02	-1.45	1.02148	0.562667	0.81946	1.38226	1.28199	0.905311	Quantified
[R].RDSSDDWEIPDGQITVGQR.[I]	1	A0A452F5D0	Non-specific serine/threonine protein kinase	BRAF		Non-specific serine/threonine protein kinase OS=Capra hircus OX=9925 GN=BRAF PE=3 SV=1	1xTMT6plex [N-Term];1xPhospho [S3(99.9)]	A0A452F5D0 [452-470]	A0A452F5D0 1xPhospho [S454(99.9)]	1	41	2483.14	0.44	1.01999	0.92025	1.35271	0.877975	1.02769	0.851697	Quantified
[R].SPGSPPAQNPAEPLR.[E]	2	A0A452EVM6	Uncharacterized protein	MAP1A		Uncharacterized protein OS=Capra hircus OX=9925 GN=MAP1A PE=4 SV=1	1xTMT6plex [N-Term];1xPhospho [S4(98.4)]	A0A452EVM6 [25-39]	A0A452EVM6 1xPhospho [S28(98.4)]	0	40	1826.9	0.43	1.10308	1.50534	1.09176	1.11357	0.553489	0.895848	Quantified
[K].SLQDEGQSAVPPLMTSPEAVVAMGQK.[H]	1	A0A452EJF0	Microtubule-associated protein	MAP4		Microtubule-associated protein OS=Capra hircus OX=9925 GN=MAP4 PE=4 SV=1	1xTMT6plex [K26];1xTMT6plex [N-Term];1xPhospho [T15(96.9)]	A0A452EJF0 [560-585]	A0A452EJF0 1xPhospho [T574(96.9)]	0	40	3208.6	0.57	1.12047	1.34467	1.2276	0.753855	0.646147	1.05748	Quantified
[K].SPVVSGDTSPR.[H]	5	O02828	Microtubule-associated protein tau	MAPT	FUNCTION: Promotes microtubule assembly and stability, and might be involved in the establishment and maintenance of neuronal polarity. The C-terminus binds axonal microtubules while the N-terminus binds neural plasma membrane components, suggesting that tau functions as a linker protein between both. Axonal polarity is predetermined by tau localization (in the neuronal cell) in the domain of the…	Microtubule-associated protein tau OS=Capra hircus OX=9925 GN=MAPT PE=2 SV=3	1xTMT6plex [N-Term];1xPhospho [S9(94.8)]	O02828 [358-368]	O02828 1xPhospho [S366(97.8)]	0	40	1410.68	0.15	1.09614	1.36642	1.30041	0.520997	0.812356	1.01657	Quantified
[R].LEDNDSATSEPDAEITAK.[T]	1	A0A452ERZ2	Rhodanese domain-containing protein	CEP41		Rhodanese domain-containing protein OS=Capra hircus OX=9925 GN=CEP41 PE=4 SV=1	1xTMT6plex [K18];1xTMT6plex [N-Term];1xPhospho [T8(97.4)]	A0A452ERZ2 [86-103]	A0A452ERZ2 1xPhospho [T93(97.4)]	0	40	2444.15	-6.15	1.01982	1.12617	1.17774	0.933989	0.788149	1.05461	Quantified
[R].QVQSLTCEVDALKGTNESLER.[Q]	1	A0A452FEN1	Vimentin	VIM		Vimentin OS=Capra hircus OX=9925 GN=VIM PE=3 SV=1	1xCarbamidomethyl [C7];1xTMT6plex [K13];1xTMT6plex [N-Term];1xPhospho [S4(100)]	A0A452FEN1 [322-342]	A0A452FEN1 1xPhospho [S325(100)]	1	40	2915.46	-0.27	0.670311	0.72047	1.33477	1.31316	1.03108	0.963414	Quantified
[R].GVAPADSPEAPR.[R]	2	A0A452G8Z8	RBR-type E3 ubiquitin transferase	ANKIB1		RBR-type E3 ubiquitin transferase OS=Capra hircus OX=9925 GN=ANKIB1 PE=4 SV=1	1xTMT6plex [N-Term];1xPhospho [S7(100)]	A0A452G8Z8 [737-748]	A0A452G8Z8 1xPhospho [S743(100)]	0	40	1475.71	0.99	0.789183	0.689679	0.722261	0.719382	1.36645	1.52407	Quantified
[K].AEEEEILNRSPR.[N]	4	A0A452DM15	Uncharacterized protein	CANX		Uncharacterized protein OS=Capra hircus OX=9925 GN=CANX PE=3 SV=1	1xTMT6plex [N-Term];1xPhospho [S10(100)]	A0A452DM15 [575-586]	A0A452DM15 1xPhospho [S584(100)]	1	40	1751.85	1.1	1.16463	1.14378	1.30779	0.548616	0.652667	1.23691	Quantified
[K].GMSQTNLITTVTPEK.[K]	1	A0A452FVF1	FERM domain-containing protein	EPB41L3		FERM domain-containing protein OS=Capra hircus OX=9925 GN=EPB41L3 PE=4 SV=1	1xTMT6plex [K15];1xTMT6plex [N-Term];1xPhospho [S/T]	A0A452FVF1 [490-504]	A0A452FVF1 1xPhospho [S/T]	0	40	2158.12	1.04	1.09469	1.07019	1.02383	0.734002	1.11526	0.989358	Quantified
[K].TEVLLDQPEIWGSGQPINPSVESPK.[L]	1	A0A452E7X4	Endophilin-3-interacting protein	SGIP1		Endophilin-3-interacting protein OS=Capra hircus OX=9925 GN=SGIP1 PE=4 SV=1	1xTMT6plex [K25];1xTMT6plex [N-Term];1xPhospho [S23(96.1)]	A0A452E7X4 [200-224]	A0A452E7X4 1xPhospho [S222(96.1)]	0	40	3258.67	4.01	1.03233	1.31666	0.793164	1.62573	0.721157	0.778856	Quantified
[R].RGAEEEEEEEDDDSGEEMKALR.[E]	1	A0A452F8B7	HP domain-containing protein	DMTN		HP domain-containing protein OS=Capra hircus OX=9925 GN=DMTN PE=4 SV=1	1xOxidation [M18];1xTMT6plex [K19];1xTMT6plex [N-Term];1xPhospho [S14(100)]	A0A452F8B7 [213-234]	A0A452F8B7 1xPhospho [S226(100)]	2	40	3107.34	-0.72	1.10293	0.853309	1.36233	0.765779	0.783593	1.14336	Quantified
[K].AGAYDFPSPEWDTVTPEAK.[ND]	2	A0A452E2S8; A0A452FS64; A0A452FS38; A0A452G1X0; A0A452E1R3	Calcium/calmodulin-dependent protein kinase;Calcium/calmodulin-dependent protein kinase;Calcium/calmodulin-dependent protein kinase;Calcium/calmodulin-dependent protein kinase;Calcium/calmodulin-dependent protein kinase	CAMK2G;CAMK2B;CAMK2B;CAMK2A;CAMK2D		Calcium/calmodulin-dependent protein kinase OS=Capra hircus OX=9925 GN=CAMK2G PE=3 SV=1;Calcium/calmodulin-dependent protein kinase OS=Capra hircus OX=9925 GN=CAMK2B PE=3 SV=1;Calcium/calmodulin-dependent protein kinase OS=Capra hircus OX=9925 GN=CAMK2B PE=3 SV=1;Calcium/calmodulin-dependent protein kinase OS=Capra hircus OX=9925 GN=CAMK2A PE=3 SV=1;Calcium/calmodulin-dependent protein kinase OS=…	1xTMT6plex [K19];1xTMT6plex [N-Term];1xPhospho [S8(94.5)]	A0A452E2S8 [228-246]; A0A452FS64 [228-246]; A0A452FS38 [228-246]; A0A452G1X0 [227-245]; A0A452E1R3 [228-246]	A0A452E2S8 1xPhospho [S235(100)]; A0A452FS64 1xPhospho [S235(100)]; A0A452FS38 1xPhospho [S235(100)]; A0A452G1X0 1xPhospho [S234(100)]; A0A452E1R3 1xPhospho [S235(100)]	0	40	2619.24	0.5	1.01567	1.1156	0.986945	0.95717	0.873878	1.12449	Quantified
[R].KASPEPPDSAEGALK.[L]	1	A0A452E5Y3	IRF-2BP1_2 domain-containing protein	IRF2BPL		IRF-2BP1_2 domain-containing protein OS=Capra hircus OX=9925 GN=IRF2BPL PE=3 SV=1	2xTMT6plex [K1; K15];1xTMT6plex [N-Term];1xPhospho [S3(100)]	A0A452E5Y3 [522-536]	A0A452E5Y3 1xPhospho [S524(100)]	1	40	2264.21	2.28	0.981178	1.13821	1.26444	0.721162	0.849343	1.10866	Quantified
[R].LGIAVIHGEAQDAESDLVDGRHSPPMVR.[S]	3	A0A452FQA6	Pribosyltran_N domain-containing protein	PRPSAP2		Pribosyltran_N domain-containing protein OS=Capra hircus OX=9925 GN=PRPSAP2 PE=3 SV=1	1xTMT6plex [N-Term];1xPhospho [S23(100)]	A0A452FQA6 [249-276]	A0A452FQA6 1xPhospho [S271(100)]	1	40	3278.62	1.08	0.764389	1.01829	0.61447	1.24084	1.58532	0.802652	Quantified
[R].SNSWQGNLGGNR.[K]	1	A0A452FIP7	Uncharacterized protein	ADAM22		Uncharacterized protein OS=Capra hircus OX=9925 GN=ADAM22 PE=4 SV=1	1xTMT6plex [N-Term];1xPhospho [S3(100)]	A0A452FIP7 [792-803]	A0A452FIP7 1xPhospho [S794(100)]	0	40	1598.73	0.12	1.07971	1.2396	1.15252	0.933602	0.813507	0.924189	Quantified
[R].RGSPVSSEER.[R]	2	A0A452DM08	Uncharacterized protein	POLR2M		Uncharacterized protein OS=Capra hircus OX=9925 GN=POLR2M PE=3 SV=1	1xTMT6plex [N-Term];1xPhospho [S3(100)]	A0A452DM08 [269-278]	A0A452DM08 1xPhospho [S271(100)]	1	40	1412.67	-0.47	0.891987	1.03284	1.03754	1.08052	1.01239	1.0123	Quantified
[R].AQSYPDNHQEFSDYDNPIFEK.[F]	1	A0A452FYJ9	Uncharacterized protein	MAP3K2		Uncharacterized protein OS=Capra hircus OX=9925 GN=MAP3K2 PE=4 SV=1	1xTMT6plex [K21];1xTMT6plex [N-Term];1xPhospho [S3(100)]	A0A452FYJ9 [237-257]	A0A452FYJ9 1xPhospho [S239(100)]	0	40	3082.39	2.73	0.94403	0.940222	1.03926	1.04072	0.916377	1.15326	Quantified
[K].RLSLESEGAGEGAAAAGVELSALEEAFRR.[F]	3	A0A452EEM2	Uncharacterized protein	TPPP		Uncharacterized protein OS=Capra hircus OX=9925 GN=TPPP PE=3 SV=1	1xTMT6plex [N-Term];1xPhospho [S3(100)]	A0A452EEM2 [31-59]	A0A452EEM2 1xPhospho [S33(100)]	2	40	3255.62	0.95	0.866263	0.845377	0.860825	1.21991	1.04717	1.16848	Quantified
[K].SAYPGQITSNMFCAGYLEGGKDSCQGDSGGPVVCSGK.[L]	2	A0A452FA14	Peptidase S1 domain-containing protein	LOC102179184		Peptidase S1 domain-containing protein OS=Capra hircus OX=9925 GN=LOC102179184 PE=4 SV=1	3xCarbamidomethyl [C13; C24; C34];2xTMT6plex [K21; K37];1xTMT6plex [N-Term];1xPhospho [S9(99.3)]	A0A452FA14 [173-209]	A0A452FA14 1xPhospho [S181(98.3)]	1	40	4609.11	5.36	0.591027	0.60158	1.24524	1.8472	0.966209	0.842226	Quantified
[R].ERDSEQSGSPR.[A]	1	A0A452ER67	Nuclear factor 1	NFIC	FUNCTION: Recognizes and binds the palindromic sequence 5'-TTGGCNNNNNGCCAA-3' present in viral and cellular promoters and in the origin of replication of adenovirus type 2. These proteins are individually capable of activating transcription and replication. {ECO:0000256|RuleBase:RU000690}.	Nuclear factor 1 OS=Capra hircus OX=9925 GN=NFIC PE=3 SV=1	1xTMT6plex [N-Term];1xPhospho [S9(98.9)]	A0A452ER67 [177-187]	A0A452ER67 1xPhospho [S185(98.9)]	1	40	1556.69	1.81	1.10909	0.830472	1.22792	0.611259	1.06793	1.10541	Quantified
[K].KYSDVEVPASVTGYSFASDGDSGTCSPLR.[H]	2	A0A452FUX8	Aldolase_II domain-containing protein	ADD1		Aldolase_II domain-containing protein OS=Capra hircus OX=9925 GN=ADD1 PE=3 SV=1	1xCarbamidomethyl [C25];1xTMT6plex [K1];1xTMT6plex [N-Term];1xPhospho [S26(92.2)]	A0A452FUX8 [406-434]	A0A452FUX8 1xPhospho [S431(93.7)]	1	40	3590.68	1.33	0.884654	0.820479	0.826699	1.48226	1.14178	0.904836	Quantified
[K].ADYTAPQAPSSPAPPGISPGDQR.[L]	2	A0A452FCW7	Uncharacterized protein	NPDC1		Uncharacterized protein OS=Capra hircus OX=9925 GN=NPDC1 PE=4 SV=1	1xTMT6plex [N-Term];1xPhospho [S18(100)]	A0A452FCW7 [223-245]	A0A452FCW7 1xPhospho [S240(100)]	0	40	2589.22	0.09	1.07275	1.05199	1.07095	0.841375	0.959996	1.05112	Quantified
[R].RSSSAQISR.[G]	1	A0A452F3V5	Sodium channel protein	SCN7A	FUNCTION: Mediates the voltage-dependent sodium ion permeability of excitable membranes. Assuming opened or closed conformations in response to the voltage difference across the membrane, the protein forms a sodium-selective channel through which Na(+) ions may pass in accordance with their electrochemical gradient. {ECO:0000256|RuleBase:RU361132}.	Sodium channel protein OS=Capra hircus OX=9925 GN=SCN7A PE=3 SV=1	1xTMT6plex [N-Term];1xPhospho [S3(100)]	A0A452F3V5 [772-780]	A0A452F3V5 1xPhospho [S774(100)]	1	40	1300.66	-0.51	1.21046	1.20062	0.929364	0.938846	0.987956	0.85173	Quantified
[R].SLSSPTVTLSAPLEGAK.[D]	1	A0A452DUA4	E3 ubiquitin-protein ligase	NEDD4L		E3 ubiquitin-protein ligase OS=Capra hircus OX=9925 GN=NEDD4L PE=4 SV=1	1xTMT6plex [K17];1xTMT6plex [N-Term];1xPhospho [S3(98.4)]	A0A452DUA4 [406-422]	A0A452DUA4 1xPhospho [S408(98.4)]	0	40	2196.19	2.02	0.995369	1.06228	0.951132	1.12305	1.01433	0.942953	Quantified
[R].SLSFSEESPSKETSLDISSK.[Q]	2	A0A452EVM6	Uncharacterized protein	MAP1A		Uncharacterized protein OS=Capra hircus OX=9925 GN=MAP1A PE=4 SV=1	2xTMT6plex [K11; K20];1xTMT6plex [N-Term];2xPhospho [S8(96.5); S14(96.6)]	A0A452EVM6 [1432-1451]	A0A452EVM6 2xPhospho [S1439(99.8); S1445(95.6)]	1	40	3005.46	-0.53	1.30806	1.39498	1.07126	0.799051	0.59761	1.00897	Quantified
[R].KGVEFPMADLDALSPIHTPQR.[S]	5	A0A452G0S7	Target of myb1 like 2 membrane trafficking protein	TOM1L2		Target of myb1 like 2 membrane trafficking protein OS=Capra hircus OX=9925 GN=TOM1L2 PE=3 SV=1	1xOxidation [M7];1xTMT6plex [K1];1xTMT6plex [N-Term];1xPhospho [S14(97.4)]	A0A452G0S7 [147-167]	A0A452G0S7 1xPhospho [S160(100)]	1	40	2876.48	1.1	1.02722	0.875025	0.826768	1.36167	1.05451	0.924479	Quantified
[R].LEAVTTHSFDEEAEAPSSR.[Q]	1	A0A452DL29	Oxysterol-binding protein	OSBPL1A		Oxysterol-binding protein OS=Capra hircus OX=9925 GN=OSBPL1A PE=3 SV=1	1xTMT6plex [N-Term];1xPhospho [S8(100)]	A0A452DL29 [492-510]	A0A452DL29 1xPhospho [S499(100)]	0	40	2385.08	0.16	0.893218	1.12376	0.890395	0.952294	0.953395	1.23071	Quantified
[R].IGVEASEETPQTSSSSARPGSPSDQPQEAPQFER.[K]	1	A0A452F7F3	GYF domain-containing protein	GIGYF2		GYF domain-containing protein OS=Capra hircus OX=9925 GN=GIGYF2 PE=4 SV=1	1xTMT6plex [N-Term];1xPhospho [S21(96.1)]	A0A452F7F3 [362-395]	A0A452F7F3 1xPhospho [S382(96.1)]	0	40	3895.78	1.2	1.29908	1.59764	1.64196	0.660601	0.417359	0.681558	Quantified
[K].HGSASPEHLQK.[A]	3	A0A452EX46	Uncharacterized protein	CCDC85A		Uncharacterized protein OS=Capra hircus OX=9925 GN=CCDC85A PE=3 SV=1	1xTMT6plex [K11];1xTMT6plex [N-Term];1xPhospho [S5(98.7)]	A0A452EX46 [244-254]	A0A452EX46 1xPhospho [S248(98.7)]	0	40	1728.88	0.11	1.08176	1.13356	1.14428	0.787031	0.894015	1.03322	Quantified
[K].GILAADESTGSIAK.[R]	1	A0A452EH63	Fructose-bisphosphate aldolase	ALDOA		Fructose-bisphosphate aldolase OS=Capra hircus OX=9925 GN=ALDOA PE=3 SV=1	1xTMT6plex [K14];1xTMT6plex [N-Term];1xPhospho [S8(100)]	A0A452EH63 [29-42]	A0A452EH63 1xPhospho [S36(100)]	0	40	1870.99	1.17	1.08252	1.0104	1.00174	0.819461	1.02178	1.08511	Quantified
[K].RRSPPVQEAGPGEPPPVPPLPPPPPAALTASELDLGEQR.[E]	2	A0A452FZV7	GFA domain-containing protein	CENPV		GFA domain-containing protein OS=Capra hircus OX=9925 GN=CENPV PE=3 SV=1	1xTMT6plex [N-Term];1xPhospho [S3(100)]	A0A452FZV7 [55-93]	A0A452FZV7 1xPhospho [S57(100)]	2	40	4326.25	4.44	0.814242	1.03843	1.05285	1.17238	1.03429	0.970269	Quantified
[K].AHFGSSDNVATIANEER.[S]	2	A0A452FA60	Uncharacterized protein	FAM169A		Uncharacterized protein OS=Capra hircus OX=9925 GN=FAM169A PE=4 SV=1	1xTMT6plex [N-Term];1xPhospho [S5(97.4)]	A0A452FA60 [520-536]	A0A452FA60 1xPhospho [S524(97.4)]	0	40	2126.97	1.7	0.797887	0.735193	0.828161	1.45919	1.24419	0.951699	Quantified
[R].GPSPLVTMTPAVPAVTPVDEESSDGEPDQEAVQR.[Y]	1	A0A452FBB4	Non-specific serine/threonine protein kinase	SIK3		Non-specific serine/threonine protein kinase OS=Capra hircus OX=9925 GN=SIK3 PE=4 SV=1	1xOxidation [M8];1xTMT6plex [N-Term];1xPhospho [T/S]	A0A452FBB4 [570-603]	A0A452FBB4 1xPhospho [T/S]	0	40	3830.79	0.49	0.621491	0.565867	0.508418	2.1854	1.32803	0.848742	Quantified
[K].IIGVHQEDELLECLSPATSR.[T]	1	A0A452FY23	Ubiquitin carboxyl-terminal hydrolase 7	USP7		Ubiquitin carboxyl-terminal hydrolase 7 OS=Capra hircus OX=9925 GN=USP7 PE=3 SV=1	1xCarbamidomethyl [C13];1xTMT6plex [N-Term];1xPhospho [S15(100)]	A0A452FY23 [950-969]	A0A452FY23 1xPhospho [S964(100)]	0	40	2576.26	1.53	0.976342	1.11328	0.959734	1.34414	0.860522	0.900139	Quantified
[R].AAVVTSPPPTTAPHK.[E]	2	A0A452FUX8	Aldolase_II domain-containing protein	ADD1		Aldolase_II domain-containing protein OS=Capra hircus OX=9925 GN=ADD1 PE=3 SV=1	1xTMT6plex [K15];1xTMT6plex [N-Term];1xPhospho [S6(98.1)]	A0A452FUX8 [7-21]	A0A452FUX8 1xPhospho [S12(98.1)]	0	40	2012.1	0.44	1.05023	1.18945	1.10587	0.762017	0.934769	1.0342	Quantified
[R].SASADNLTLPR.[W]	3	A0A452DYC7	CYCLIN domain-containing protein	CCNY		CYCLIN domain-containing protein OS=Capra hircus OX=9925 GN=CCNY PE=3 SV=1	1xTMT6plex [N-Term];1xPhospho [S3(100)]	A0A452DYC7 [324-334]	A0A452DYC7 1xPhospho [S326(100)]	0	40	1453.72	0.81	0.935008	0.91675	0.947343	1.24223	1.02658	0.992058	Quantified
[R].GEEPDVHYDFEPHVPASAWSPVLR.[T]	1	A0A452ES83	Uncharacterized protein	ARHGAP45		Uncharacterized protein OS=Capra hircus OX=9925 GN=ARHGAP45 PE=4 SV=1	1xTMT6plex [N-Term];1xPhospho [S17(96)]	A0A452ES83 [550-573]	A0A452ES83 1xPhospho [S566(96)]	0	40	3043.42	-1.99	0.864792	0.955576	0.737271	1.31508	1.188	0.989175	Quantified
[R].AGIEDIESSESPDQHSK.[K]	1	A0A452EKW4	Uncharacterized protein	PDZD8		Uncharacterized protein OS=Capra hircus OX=9925 GN=PDZD8 PE=4 SV=1	1xTMT6plex [K17];1xTMT6plex [N-Term];1xPhospho [S11(99.9)]	A0A452EKW4 [1096-1112]	A0A452EKW4 1xPhospho [S1106(99.9)]	0	39	2367.11	0.98	1.01069	1.01753	1.08366	0.995852	0.928572	1.02934	Quantified
[R].KGEESEEEWAPAEK.[I]	2	A0A452F924	F5/8 type C domain-containing protein	AEBP1		F5/8 type C domain-containing protein OS=Capra hircus OX=9925 GN=AEBP1 PE=3 SV=1	2xTMT6plex [K1; K14];1xTMT6plex [N-Term];1xPhospho [S5(100)]	A0A452F924 [388-401]	A0A452F924 1xPhospho [S392(100)]	1	39	2386.18	0.92	0.849373	0.925878	0.884923	0.910504	1.18726	1.20722	Quantified
[R].YMAENPTAGVVQEEEEDNLEYDSDGNPIAPSKK.[I]	2	A0A452EKZ7	RNA helicase	DDX42		RNA helicase OS=Capra hircus OX=9925 GN=DDX42 PE=4 SV=1	2xTMT6plex [K32; K33];1xTMT6plex [N-Term];1xPhospho [S23(100)]	A0A452EKZ7 [163-195]	A0A452EKZ7 1xPhospho [S185(100)]	1	39	4407.08	-3.85	0.869708	1.08441	1.12038	1.03515	0.967183	1.00588	Quantified
[R].VDSTTCLFPVEEK.[A]	1	A0A452FLJ7	Glutamine--fructose-6-phosphate transaminase (isomerizing)	GFPT1		Glutamine--fructose-6-phosphate transaminase (isomerizing) OS=Capra hircus OX=9925 GN=GFPT1 PE=4 SV=1	1xCarbamidomethyl [C6];1xTMT6plex [K13];1xTMT6plex [N-Term];1xPhospho [S3(98.7)]	A0A452FLJ7 [241-253]	A0A452FLJ7 1xPhospho [S243(98.7)]	0	39	2063.02	1.26	0.893246	0.995479	1.37848	1.02136	0.793625	1.0084	Quantified
[K].ALSSSLDDTEVK.[K]	1	A0A452FTL9	MSP domain-containing protein	VAPB		MSP domain-containing protein OS=Capra hircus OX=9925 GN=VAPB PE=3 SV=1	1xTMT6plex [K12];1xTMT6plex [N-Term];1xPhospho [S/T]	A0A452FTL9 [156-167]	A0A452FTL9 1xPhospho [S/T]	0	39	1802.92	1.95	1.09025	1.10541	1.03746	1.03086	0.883657	0.959026	Quantified
[R].IGHHSTSDDSSAYR.[S]	2	A0A452G3Z3	2-oxoisovalerate dehydrogenase subunit alpha	BCKDHA	FUNCTION: The branched-chain alpha-keto dehydrogenase complex catalyzes the overall conversion of alpha-keto acids to acyl-CoA and CO(2). It contains multiple copies of three enzymatic components: branched-chain alpha-keto acid decarboxylase (E1), lipoamide acyltransferase (E2) and lipoamide dehydrogenase (E3). {ECO:0000256|RuleBase:RU365014}.	2-oxoisovalerate dehydrogenase subunit alpha OS=Capra hircus OX=9925 GN=BCKDHA PE=3 SV=1	1xTMT6plex [N-Term];1xPhospho [S5(100)]	A0A452G3Z3 [337-350]	A0A452G3Z3 1xPhospho [S341(100)]	0	39	1841.8	-0.01	1.06397	0.977692	1.23494	1.48726	0.757371	0.675618	Quantified
[R].QQASVSHSPSLPER.[V]	1	A0A452DLJ3	Uncharacterized protein	ANK3		Uncharacterized protein OS=Capra hircus OX=9925 GN=ANK3 PE=4 SV=1	1xTMT6plex [N-Term];1xPhospho [S8(100)]	A0A452DLJ3 [1974-1987]	A0A452DLJ3 1xPhospho [S1981(100)]	0	39	1831.89	1.83	0.801148	0.664456	0.731055	0.842306	1.43825	1.35879	Quantified
[R].QLAAQESTEAEDTGSPMGFVAQLTDGTTSPDGRQPPLR.[A]	1	A0A452ESB1	CAP-ZIP_m domain-containing protein	LOC102191770		CAP-ZIP_m domain-containing protein OS=Capra hircus OX=9925 GN=LOC102191770 PE=4 SV=1	1xTMT6plex [N-Term];1xPhospho [T/S]	A0A452ESB1 [1041-1078]	A0A452ESB1 1xPhospho [T/S]	1	39	4268	-2.06	0.895588	0.759202	1.14492	1.23633	0.848015	1.14434	Quantified
[K].SPSLSPSPPSPIEKTPLGER.[S]	2	A0A452EI94	Uncharacterized protein	MAP1B		Uncharacterized protein OS=Capra hircus OX=9925 GN=MAP1B PE=4 SV=1	1xTMT6plex [K14];1xTMT6plex [N-Term];1xPhospho [S10(100)]	A0A452EI94 [1255-1274]	A0A452EI94 1xPhospho [S1264(100)]	1	39	2614.39	0.5	1.05023	0.917881	0.915113	0.937593	1.09567	1.08495	Quantified
[R].TGEPDEEEGTFRSSIR.[R]	3	A0A452GB23	FXYD domain-containing ion transport regulator			FXYD domain-containing ion transport regulator OS=Capra hircus OX=9925 PE=3 SV=1	1xTMT6plex [N-Term];1xPhospho [S/T]	A0A452GB23 [63-78]	A0A452GB23 1xPhospho [S/T]	1	39	2118.95	-0.13	0.897694	1.00116	0.943614	1.03087	1.14229	1.01821	Quantified
[R].DVATSPISPTENNTTPPDALTR.[N]	1	A0A452DP45	Non-specific serine/threonine protein kinase	PAK1		Non-specific serine/threonine protein kinase OS=Capra hircus OX=9925 GN=PAK1 PE=4 SV=1	1xTMT6plex [N-Term];1xPhospho [S8(95.3)]	A0A452DP45 [215-236]	A0A452DP45 1xPhospho [S222(95.3)]	0	39	2606.25	1.44	1.23194	1.14245	0.997958	0.816196	0.892165	1.00227	Quantified
[R].ALASPKSEAASVSTTNPAQGEDFK.[M]	1	A0A452EEY9	Uncharacterized protein	NCAM1		Uncharacterized protein OS=Capra hircus OX=9925 GN=NCAM1 PE=4 SV=1	2xTMT6plex [K6; K24];1xTMT6plex [N-Term];1xPhospho [S4(100)]	A0A452EEY9 [889-912]	A0A452EEY9 1xPhospho [S892(100)]	1	39	3173.63	1.54	1.01292	1.60446	1.34115	0.536814	0.680992	1.01087	Quantified
[R].SSQHGGSSTSLASTK.[V]	4	A0A452FQ44	Uncharacterized protein	DCLK1		Uncharacterized protein OS=Capra hircus OX=9925 GN=DCLK1 PE=4 SV=1	1xTMT6plex [K15];1xTMT6plex [N-Term];1xPhospho [S7(96.9)]	A0A452FQ44 [346-360]	A0A452FQ44 1xPhospho [S352(96.9)]	0	39	1972.97	2.74	0.991358	1.05347	1.1043	1.1189	1.02047	0.819935	Quantified
[K].GHDAQGTLSR.[I]	2	A0A452DLG6; A0A452DL22	Myelin basic protein;Myelin basic protein	MBP;MBP		Myelin basic protein OS=Capra hircus OX=9925 GN=MBP PE=3 SV=1;Myelin basic protein OS=Capra hircus OX=9925 GN=MBP PE=3 SV=1	1xTMT6plex [N-Term];1xPhospho [S9(98.5)]	A0A452DLG6 [138-147]; A0A452DL22 [164-173]	A0A452DLG6 1xPhospho [S146(98.5)]; A0A452DL22 1xPhospho [S172(98.5)]	0	39	1350.64	-0.75	0.909205	0.742445	0.961697	1.04161	1.07291	1.22639	Quantified
[R].ASLASLDSNPSTTEK.[S]	1	A0A452E6E5	Uncharacterized protein	DOCK10		Uncharacterized protein OS=Capra hircus OX=9925 GN=DOCK10 PE=3 SV=1	1xTMT6plex [K15];1xTMT6plex [N-Term];1xPhospho [S5(98.6)]	A0A452E6E5 [1256-1270]	A0A452E6E5 1xPhospho [S1260(98.6)]	0	39	2059.04	0.41	1.32372	0.885691	0.779275	1.11228	1.19067	0.76095	Quantified
[R].AILGSYDSELTPAEHSPQLTR.[R]	1	A0A452FLF7	Uncharacterized protein	MAD1L1		Uncharacterized protein OS=Capra hircus OX=9925 GN=MAD1L1 PE=3 SV=1	1xTMT6plex [N-Term];1xPhospho [S16(97.1)]	A0A452FLF7 [413-433]	A0A452FLF7 1xPhospho [S428(97.1)]	0	39	2594.27	7.07	0.787253	1.12019	0.951953	1.13909	1.17152	0.914312	Quantified
[K].IWIPEEPSQVPGSLSPVW.[-]	1	A0A452FVN8	SEC7 domain-containing protein	ARFGEF2		SEC7 domain-containing protein OS=Capra hircus OX=9925 GN=ARFGEF2 PE=4 SV=1	1xTMT6plex [N-Term];1xPhospho [S15(100)]	A0A452FVN8 [1769-1786]	A0A452FVN8 1xPhospho [S1783(100)]	0	39	2330.17	0.7							Identified
[R].SGAQASSTPLSPTR.[I]	1	A0A452FQ33	Uncharacterized protein	LMNA		Uncharacterized protein OS=Capra hircus OX=9925 GN=LMNA PE=3 SV=1	1xTMT6plex [N-Term];1xPhospho [S11(97.5)]	A0A452FQ33 [12-25]	A0A452FQ33 1xPhospho [S22(97.5)]	0	39	1668.82	-1.66	1.05304	0.956175	1.04197	0.832081	1.00828	1.11623	Quantified
[K].VLSSTISNQTVEPDEAIEEEIPDSPGIEK.[H]	2	A0A452G0G0	Uncharacterized protein	ARHGAP12		Uncharacterized protein OS=Capra hircus OX=9925 GN=ARHGAP12 PE=4 SV=1	1xTMT6plex [K29];1xTMT6plex [N-Term];1xPhospho [S24(100)]	A0A452G0G0 [518-546]	A0A452G0G0 1xPhospho [S541(100)]	0	39	3664.81	-0.08	1.01968	1.17783	1.04972	0.846799	0.865268	1.11912	Quantified
[R].AGSISTLDSLDFAR.[Y]	1	A0A452F4Z9	LisH domain-containing protein	RELCH		LisH domain-containing protein OS=Capra hircus OX=9925 GN=RELCH PE=4 SV=1	1xTMT6plex [N-Term];1xPhospho [S3(100)]	A0A452F4Z9 [174-187]	A0A452F4Z9 1xPhospho [S176(100)]	0	39	1761.86	1.29	0.822443	0.919545	0.956218	1.1301	1.25524	0.939571	Quantified
[K].TEVIQETGQCSDEEAKEEPSMEGLAVSADTEITEKK.[I]	2	A0A452EGT7	Uncharacterized protein	AKAP12		Uncharacterized protein OS=Capra hircus OX=9925 GN=AKAP12 PE=4 SV=1	1xCarbamidomethyl [C10];3xTMT6plex [K16; K35; K36];1xTMT6plex [N-Term];1xPhospho [S11(98.3)]	A0A452EGT7 [1141-1176]	A0A452EGT7 1xPhospho [S1151(98.3)]	2	39	4965.43	1.71	0.862619	0.954268	0.96867	1.5628	0.97051	0.820958	Quantified
[K].TGEKPVEPEQELEIPVEPEDISEVDLDHPDLFQNK.[M]	1	A0A452E4S6	Manserin	SCG2		Manserin OS=Capra hircus OX=9925 GN=SCG2 PE=3 SV=1	2xTMT6plex [K4; K35];1xTMT6plex [N-Term];1xPhospho [S22(100)]	A0A452E4S6 [392-426]	A0A452E4S6 1xPhospho [S413(100)]	0	39	4782.39	-1.41	0.775671	0.941981	0.975306	1.35085	1.09223	0.940023	Quantified
[K].SSGPAPEFLASSPPDNKSPEEAAGDQESEDDLSASR.[T]	1	A0A452F7H6	Uncharacterized protein	FARP1		Uncharacterized protein OS=Capra hircus OX=9925 GN=FARP1 PE=4 SV=1	1xTMT6plex [K17];1xTMT6plex [N-Term];1xPhospho [S]	A0A452F7H6 [853-888]	A0A452F7H6 1xPhospho [S]	1	39	4212.91	-0.4	1.47737	0.91969	0.930367	0.919296	0.717304	1.09226	Quantified
[R].TASPHSDIQLGEMEDLEGFAYSPAPR.[G]	1	A0A452G8R3	Tubby-like protein	TULP3		Tubby-like protein OS=Capra hircus OX=9925 GN=TULP3 PE=3 SV=1	1xTMT6plex [N-Term];1xPhospho [T/S/Y]	A0A452G8R3 [219-244]	A0A452G8R3 1xPhospho [T/S/Y]	0	39	3127.43	2.49	1.10698	0.937268	0.931632	1.3811	0.89243	0.870621	Quantified
[R].GVSMPNMLEPK.[I]	1	A0A452EGB5	Uncharacterized protein	ABLIM1		Uncharacterized protein OS=Capra hircus OX=9925 GN=ABLIM1 PE=4 SV=1	1xTMT6plex [K11];1xTMT6plex [N-Term];1xPhospho [S3(100)]	A0A452EGB5 [788-798]	A0A452EGB5 1xPhospho [S790(100)]	0	39	1740.88	2.59	0.924149	1.05692	1.03717	0.99532	1.09243	0.955392	Quantified
[K].VDNSSLTGESEPQTR.[S]	1	A0A452F0I5; A0A452G969; A0A452FF33; A0A452FAW7	Sodium/potassium-transporting ATPase subunit alpha;Sodium/potassium-transporting ATPase subunit alpha;Sodium/potassium-transporting ATPase subunit alpha;Sodium/potassium-transporting ATPase subunit alpha	ATP1A1;ATP1A2;ATP1A3;ATP4A		Sodium/potassium-transporting ATPase subunit alpha OS=Capra hircus OX=9925 GN=ATP1A1 PE=3 SV=1;Sodium/potassium-transporting ATPase subunit alpha OS=Capra hircus OX=9925 GN=ATP1A2 PE=3 SV=1;Sodium/potassium-transporting ATPase subunit alpha OS=Capra hircus OX=9925 GN=ATP1A3 PE=3 SV=1;Sodium/potassium-transporting ATPase subunit alpha OS=Capra hircus OX=9925 GN=ATP4A PE=3 SV=1	1xTMT6plex [N-Term];1xPhospho [S4(97.9)]	A0A452F0I5 [211-225]; A0A452G969 [204-218]; A0A452FF33 [204-218]; A0A452FAW7 [223-237]	A0A452F0I5 1xPhospho [S214(97.9)]; A0A452G969 1xPhospho [S207(97.9)]; A0A452FF33 1xPhospho [S207(97.9)]; A0A452FAW7 1xPhospho [S226(97.9)]	0	39	1928.88	0.5	1.18647	1.06531	0.981907	1.0556	0.929657	0.886558	Quantified
[R].STVASCMHR.[Q]	1	A0A452G1X0	Calcium/calmodulin-dependent protein kinase	CAMK2A		Calcium/calmodulin-dependent protein kinase OS=Capra hircus OX=9925 GN=CAMK2A PE=3 SV=1	1xCarbamidomethyl [C6];1xTMT6plex [N-Term];1xPhospho [S/T]	A0A452G1X0 [275-283]	A0A452G1X0 1xPhospho [S/T]	0	39	1357.6	-1.46	1.08616	0.94917	1.04547	1.19143	0.957512	0.865088	Quantified
[R].GAPGTPAFLQEPPSPPPPFEHYLGHK.[G]	1	A0A452F7W0	Uncharacterized protein	FAM171A2		Uncharacterized protein OS=Capra hircus OX=9925 GN=FAM171A2 PE=3 SV=1	1xTMT6plex [K26];1xTMT6plex [N-Term];1xPhospho [S14(100)]	A0A452F7W0 [463-488]	A0A452F7W0 1xPhospho [S476(100)]	0	39	3306.68	7.27	0.907912	1.1632	0.943386	1.24529	1.04251	0.835484	Quantified
[R].SPVEESGDEAPCGDTSVESGVAPFFEVK.[L]	2	A0A452G6Q2	Uncharacterized protein	PALLD		Uncharacterized protein OS=Capra hircus OX=9925 GN=PALLD PE=4 SV=1	1xCarbamidomethyl [C12];1xTMT6plex [K28];1xTMT6plex [N-Term];1xPhospho [S6(95.6)]	A0A452G6Q2 [941-968]	A0A452G6Q2 1xPhospho [S946(95.6)]	0	38	3464.59	3.2	0.98264	0.590471	0.953455	0.85552	1.31445	1.17705	Quantified
[R].DRASPADAEETVPEWASCLK.[S]	2	A0A452FVS2	Uncharacterized protein	SYNPO		Uncharacterized protein OS=Capra hircus OX=9925 GN=SYNPO PE=4 SV=1	1xCarbamidomethyl [C18];1xTMT6plex [K20];1xTMT6plex [N-Term];1xPhospho [S4(100)]	A0A452FVS2 [438-457]	A0A452FVS2 1xPhospho [S441(100)]	1	38	2770.32	-0.32	0.944896	0.94815	1.06858	1.48183	0.836216	0.864282	Quantified
[R].GQTYATEWSDDESGNPFGGSEANGGSNPFDEDAK.[G]	1	A0A452DZB4	Protein kinase C and casein kinase substrate in neurons protein 1	PACSIN1		Protein kinase C and casein kinase substrate in neurons protein 1 OS=Capra hircus OX=9925 GN=PACSIN1 PE=3 SV=1	1xTMT6plex [K34];1xTMT6plex [N-Term];1xPhospho [S/T/Y]	A0A452DZB4 [353-386]	A0A452DZB4 1xPhospho [S/T/Y]	0	38	4074.72	-13.41	1.06768	0.98826	0.87239	0.882497	1.09324	1.10351	Quantified
[R].SPSGSSHSGSR.[S]	3	A0A452G9W7	Zinc finger Ran-binding domain-containing protein 2	LOC102187440	FUNCTION: May interfere with constitutive 5'-splice site selection. {ECO:0000256|PIRNR:PIRNR037956}.	Zinc finger Ran-binding domain-containing protein 2 OS=Capra hircus OX=9925 GN=LOC102187440 PE=3 SV=1	1xTMT6plex [N-Term];1xPhospho [S1(100)]	A0A452G9W7 [302-312]	A0A452G9W7 1xPhospho [S302(100)]	0	38	1354.59	-0.6	0.969651	0.860017	0.911273	0.998052	1.12812	1.11765	Quantified
[R].HGLSPDLNMAQGYSEESEEERGPAR.[G]	1	A0A452FVD8	Uncharacterized protein	CHGB		Uncharacterized protein OS=Capra hircus OX=9925 GN=CHGB PE=3 SV=1	1xTMT6plex [N-Term];1xPhospho [S17(99.8)]	A0A452FVD8 [362-386]	A0A452FVD8 1xPhospho [S378(99.8)]	1	38	3068.36	0.68	1.26467	1.18869	1.08443	0.980542	0.787905	0.847249	Quantified
[K].SGEAAEGEARSPSHK.[K]	1	A0A452F6R3	Uncharacterized protein	CBX4		Uncharacterized protein OS=Capra hircus OX=9925 GN=CBX4 PE=4 SV=1	1xTMT6plex [K15];1xTMT6plex [N-Term];1xPhospho [S11(100)]	A0A452F6R3 [269-283]	A0A452F6R3 1xPhospho [S279(100)]	1	38	2051	2.3	1.02687	0.962847	0.991749	0.881826	1.12249	1.02623	Quantified
[R].SPASDGLDLSQAAAR.[T]	1	A0A452FIN8	IF rod domain-containing protein	INA		IF rod domain-containing protein OS=Capra hircus OX=9925 GN=INA PE=3 SV=1	1xTMT6plex [N-Term];1xPhospho [S1(100)]	A0A452FIN8 [69-83]	A0A452FIN8 1xPhospho [S69(100)]	0	38	1767.85	0.07	1.00463	1.15158	1.14424	0.958397	0.809122	1.03961	Quantified
[R].RGSGSESAHK.[S]	4	A0A452DVC1	Uncharacterized protein	RGS7BP		Uncharacterized protein OS=Capra hircus OX=9925 GN=RGS7BP PE=3 SV=1	1xTMT6plex [K10];1xTMT6plex [N-Term];1xPhospho [S3(100)]	A0A452DVC1 [36-45]	A0A452DVC1 1xPhospho [S38(100)]	1	38	1553.78	-1.12	0.918182	1.02038	0.944748	0.961329	1.16964	1.01312	Quantified
[R].ARSQDLSLEAGMFPEK.[M]	1	A0A452FVB6	Uncharacterized protein	SLC5A6		Uncharacterized protein OS=Capra hircus OX=9925 GN=SLC5A6 PE=3 SV=1	1xTMT6plex [K16];1xTMT6plex [N-Term];1xPhospho [S3(100)]	A0A452FVB6 [585-600]	A0A452FVB6 1xPhospho [S587(100)]	1	38	2317.17	0.71	0.763208	0.714787	0.833394	0.928394	1.48561	1.15863	Quantified
[R].SYSSPDITQAIQEEEK.[R]	1	A0A452EF07	Uncharacterized protein	USP8		Uncharacterized protein OS=Capra hircus OX=9925 GN=USP8 PE=4 SV=1	1xTMT6plex [K16];1xTMT6plex [N-Term];1xPhospho [S/Y/T]	A0A452EF07 [683-698]	A0A452EF07 1xPhospho [S/Y/T]	0	38	2363.14	1.07	0.84836	0.716066	0.809329	1.03822	1.38465	1.1208	Quantified
[-].MKDSENKGASSPDMEPSYGGGLFDMVK.[G]	1	A0A452GAZ9	Uncharacterized protein	DNAJC6		Uncharacterized protein OS=Capra hircus OX=9925 GN=DNAJC6 PE=4 SV=1	3xTMT6plex [K2; K7; K27];1xTMT6plex [N-Term];1xPhospho [S/Y]	A0A452GAZ9 [1-27]	A0A452GAZ9 1xPhospho [S/Y]	2	38	3873.89	-1.14	0.932395	0.855049	0.813281	1.47709	1.09015	0.906995	Quantified
[R].NLQDGQISDTGDLGEDIASN.[-]	1	A0A452G2R5	Uncharacterized protein	KIF21A		Uncharacterized protein OS=Capra hircus OX=9925 GN=KIF21A PE=3 SV=1	1xTMT6plex [N-Term];1xPhospho [S8(99.9)]	A0A452G2R5 [1637-1656]	A0A452G2R5 1xPhospho [S1644(99.9)]	0	38	2371.05	2.83	0.941073	0.999767	0.93374	1.12623	1.03095	1.0271	Quantified
[K].QPLLLSEDEEDTKR.[V]	2	A0A452G0I1	Eukaryotic translation initiation factor 3 subunit C	LOC102182187	FUNCTION: Component of the eukaryotic translation initiation factor 3 (eIF-3) complex, which is required for several steps in the initiation of protein synthesis. The eIF-3 complex associates with the 40S ribosome and facilitates the recruitment of eIF-1, eIF-1A, eIF-2:GTP:methionyl-tRNAi and eIF-5 to form the 43S pre-initiation complex (43S PIC). The eIF-3 complex stimulates mRNA recruitment to …	Eukaryotic translation initiation factor 3 subunit C OS=Capra hircus OX=9925 GN=LOC102182187 PE=3 SV=1	1xTMT6plex [K13];1xTMT6plex [N-Term];1xPhospho [S6(100)]	A0A452G0I1 [34-47]	A0A452G0I1 1xPhospho [S39(100)]	1	38	2211.13	1.1	1.06725	1.07238	1.13804	0.71566	0.866324	1.17361	Quantified
[K].VGLVEDSPSTTGDGDDAPVVNLTVPSTSPPSSSGLSR.[D]	1	A0A452FQ37	Uncharacterized protein	PACS1		Uncharacterized protein OS=Capra hircus OX=9925 GN=PACS1 PE=3 SV=1	1xTMT6plex [N-Term];1xPhospho [S28(99.8)]	A0A452FQ37 [752-788]	A0A452FQ37 1xPhospho [S779(99.8)]	0	38	3906.87	8.51	0.918738	0.901033	0.726935	1.27142	1.18667	1.02304	Quantified
[K].TLPEEEPQPSAPAQEAGYSTLAQSHPADLPEEPSSPQER.[M]	2	A0A452DLW3	Microtubule-associated protein	MAP2		Microtubule-associated protein OS=Capra hircus OX=9925 GN=MAP2 PE=4 SV=1	1xTMT6plex [N-Term];1xPhospho [S35(95.1)]	A0A452DLW3 [621-659]	A0A452DLW3 1xPhospho [S655(99.8)]	0	38	4480.07	0.33	1.06438	0.840894	1.14872	1.07782	0.769728	1.1404	Quantified
[K].RNSLPQIPTLNLEAR.[R]	1	A0A452G6N3	Non-specific protein-tyrosine kinase	PTK2B		Non-specific protein-tyrosine kinase OS=Capra hircus OX=9925 GN=PTK2B PE=4 SV=1	1xTMT6plex [N-Term];1xPhospho [S3(100)]	A0A452G6N3 [373-387]	A0A452G6N3 1xPhospho [S375(100)]	1	38	2031.09	-0.34							Identified
[R].DSVDSAGTSPTALLAAGEEVGPGSGGGGGGGGGGRPGAGTPLR.[Q]	1	A0A452DU01	HSac2 domain-containing protein	TPRG1L		HSac2 domain-containing protein OS=Capra hircus OX=9925 GN=TPRG1L PE=3 SV=1	1xTMT6plex [N-Term];1xPhospho [T40(100)]	A0A452DU01 [6-48]	A0A452DU01 1xPhospho [T45(100)]	0	38	3972.89	-0.93	0.832734	0.428929	0.664944	1.19413	1.41209	1.3024	Quantified
[R].GPGPSRSPAGSTKGDGASGAAAEEDEELVK.[D]	1	A0A452F7H6	Uncharacterized protein	FARP1		Uncharacterized protein OS=Capra hircus OX=9925 GN=FARP1 PE=4 SV=1	2xTMT6plex [K13; K30];1xTMT6plex [N-Term];1xPhospho [S/T]	A0A452F7H6 [418-447]	A0A452F7H6 1xPhospho [S/T]	2	38	3594.79	-1.28	1.29751	1.1909	1.25068	0.538112	0.797277	1.00597	Quantified
[R].TEATQGLDYVPSAGTISPTSSLEEDKGFK.[S]	1	A0A452EVM6	Uncharacterized protein	MAP1A		Uncharacterized protein OS=Capra hircus OX=9925 GN=MAP1A PE=4 SV=1	2xTMT6plex [K26; K29];1xTMT6plex [N-Term];2xPhospho [S17(87.4); S21(88.2)]	A0A452EVM6 [1114-1142]	A0A452EVM6 2xPhospho [S1130(87.4); S1134(88.2)]	1	38	3875.88	3.16	1.12646	1.33486	1.15773	0.605765	0.836307	1.0441	Quantified
[R].QIASDSPHASPK.[H]	1	A0A452DN91	Uncharacterized protein	TANC2		Uncharacterized protein OS=Capra hircus OX=9925 GN=TANC2 PE=4 SV=1	1xTMT6plex [K12];1xTMT6plex [N-Term];1xPhospho [S6(99.9)]	A0A452DN91 [395-406]	A0A452DN91 1xPhospho [S400(99.9)]	0	38	1775.91	0.21	0.976744	0.871103	0.882458	0.799045	1.2627	1.1482	Quantified
[K].ASDSGPSSSSSSSSSPPR.[T]	4	A0A452DQ87	ADF-H domain-containing protein	DBN1		ADF-H domain-containing protein OS=Capra hircus OX=9925 GN=DBN1 PE=4 SV=1	1xTMT6plex [N-Term];1xPhospho [S]	A0A452DQ87 [328-345]	A0A452DQ87 1xPhospho [S]	0	38	1975.84	-0.71							Identified
[R].RSSPTGHYSQR.[S]	2	A0A452FY19	OCIA domain-containing protein	OCIAD1		OCIA domain-containing protein OS=Capra hircus OX=9925 GN=OCIAD1 PE=4 SV=1	1xTMT6plex [N-Term];1xPhospho [S2(98.3)]	A0A452FY19 [121-131]	A0A452FY19 1xPhospho [S122(98)]	1	38	1584.75	-1.84	0.996815	1.00615	0.744049	1.43421	0.990076	0.940495	Quantified
[K].SAYPGQITSNMFCAGYLEGGK.[D]	1	A0A452FA14	Peptidase S1 domain-containing protein	LOC102179184		Peptidase S1 domain-containing protein OS=Capra hircus OX=9925 GN=LOC102179184 PE=4 SV=1	1xCarbamidomethyl [C13];1xOxidation [M11];1xTMT6plex [K21];1xTMT6plex [N-Term];1xPhospho [T8(95.8)]	A0A452FA14 [173-193]	A0A452FA14 1xPhospho [T180(95.8)]	0	38	2805.3	-5.06	0.849006	0.896782	0.964121	1.37608	1.15818	0.832996	Quantified
[R].RKSVPSETVLEESSTGLPPVTDENHIIVK.[T]	3	A0A452DLW3	Microtubule-associated protein	MAP2		Microtubule-associated protein OS=Capra hircus OX=9925 GN=MAP2 PE=4 SV=1	2xTMT6plex [K2; K29];1xTMT6plex [N-Term];1xPhospho [S3(99.9)]	A0A452DLW3 [833-861]	A0A452DLW3 1xPhospho [S835(100)]	2	38	3929.12	1.17	1.04681	1.01568	0.969467	1.0024	0.974602	1.04599	Quantified
[R].ISESGQFSDGLEDRGLLESSTR.[L]	1	A0A452G2E1	Transmembrane protein 163	TMEM163		Transmembrane protein 163 OS=Capra hircus OX=9925 GN=TMEM163 PE=3 SV=1	1xTMT6plex [N-Term];1xPhospho [S4(99.9)]	A0A452G2E1 [52-73]	A0A452G2E1 1xPhospho [S55(99.9)]	1	38	2692.27	0.09	0.653563	0.789465	0.590313	2.0159	1.25222	0.806431	Quantified
[R].KQELANSSDVTLPDRPLSPPLTAPPTMK.[V]	2	A0A452F865	Rap-GAP domain-containing protein	RAP1GAP2		Rap-GAP domain-containing protein OS=Capra hircus OX=9925 GN=RAP1GAP2 PE=4 SV=1	2xTMT6plex [K1; K28];1xTMT6plex [N-Term];1xPhospho [S18(93.4)]	A0A452F865 [13-40]	A0A452F865 1xPhospho [S30(95.8)]	1	38	3771.04	-3.63	0.999649	1.00899	0.966668	1.10065	1.06691	0.927261	Quantified
[R].KIAELEEEQSQGSTTNSDWMK.[N]	2	A0A452EI94	Uncharacterized protein	MAP1B		Uncharacterized protein OS=Capra hircus OX=9925 GN=MAP1B PE=4 SV=1	2xTMT6plex [K1; K21];1xTMT6plex [N-Term];1xPhospho [S10(99.9)]	A0A452EI94 [327-347]	A0A452EI94 1xPhospho [S336(99.9)]	1	38	3178.56	5.75	0.751947	0.753676	0.681961	1.1635	1.41415	1.16087	Quantified
[R].RASAEDVVVVHGR.[R]	1	A0A452E416	Uncharacterized protein	ACAA1		Uncharacterized protein OS=Capra hircus OX=9925 GN=ACAA1 PE=3 SV=1	1xTMT6plex [N-Term];1xPhospho [S3(100)]	A0A452E416 [32-44]	A0A452E416 1xPhospho [S34(100)]	1	38	1703.88	0.52							Identified
[K].IGELEVGQMENVSPGQIIDEPIRPVNIPR.[K]	1	A0A452FER3	Uncharacterized protein	MYO5A		Uncharacterized protein OS=Capra hircus OX=9925 GN=MYO5A PE=3 SV=1	1xOxidation [M9];1xTMT6plex [N-Term];1xPhospho [S13(100)]	A0A452FER3 [1414-1442]	A0A452FER3 1xPhospho [S1426(100)]	0	38	3524.8	0.21	0.619429	1.24674	0.994681	0.994269	1.01017	1.20605	Quantified
[R].SASSGAEGDVSSEREP.[-]	2	A0A452G089	D-aminoacyl-tRNA deacylase	DTD1		D-aminoacyl-tRNA deacylase OS=Capra hircus OX=9925 GN=DTD1 PE=3 SV=1	1xTMT6plex [N-Term];1xPhospho [S]	A0A452G089 [194-209]	A0A452G089 1xPhospho [S]	1	38	1873.8	0.76	1.06163	0.935811	1.0169	1.2511	0.931926	0.898708	Quantified
[K].GNKHDDGTQSDSENAGAHR.[R]	1	A0A452G8M0	FHA domain-containing protein	CEP170		FHA domain-containing protein OS=Capra hircus OX=9925 GN=CEP170 PE=3 SV=1	1xTMT6plex [K3];1xTMT6plex [N-Term];1xPhospho [S10(100)]	A0A452G8M0 [370-388]	A0A452G8M0 1xPhospho [S379(100)]	1	38	2534.14	-2.28	0.940561	1.22946	0.985248	1.01614	1.11556	0.831068	Quantified
[K].SENSSTQSSPEMPTTK.[N]	1	A0A452FWD2	Rap-GAP domain-containing protein	RAP1GAP		Rap-GAP domain-containing protein OS=Capra hircus OX=9925 GN=RAP1GAP PE=4 SV=1	1xTMT6plex [K16];1xTMT6plex [N-Term];1xPhospho [S8(96)]	A0A452FWD2 [534-549]	A0A452FWD2 1xPhospho [S541(96)]	0	38	2249.04	-3.67	0.809606	0.897879	0.838903	1.28038	1.25506	0.949573	Quantified
[R].FSYLPATVEPASPAPAHGLPR.[A]	1	A0A452FWZ4	DAGKc domain-containing protein	SPHK2		DAGKc domain-containing protein OS=Capra hircus OX=9925 GN=SPHK2 PE=4 SV=1	1xTMT6plex [N-Term];1xPhospho [S12(100)]	A0A452FWZ4 [375-395]	A0A452FWZ4 1xPhospho [S386(100)]	0	38	2487.26	-0.74	1.05466	1.06995	0.971625	0.906499	0.895348	1.15232	Quantified
[K].APPSTTAGSQSPPETPVLTR.[S]	1	A0A452G3H0	Uncharacterized protein	ZMYND8		Uncharacterized protein OS=Capra hircus OX=9925 GN=ZMYND8 PE=4 SV=1	1xTMT6plex [N-Term];1xPhospho [S11(100)]	A0A452G3H0 [763-782]	A0A452G3H0 1xPhospho [S773(100)]	0	38	2303.15	-3.34	1.09928	0.966731	1.24577	0.651819	0.895314	1.14622	Quantified
[K].VGSLDNVGHLPAGGAVK.[T]	1	A0A452EJF0	Microtubule-associated protein	MAP4		Microtubule-associated protein OS=Capra hircus OX=9925 GN=MAP4 PE=4 SV=1	1xTMT6plex [K17];1xTMT6plex [N-Term];1xPhospho [S3(100)]	A0A452EJF0 [1020-1036]	A0A452EJF0 1xPhospho [S1022(100)]	0	38	2129.15	-0.69	1.08134	1.00292	1.21168	0.880773	0.997958	0.890265	Quantified
[K].RSESPSETSSIK.[G]	1	A0A452EI00	WAPL domain-containing protein	WAPL		WAPL domain-containing protein OS=Capra hircus OX=9925 GN=WAPL PE=3 SV=1	1xTMT6plex [K12];1xTMT6plex [N-Term];1xPhospho [S4(98.4)]	A0A452EI00 [220-231]	A0A452EI00 1xPhospho [S223(98.4)]	1	38	1845.94	-1.35	1.00511	0.932432	1.08568	0.891405	0.989376	1.10938	Quantified
[R].TDVSNFDEEFTGEAPTLSPPRDARPLTATEQAAFR.[D]	1	A0A452DZ56	Protein kinase C	PKN1		Protein kinase C OS=Capra hircus OX=9925 GN=PKN1 PE=3 SV=1	1xTMT6plex [N-Term];1xPhospho [T/S]	A0A452DZ56 [907-941]	A0A452DZ56 1xPhospho [T/S]	1	38	4145.97	0.24	1.12959	1.09352	1.15367	0.638345	0.888975	1.12981	Quantified
[R].AGEDDEEEDSDSDQEISAK.[T]	1	A0A452ENM4	Uncharacterized protein	NBAS		Uncharacterized protein OS=Capra hircus OX=9925 GN=NBAS PE=4 SV=1	1xTMT6plex [K19];1xTMT6plex [N-Term];2xPhospho [S10(100); S12(100)]	A0A452ENM4 [430-448]	A0A452ENM4 2xPhospho [S439(100); S441(100)]	0	38	2687.05	0.1	0.890339	1.10626	0.890272	1.27932	1.05408	0.896143	Quantified
[K].GLDQPESPHPK.[M]	1	A0A452ENY3	WD_REPEATS_REGION domain-containing protein	GTF3C2		WD_REPEATS_REGION domain-containing protein OS=Capra hircus OX=9925 GN=GTF3C2 PE=4 SV=1	1xTMT6plex [K11];1xTMT6plex [N-Term];1xPhospho [S7(100)]	A0A452ENY3 [153-163]	A0A452ENY3 1xPhospho [S159(100)]	0	37	1742.89	-0.29	0.842223	1.06986	0.798732	1.03689	1.37013	0.913345	Quantified
[K].IHVSDQELQSANASVDDSRLEELK.[A]	1	A0A452FHX6	Ubiquitin-activating enzyme E1	UBA1		Ubiquitin-activating enzyme E1 OS=Capra hircus OX=9925 GN=UBA1 PE=3 SV=1	1xTMT6plex [K24];1xTMT6plex [N-Term];1xPhospho [S10(100)]	A0A452FHX6 [915-938]	A0A452FHX6 1xPhospho [S924(100)]	1	37	3221.61	7.92	1.2221	1.01584	0.908893	1.3592	0.858185	0.789343	Quantified
[R].AGATLEIKDTVSPVLDEK.[L]	2	A0A452EI94	Uncharacterized protein	MAP1B		Uncharacterized protein OS=Capra hircus OX=9925 GN=MAP1B PE=4 SV=1	2xTMT6plex [K8; K18];1xTMT6plex [N-Term];1xPhospho [S12(100)]	A0A452EI94 [1232-1249]	A0A452EI94 1xPhospho [S1243(100)]	1	37	2653.47	1.31	1.11132	1.14072	1.12868	0.731387	0.857919	1.09438	Quantified
[R].VSTSKHSLAEEEESAK.[A]	1	A0A452EI94	Uncharacterized protein	MAP1B		Uncharacterized protein OS=Capra hircus OX=9925 GN=MAP1B PE=4 SV=1	2xTMT6plex [K5; K16];1xTMT6plex [N-Term];2xPhospho [S4(98); S7(100)]	A0A452EI94 [961-976]	A0A452EI94 2xPhospho [S964(98); S967(100)]	1	37	2579.26	1.97	1.32706	1.42566	1.24435	0.345208	0.632376	1.13842	Quantified
[R].TEATQGLDYVPSAGTISPTSSLEEDKGFK.[S]	1	A0A452EVM6	Uncharacterized protein	MAP1A		Uncharacterized protein OS=Capra hircus OX=9925 GN=MAP1A PE=4 SV=1	2xTMT6plex [K26; K29];1xTMT6plex [N-Term];1xPhospho [S17(99.6)]	A0A452EVM6 [1114-1142]	A0A452EVM6 1xPhospho [S1130(99.6)]	1	37	3795.92	0.81	1.05945	1.05055	1.13991	0.91354	0.902437	1.00663	Quantified
[R].QNSSDSISSLNSITSHSSISSGK.[E]	1	A0A452DX16	AAA domain-containing protein	NAV1		AAA domain-containing protein OS=Capra hircus OX=9925 GN=NAV1 PE=3 SV=1	1xTMT6plex [K23];1xTMT6plex [N-Term];1xPhospho [S3(91.6)]	A0A452DX16 [1019-1041]	A0A452DX16 1xPhospho [S1021(91.6)]	0	37	2861.39	1.98	1.12472	0.815301	0.833432	1.33992	1.03734	0.909102	Quantified
[K].GVDLLLEGVQGESSPTRR.[E]	1	A0A452EM84	Non-specific serine/threonine protein kinase	RPS6KC1		Non-specific serine/threonine protein kinase OS=Capra hircus OX=9925 GN=RPS6KC1 PE=4 SV=1	1xTMT6plex [N-Term];1xPhospho [S/T]	A0A452EM84 [257-274]	A0A452EM84 1xPhospho [S/T]	1	37	2222.14	0.48	0.966101	0.998987	0.961287	0.959483	1.15216	0.991154	Quantified
[R].LVSPGSANETSSILVESVTR.[S]	1	A0A452ETK1	Uncharacterized protein	FLNB		Uncharacterized protein OS=Capra hircus OX=9925 GN=FLNB PE=3 SV=1	1xTMT6plex [N-Term];1xPhospho [S3(96.6)]	A0A452ETK1 [2442-2461]	A0A452ETK1 1xPhospho [S2444(96.6)]	0	37	2355.2	1.66							Identified
[R].FYYSSGSSSPTHAK.[S]	1	A0A452E6K8	Claudin	CLDN11	FUNCTION: Plays a major role in tight junction-specific obliteration of the intercellular space, through calcium-independent cell-adhesion activity. {ECO:0000256|RuleBase:RU060637}.	Claudin OS=Capra hircus OX=9925 GN=CLDN11 PE=3 SV=1	1xTMT6plex [K14];1xTMT6plex [N-Term];2xPhospho [S8(99.9); S9(100)]	A0A452E6K8 [190-203]	A0A452E6K8 2xPhospho [S197(99.9); S198(100)]	0	37	2136.94	0.58	1.04424	1.23034	0.742396	0.530467	1.17305	1.26172	Quantified
[K].SQKADSPSIDYAELLQHFER.[V]	1	A0A452EKF6	Protein VAC14 homolog	VAC14		Protein VAC14 homolog OS=Capra hircus OX=9925 GN=VAC14 PE=3 SV=1	1xTMT6plex [K3];1xTMT6plex [N-Term];1xPhospho [S6(99.9)]	A0A452EKF6 [739-758]	A0A452EKF6 1xPhospho [S744(99.9)]	1	37	2872.43	-3.45	0.7976	1.14907	0.844642	1.31142	1.14898	0.867366	Quantified
[K].THNSSLEYNIFEGMECR.[G]	1	A0A452G996; A0A452G9S2	Dihydropyrimidinase-related protein 2;Dihydropyrimidinase-related protein 2	DPYSL2;DPYSL2		Dihydropyrimidinase-related protein 2 OS=Capra hircus OX=9925 GN=DPYSL2 PE=3 SV=1;Dihydropyrimidinase-related protein 2 OS=Capra hircus OX=9925 GN=DPYSL2 PE=3 SV=1	1xCarbamidomethyl [C16];1xTMT6plex [N-Term];1xPhospho [S5(100)]	A0A452G996 [424-440]; A0A452G9S2 [529-545]	A0A452G996 1xPhospho [S428(100)]; A0A452G9S2 1xPhospho [S533(100)]	0	37	2396.02	1.06	0.687248	0.607093	0.709667	0.873568	1.69818	1.23301	Quantified
[K].AGGSPASYHGSTSPR.[V]	2	A0A452G7G3	ENTH domain-containing protein	EPN2		ENTH domain-containing protein OS=Capra hircus OX=9925 GN=EPN2 PE=3 SV=1	1xTMT6plex [N-Term];1xPhospho [S4(100)]	A0A452G7G3 [189-203]	A0A452G7G3 1xPhospho [S192(100)]	0	37	1740.79	-0.39	0.945534	0.906132	1.1119	0.860898	1.07647	1.09333	Quantified
[K].EGPVEGEAAEPGSPTAAEGEAASAASSTSSPK.[A]	1	A0A452E037	Uncharacterized protein	MARCKS		Uncharacterized protein OS=Capra hircus OX=9925 GN=MARCKS PE=3 SV=1	1xTMT6plex [K32];1xTMT6plex [N-Term];2xPhospho [S13(81.9); T15(81.9)]	A0A452E037 [105-136]	A0A452E037 2xPhospho [S117(81.9); T119(81.9)]	0	37	3547.58	0.25	0.585867	1.03472	0.951564	0.842776	1.09984	1.44068	Quantified
[K].IGEHTPSSLAIMENANVLAR.[Y]	1	A0A452EH63	Fructose-bisphosphate aldolase	ALDOA		Fructose-bisphosphate aldolase OS=Capra hircus OX=9925 GN=ALDOA PE=3 SV=1	1xTMT6plex [N-Term];1xPhospho [S8(99.9)]	A0A452EH63 [154-173]	A0A452EH63 1xPhospho [S161(99.9)]	0	37	2432.22	-2.39	0.914699	0.877839	0.933827	1.15088	1.1131	1.03158	Quantified
[K].SETSSNPSSPEICPNK.[E]	1	A0A452F865	Rap-GAP domain-containing protein	RAP1GAP2		Rap-GAP domain-containing protein OS=Capra hircus OX=9925 GN=RAP1GAP2 PE=4 SV=1	1xCarbamidomethyl [C13];1xTMT6plex [K16];1xTMT6plex [N-Term];1xPhospho [S/T]	A0A452F865 [585-600]	A0A452F865 1xPhospho [S/T]	0	37	2272.06	0.64	0.952165	1.10532	1.21898	0.746622	0.966541	1.05918	Quantified
[R].DASPGRGSHSQTPSPGALPLGR.[Q]	4	A0A452E226	Synapsin I	SYN1		Synapsin I OS=Capra hircus OX=9925 GN=SYN1 PE=3 SV=1	1xTMT6plex [N-Term];1xPhospho [S3(100)]	A0A452E226 [425-446]	A0A452E226 1xPhospho [S427(100)]	1	37	2454.21	0.33	0.691739	0.84013	0.862785	1.265	1.28374	1.05224	Quantified
[K].GNKSPSPPPDGSPAATPEIR.[V]	2	A0A452F2J1	Uncharacterized protein	BIN1		Uncharacterized protein OS=Capra hircus OX=9925 GN=BIN1 PE=4 SV=1	1xTMT6plex [K3];1xTMT6plex [N-Term];1xPhospho [S6(100)]	A0A452F2J1 [293-312]	A0A452F2J1 1xPhospho [S298(100)]	1	37	2513.28	0.6	0.996288	0.81541	0.981726	0.970035	1.12277	1.09189	Quantified
[R].KTSPSDNVTNTYSGDAGK.[S]	3	A0A452DRS7	Rab3 GTPase-activating protein catalytic subunit	RAB3GAP1		Rab3 GTPase-activating protein catalytic subunit OS=Capra hircus OX=9925 GN=RAB3GAP1 PE=3 SV=1	2xTMT6plex [K1; K18];1xTMT6plex [N-Term];1xPhospho [T/S/Y]	A0A452DRS7 [531-548]	A0A452DRS7 1xPhospho [T/S/Y]	1	37	2609.31	0.17	0.933993	1.00929	0.923115	1.04166	1.03302	1.09831	Quantified
[K].SGTGAAASVSPK.[E]	1	A0A452E8X8	Protein-histidine N-methyltransferase	SETD3		Protein-histidine N-methyltransferase OS=Capra hircus OX=9925 GN=SETD3 PE=3 SV=1	1xTMT6plex [K12];1xTMT6plex [N-Term];1xPhospho [S10(100)]	A0A452E8X8 [12-23]	A0A452E8X8 1xPhospho [S21(100)]	0	37	1570.82	0.96	1.14333	0.793137	1.16518	0.74075	1.04931	1.0736	Quantified
[R].QEPEPGLGMDPSLTPPAVPPR.[A]	1	A0A452EVM6	Uncharacterized protein	MAP1A		Uncharacterized protein OS=Capra hircus OX=9925 GN=MAP1A PE=4 SV=1	1xTMT6plex [N-Term];1xPhospho [T14(100)]	A0A452EVM6 [2344-2364]	A0A452EVM6 1xPhospho [T2357(100)]	0	37	2494.23	3.41	0.869659	0.983342	0.886955	1.2773	1.08002	0.974946	Quantified
[R].AYTPEGEYGHR.[A]	1	A0A452E1R7	Uncharacterized protein	TJP2		Uncharacterized protein OS=Capra hircus OX=9925 GN=TJP2 PE=4 SV=1	1xTMT6plex [N-Term];1xPhospho [T3(100)]	A0A452E1R7 [220-230]	A0A452E1R7 1xPhospho [T222(100)]	0	37	1588.7	-0.63	0.804809	0.855269	1.15223	1.43789	0.936261	0.91056	Quantified
[K].AASADSTTEGTPADGFTVLSTK.[S]	1	A0A452FJ34	Core histone macro-H2A	MACROH2A1	FUNCTION: Variant histone H2A which replaces conventional H2A in a subset of nucleosomes. {ECO:0000256|PIRNR:PIRNR037942}.	Core histone macro-H2A OS=Capra hircus OX=9925 GN=MACROH2A1 PE=4 SV=1	1xTMT6plex [K22];1xTMT6plex [N-Term];1xPhospho [T11(96)]	A0A452FJ34 [167-188]	A0A452FJ34 1xPhospho [T177(96)]	0	37	2665.3	-0.5	0.974095	0.922335	0.99221	1.30357	0.975709	0.920196	Quantified
[R].GTESPFEGKDGKEASPDQISPVSDMTSTGLFQDK.[Q]	1	A0A452EI94	Uncharacterized protein	MAP1B		Uncharacterized protein OS=Capra hircus OX=9925 GN=MAP1B PE=4 SV=1	3xTMT6plex [K9; K12; K34];1xTMT6plex [N-Term];1xPhospho [S20(95.4)]	A0A452EI94 [1423-1456]	A0A452EI94 1xPhospho [S1442(95.4)]	2	37	4582.27	-3.55	1.1512	1.57918	1.41533	0.637531	0.643429	0.807037	Quantified
[R].KTGSYGALAEITASK.[E]	1	A0A452DUM8	Protein phosphatase 1 regulatory subunit	PPP1R12A		Protein phosphatase 1 regulatory subunit OS=Capra hircus OX=9925 GN=PPP1R12A PE=4 SV=1	2xTMT6plex [K1; K15];1xTMT6plex [N-Term];1xPhospho [S4(97.7)]	A0A452DUM8 [435-449]	A0A452DUM8 1xPhospho [S438(97.7)]	1	37	2264.25	-0.53	0.9925	1.01057	1.19377	0.859762	1.04987	0.941124	Quantified
[R].VSDSATASQKPISAVTVTDAFASESP.[-]	1	A0A452EKD0	GRASP55_65 domain-containing protein	GORASP2		GRASP55_65 domain-containing protein OS=Capra hircus OX=9925 GN=GORASP2 PE=3 SV=1	1xTMT6plex [K10];1xTMT6plex [N-Term];1xPhospho [S25(100)]	A0A452EKD0 [430-455]	A0A452EKD0 1xPhospho [S454(100)]	0	37	3104.54	4.23	0.911877	1.13022	1.19542	0.915365	0.829727	1.10246	Quantified
[K].ELAEAAKEPLPVEQDDDIEVLADETSEHPEETSPVR.[A]	1	A0A452G7W6	WD_REPEATS_REGION domain-containing protein	ATG16L1		WD_REPEATS_REGION domain-containing protein OS=Capra hircus OX=9925 GN=ATG16L1 PE=3 SV=1	1xTMT6plex [K7];1xTMT6plex [N-Term];1xPhospho [T/S]	A0A452G7W6 [223-258]	A0A452G7W6 1xPhospho [T/S]	1	37	4526.18	-0.8	0.872765	0.850173	0.925655	1.07174	1.15947	1.10767	Quantified
[R].YHGHSMSDPGVSYR.[T]	3	A0A452DK85	Pyruvate dehydrogenase E1 component subunit alpha	PDHA1	FUNCTION: The pyruvate dehydrogenase complex catalyzes the overall conversion of pyruvate to acetyl-CoA and CO(2). {ECO:0000256|RuleBase:RU361139}.	Pyruvate dehydrogenase E1 component subunit alpha OS=Capra hircus OX=9925 GN=PDHA1 PE=4 SV=1	1xTMT6plex [N-Term];1xPhospho [S5(98.6)]	A0A452DK85 [289-302]	A0A452DK85 1xPhospho [S293(100)]	0	36	1901.82	0.31	0.831834	1.11412	0.89187	0.64464	1.06121	1.41733	Quantified
[R].QLQYCPSVESPYSK.[S]	1	A0A452EH59	Uncharacterized protein	CTNND2		Uncharacterized protein OS=Capra hircus OX=9925 GN=CTNND2 PE=3 SV=1	1xCarbamidomethyl [C5];1xTMT6plex [K14];1xTMT6plex [N-Term];1xPhospho [S10(97.1)]	A0A452EH59 [419-432]	A0A452EH59 1xPhospho [S428(97.1)]	0	36	2224.08	0.3	0.766262	0.995015	0.918048	0.967143	1.00722	1.33767	Quantified
[K].ADLPVITIDPASPQSPESVDLVNEELK.[G]	1	A0A452FUW3	Sodium/hydrogen exchanger	SLC9A1		Sodium/hydrogen exchanger OS=Capra hircus OX=9925 GN=SLC9A1 PE=3 SV=1	1xTMT6plex [K27];1xTMT6plex [N-Term];1xPhospho [S18(92.5)]	A0A452FUW3 [702-728]	A0A452FUW3 1xPhospho [S719(92.5)]	0	36	3414.77	0.2							Identified
[K].ESPLQTPADDGSEEPGSETSDAK.[S]	1	O02828	Microtubule-associated protein tau	MAPT	FUNCTION: Promotes microtubule assembly and stability, and might be involved in the establishment and maintenance of neuronal polarity. The C-terminus binds axonal microtubules while the N-terminus binds neural plasma membrane components, suggesting that tau functions as a linker protein between both. Axonal polarity is predetermined by tau localization (in the neuronal cell) in the domain of the…	Microtubule-associated protein tau OS=Capra hircus OX=9925 GN=MAPT PE=2 SV=3	1xTMT6plex [K23];1xTMT6plex [N-Term];1xPhospho [S17(98.4)]	O02828 [34-56]	O02828 1xPhospho [S50(98.4)]	0	36	2885.3	0.13							Identified
[K].TSKTPEDGGYAYEITEK.[T]	1	A0A452EI94	Uncharacterized protein	MAP1B		Uncharacterized protein OS=Capra hircus OX=9925 GN=MAP1B PE=4 SV=1	2xTMT6plex [K3; K17];1xTMT6plex [N-Term];1xPhospho [S/T/Y]	A0A452EI94 [1929-1945]	A0A452EI94 1xPhospho [S/T/Y]	1	36	2656.34	1.89	1.10829	1.21984	0.994091	0.948731	0.912882	0.937648	Quantified
[R].KSSEASPTAQR.[S]	1	A0A452EWZ6	Uncharacterized protein	BRAP		Uncharacterized protein OS=Capra hircus OX=9925 GN=BRAP PE=4 SV=1	1xTMT6plex [K1];1xTMT6plex [N-Term];1xPhospho [S6(89.9)]	A0A452EWZ6 [92-102]	A0A452EWZ6 1xPhospho [S97(99.9)]	1	36	1699.88	0.35	0.980548	1.0183	1.005	1.09395	0.956962	1.01818	Quantified
[R].SSSSLQAGPASSPSHISVK.[E]	1	A0A452ED67	Uncharacterized protein	ESYT2		Uncharacterized protein OS=Capra hircus OX=9925 GN=ESYT2 PE=3 SV=1	1xTMT6plex [K19];1xTMT6plex [N-Term];1xPhospho [S]	A0A452ED67 [675-693]	A0A452ED67 1xPhospho [S]	0	36	2365.22	0.64	1.02526	0.915534	1.0422	0.797894	0.969796	1.23093	Quantified
[R].SQSESSDEVTELDLSHGKK.[D]	1	A0A452E675	C2 domain-containing protein	C2CD5		C2 domain-containing protein OS=Capra hircus OX=9925 GN=C2CD5 PE=4 SV=1	2xTMT6plex [K18; K19];1xTMT6plex [N-Term];2xPhospho [S3(95.9); S/T]	A0A452E675 [681-699]	A0A452E675 2xPhospho [S683(95.9); S/T]	1	36	2923.39	0.41	1.01702	0.922338	1.16692	1.08239	0.882361	0.996637	Quantified
[R].ISGSPSSGFR.[S]	4	A0A452FBM4	160 kDa neurofilament protein	NEFM		160 kDa neurofilament protein OS=Capra hircus OX=9925 GN=NEFM PE=3 SV=1	1xTMT6plex [N-Term];1xPhospho [S4(100)]	A0A452FBM4 [27-36]	A0A452FBM4 1xPhospho [S30(100)]	0	36	1303.62	0.89	1.08328	0.893525	0.692399	1.08002	1.34576	0.906545	Quantified
[K].LDQPVSAPPSPR.[D]	2	A0A452F6X4	Uncharacterized protein	CCDC6		Uncharacterized protein OS=Capra hircus OX=9925 GN=CCDC6 PE=4 SV=1	1xTMT6plex [N-Term];1xPhospho [S10(100)]	A0A452F6X4 [231-242]	A0A452F6X4 1xPhospho [S240(100)]	0	36	1572.8	0.59	0.864549	0.824385	0.759605	0.828473	1.18758	1.43051	Quantified
[R].SAKDSDDEEEVVHVDR.[D]	1	A0A452EW87	t-SNARE coiled-coil homology domain-containing protein	STX1B		t-SNARE coiled-coil homology domain-containing protein OS=Capra hircus OX=9925 GN=STX1B PE=3 SV=1	1xTMT6plex [K3];1xTMT6plex [N-Term];1xPhospho [S5(98.2)]	A0A452EW87 [10-25]	A0A452EW87 1xPhospho [S14(98.2)]	1	36	2368.11	0.45	1.19418	1.14185	1.08383	0.7411	0.918659	0.993643	Quantified
[R].KAATATEDDEDDDIDLFGSDEEEDKEAAR.[L]	1	A0A452E8C0	Uncharacterized protein	EEF1D		Uncharacterized protein OS=Capra hircus OX=9925 GN=EEF1D PE=3 SV=1	2xTMT6plex [K1; K25];1xTMT6plex [N-Term];1xPhospho [S19(100)]	A0A452E8C0 [144-172]	A0A452E8C0 1xPhospho [S162(100)]	2	36	3967.81	1.41	1.18939	0.791823	0.869459	1.38988	1.01267	0.825255	Quantified
[R].RSSLDGSESAK.[T]	1	A0A452F9R9	G_PROTEIN_RECEP_F1_2 domain-containing protein	GPR162		G_PROTEIN_RECEP_F1_2 domain-containing protein OS=Capra hircus OX=9925 GN=GPR162 PE=4 SV=1	1xTMT6plex [K11];1xTMT6plex [N-Term];1xPhospho [S]	A0A452F9R9 [254-264]	A0A452F9R9 1xPhospho [S]	1	36	1674.85	-0.61	1.24426	1.09938	1.29093	0.890332	0.719412	0.886215	Quantified
[R].ATTPQTQHVSPMR.[Q]	2	A0A452E8C0	Uncharacterized protein	EEF1D		Uncharacterized protein OS=Capra hircus OX=9925 GN=EEF1D PE=3 SV=1	1xOxidation [M12];1xTMT6plex [N-Term];1xPhospho [S10(95)]	A0A452E8C0 [124-136]	A0A452E8C0 1xPhospho [S133(100)]	0	36	1778.85	0.41	0.77633	1.09327	0.989486	0.9577	1.16098	1.05888	Quantified
[K].ISEAAWQPEEHYSSSPEKILSPFSQK.[Y]	1	A0A452FTI2	WD_REPEATS_REGION domain-containing protein	DMXL1		WD_REPEATS_REGION domain-containing protein OS=Capra hircus OX=9925 GN=DMXL1 PE=4 SV=1	2xTMT6plex [K18; K26];1xTMT6plex [N-Term];1xPhospho [S/Y]	A0A452FTI2 [903-928]	A0A452FTI2 1xPhospho [S/Y]	1	36	3742.9	5.24	0.743324	0.691631	0.678194	1.2878	1.45526	1.07758	Quantified
[K].GSQSSPPAESQSSPR.[R]	1	A0A452E371; A0A452E3A1	FERM domain-containing protein;FERM domain-containing protein	EPB41L2;EPB41L2		FERM domain-containing protein OS=Capra hircus OX=9925 GN=EPB41L2 PE=4 SV=1;FERM domain-containing protein OS=Capra hircus OX=9925 GN=EPB41L2 PE=4 SV=1	1xTMT6plex [N-Term];1xPhospho [S]	A0A452E371 [46-60]; A0A452E3A1 [46-60]	A0A452E371 1xPhospho [S]; A0A452E3A1 1xPhospho [S]	0	36	1810.82	-0.04	0.949536	1.03983	1.14267	0.85722	1.12116	0.933232	Quantified
[R].KLGLPAAEGAQPCPPTPVSPPDREPK.[G]	1	A0A452FYB0	F-actin monooxygenase	MICAL3		F-actin monooxygenase OS=Capra hircus OX=9925 GN=MICAL3 PE=3 SV=1	1xCarbamidomethyl [C13];2xTMT6plex [K1; K26];1xTMT6plex [N-Term];1xPhospho [S19(100)]	A0A452FYB0 [1356-1381]	A0A452FYB0 1xPhospho [S1374(100)]	2	36	3476.86	-1.95	0.858547	0.875967	0.971623	1.01467	1.19038	1.07688	Quantified
[K].GFGFGQGAGALVHSE.[-]	1	A0A452FF32	Uncharacterized protein	CSRP1		Uncharacterized protein OS=Capra hircus OX=9925 GN=CSRP1 PE=4 SV=1	1xTMT6plex [N-Term];1xPhospho [S14(100)]	A0A452FF32 [179-193]	A0A452FF32 1xPhospho [S192(100)]	0	36	1742.81	1	0.883861	0.847938	0.812322	1.42998	1.20914	0.872965	Quantified
[R].TASGSSVTSLEGGR.[S]	1	A0A452ET94	N-myc downstream-regulated gene 1 protein	NDRG1		N-myc downstream-regulated gene 1 protein OS=Capra hircus OX=9925 GN=NDRG1 PE=3 SV=1	1xTMT6plex [N-Term];1xPhospho [S6(99.9)]	A0A452ET94 [328-341]	A0A452ET94 1xPhospho [S333(99.9)]	0	36	1617.77	1.12	0.714921	0.616765	0.562024	1.9946	1.33185	0.831575	Quantified
[R].AHGGQSPSPTK.[S]	1	A0A452G8Z0	Adenylyl cyclase-associated protein	CAP2		Adenylyl cyclase-associated protein OS=Capra hircus OX=9925 GN=CAP2 PE=3 SV=1	1xTMT6plex [K11];1xTMT6plex [N-Term];1xPhospho [S8(100)]	A0A452G8Z0 [294-304]	A0A452G8Z0 1xPhospho [S301(100)]	0	36	1604.82	0.12	0.960493	0.993119	1.18692	0.706446	0.877371	1.2727	Quantified
[K].AQPAPPELNSESEDYSPSSSETVR.[S]	1	A0A452FQ44	Uncharacterized protein	DCLK1		Uncharacterized protein OS=Capra hircus OX=9925 GN=DCLK1 PE=4 SV=1	1xTMT6plex [N-Term];1xPhospho [S/Y/T]	A0A452FQ44 [712-735]	A0A452FQ44 1xPhospho [S/Y/T]	0	36	2886.29	1.72							Identified
[K].ETDVIKGPAESPDEGITTTEGEGECEQTPEELEPVEK.[Q]	2	A0A452EI94	Uncharacterized protein	MAP1B		Uncharacterized protein OS=Capra hircus OX=9925 GN=MAP1B PE=4 SV=1	1xCarbamidomethyl [C25];2xTMT6plex [K6; K37];1xTMT6plex [N-Term];1xPhospho [S11(100)]	A0A452EI94 [878-914]	A0A452EI94 1xPhospho [S888(100)]	1	36	4797.27	1.95	1.10598	1.00399	1.28454	0.703281	0.883519	1.05507	Quantified
[K].IQNTGDYYDLYGGEK.[F]	1	A0A452F960	Tyrosine-protein phosphatase non-receptor type	PTPN11		Tyrosine-protein phosphatase non-receptor type OS=Capra hircus OX=9925 GN=PTPN11 PE=3 SV=1	1xTMT6plex [K15];1xTMT6plex [N-Term];1xPhospho [Y7(98.3)]	A0A452F960 [56-70]	A0A452F960 1xPhospho [Y62(98.3)]	0	36	2274.07	0.67	1.19151	1.09743	1.12366	0.564502	1.16125	0.888325	Quantified
[R].RASGKEALQNINDQSDR.[L]	2	A0A452G9S2	Dihydropyrimidinase-related protein 2	DPYSL2		Dihydropyrimidinase-related protein 2 OS=Capra hircus OX=9925 GN=DPYSL2 PE=3 SV=1	1xTMT6plex [K5];1xTMT6plex [N-Term];1xPhospho [S3(100)]	A0A452G9S2 [105-121]	A0A452G9S2 1xPhospho [S107(100)]	2	36	2440.23	0.57	1.07623	1.32384	1.13474	0.347255	0.913636	1.23524	Quantified
[R].NGILAIEGTGSDVDDDLSGDEKQDNESNVDPR.[D]	2	A0A452FL98	Ubiquitinyl hydrolase 1	USP9X		Ubiquitinyl hydrolase 1 OS=Capra hircus OX=9925 GN=USP9X PE=3 SV=1	1xTMT6plex [K22];1xTMT6plex [N-Term];1xPhospho [S18(98.2)]	A0A452FL98 [1583-1614]	A0A452FL98 1xPhospho [S1600(96.3)]	1	36	3912.8	-0.07	1.03388	1.00589	0.903122	1.2913	0.89678	0.975489	Quantified
[K].RRGSSGSVDETLFALPAASEPVIHSSAEK.[I]	1	A0A452DU29	Reticulon	RTN4		Reticulon OS=Capra hircus OX=9925 GN=RTN4 PE=4 SV=1	1xTMT6plex [K29];1xTMT6plex [N-Term];2xPhospho [S4(99); S/T]	A0A452DU29 [178-206]	A0A452DU29 2xPhospho [S181(99); S/T]	2	36	3616.78	0.46	1.09555	1.08985	0.910823	1.05705	0.970084	0.966964	Quantified
[R].SLSFSEESPSKETSLDISSK.[Q]	3	A0A452EVM6	Uncharacterized protein	MAP1A		Uncharacterized protein OS=Capra hircus OX=9925 GN=MAP1A PE=4 SV=1	2xTMT6plex [K11; K20];1xTMT6plex [N-Term];1xPhospho [S8(95.2)]	A0A452EVM6 [1432-1451]	A0A452EVM6 1xPhospho [S1439(99.9)]	1	36	2925.49	-0.75	1.17021	1.11022	1.02798	0.823356	0.922784	1.0156	Quantified
[K].VLGSQEALHPVHYEEK.[N]	1	A0A452EMC8	Amine oxidase	MAOA		Amine oxidase OS=Capra hircus OX=9925 GN=MAOA PE=3 SV=1	1xTMT6plex [K16];1xTMT6plex [N-Term];1xPhospho [S4(100)]	A0A452EMC8 [285-300]	A0A452EMC8 1xPhospho [S288(100)]	0	36	2374.22	1.35	1.02522	1.27074	1.22403	0.673366	0.79555	1.10588	Quantified
[R].AEAGLAAAGAQPPPSQSPEEDVKK.[E]	1	A0A452EPV3	Threonyl-tRNA synthetase	TARS3		Threonyl-tRNA synthetase OS=Capra hircus OX=9925 GN=TARS3 PE=3 SV=1	2xTMT6plex [K23; K24];1xTMT6plex [N-Term];1xPhospho [S]	A0A452EPV3 [91-114]	A0A452EPV3 1xPhospho [S]	1	36	3115.63	2.93	1.17753	1.31865	1.37693	0.476644	0.712741	1.04624	Quantified
[K].ALQQHQHGYDSDEEVDSELGTWEHQLR.[R]	1	A0A452FX71	Uncharacterized protein	SUGP1		Uncharacterized protein OS=Capra hircus OX=9925 GN=SUGP1 PE=4 SV=1	1xTMT6plex [N-Term];1xPhospho [S11(100)]	A0A452FX71 [465-491]	A0A452FX71 1xPhospho [S475(100)]	0	36	3516.57	-3.72	0.984249	1.14535	0.841343	1.06282	1.06795	0.982896	Quantified
[K].ETDVIKGPAESPDEGITTTEGEGECEQTPEELEPVEK.[Q]	1	A0A452EI94	Uncharacterized protein	MAP1B		Uncharacterized protein OS=Capra hircus OX=9925 GN=MAP1B PE=4 SV=1	1xCarbamidomethyl [C25];2xTMT6plex [K6; K37];1xTMT6plex [N-Term];1xPhospho [T28(100)]	A0A452EI94 [878-914]	A0A452EI94 1xPhospho [T905(100)]	1	36	4797.27	1.95	1.16911	1.04128	1.09658	0.925151	0.880657	0.968387	Quantified
[K].ETPAATEAPSSTPK.[A]	1	A0A452DTF4	Uncharacterized protein	BASP1		Uncharacterized protein OS=Capra hircus OX=9925 GN=BASP1 PE=3 SV=1	1xTMT6plex [K14];1xTMT6plex [N-Term];1xPhospho [T12(99.9)]	A0A452DTF4 [186-199]	A0A452DTF4 1xPhospho [T197(99.9)]	0	36	1924.97	2.65	1.34309	1.11826	1.57571	0.305801	0.527494	1.18377	Quantified
[R].KPTEFIGAVTSTSQSWVQK.[T]	1	A0A452FVF1	FERM domain-containing protein	EPB41L3		FERM domain-containing protein OS=Capra hircus OX=9925 GN=EPB41L3 PE=4 SV=1	2xTMT6plex [K1; K19];1xTMT6plex [N-Term];1xPhospho [T/S]	A0A452FVF1 [640-658]	A0A452FVF1 1xPhospho [T/S]	0	36	2861.54	-1.24	0.972778	0.971849	0.845086	1.09651	1.09044	1.05786	Quantified
[R].GISALLLNQGDGDR.[K]	3	A0A452DRU1	Uncharacterized protein	SLC8A2		Uncharacterized protein OS=Capra hircus OX=9925 GN=SLC8A2 PE=3 SV=1	1xTMT6plex [N-Term];1xPhospho [S3(100)]	A0A452DRU1 [621-634]	A0A452DRU1 1xPhospho [S623(100)]	0	36	1737.87	6.29	1.09653	1.0537	0.95379	0.948656	0.917744	1.0883	Quantified
[K].VDNSSLTGESEPQTRSPDCTHDNPLETR.[N]	1	A0A452FF33	Sodium/potassium-transporting ATPase subunit alpha	ATP1A3		Sodium/potassium-transporting ATPase subunit alpha OS=Capra hircus OX=9925 GN=ATP1A3 PE=3 SV=1	1xCarbamidomethyl [C19];1xTMT6plex [N-Term];1xPhospho [T/S]	A0A452FF33 [204-231]	A0A452FF33 1xPhospho [T/S]	1	36	3451.53	0.13	0.835579	0.988184	0.828754	1.16742	1.09992	1.11437	Quantified
[R].SVASNQSEMEFSTLQDMPK.[E]	1	A0A452DUK4	DBC1 domain-containing protein	CCAR2		DBC1 domain-containing protein OS=Capra hircus OX=9925 GN=CCAR2 PE=4 SV=1	1xTMT6plex [K19];1xTMT6plex [N-Term];2xPhospho [S4(100); S7(100)]	A0A452DUK4 [669-687]	A0A452DUK4 2xPhospho [S672(100); S675(100)]	0	36	2747.21	1.23	0.991975	1.04412	1.03646	0.906822	1.03377	1.03196	Quantified
[R].AQTLPTSVVTITSESSPGK.[R]	1	A0A452EPK3	Spectrin beta chain	SPTBN1		Spectrin beta chain OS=Capra hircus OX=9925 GN=SPTBN1 PE=3 SV=1	1xTMT6plex [K19];1xTMT6plex [N-Term];1xPhospho [S16(97.8)]	A0A452EPK3 [2312-2330]	A0A452EPK3 1xPhospho [S2327(97.8)]	0	36	2441.29	2.19	0.877389	0.779049	0.966036	1.48927	1.08879	0.86777	Quantified
[K].MADEAESIEDLGIK.[G]	1	A0A452F4L3	Fibrinogen alpha chain	FGA		Fibrinogen alpha chain OS=Capra hircus OX=9925 GN=FGA PE=4 SV=1	1xTMT6plex [K14];1xTMT6plex [N-Term];1xPhospho [S7(100)]	A0A452F4L3 [575-588]	A0A452F4L3 1xPhospho [S581(100)]	0	36	2059.01	2.31	0.828417	0.726076	1.51508	0.508626	0.892185	1.42348	Quantified
[R].RSSPTGHYSQR.[S]	1	A0A452FY19	OCIA domain-containing protein	OCIAD1		OCIA domain-containing protein OS=Capra hircus OX=9925 GN=OCIAD1 PE=4 SV=1	1xTMT6plex [N-Term];1xPhospho [S3(98.4)]	A0A452FY19 [121-131]	A0A452FY19 1xPhospho [S123(98.4)]	1	36	1584.75	-0.8	0.726858	0.575835	0.927148	1.53817	1.14037	1.07716	Quantified
[R].GDPGVPGAAGGEGPVELAHLARPGSPEAEEWSGPR.[G]	1	A0A452EA35	Protein TSSC4	TSSC4		Protein TSSC4 OS=Capra hircus OX=9925 GN=TSSC4 PE=3 SV=1	1xTMT6plex [N-Term];1xPhospho [S25(100)]	A0A452EA35 [237-271]	A0A452EA35 1xPhospho [S261(100)]	0	36	3715.77	0.48	0.839459	0.876652	0.787669	1.53858	1.07002	0.96634	Quantified
[R].VDHGAEIITQSPGR.[S]	2	A0A452DLW3	Microtubule-associated protein	MAP2		Microtubule-associated protein OS=Capra hircus OX=9925 GN=MAP2 PE=4 SV=1	1xTMT6plex [N-Term];1xPhospho [T/S]	A0A452DLW3 [1781-1794]	A0A452DLW3 1xPhospho [T/S]	0	36	1788.88	0.35							Identified
[R].LEASYSDSPPGEEDLLVHVPEGSK.[S]	1	A0A452FRX1	Autophagy-related protein 9	ATG9A	FUNCTION: Involved in autophagy and cytoplasm to vacuole transport (Cvt) vesicle formation. Plays a key role in the organization of the preautophagosomal structure/phagophore assembly site (PAS), the nucleating site for formation of the sequestering vesicle. {ECO:0000256|RuleBase:RU364027}.	Autophagy-related protein 9 OS=Capra hircus OX=9925 GN=ATG9A PE=3 SV=1	1xTMT6plex [K24];1xTMT6plex [N-Term];2xPhospho [S6(100); S8(100)]	A0A452FRX1 [11-34]	A0A452FRX1 2xPhospho [S16(100); S18(100)]	0	36	3173.47	3.25	0.925748	1.0294	1.12238	1.18373	0.930215	0.916032	Quantified
[K].ELPPDLRSPQETPPSEEDSAEAER.[L]	4	A0A452G497	TPR_REGION domain-containing protein	SGTA		TPR_REGION domain-containing protein OS=Capra hircus OX=9925 GN=SGTA PE=3 SV=1	1xTMT6plex [N-Term];1xPhospho [S8(99.7)]	A0A452G497 [70-93]	A0A452G497 1xPhospho [S77(97.3)]	1	36	2988.37	2.14	1.19533	0.997718	0.97368	0.609701	1.10342	1.10097	Quantified
[K].LENEGSDEDIETDVLYSPQMALK.[L]	2	A0A452EDH1	Uncharacterized protein	OGA		Uncharacterized protein OS=Capra hircus OX=9925 GN=OGA PE=4 SV=1	1xTMT6plex [K23];1xTMT6plex [N-Term];1xPhospho [S6(100)]	A0A452EDH1 [359-381]	A0A452EDH1 1xPhospho [S364(100)]	0	36	3134.49	1.47	1.0329	1.24531	1.27218	0.646312	0.647858	1.24158	Quantified
[R].GGGAPLPPSGSKDQALGAGGEFGGHDKPK.[I]	8	A0A452E4X8	Aa_trans domain-containing protein	SLC32A1		Aa_trans domain-containing protein OS=Capra hircus OX=9925 GN=SLC32A1 PE=4 SV=1	3xTMT6plex [K12; K27; K29];1xTMT6plex [N-Term];1xPhospho [S9(96.2)]	A0A452E4X8 [88-116]	A0A452E4X8 1xPhospho [S96(95.4)]	1	36	3685.95	1.77	1.07333	1.09378	1.24692	0.838145	0.857958	0.976707	Quantified
[R].ARDSPELGAGLGTGDMGSEGDMGAAGGGGVLGSPLRR.[S]	1	A0A452ENF5	Uncharacterized protein	PSD2		Uncharacterized protein OS=Capra hircus OX=9925 GN=PSD2 PE=4 SV=1	1xTMT6plex [N-Term];2xPhospho [S4(100); S33(100)]	A0A452ENF5 [189-225]	A0A452ENF5 2xPhospho [S192(100); S221(100)]	2	36	3817.72	1.93	0.810366	1.00836	0.956244	1.59333	0.945115	0.841495	Quantified
[R].SRSDIDVNAAAGAK.[A]	1	A0A452F269; A0A452F1Z9	Uncharacterized protein;Uncharacterized protein	CLASP2;CLASP2		Uncharacterized protein OS=Capra hircus OX=9925 GN=CLASP2 PE=4 SV=1;Uncharacterized protein OS=Capra hircus OX=9925 GN=CLASP2 PE=4 SV=1	1xTMT6plex [K14];1xTMT6plex [N-Term];1xPhospho [S]	A0A452F269 [601-614]; A0A452F1Z9 [368-381]	A0A452F269 1xPhospho [S]; A0A452F1Z9 1xPhospho [S]	1	36	1912.99	-0.36	0.993293	0.819781	0.888324	1.02664	1.48813	0.767907	Quantified
[R].RYTPYPNLYPDQSPSEDWTMEER.[F]	1	A0A452EPW7	Chloride channel protein	CLCN6		Chloride channel protein OS=Capra hircus OX=9925 GN=CLCN6 PE=3 SV=1	1xTMT6plex [N-Term];1xPhospho [S13(100)]	A0A452EPW7 [704-726]	A0A452EPW7 1xPhospho [S716(100)]	1	36	3183.4	1.65	1.07427	1.23023	1.10062	0.918339	0.882121	0.923162	Quantified
[R].GRSPQPPAEEDEDDFDDTLVAIDTYNCDLHFK.[V]	1	A0A452EQB5	Uncharacterized protein	HNRNPUL1		Uncharacterized protein OS=Capra hircus OX=9925 GN=HNRNPUL1 PE=4 SV=1	1xCarbamidomethyl [C27];1xTMT6plex [K32];1xTMT6plex [N-Term];1xPhospho [S3(100)]	A0A452EQB5 [170-201]	A0A452EQB5 1xPhospho [S172(100)]	1	36	4247.92	4.36	0.814307	0.81755	1.24107	1.26838	0.916351	1.0017	Quantified
[K].APDIVLLDEATSALDTHNER.[A]	1	A0A452EPI7	Uncharacterized protein	ABCB6		Uncharacterized protein OS=Capra hircus OX=9925 GN=ABCB6 PE=4 SV=1	1xTMT6plex [N-Term];1xPhospho [S12(100)]	A0A452EPI7 [751-770]	A0A452EPI7 1xPhospho [S762(100)]	0	36	2489.21	2.58	1.01209	0.908136	0.921573	0.873097	1.04806	1.21467	Quantified
[K].YLASASTMDHAR.[H]	1	A0A452DLG6; A0A452DL22	Myelin basic protein;Myelin basic protein	MBP;MBP		Myelin basic protein OS=Capra hircus OX=9925 GN=MBP PE=3 SV=1;Myelin basic protein OS=Capra hircus OX=9925 GN=MBP PE=3 SV=1	1xTMT6plex [N-Term];1xPhospho [S4(100)]	A0A452DLG6 [13-24]; A0A452DL22 [13-24]	A0A452DLG6 1xPhospho [S16(100)]; A0A452DL22 1xPhospho [S16(100)]	0	36	1631.75	0.01	0.778272	0.650977	0.649034	1.07186	1.3851	1.33358	Quantified
[R].TGSESSQTGTSATSGR.[S]	2	A0A452ECI7	RRM domain-containing protein	EIF4B		RRM domain-containing protein OS=Capra hircus OX=9925 GN=EIF4B PE=4 SV=1	1xTMT6plex [N-Term];1xPhospho [S3(97.3)]	A0A452ECI7 [420-435]	A0A452ECI7 1xPhospho [S422(96.6)]	0	36	1822.8	-0.31	1.06085	1.12263	0.867197	1.29327	1.15579	0.648412	Quantified
[R].LGSQHSPGR.[T]	3	A0A452EPM3	Uncharacterized protein	ABI1		Uncharacterized protein OS=Capra hircus OX=9925 GN=ABI1 PE=3 SV=1	1xTMT6plex [N-Term];1xPhospho [S6(98.1)]	A0A452EPM3 [220-228]	A0A452EPM3 1xPhospho [S225(100)]	0	35	1247.61	-2.21	1.00188	1.02061	0.964525	1.00868	1.02496	1.0309	Quantified
[K].AVLEESSSEPAK.[H]	1	D2K0D3	Alpha-neoendorphin (Fragment)	PDYN		Alpha-neoendorphin (Fragment) OS=Capra hircus OX=9925 GN=PDYN PE=2 SV=1	1xTMT6plex [K12];1xTMT6plex [N-Term];1xPhospho [S7(96.6)]	D2K0D3 [22-33]	D2K0D3 1xPhospho [S28(96.6)]	0	35	1784.91	1.94	1.12998	0.919394	0.917724	0.854104	0.86421	1.30506	Quantified
[R].VPLEEPPLSPDMEEDDDLGKTLAVSR.[F]	3	A0A452F0B5	Anion exchange protein	SLC4A3		Anion exchange protein OS=Capra hircus OX=9925 GN=SLC4A3 PE=3 SV=1	1xTMT6plex [K20];1xTMT6plex [N-Term];1xPhospho [S9(100)]	A0A452F0B5 [20-45]	A0A452F0B5 1xPhospho [S28(100)]	1	35	3390.68	5.59	0.913573	0.972906	0.812331	1.25381	1.14474	0.96182	Quantified
[R].TSSVVTLEVAK.[Q]	1	A0A452FLT2	Uncharacterized protein	AFDN		Uncharacterized protein OS=Capra hircus OX=9925 GN=AFDN PE=4 SV=1	1xTMT6plex [K11];1xTMT6plex [N-Term];1xPhospho [S3(98.4)]	A0A452FLT2 [1089-1099]	A0A452FLT2 1xPhospho [S1091(98.4)]	0	35	1671.93	1.3	1.07254	1.03944	1.08421	0.956986	0.885947	1.033	Quantified
[R].LASPSGSTSSGLEVVAPEGTSVPAGGPGSLDDSATICR.[V]	1	A0A452ECL7	Uncharacterized protein	TRIM28		Uncharacterized protein OS=Capra hircus OX=9925 GN=TRIM28 PE=4 SV=1	1xCarbamidomethyl [C37];1xTMT6plex [N-Term];1xPhospho [S29(99.8)]	A0A452ECL7 [589-626]	A0A452ECL7 1xPhospho [S617(99.8)]	0	35	3895.85	-6.81	1.04796	0.902688	1.01471	1.34341	0.862029	0.932636	Quantified
[K].RRGSSGSVDETLFALPAASEPVIHSSAEK.[I]	6	A0A452DU29	Reticulon	RTN4		Reticulon OS=Capra hircus OX=9925 GN=RTN4 PE=4 SV=1	1xTMT6plex [K29];1xTMT6plex [N-Term];1xPhospho [S4(92.4)]	A0A452DU29 [178-206]	A0A452DU29 1xPhospho [S181(95.4)]	2	35	3536.82	1.81	0.909146	1.03112	0.968309	0.921357	1.10765	1.08522	Quantified
[K].SHSSPGSSK.[S]	1	A0A452ECR1	Uncharacterized protein	PCLO		Uncharacterized protein OS=Capra hircus OX=9925 GN=PCLO PE=4 SV=1	1xTMT6plex [K9];1xTMT6plex [N-Term];1xPhospho [S3(100)]	A0A452ECR1 [4870-4878]	A0A452ECR1 1xPhospho [S4872(100)]	0	35	1411.7	0.52	0.915591	0.812074	0.908267	0.813088	1.19926	1.26979	Quantified
[K].SPSDLSPESPVLSSPPK.[R]	1	A0A452G536	Stathmin	STMN3		Stathmin OS=Capra hircus OX=9925 GN=STMN3 PE=3 SV=1	1xTMT6plex [K17];1xTMT6plex [N-Term];2xPhospho [S6(100); S9(100)]	A0A452G536 [57-73]	A0A452G536 2xPhospho [S62(100); S65(100)]	0	35	2342.13	0.6	0.939082	0.823098	1.13096	1.15721	0.702737	1.27953	Quantified
[R].SLSTSGESLYHVLGLDK.[N]	4	A0A452G899	J domain-containing protein	DNAJC5		J domain-containing protein OS=Capra hircus OX=9925 GN=DNAJC5 PE=4 SV=1	1xTMT6plex [K17];1xTMT6plex [N-Term];1xPhospho [S3(88.4)]	A0A452G899 [8-24]	A0A452G899 1xPhospho [S10(98.1)]	0	35	2344.22	0.95	1.4731	1.71835	1.75398	0.268343	0.278312	0.793865	Quantified
[K].SGDGESTPVEHVR.[C]	1	A0A452EZU2	Cytoplasmic FMR1-interacting protein	CYFIP1		Cytoplasmic FMR1-interacting protein OS=Capra hircus OX=9925 GN=CYFIP1 PE=3 SV=1	1xTMT6plex [N-Term];1xPhospho [T7(98)]	A0A452EZU2 [1243-1255]	A0A452EZU2 1xPhospho [T1249(98)]	0	35	1678.76	-0.14	0.995229	0.961261	1.18308	0.9123	0.927905	1.06067	Quantified
[K].GVGIISEGNETVEDIAAR.[L]	1	A0A452F0I5; A0A452G969; A0A452FF33	Sodium/potassium-transporting ATPase subunit alpha;Sodium/potassium-transporting ATPase subunit alpha;Sodium/potassium-transporting ATPase subunit alpha	ATP1A1;ATP1A2;ATP1A3		Sodium/potassium-transporting ATPase subunit alpha OS=Capra hircus OX=9925 GN=ATP1A1 PE=3 SV=1;Sodium/potassium-transporting ATPase subunit alpha OS=Capra hircus OX=9925 GN=ATP1A2 PE=3 SV=1;Sodium/potassium-transporting ATPase subunit alpha OS=Capra hircus OX=9925 GN=ATP1A3 PE=3 SV=1	1xTMT6plex [N-Term];1xPhospho [S6(96.5)]	A0A452F0I5 [628-645]; A0A452G969 [620-637]; A0A452FF33 [621-638]	A0A452F0I5 1xPhospho [S633(96.5)]; A0A452G969 1xPhospho [S625(96.5)]; A0A452FF33 1xPhospho [S626(96.5)]	0	35	2139.05	0.45							Identified
[K].AEDGATPSPSNETPK.[K]	3	A0A452E037	Uncharacterized protein	MARCKS		Uncharacterized protein OS=Capra hircus OX=9925 GN=MARCKS PE=3 SV=1	1xTMT6plex [K15];1xTMT6plex [N-Term];1xPhospho [T/S]	A0A452E037 [137-151]	A0A452E037 1xPhospho [T/S]	0	35	2038.97	1.45	1.25634	1.46761	1.35002	0.404442	0.674036	0.995163	Quantified
[K].KDEWGLVAPVSPGPLTPMK.[E]	1	A0A452DLW3	Microtubule-associated protein	MAP2		Microtubule-associated protein OS=Capra hircus OX=9925 GN=MAP2 PE=4 SV=1	2xTMT6plex [K1; K19];1xTMT6plex [N-Term];1xPhospho [S11(100)]	A0A452DLW3 [275-293]	A0A452DLW3 1xPhospho [S285(100)]	1	35	2789.53	0.04	1.0702	1.26613	1.46878	0.595666	0.740263	0.977414	Quantified
[K].SPVVSGDTSPRHLSNVSSTGSIDMVDSPQLATLADEVSASLAK.[Q]	1	O02828	Microtubule-associated protein tau	MAPT	FUNCTION: Promotes microtubule assembly and stability, and might be involved in the establishment and maintenance of neuronal polarity. The C-terminus binds axonal microtubules while the N-terminus binds neural plasma membrane components, suggesting that tau functions as a linker protein between both. Axonal polarity is predetermined by tau localization (in the neuronal cell) in the domain of the…	Microtubule-associated protein tau OS=Capra hircus OX=9925 GN=MAPT PE=2 SV=3	1xOxidation [M24];1xTMT6plex [K43];1xTMT6plex [N-Term];1xPhospho [T/S]	O02828 [358-400]	O02828 1xPhospho [T/S]	1	35	4880.43	-3.94	0.846522	0.966627	0.979967	1.22967	1.1307	0.913824	Quantified
[R].SSGDGTEWDKDDLSPTTEVWDVDQGLISK.[L]	1	A0A452F8A1	WD_REPEATS_REGION domain-containing protein	STRN3		WD_REPEATS_REGION domain-containing protein OS=Capra hircus OX=9925 GN=STRN3 PE=3 SV=1	2xTMT6plex [K10; K29];1xTMT6plex [N-Term];1xPhospho [S14(92.4)]	A0A452F8A1 [322-350]	A0A452F8A1 1xPhospho [S335(92.4)]	1	35	3947.9	-0.51	0.910598	1.09163	1.00706	1.05369	1.03387	0.982169	Quantified
[K].YLLGEAPVSPSSQK.[L]	1	A0A452FI18	Repressor/activator protein 1 homolog	TERF2IP		Repressor/activator protein 1 homolog OS=Capra hircus OX=9925 GN=TERF2IP PE=3 SV=1	1xTMT6plex [K14];1xTMT6plex [N-Term];1xPhospho [S9(100)]	A0A452FI18 [198-211]	A0A452FI18 1xPhospho [S206(100)]	0	35	2014.07	3.87	1.13548	0.827136	0.905897	1.19049	1.0013	0.980337	Quantified
[R].AGAPGGAEETPPTSVSESLPTLSDSDPLPAAPGTADSDEDTEGFGVPR.[R]	2	A0A452FB19	Uncharacterized protein	MAP1S		Uncharacterized protein OS=Capra hircus OX=9925 GN=MAP1S PE=4 SV=1	1xTMT6plex [N-Term];1xPhospho [S37(99.7)]	A0A452FB19 [780-827]	A0A452FB19 1xPhospho [S816(99.8)]	0	35	4961.26	1.48	1.04481	0.997929	0.896642	1.02889	1.1143	0.963511	Quantified
[R].VQLSFEGPEK.[A]	1	A0A452G0T9	SEC7 domain-containing protein	IQSEC1		SEC7 domain-containing protein OS=Capra hircus OX=9925 GN=IQSEC1 PE=3 SV=1	1xTMT6plex [K10];1xTMT6plex [N-Term];1xPhospho [S4(100)]	A0A452G0T9 [163-172]	A0A452G0T9 1xPhospho [S166(100)]	0	35	1671.88	-0.3	0.831032	0.852482	0.777279	0.989458	1.37273	1.1203	Quantified
[K].APILSDSSCK.[S]	1	A0A452FA14	Peptidase S1 domain-containing protein	LOC102179184		Peptidase S1 domain-containing protein OS=Capra hircus OX=9925 GN=LOC102179184 PE=4 SV=1	1xCarbamidomethyl [C9];1xTMT6plex [K10];1xTMT6plex [N-Term];1xPhospho [S7(100)]	A0A452FA14 [163-172]	A0A452FA14 1xPhospho [S169(100)]	0	35	1615.82	-0.07	0.934598	0.993983	1.41761	0.941865	0.644721	1.14819	Quantified
[K].SDKGHSPEDDWIEFSSEEIR.[E]	1	A0A452DLJ3	Uncharacterized protein	ANK3		Uncharacterized protein OS=Capra hircus OX=9925 GN=ANK3 PE=4 SV=1	1xTMT6plex [K3];1xTMT6plex [N-Term];1xPhospho [S6(100)]	A0A452DLJ3 [1951-1970]	A0A452DLJ3 1xPhospho [S1956(100)]	1	35	2901.33	-0.69	0.992197	1.05496	1.54124	0.664941	0.630994	1.17873	Quantified
[R].ILAPGEEENLEFEEDEEEGGAGAGSPDSFPAR.[V]	2	A0A452DU64	Uncharacterized protein	AIDA		Uncharacterized protein OS=Capra hircus OX=9925 GN=AIDA PE=3 SV=1	1xTMT6plex [N-Term];1xPhospho [S25(99.8)]	A0A452DU64 [120-151]	A0A452DU64 1xPhospho [S144(99.9)]	0	35	3657.6	0.83	0.900007	0.901199	0.874009	0.866902	1.37704	1.03641	Quantified
[K].TSFDEDSDVDLFPSDLTTEPPSLPR.[T]	1	A0A452FGT2	DNA topoisomerase 2	TOP2B	FUNCTION: Control of topological states of DNA by transient breakage and subsequent rejoining of DNA strands. Topoisomerase II makes double-strand breaks. {ECO:0000256|RuleBase:RU362094}.	DNA topoisomerase 2 OS=Capra hircus OX=9925 GN=TOP2B PE=3 SV=1	1xTMT6plex [N-Term];1xPhospho [S7(99.9)]	A0A452FGT2 [1560-1584]	A0A452FGT2 1xPhospho [S1566(99.9)]	0	35	3089.41	-1.17	0.829098	1.22169	0.986157	0.871692	0.989717	1.16477	Quantified
[K].IAELEEEQSQGSTTNSDWMK.[N]	1	A0A452EI94	Uncharacterized protein	MAP1B		Uncharacterized protein OS=Capra hircus OX=9925 GN=MAP1B PE=4 SV=1	1xOxidation [M19];1xTMT6plex [K20];1xTMT6plex [N-Term];1xPhospho [S9(99.7)]	A0A452EI94 [328-347]	A0A452EI94 1xPhospho [S336(99.7)]	0	35	2837.3	-5.63	0.766937	0.808953	0.682691	1.72631	1.21771	0.87367	Quantified
[R].SGSSSPDSEITELKFPSINHD.[-]	1	A0A452G8M5	CTP synthase	CTPS1	FUNCTION: Catalyzes the ATP-dependent amination of UTP to CTP with either L-glutamine or ammonia as the source of nitrogen. {ECO:0000256|RuleBase:RU810713}.	CTP synthase OS=Capra hircus OX=9925 GN=CTPS1 PE=3 SV=1	1xTMT6plex [K14];1xTMT6plex [N-Term];1xPhospho [S5(94.4)]	A0A452G8M5 [571-591]	A0A452G8M5 1xPhospho [S575(94.4)]	1	35	2785.33	0.65	0.799436	0.693258	0.869961	1.40797	1.16705	1.05813	Quantified
[K].IHPMAYQLQLQAASNFKSPVK.[T]	1	A0A452EHL5	Casein kinase II subunit beta	CSNK2B	FUNCTION: Plays a complex role in regulating the basal catalytic activity of the alpha subunit. {ECO:0000256|RuleBase:RU361268}.	Casein kinase II subunit beta OS=Capra hircus OX=9925 GN=CSNK2B PE=3 SV=1	2xTMT6plex [K17; K21];1xTMT6plex [N-Term];1xPhospho [S18(100)]	A0A452EHL5 [192-212]	A0A452EHL5 1xPhospho [S209(100)]	1	35	3138.71	2.34	0.861601	0.78162	0.826372	1.26349	1.33041	0.932439	Quantified
[K].TLYNVEEEDAQPAGFSPPSSPSR.[A]	1	A0A452G284	G_PROTEIN_RECEP_F3_4 domain-containing protein	GRM1		G_PROTEIN_RECEP_F3_4 domain-containing protein OS=Capra hircus OX=9925 GN=GRM1 PE=3 SV=1	1xTMT6plex [N-Term];2xPhospho [S16(100); S/T/Y]	A0A452G284 [953-975]	A0A452G284 2xPhospho [S968(100); S/T/Y]	0	35	2867.24	-0.96	1.13038	0.866282	0.934989	1.23273	1.08557	0.818748	Quantified
[R].SQGGGDSISPTPPEGLAPGVEAGK.[G]	1	A0A452FVU2	Active breakpoint cluster region-related protein	ABR		Active breakpoint cluster region-related protein OS=Capra hircus OX=9925 GN=ABR PE=4 SV=1	1xTMT6plex [K24];1xTMT6plex [N-Term];1xPhospho [S9(96.2)]	A0A452FVU2 [64-87]	A0A452FVU2 1xPhospho [S72(96.2)]	0	35	2746.37	0.89	1.28593	1.13316	0.924911	0.926584	0.923029	0.909454	Quantified
[R].HSWHDEDDETFDESPELKYR.[E]	1	A0A452ECR1	Uncharacterized protein	PCLO		Uncharacterized protein OS=Capra hircus OX=9925 GN=PCLO PE=4 SV=1	1xTMT6plex [K18];1xTMT6plex [N-Term];1xPhospho [S14(100)]	A0A452ECR1 [1621-1640]	A0A452ECR1 1xPhospho [S1634(100)]	1	35	3073.36	-1.58	1.21905	0.925088	0.996173	0.814811	0.989086	1.0661	Quantified
[K].EGEEPTVYSDEEEPKDESTR.[K]	1	A0A452DL24	Cytochrome b5 heme-binding domain-containing protein	PGRMC1		Cytochrome b5 heme-binding domain-containing protein OS=Capra hircus OX=9925 GN=PGRMC1 PE=4 SV=1	1xTMT6plex [K15];1xTMT6plex [N-Term];1xPhospho [S9(100)]	A0A452DL24 [172-191]	A0A452DL24 1xPhospho [S180(100)]	1	35	2864.28	0.85	1.14684	1.29666	1.46285	0.747213	0.575722	0.942605	Quantified
[R].SGYIPSGHSLGTPEPAPR.[A]	1	A0A452EMM8	Uncharacterized protein	TNS1		Uncharacterized protein OS=Capra hircus OX=9925 GN=TNS1 PE=3 SV=1	1xTMT6plex [N-Term];1xPhospho [S1(100)]	A0A452EMM8 [773-790]	A0A452EMM8 1xPhospho [S773(100)]	0	35	2132.04	0.38	0.921914	0.759493	1.04681	0.875743	1.15757	1.17564	Quantified
[R].MLPHAPGVQMQAIPEDAIPEESGDEDEEDPDKR.[I]	2	A0A452FEA9	Histone deacetylase 1	HDAC1	FUNCTION: Responsible for the deacetylation of lysine residues on the N-terminal part of the core histones (H2A, H2B, H3 and H4). Histone deacetylation gives a tag for epigenetic repression and plays an important role in transcriptional regulation, cell cycle progression and developmental events. Histone deacetylases act via the formation of large multiprotein complexes. {ECO:0000256|PIRNR:PIRNR0…	Histone deacetylase 1 OS=Capra hircus OX=9925 GN=HDAC1 PE=3 SV=1	1xTMT6plex [K32];1xTMT6plex [N-Term];1xPhospho [S22(100)]	A0A452FEA9 [374-406]	A0A452FEA9 1xPhospho [S395(100)]	1	35	4183.92	1.36	0.795338	0.890106	0.907629	1.36574	1.01638	1.07839	Quantified
[R].AAGDDSPHRQPSEPPGEPR.[R]	7	A0A452FMV8	Uncharacterized protein	MYEF2		Uncharacterized protein OS=Capra hircus OX=9925 GN=MYEF2 PE=4 SV=1	1xTMT6plex [N-Term];1xPhospho [S6(100)]	A0A452FMV8 [12-30]	A0A452FMV8 1xPhospho [S17(100)]	1	35	2309.05	0.32	1.01999	1.03896	1.06714	0.768961	1.01705	1.10732	Quantified
[R].LLTQDQGQGGIPLPEPSP.[-]	2	A0A452FAG7	SGNH_hydro domain-containing protein	PAFAH1B3		SGNH_hydro domain-containing protein OS=Capra hircus OX=9925 GN=PAFAH1B3 PE=4 SV=1	1xTMT6plex [N-Term];1xPhospho [S17(100)]	A0A452FAG7 [215-232]	A0A452FAG7 1xPhospho [S231(100)]	0	35	2156.08	0.31	1.57318	0.836004	0.904157	0.880024	1.14518	0.697857	Quantified
[K].IVDSGVQTDDEDSADRSYVSR.[R]	1	A0A452ECR1	Uncharacterized protein	PCLO		Uncharacterized protein OS=Capra hircus OX=9925 GN=PCLO PE=4 SV=1	1xTMT6plex [N-Term];1xPhospho [S13(99.9)]	A0A452ECR1 [3439-3459]	A0A452ECR1 1xPhospho [S3451(99.9)]	1	35	2623.17	1.74	0.916777	1.00877	0.863693	1.26685	1.04358	0.981171	Quantified
[R].GLSGAGLAYPTSSTEDLQPSHSSASLIK.[A]	2	A0A452FXT9	Uncharacterized protein	KIAA1549		Uncharacterized protein OS=Capra hircus OX=9925 GN=KIAA1549 PE=4 SV=1	1xTMT6plex [K28];1xTMT6plex [N-Term];1xPhospho [S25(99.8)]	A0A452FXT9 [1870-1897]	A0A452FXT9 1xPhospho [S1894(99.8)]	0	35	3312.68	1.16	0.799256	0.980002	0.88707	1.15072	1.19691	1.01894	Quantified
[K].GSDDAPDADTAIINAEGGQSGGDDKKEYFI.[-]	1	A0A452DZX3	Uncharacterized protein	CADM3		Uncharacterized protein OS=Capra hircus OX=9925 GN=CADM3 PE=3 SV=1	2xTMT6plex [K25; K26];1xTMT6plex [N-Term];1xPhospho [S20(100)]	A0A452DZX3 [367-396]	A0A452DZX3 1xPhospho [S386(100)]	2	35	3823.82	1.82	1.03448	1.18241	1.05011	0.989842	0.894019	0.965528	Quantified
[K].ADEGKKETSPESSLIQDEIAIK.[L]	5	A0A452DLW3	Microtubule-associated protein	MAP2		Microtubule-associated protein OS=Capra hircus OX=9925 GN=MAP2 PE=4 SV=1	3xTMT6plex [K5; K6; K22];1xTMT6plex [N-Term];1xPhospho [T/S]	A0A452DLW3 [1156-1177]	A0A452DLW3 1xPhospho [T/S]	2	35	3384.83	2.4	1.16095	1.23761	1.36408	0.477122	0.770091	1.06877	Quantified
[R].HKSDVEIPATVTAFSFEDDTVPLSPLK.[Y]	2	A0A452FCB9	Aldolase_II domain-containing protein	ADD3		Aldolase_II domain-containing protein OS=Capra hircus OX=9925 GN=ADD3 PE=3 SV=1	2xTMT6plex [K2; K27];1xTMT6plex [N-Term];1xPhospho [S24(100)]	A0A452FCB9 [400-426]	A0A452FCB9 1xPhospho [S423(100)]	1	35	3710.95	0.73	0.902505	0.896981	0.941896	0.858137	1.19054	1.16983	Quantified
[R].SKESVPEFPLSPPK.[K]	2	A0A452FTR2	Stathmin	STMN1		Stathmin OS=Capra hircus OX=9925 GN=STMN1 PE=3 SV=1	2xTMT6plex [K2; K14];1xTMT6plex [N-Term];1xPhospho [S11(100)]	A0A452FTR2 [28-41]	A0A452FTR2 1xPhospho [S38(100)]	1	35	2309.28	0.81	1.11922	1.21058	1.33333	0.678144	0.768133	0.996837	Quantified
[K].ELSSPVSPHRLQFDTPAFSYAALAGPAVPPR.[Q]	1	A0A452EVM6	Uncharacterized protein	MAP1A		Uncharacterized protein OS=Capra hircus OX=9925 GN=MAP1A PE=4 SV=1	1xTMT6plex [N-Term];1xPhospho [S7(90)]	A0A452EVM6 [2313-2343]	A0A452EVM6 1xPhospho [S2319(90)]	1	35	3587.82	-0.09	0.946135	0.854776	0.772711	1.60049	1.06797	0.857278	Quantified
[R].SKYLASASTMDHAR.[H]	1	A0A452DLG6; A0A452DL22	Myelin basic protein;Myelin basic protein	MBP;MBP		Myelin basic protein OS=Capra hircus OX=9925 GN=MBP PE=3 SV=1;Myelin basic protein OS=Capra hircus OX=9925 GN=MBP PE=3 SV=1	1xTMT6plex [K2];1xTMT6plex [N-Term];1xPhospho [S8(98.5)]	A0A452DLG6 [11-24]; A0A452DL22 [11-24]	A0A452DLG6 1xPhospho [S18(98.5)]; A0A452DL22 1xPhospho [S18(98.5)]	1	35	2076.03	1.23	0.605299	0.585156	0.601163	1.92426	1.47971	0.821577	Quantified
[R].RSPTSSPTPQR.[R]	1	A0A452F4K7	Dynamin GTPase	DNM1		Dynamin GTPase OS=Capra hircus OX=9925 GN=DNM1 PE=3 SV=1	1xTMT6plex [N-Term];1xPhospho [S2(100)]	A0A452F4K7 [765-775]	A0A452F4K7 1xPhospho [S766(100)]	1	35	1522.76	-0.14	1.10029	1.35246	1.41541	0.476888	0.692461	1.07678	Quantified
[K].GSGGEEEKGVVTNGLDVSPVDEK.[K]	2	A0A452FBM4	160 kDa neurofilament protein	NEFM		160 kDa neurofilament protein OS=Capra hircus OX=9925 GN=NEFM PE=3 SV=1	2xTMT6plex [K8; K23];1xTMT6plex [N-Term];1xPhospho [S18(100)]	A0A452FBM4 [826-848]	A0A452FBM4 1xPhospho [S843(100)]	1	35	3069.56	0.91	1.30189	1.12312	1.11194	0.508743	0.883429	1.10262	Quantified
[R].DCFPYNNYPDSDDDTEAPPPYSPIGDDVQLLPTPSDR.[S]	1	A0A452E5T2	Uncharacterized protein	ARHGAP5		Uncharacterized protein OS=Capra hircus OX=9925 GN=ARHGAP5 PE=4 SV=1	1xCarbamidomethyl [C2];1xTMT6plex [N-Term];1xPhospho [S/T/Y]	A0A452E5T2 [971-1007]	A0A452E5T2 1xPhospho [S/T/Y]	0	35	4491.93	1.56	0.878331	0.907029	1.24281	0.975222	1.0361	0.991821	Quantified
[K].AETSEGSGSAPAVPEASASPKQR.[R]	1	A0A452FRT8	Methyl-CpG-binding protein 2	MECP2	FUNCTION: Chromosomal protein that binds to methylated DNA. It can bind specifically to a single methyl-CpG pair. It is not influenced by sequences flanking the methyl-CpGs. Binds both 5-methylcytosine (5mC) and 5-hydroxymethylcytosine (5hmC)-containing DNA, with a preference for 5-methylcytosine (5mC). {ECO:0000256|PIRNR:PIRNR038006}.	Methyl-CpG-binding protein 2 OS=Capra hircus OX=9925 GN=MECP2 PE=4 SV=1	1xTMT6plex [K21];1xTMT6plex [N-Term];1xPhospho [S/T]	A0A452FRT8 [57-79]	A0A452FRT8 1xPhospho [S/T]	1	34	2752.36	0.75	1.05205	0.718981	0.822636	0.969531	1.48188	0.890553	Quantified
[K].SHLVNEVPVLASPDLLSEVSEMK.[Q]	1	A0A452F4F3	Uncharacterized protein	ANK2		Uncharacterized protein OS=Capra hircus OX=9925 GN=ANK2 PE=4 SV=1	1xTMT6plex [K23];1xTMT6plex [N-Term];1xPhospho [S12(100)]	A0A452F4F3 [1469-1491]	A0A452F4F3 1xPhospho [S1480(100)]	0	34	3031.58	1.46	0.91065	0.627666	0.832633	1.07158	1.15036	1.31205	Quantified
[K].SFSKEELVSSDLEETAGTGSLPK.[R]	1	A0A452FTT6	Nop domain-containing protein	NOP56		Nop domain-containing protein OS=Capra hircus OX=9925 GN=NOP56 PE=3 SV=1	2xTMT6plex [K4; K23];1xTMT6plex [N-Term];1xPhospho [S/T]	A0A452FTT6 [510-532]	A0A452FTT6 1xPhospho [S/T]	1	34	3178.64	-0.75	0.997334	1.05111	1.10721	0.96083	0.931642	1.02207	Quantified
[K].AGETPSEEK.[K]	5	A0A452F569	Axonal membrane protein GAP-43	GAP43		Axonal membrane protein GAP-43 OS=Capra hircus OX=9925 GN=GAP43 PE=3 SV=1	1xTMT6plex [K9];1xTMT6plex [N-Term];1xPhospho [T4(98.6)]	A0A452F569 [102-110]	A0A452F569 1xPhospho [T105(100)]	0	34	1485.72	-0.34	1.24517	1.59957	1.71824	0.225422	0.321403	1.08864	Quantified
[K].VQIPVSRPDPEPVSENEQDSYDEEAHDPR.[S]	1	A0A452EZP8	Uncharacterized protein	TJP1		Uncharacterized protein OS=Capra hircus OX=9925 GN=TJP1 PE=4 SV=1	1xTMT6plex [N-Term];1xPhospho [S20(99.8)]	A0A452EZP8 [93-121]	A0A452EZP8 1xPhospho [S112(99.8)]	0	34	3643.64	5.12	0.987639	1.00362	1.34776	0.632128	0.917358	1.12398	Quantified
[K].EKEAAGGNDSSGATSPVNPIGTLE.[-]	1	A0A452DL21	Uncharacterized protein	L1CAM		Uncharacterized protein OS=Capra hircus OX=9925 GN=L1CAM PE=3 SV=1	1xTMT6plex [K2];1xTMT6plex [N-Term];2xPhospho [S10(100); S11(100)]	A0A452DL21 [1234-1257]	A0A452DL21 2xPhospho [S1243(100); S1244(100)]	1	34	2919.34	0.42	1.05183	1.01351	0.906827	1.01264	0.971402	1.09142	Quantified
[R].AESGDSIGSEDHDLPYSIDAYR.[S]	1	A0A452EYE0	PH domain-containing protein	ANLN		PH domain-containing protein OS=Capra hircus OX=9925 GN=ANLN PE=4 SV=1	1xTMT6plex [N-Term];1xPhospho [S3(98.5)]	A0A452EYE0 [663-684]	A0A452EYE0 1xPhospho [S665(98.5)]	0	34	2706.18	1.38	0.991049	0.830065	0.9166	1.00714	1.09461	1.14095	Quantified
[R].TVEGLESPVAGPSSR.[R]	1	A0A452F5W8	HECT-type E3 ubiquitin transferase	HECW1		HECT-type E3 ubiquitin transferase OS=Capra hircus OX=9925 GN=HECW1 PE=4 SV=1	1xTMT6plex [N-Term];1xPhospho [S7(100)]	A0A452F5W8 [752-766]	A0A452F5W8 1xPhospho [S758(100)]	0	34	1794.88	-4.3	1.25001	1.11619	1.23078	0.723804	0.809399	0.959609	Quantified
[R].SAQSLSSYNPFEDEDDTGSTVSEKEDIK.[A]	1	A0A452E625	Uncharacterized protein	PACSIN2		Uncharacterized protein OS=Capra hircus OX=9925 GN=PACSIN2 PE=3 SV=1	2xTMT6plex [K24; K28];1xTMT6plex [N-Term];1xPhospho [S22(97.5)]	A0A452E625 [354-381]	A0A452E625 1xPhospho [S375(97.5)]	1	34	3845.81	0.44	1.18085	1.19125	1.4527	0.445437	0.663119	1.13733	Quantified
[K].SPSSSTGSIASSR.[K]	1	A0A452FIP7	Uncharacterized protein	ADAM22		Uncharacterized protein OS=Capra hircus OX=9925 GN=ADAM22 PE=4 SV=1	1xTMT6plex [N-Term];1xPhospho [S5(97.6)]	A0A452FIP7 [855-867]	A0A452FIP7 1xPhospho [S859(97.6)]	0	34	1532.72	-0.28	0.966556	1.3103	1.06813	0.928559	0.940709	0.923539	Quantified
[R].SKTPPSNLSPIEDASPTEELR.[Q]	1	A0A452ESF5	Uncharacterized protein	BSN		Uncharacterized protein OS=Capra hircus OX=9925 GN=BSN PE=4 SV=1	1xTMT6plex [K2];1xTMT6plex [N-Term];1xPhospho [S15(97.3)]	A0A452ESF5 [1068-1088]	A0A452ESF5 1xPhospho [S1082(97.3)]	1	34	2806.43	1.78	1.12463	1.19508	1.27848	0.926908	0.715539	0.910646	Quantified
[R].QHYQKETESAPGSPR.[A]	1	A0A452ELS8	HTH La-type RNA-binding domain-containing protein	LARP1		HTH La-type RNA-binding domain-containing protein OS=Capra hircus OX=9925 GN=LARP1 PE=4 SV=1	1xTMT6plex [K5];1xTMT6plex [N-Term];1xPhospho [S13(100)]	A0A452ELS8 [490-504]	A0A452ELS8 1xPhospho [S502(100)]	1	34	2253.11	0.13	0.675022	0.386193	0.595903	2.0136	1.40896	0.901071	Quantified
[R].TSSKESSPIPSPTSDR.[K]	1	A0A452EPK3	Spectrin beta chain	SPTBN1		Spectrin beta chain OS=Capra hircus OX=9925 GN=SPTBN1 PE=3 SV=1	1xTMT6plex [K4];1xTMT6plex [N-Term];2xPhospho [S3(98); S7(98)]	A0A452EPK3 [2145-2160]	A0A452EPK3 2xPhospho [S2147(98); S2151(98)]	1	34	2294.07	0.7	1.12711	1.37603	1.38083	0.647092	0.644676	0.984287	Quantified
[R].AASPAKPSSLDLVPSLPK.[A]	1	A0A452FVS2	Uncharacterized protein	SYNPO		Uncharacterized protein OS=Capra hircus OX=9925 GN=SYNPO PE=4 SV=1	2xTMT6plex [K6; K18];1xTMT6plex [N-Term];1xPhospho [S3(100)]	A0A452FVS2 [587-604]	A0A452FVS2 1xPhospho [S589(100)]	0	34	2545.46	0.58	0.832132	0.751741	1.09545	1.13329	0.984013	1.1903	Quantified
[R].SPAGEAGASPPVRR.[V]	3	A0A452FXS6	Uncharacterized protein	SNTB2		Uncharacterized protein OS=Capra hircus OX=9925 GN=SNTB2 PE=3 SV=1	1xTMT6plex [N-Term];1xPhospho [S9(100)]	A0A452FXS6 [102-115]	A0A452FXS6 1xPhospho [S110(100)]	1	34	1660.84	0.29	0.971647	1.01	1.24484	0.849218	0.943282	1.02902	Quantified
[K].DGKEQSETISPSEDEMFSWPGPK.[T]	1	A0A452F6M9	Uncharacterized protein	ARHGAP21		Uncharacterized protein OS=Capra hircus OX=9925 GN=ARHGAP21 PE=4 SV=1	2xTMT6plex [K3; K23];1xTMT6plex [N-Term];1xPhospho [S10(99.9)]	A0A452F6M9 [33-55]	A0A452F6M9 1xPhospho [S42(99.9)]	1	34	3348.6	-1.28	0.986894	0.957175	1.07156	1.10837	1.01494	0.929403	Quantified
[K].VCSSMDENDGPGEGEVSEEGFQIPATITER.[Y]	1	A0A452FQ44	Uncharacterized protein	DCLK1		Uncharacterized protein OS=Capra hircus OX=9925 GN=DCLK1 PE=4 SV=1	1xCarbamidomethyl [C2];1xOxidation [M5];1xTMT6plex [N-Term];1xPhospho [S/T]	A0A452FQ44 [361-390]	A0A452FQ44 1xPhospho [S/T]	0	34	3565.52	-2.83	0.938059	0.908943	0.792802	1.41135	1.07934	0.944226	Quantified
[K].LSASPPPEGGKPYLESFQPSLGITK.[D]	4	A0A452DU29	Reticulon	RTN4		Reticulon OS=Capra hircus OX=9925 GN=RTN4 PE=4 SV=1	2xTMT6plex [K11; K25];1xTMT6plex [N-Term];1xPhospho [S4(100)]	A0A452DU29 [790-814]	A0A452DU29 1xPhospho [S793(100)]	0	34	3367.82	-1.23	0.985414	0.954597	1.0765	0.929285	1.08103	1.00002	Quantified
[K].DQPPALPLAAEETANLPPSPPPSPASEQTVPVEEGLLTASK.[M]	4	A0A452DLW3	Microtubule-associated protein	MAP2		Microtubule-associated protein OS=Capra hircus OX=9925 GN=MAP2 PE=4 SV=1	1xTMT6plex [K41];1xTMT6plex [N-Term];1xPhospho [T13(87.7)]	A0A452DLW3 [118-158]	A0A452DLW3 1xPhospho [T130(94.1)]	0	34	4684.41	0.28	1.18171	1.32041	1.2646	0.605042	0.710215	1.04084	Quantified
[R].DASEEDEDNSK.[R]	1	A0A452GAM7	Eukaryotic translation initiation factor 5B	EIF5B		Eukaryotic translation initiation factor 5B OS=Capra hircus OX=9925 GN=EIF5B PE=4 SV=1	1xTMT6plex [K11];1xTMT6plex [N-Term];1xPhospho [S3(100)]	A0A452GAM7 [164-174]	A0A452GAM7 1xPhospho [S166(100)]	0	34	1776.76	0.49	0.869668	1.01167	0.844452	2.45886	0.548352	0.612129	Quantified
[R].LTVEEATASVSEGGGLQGISMKDSDEEDEEDD.[-]	1	A0A452EP04	Uncharacterized protein	CADPS		Uncharacterized protein OS=Capra hircus OX=9925 GN=CADPS PE=4 SV=1	1xOxidation [M21];1xTMT6plex [K22];1xTMT6plex [N-Term];1xPhospho [T7(95.5)]	A0A452EP04 [740-771]	A0A452EP04 1xPhospho [T746(95.5)]	1	34	3896.7	0.02	1.18728	1.20962	1.0254	0.993353	0.860729	0.867797	Quantified
[K].ELGENLSDEELQEMIDEADRDGDGEVNEQEFLR.[I]	2	A0A452F7V6	Uncharacterized protein	CETN2		Uncharacterized protein OS=Capra hircus OX=9925 GN=CETN2 PE=3 SV=1	1xOxidation [M14];1xTMT6plex [N-Term];1xPhospho [S7(100)]	A0A452F7V6 [126-158]	A0A452F7V6 1xPhospho [S132(100)]	1	34	4148.8	-2.46	0.886924	1.05015	0.880531	1.12497	1.04517	1.07154	Quantified
[R].HTEPSSPSAGAR.[T]	4	A0A452EPD9	CNH domain-containing protein	TGFBRAP1		CNH domain-containing protein OS=Capra hircus OX=9925 GN=TGFBRAP1 PE=4 SV=1	1xTMT6plex [N-Term];1xPhospho [S6(97.7)]	A0A452EPD9 [847-858]	A0A452EPD9 1xPhospho [S852(97.7)]	0	34	1505.69	0.02	0.89405	0.851069	0.926305	1.24553	1.1012	1.01289	Quantified
[R].ASISPMDEPVPDSESPIEK.[V]	2	A0A452EI94	Uncharacterized protein	MAP1B		Uncharacterized protein OS=Capra hircus OX=9925 GN=MAP1B PE=4 SV=1	1xOxidation [M6];1xTMT6plex [K19];1xTMT6plex [N-Term];1xPhospho [S15(96.8)]	A0A452EI94 [1374-1392]	A0A452EI94 1xPhospho [S1388(100)]	0	34	2582.23	2.79	1.14718	1.14091	1.22749	0.901568	0.744451	0.961702	Quantified
[K].GGSLGCQTEADSDTQSPQYLSATSPPKDK.[K]	1	A0A452ECR1	Uncharacterized protein	PCLO		Uncharacterized protein OS=Capra hircus OX=9925 GN=PCLO PE=4 SV=1	1xCarbamidomethyl [C6];2xTMT6plex [K27; K29];1xTMT6plex [N-Term];1xPhospho [T/S/Y]	A0A452ECR1 [3561-3589]	A0A452ECR1 1xPhospho [T/S/Y]	1	34	3792.82	0.23	0.812228	0.951626	1.33569	1.0842	0.7664	1.12188	Quantified
[R].AAPALTPPDR.[L]	15	A0A452FVN1	Protein kinase C	PRKCG		Protein kinase C OS=Capra hircus OX=9925 GN=PRKCG PE=3 SV=1	1xTMT6plex [N-Term];1xPhospho [T6(100)]	A0A452FVN1 [652-661]	A0A452FVN1 1xPhospho [T657(100)]	0	34	1317.68	-0.16	1.36345	1.41175	1.24307	0.367817	0.597105	1.13516	Quantified
[K].ESVPEFPLSPPK.[K]	1	A0A452FTR2	Stathmin	STMN1		Stathmin OS=Capra hircus OX=9925 GN=STMN1 PE=3 SV=1	1xTMT6plex [K12];1xTMT6plex [N-Term];1xPhospho [S9(100)]	A0A452FTR2 [30-41]	A0A452FTR2 1xPhospho [S38(100)]	0	34	1864.99	2.65	0.945043	0.905519	1.0104	0.949307	1.05455	1.13398	Quantified
[R].GFHPKEPNPEDEDYSSEELLEDENALSAK.[Q]	2	A0A452FCS5	SH3 domain-containing protein	MIA3		SH3 domain-containing protein OS=Capra hircus OX=9925 GN=MIA3 PE=4 SV=1	2xTMT6plex [K5; K29];1xTMT6plex [N-Term];1xPhospho [S/Y]	A0A452FCS5 [707-735]	A0A452FCS5 1xPhospho [S/Y]	1	34	4056.92	0.28	0.72646	0.80196	0.853165	1.4423	1.21231	0.991096	Quantified
[R].KVPGSGQQEPGSPTQGLEEPLFK.[A]	1	A0A452FAQ7	Uncharacterized protein	LOC108634933		Uncharacterized protein OS=Capra hircus OX=9925 GN=LOC108634933 PE=4 SV=1	2xTMT6plex [K1; K23];1xTMT6plex [N-Term];1xPhospho [S12(100)]	A0A452FAQ7 [959-981]	A0A452FAQ7 1xPhospho [S970(100)]	1	34	3177.68	0.93	0.977538	1.06173	0.940316	1.08004	1.04625	0.969153	Quantified
[K].IESLSSHRLDEDGENTQIEDTEPMSPVLNSK.[L]	1	A0A452E2Y2	Uncharacterized protein	TP53BP1		Uncharacterized protein OS=Capra hircus OX=9925 GN=TP53BP1 PE=4 SV=1	1xTMT6plex [K31];1xTMT6plex [N-Term];1xPhospho [S25(100)]	A0A452E2Y2 [522-552]	A0A452E2Y2 1xPhospho [S546(100)]	1	34	4008.91	1.4	0.941534	1.13009	0.923243	1.39356	0.958573	0.81525	Quantified
[R].QLHIEGASLELSDDDTESKTSDINETQPPQSE.[-]	1	A0A452F6C9	Uncharacterized protein	MYH10		Uncharacterized protein OS=Capra hircus OX=9925 GN=MYH10 PE=3 SV=1	1xTMT6plex [K19];1xTMT6plex [N-Term];2xPhospho [S8(100); S12(100)]	A0A452F6C9 [1944-1975]	A0A452F6C9 2xPhospho [S1951(100); S1955(100)]	1	34	4131.86	3.27	1.01527	1.04611	1.09548	1.12877	0.810746	1.01062	Quantified
[R].AGSLESDGCPKEPAK.[T]	1	A0A452FRT8	Methyl-CpG-binding protein 2	MECP2	FUNCTION: Chromosomal protein that binds to methylated DNA. It can bind specifically to a single methyl-CpG pair. It is not influenced by sequences flanking the methyl-CpGs. Binds both 5-methylcytosine (5mC) and 5-hydroxymethylcytosine (5hmC)-containing DNA, with a preference for 5-methylcytosine (5mC). {ECO:0000256|PIRNR:PIRNR038006}.	Methyl-CpG-binding protein 2 OS=Capra hircus OX=9925 GN=MECP2 PE=4 SV=1	1xCarbamidomethyl [C9];2xTMT6plex [K11; K15];1xTMT6plex [N-Term];1xPhospho [S3(100)]	A0A452FRT8 [416-430]	A0A452FRT8 1xPhospho [S418(100)]	1	34	2313.18	0.71	1.05169	1.07349	1.29137	0.856888	0.942483	0.873758	Quantified
[R].RSSLNNISSTDAK.[R]	1	A0A452F1L4	Phosphodiesterase	PDE1C		Phosphodiesterase OS=Capra hircus OX=9925 GN=PDE1C PE=3 SV=1	1xTMT6plex [K13];1xTMT6plex [N-Term];1xPhospho [S/T]	A0A452F1L4 [467-479]	A0A452F1L4 1xPhospho [S/T]	1	34	1931	1.19	1.11034	0.981871	0.904809	0.878915	1.02829	1.11058	Quantified
[K].AQDDSEDEIPLLVPLKETPAAGSAK.[I]	1	A0A452E1N4	Uncharacterized protein	LOC102176764		Uncharacterized protein OS=Capra hircus OX=9925 GN=LOC102176764 PE=4 SV=1	2xTMT6plex [K16; K25];1xTMT6plex [N-Term];1xPhospho [S5(100)]	A0A452E1N4 [320-344]	A0A452E1N4 1xPhospho [S324(100)]	1	34	3361.77	-3.29	0.994763	0.86996	1.12547	0.95675	0.965832	1.09965	Quantified
[K].MLAESDESGDEESVSQTDKTELQNTLR.[T]	2	A0A452DT16; A0A452DT55	Oxysterol-binding protein;Oxysterol-binding protein	OSBP;OSBP		Oxysterol-binding protein OS=Capra hircus OX=9925 GN=OSBP PE=3 SV=1;Oxysterol-binding protein OS=Capra hircus OX=9925 GN=OSBP PE=3 SV=1	1xTMT6plex [K19];1xTMT6plex [N-Term];1xPhospho [S5(100)]	A0A452DT16 [188-214]; A0A452DT55 [188-214]	A0A452DT16 1xPhospho [S192(100)]; A0A452DT55 1xPhospho [S192(100)]	1	34	3550.65	-3.38	0.958852	0.898534	0.775587	1.34416	1.09282	0.986071	Quantified
[R].IGSDPLAYEPK.[A]	1	A0A452FUW3	Sodium/hydrogen exchanger	SLC9A1		Sodium/hydrogen exchanger OS=Capra hircus OX=9925 GN=SLC9A1 PE=3 SV=1	1xTMT6plex [K11];1xTMT6plex [N-Term];1xPhospho [S3(100)]	A0A452FUW3 [691-701]	A0A452FUW3 1xPhospho [S693(100)]	0	34	1727.9	4.32	1.28476	1.08138	1.04466	0.993415	0.828039	0.886271	Quantified
[K].VYQFPDCDSDEDEDFK.[S]	1	A0A452FZD4	Septin-type G domain-containing protein	SEPTIN4		Septin-type G domain-containing protein OS=Capra hircus OX=9925 GN=SEPTIN4 PE=3 SV=1	1xCarbamidomethyl [C7];1xTMT6plex [K16];1xTMT6plex [N-Term];1xPhospho [S9(100)]	A0A452FZD4 [316-331]	A0A452FZD4 1xPhospho [S324(100)]	0	34	2547.07	1.46	0.938558	0.872974	0.935635	1.39045	1.05776	0.884341	Quantified
[R].LFQPFGHIEECTVLRSPDGTSK.[G]	1	A0A452DYT2	Uncharacterized protein	CELF6		Uncharacterized protein OS=Capra hircus OX=9925 GN=CELF6 PE=3 SV=1	1xCarbamidomethyl [C11];1xTMT6plex [K22];1xTMT6plex [N-Term];1xPhospho [T12(98.2)]	A0A452DYT2 [153-174]	A0A452DYT2 1xPhospho [T164(98.2)]	1	34	3056.53	-2.41	0.844243	0.844605	1.18185	1.294	1.05421	0.852931	Quantified
[R].AGSQHGPQSAAAATFQR.[A]	2	A0A452EH59	Uncharacterized protein	CTNND2		Uncharacterized protein OS=Capra hircus OX=9925 GN=CTNND2 PE=3 SV=1	1xTMT6plex [N-Term];1xPhospho [S3(100)]	A0A452EH59 [386-402]	A0A452EH59 1xPhospho [S388(100)]	0	34	1993.94	-0.32	0.696809	0.685842	0.687374	1.04426	1.47416	1.28088	Quantified
[K].EPNPEDEDYSSEELLEDENALSAK.[Q]	1	A0A452FCS5	SH3 domain-containing protein	MIA3		SH3 domain-containing protein OS=Capra hircus OX=9925 GN=MIA3 PE=4 SV=1	1xTMT6plex [K24];1xTMT6plex [N-Term];1xPhospho [S/Y]	A0A452FCS5 [712-735]	A0A452FCS5 1xPhospho [S/Y]	0	34	3261.46	-0.11	0.83191	1.07527	0.952212	1.23337	0.975081	1.02721	Quantified
[K].FWEVISDEHGIDPTGSYHGDSDLQLER.[I]	3	A0A452G3J7	Tubulin beta chain	TUBB2A	FUNCTION: Tubulin is the major constituent of microtubules. It binds two moles of GTP, one at an exchangeable site on the beta chain and one at a non-exchangeable site on the alpha chain. {ECO:0000256|RuleBase:RU000352, ECO:0000256|SAAS:SAAS00031082}.	Tubulin beta chain OS=Capra hircus OX=9925 GN=TUBB2A PE=3 SV=1	1xTMT6plex [N-Term];1xPhospho [T/S/Y]	A0A452G3J7 [20-46]	A0A452G3J7 1xPhospho [T/S/Y]	0	34	3411.54	0.63	1.0395	1.02112	1.02637	1.05604	0.980631	0.953576	Quantified
[R].QSSAPASPAASAAGLAGQAAK.[S]	1	A0A452E2S8	Calcium/calmodulin-dependent protein kinase	CAMK2G		Calcium/calmodulin-dependent protein kinase OS=Capra hircus OX=9925 GN=CAMK2G PE=3 SV=1	1xTMT6plex [K21];1xTMT6plex [N-Term];1xPhospho [S]	A0A452E2S8 [319-339]	A0A452E2S8 1xPhospho [S]	0	34	2350.22	0.42	1.14904	1.02833	1.03128	1.13952	0.883804	0.882534	Quantified
[R].RNSFSENEHR.[H]	1	A0A452EZ99	MI domain-containing protein	CWC22		MI domain-containing protein OS=Capra hircus OX=9925 GN=CWC22 PE=4 SV=1	1xTMT6plex [N-Term];1xPhospho [S3(100)]	A0A452EZ99 [819-828]	A0A452EZ99 1xPhospho [S821(100)]	1	34	1584.71	0.66	0.94666	0.993778	1.05253	0.966275	1.0131	1.06568	Quantified
[R].STASQVTPAEEKDGHSPMSK.[G]	1	A0A452EVM6	Uncharacterized protein	MAP1A		Uncharacterized protein OS=Capra hircus OX=9925 GN=MAP1A PE=4 SV=1	2xTMT6plex [K12; K20];1xTMT6plex [N-Term];1xPhospho [S16(98.8)]	A0A452EVM6 [2944-2963]	A0A452EVM6 1xPhospho [S2959(98.8)]	1	33	2854.43	0.79	0.704211	0.976613	0.890816	1.09983	1.1869	1.14792	Quantified
[R].SLESDNEEK.[A]	2	A0A452DL21	Uncharacterized protein	L1CAM		Uncharacterized protein OS=Capra hircus OX=9925 GN=L1CAM PE=3 SV=1	1xTMT6plex [K9];1xTMT6plex [N-Term];1xPhospho [S4(100)]	A0A452DL21 [1178-1186]	A0A452DL21 1xPhospho [S1181(100)]	0	33	1588.75	-0.45	1.21622	1.04192	1.15035	0.883876	0.872102	0.922227	Quantified
[K].SHSSPSLNPDTSPVTAK.[V]	1	A0A452FLI9	Uncharacterized protein	PSD3		Uncharacterized protein OS=Capra hircus OX=9925 GN=PSD3 PE=4 SV=1	1xTMT6plex [K17];1xTMT6plex [N-Term];2xPhospho [S3(96.5); S12(96.5)]	A0A452FLI9 [473-489]	A0A452FLI9 2xPhospho [S475(96.5); S484(96.5)]	0	33	2343.1	0.99	0.673739	0.935917	0.81558	0.791704	1.40931	1.28144	Quantified
[R].SAFTPATATGSSPSPVLGQGEKVEGLQAQALYPWR.[A]	1	A0A452FPF8	Uncharacterized protein	ITSN1		Uncharacterized protein OS=Capra hircus OX=9925 GN=ITSN1 PE=4 SV=1	1xTMT6plex [K22];1xTMT6plex [N-Term];1xPhospho [T/S/Y]	A0A452FPF8 [886-920]		1	33	4140.12	0.58							Identified
[K].QTDAQSASSPK.[K]	1	A0A452DVF7	Uncharacterized protein	GRIP1		Uncharacterized protein OS=Capra hircus OX=9925 GN=GRIP1 PE=4 SV=1	1xTMT6plex [K11];1xTMT6plex [N-Term];1xPhospho [S9(100)]	A0A452DVF7 [748-758]	A0A452DVF7 1xPhospho [S756(100)]	0	33	1657.82	1.55	0.99532	0.852845	1.14856	0.83637	0.910632	1.23737	Quantified
[R].ITFTPSSGIASEVTVPKDR.[T]	2	A0A452DYX2	Uncharacterized protein	TNR		Uncharacterized protein OS=Capra hircus OX=9925 GN=TNR PE=3 SV=1	1xTMT6plex [K17];1xTMT6plex [N-Term];1xPhospho [S/T]	A0A452DYX2 [718-736]	A0A452DYX2 1xPhospho [S/T]	1	33	2543.35	2.12	0.933333	0.92636	0.870017	1.24218	1.20063	0.881279	Quantified
[K].SSPATTVTSPNSTPAK.[T]	3	A0A452FMG7	ENTH domain-containing protein	SNAP91		ENTH domain-containing protein OS=Capra hircus OX=9925 GN=SNAP91 PE=3 SV=1	1xTMT6plex [K16];1xTMT6plex [N-Term];1xPhospho [T/S]	A0A452FMG7 [303-318]	A0A452FMG7 1xPhospho [T/S]	0	33	2084.07	0.49	0.901145	0.852207	0.842397	1.03657	1.3384	1.00336	Quantified
[R].RHSDVSLAR.[T]	1	A0A452E6M0	Uncharacterized protein	RIMS1		Uncharacterized protein OS=Capra hircus OX=9925 GN=RIMS1 PE=4 SV=1	1xTMT6plex [N-Term];1xPhospho [S3(100)]	A0A452E6M0 [389-397]	A0A452E6M0 1xPhospho [S391(100)]	1	33	1349.69	-0.51	1.09706	0.931083	1.04121	0.943199	1.07866	0.941988	Quantified
[R].HTASVSPSPAGR.[S]	1	A0A452FCD9	Uncharacterized protein	DOCK4		Uncharacterized protein OS=Capra hircus OX=9925 GN=DOCK4 PE=3 SV=1	1xTMT6plex [N-Term];1xPhospho [S6(97.5)]	A0A452FCD9 [1803-1814]	A0A452FCD9 1xPhospho [S1808(97.5)]	0	33	1475.72	-0.29	1.16144	0.820651	1.08444	1.13803	0.92103	0.930621	Quantified
[K].KVEEEQEADVEDVSEEESESKEGTNK.[D]	1	A0A452F6A1	Thioredoxin domain-containing protein	TMX1		Thioredoxin domain-containing protein OS=Capra hircus OX=9925 GN=TMX1 PE=4 SV=1	3xTMT6plex [K1; K21; K26];1xTMT6plex [N-Term];1xPhospho [S14(98.1)]	A0A452F6A1 [221-246]	A0A452F6A1 1xPhospho [S234(98.1)]	2	33	3949.91	-5.15	1.10634	1.22009	0.988337	0.817898	0.865465	1.09059	Quantified
[K].GHKHEDGTQSDSEDPLAK.[V]	1	A0A452FNB5	FHA domain-containing protein	CEP170B		FHA domain-containing protein OS=Capra hircus OX=9925 GN=CEP170B PE=3 SV=1	2xTMT6plex [K3; K18];1xTMT6plex [N-Term];1xPhospho [S10(97)]	A0A452FNB5 [346-363]	A0A452FNB5 1xPhospho [S355(97)]	1	33	2718.33	0.35	1.14283	1.20486	1.14349	0.709355	0.8877	0.999547	Quantified
[R].SSPNVANQPPSPGGK.[S]	4	A0A452FLT2	Uncharacterized protein	AFDN		Uncharacterized protein OS=Capra hircus OX=9925 GN=AFDN PE=4 SV=1	1xTMT6plex [K15];1xTMT6plex [N-Term];1xPhospho [S11(100)]	A0A452FLT2 [1180-1194]	A0A452FLT2 1xPhospho [S1190(100)]	0	33	1975.01	0.19	0.932588	1.08691	1.05331	0.839141	1.08125	1.04477	Quantified
[R].ETNLDSLPLVDTHSK.[R]	1	A0A452FEN1	Vimentin	VIM		Vimentin OS=Capra hircus OX=9925 GN=VIM PE=3 SV=1	1xTMT6plex [K15];1xTMT6plex [N-Term];1xPhospho [S6(100)]	A0A452FEN1 [425-439]	A0A452FEN1 1xPhospho [S430(100)]	0	33	2207.14	2.15	0.941347	1.13262	1.45212	0.909298	0.753459	0.938347	Quantified
[R].ASISPMDEPVPDSESPIEK.[V]	1	A0A452EI94	Uncharacterized protein	MAP1B		Uncharacterized protein OS=Capra hircus OX=9925 GN=MAP1B PE=4 SV=1	1xTMT6plex [K19];1xTMT6plex [N-Term];2xPhospho [S4(99.9); S15(100)]	A0A452EI94 [1374-1392]	A0A452EI94 2xPhospho [S1377(99.9); S1388(100)]	0	33	2646.21	2.71	1.07557	0.777517	1.00981	0.520132	1.25074	1.24369	Quantified
[K].SPLAGEEVR.[F]	3	B6F238	p97Bcnt protein	p97bcnt		p97Bcnt protein OS=Capra hircus OX=9925 GN=p97bcnt PE=2 SV=1	1xTMT6plex [N-Term];1xPhospho [S1(100)]	B6F238 [165-173]	B6F238 1xPhospho [S165(100)]	0	33	1266.63	0.15	1.01665	1.11118	1.1201	0.814322	0.877499	1.11963	Quantified
[K].GSDYSWSYQTPPSSPSSSSSR.[K]	1	A0A452EXT8	IMD domain-containing protein	MTSS2		IMD domain-containing protein OS=Capra hircus OX=9925 GN=MTSS2 PE=4 SV=1	1xTMT6plex [N-Term];1xPhospho [T10(100)]	A0A452EXT8 [248-268]	A0A452EXT8 1xPhospho [T257(100)]	0	33	2559.09	0.74	1.00084	1.03177	1.01524	0.920947	0.993304	1.0796	Quantified
[R].LQDSSDPDTGSEEEGGSRLSPPHSPR.[D]	2	A0A452F6X7	Guanine nucleotide exchange factor H1	ARHGEF2		Guanine nucleotide exchange factor H1 OS=Capra hircus OX=9925 GN=ARHGEF2 PE=4 SV=1	1xTMT6plex [N-Term];1xPhospho [S/T]	A0A452F6X7 [937-962]	A0A452F6X7 1xPhospho [S/T]	1	33	3046.36	-0.18	1.05171	1.0875	1.1576	0.751375	0.868965	1.13034	Quantified
[R].STSTPNVHMVSAALPVDSR.[M]	1	A0A452DTI5	Non-specific serine/threonine protein kinase	RAF1		Non-specific serine/threonine protein kinase OS=Capra hircus OX=9925 GN=RAF1 PE=3 SV=1	1xOxidation [M9];1xTMT6plex [N-Term];1xPhospho [T/S]	A0A452DTI5 [257-275]	A0A452DTI5 1xPhospho [T/S]	0	33	2294.1	4.4	0.929568	0.861052	0.94526	0.973129	1.28522	0.986978	Quantified
[R].IARLSSGEGPTLANVSELELPADPKWELSR.[A]	1	A0A452DU99	Receptor protein-tyrosine kinase	FGFR3		Receptor protein-tyrosine kinase OS=Capra hircus OX=9925 GN=FGFR3 PE=4 SV=1	1xTMT6plex [K25];1xTMT6plex [N-Term];1xPhospho [S5(97.9)]	A0A452DU99 [419-448]	A0A452DU99 1xPhospho [S423(97.9)]	2	33	3773.99	1.36	0.64801	0.667325	0.636437	1.87224	1.31613	0.900878	Quantified
[R].VQPPSPLPSSIDSNSSPEEIQFQPIVSK.[Q]	1	A0A452F4F3	Uncharacterized protein	ANK2		Uncharacterized protein OS=Capra hircus OX=9925 GN=ANK2 PE=4 SV=1	1xTMT6plex [K28];1xTMT6plex [N-Term];2xPhospho [S15(50); S16(97.8)]	A0A452F4F3 [2670-2697]	A0A452F4F3 2xPhospho [S2684(50); S2685(97.8)]	0	33	3625.78	0.45	1.24501	0.956205	1.18514	1.0906	0.692066	0.944784	Quantified
[R].RHPPTPPDPSGGLPR.[G]	4	A0A452EI80	Uncharacterized protein	GABBR1		Uncharacterized protein OS=Capra hircus OX=9925 GN=GABBR1 PE=3 SV=1	1xTMT6plex [N-Term];1xPhospho [T5(100)]	A0A452EI80 [926-940]	A0A452EI80 1xPhospho [T930(100)]	1	33	1889.96	0.07	0.981898	1.04212	0.995186	0.957648	1.00718	1.06411	Quantified
[R].SMSGGHGLR.[V]	1	A0A452ELC2	Rap-GAP domain-containing protein	TSC2		Rap-GAP domain-containing protein OS=Capra hircus OX=9925 GN=TSC2 PE=4 SV=1	1xTMT6plex [N-Term];1xPhospho [S3(100)]	A0A452ELC2 [1086-1094]	A0A452ELC2 1xPhospho [S1088(100)]	0	33	1210.56	1.21	1.0032	0.920832	0.930912	1.18049	0.885035	1.13137	Quantified
[K].DVNAAIATIK.[T]	1	A0A452F3N6	Tubulin alpha chain	TUBA1B	FUNCTION: Tubulin is the major constituent of microtubules. It binds two moles of GTP, one at an exchangeable site on the beta chain and one at a non-exchangeable site on the alpha chain. {ECO:0000256|RuleBase:RU000352, ECO:0000256|SAAS:SAAS00392176}.	Tubulin alpha chain OS=Capra hircus OX=9925 GN=TUBA1B PE=3 SV=1	1xTMT6plex [K10];1xTMT6plex [N-Term];1xPhospho [T8(100)]	A0A452F3N6 [332-341]	A0A452F3N6 1xPhospho [T339(100)]	0	33	1553.87	-1.66	1.12078	1.05662	0.95269	0.953772	0.988185	0.993387	Quantified
[K].TGNESGSNLSDSGSVK.[R]	1	A0A452FGX4	Uncharacterized protein	CLIP2		Uncharacterized protein OS=Capra hircus OX=9925 GN=CLIP2 PE=4 SV=1	1xTMT6plex [K16];1xTMT6plex [N-Term];2xPhospho [S5(99.9); S14(100)]	A0A452FGX4 [197-212]	A0A452FGX4 2xPhospho [S201(99.9); S210(100)]	0	33	2156.95	0.27	0.771614	0.890399	1.24293	1.12712	1.14902	0.866887	Quantified
[K].VIHDHFGIVEGLMTTVHAITATQKTVDGPSGK.[L]	3	A0A452FNW6	Glyceraldehyde-3-phosphate dehydrogenase	GAPDH		Glyceraldehyde-3-phosphate dehydrogenase OS=Capra hircus OX=9925 GN=GAPDH PE=3 SV=1	2xTMT6plex [K24; K32];1xTMT6plex [N-Term];1xPhospho [T/S]	A0A452FNW6 [161-192]	A0A452FNW6 1xPhospho [T/S]	1	33	4127.2	-2.21	0.791907	0.694922	0.726255	1.35901	1.31292	1.07885	Quantified
[R].KRSPNELVDDLFK.[G]	2	A0A452G6W6	NSFL1 cofactor p47	NSFL1C		NSFL1 cofactor p47 OS=Capra hircus OX=9925 GN=NSFL1C PE=4 SV=1	2xTMT6plex [K1; K13];1xTMT6plex [N-Term];1xPhospho [S3(100)]	A0A452G6W6 [114-126]	A0A452G6W6 1xPhospho [S116(100)]	2	33	2328.29	0.85	0.968947	1.07994	1.05712	0.931283	1.04579	0.979651	Quantified
[R].QLQALTCDLESLRGTNESLER.[Q]	1	A0A452FV03	Glial fibrillary acidic protein	GFAP		Glial fibrillary acidic protein OS=Capra hircus OX=9925 GN=GFAP PE=3 SV=1	1xCarbamidomethyl [C7];1xTMT6plex [N-Term];1xPhospho [S11(99.8)]	A0A452FV03 [284-304]	A0A452FV03 1xPhospho [S294(99.8)]	1	33	2742.33	2.52	0.882808	0.929511	0.928661	1.17247	1.16079	0.965175	Quantified
[R].SLDGASVNENHEIYMK.[D]	1	A0A452FVF1	FERM domain-containing protein	EPB41L3		FERM domain-containing protein OS=Capra hircus OX=9925 GN=EPB41L3 PE=4 SV=1	1xTMT6plex [K16];1xTMT6plex [N-Term];1xPhospho [S1(100)]	A0A452FVF1 [457-472]	A0A452FVF1 1xPhospho [S457(100)]	0	33	2345.12	-0.61	1.30024	1.13706	1.22839	0.555894	0.790942	1.0512	Quantified
[K].TSASIGTLCADAR.[M]	1	A0A452G2X7	Uncharacterized protein	PLP1		Uncharacterized protein OS=Capra hircus OX=9925 GN=PLP1 PE=3 SV=1	1xCarbamidomethyl [C9];1xTMT6plex [N-Term];1xPhospho [T7(99.9)]	A0A452G2X7 [193-205]	A0A452G2X7 1xPhospho [T199(99.9)]	0	33	1631.77	-2.01	1.09157	0.911122	1.03499	1.01131	1.19216	0.801642	Quantified
[R].ISESGQFSDGLEDRGLLESSTR.[L]	1	A0A452G2E1	Transmembrane protein 163	TMEM163		Transmembrane protein 163 OS=Capra hircus OX=9925 GN=TMEM163 PE=3 SV=1	1xTMT6plex [N-Term];1xPhospho [S8(100)]	A0A452G2E1 [52-73]	A0A452G2E1 1xPhospho [S59(100)]	1	33	2692.27	-1.2	0.675536	0.66507	0.643268	1.8368	1.01914	1.19227	Quantified
[K].AEDGATPSPSNETPKK.[K]	4	A0A452E037	Uncharacterized protein	MARCKS		Uncharacterized protein OS=Capra hircus OX=9925 GN=MARCKS PE=3 SV=1	2xTMT6plex [K15; K16];1xTMT6plex [N-Term];1xPhospho [T13(98.4)]	A0A452E037 [137-152]	A0A452E037 1xPhospho [T149(98.4)]	1	33	2396.23	0.36	1.20437	1.13835	1.29477	0.369444	0.698033	1.30989	Quantified
[K].EKTPSPKEEDEEPESPLEK.[K]	1	A0A452ERP6	Uncharacterized protein	NUCKS1		Uncharacterized protein OS=Capra hircus OX=9925 GN=NUCKS1 PE=4 SV=1	3xTMT6plex [K2; K7; K19];1xTMT6plex [N-Term];1xPhospho [T/S]	A0A452ERP6 [205-223]	A0A452ERP6 1xPhospho [T/S]	2	33	3194.65	3.67	1.03691	1.11435	1.19316	1.17942	0.709658	0.924603	Quantified
[K].HKAPSPPASASEAPPQAPAPR.[S]	1	A0A452F934	Uncharacterized protein	KIAA1211L		Uncharacterized protein OS=Capra hircus OX=9925 GN=KIAA1211L PE=4 SV=1	1xTMT6plex [K2];1xTMT6plex [N-Term];1xPhospho [S5(100)]	A0A452F934 [458-478]	A0A452F934 1xPhospho [S462(100)]	1	33	2602.35	-1.09	0.834657	0.772133	0.747635	1.38792	1.2354	1.02673	Quantified
[R].LGLGTLSSSLSR.[A]	2	A0A452E4E4	Myotubularin phosphatase domain-containing protein	LOC102188668		Myotubularin phosphatase domain-containing protein OS=Capra hircus OX=9925 GN=LOC102188668 PE=3 SV=1	1xTMT6plex [N-Term];1xPhospho [T5(100)]	A0A452E4E4 [554-565]	A0A452E4E4 1xPhospho [T558(94.7)]	0	33	1499.8	1.36	1.00336	1.03979	0.935305	0.914936	1.03596	1.10228	Quantified
[K].ELGENLSDEELQEMIDEADRDGDGEVNEQEFLR.[I]	1	A0A452F7V6	Uncharacterized protein	CETN2		Uncharacterized protein OS=Capra hircus OX=9925 GN=CETN2 PE=3 SV=1	1xTMT6plex [N-Term];1xPhospho [S7(100)]	A0A452F7V6 [126-158]	A0A452F7V6 1xPhospho [S132(100)]	1	33	4132.8	1.9	0.86555	1.03655	1.09277	0.9109	1.01283	1.11484	Quantified
[R].DVAGATWGSGSGEEEEEEDGPAVLVEQQTDSAMEPTGPAR.[E]	1	A0A452FB45	CP-type G domain-containing protein	GNL1		CP-type G domain-containing protein OS=Capra hircus OX=9925 GN=GNL1 PE=4 SV=1	1xOxidation [M33];1xTMT6plex [N-Term];2xPhospho [S9(96.3); S11(96.3)]	A0A452FB45 [314-353]	A0A452FB45 2xPhospho [S322(96.3); S324(96.3)]	0	33	4493.87	1.03	1.10391	1.10872	0.834127	1.30398	0.846441	0.944975	Quantified
[R].LVNQWPSLGTLSGAEGANNPK.[L]	1	A0A452FUK8	RUN domain-containing protein	RUNDC3A		RUN domain-containing protein OS=Capra hircus OX=9925 GN=RUNDC3A PE=4 SV=1	1xTMT6plex [K21];1xTMT6plex [N-Term];1xPhospho [S/T]	A0A452FUK8 [335-355]	A0A452FUK8 1xPhospho [S/T]	0	33	2691.39	0.19	0.810875	0.929225	1.195	1.03667	1.02595	1.038	Quantified
[K].TLGLEESPVQEDKAWEQEK.[Y]	3	A0A452EVM6	Uncharacterized protein	MAP1A		Uncharacterized protein OS=Capra hircus OX=9925 GN=MAP1A PE=4 SV=1	2xTMT6plex [K13; K19];1xTMT6plex [N-Term];1xPhospho [S7(100)]	A0A452EVM6 [1921-1939]	A0A452EVM6 1xPhospho [S1927(100)]	1	33	2983.53	0.26	1.38456	1.3313	1.13823	0.458148	0.689871	1.0994	Quantified
[K].TEQSVTPEQQKK.[L]	1	A0A452DZB4	Protein kinase C and casein kinase substrate in neurons protein 1	PACSIN1		Protein kinase C and casein kinase substrate in neurons protein 1 OS=Capra hircus OX=9925 GN=PACSIN1 PE=3 SV=1	2xTMT6plex [K11; K12];1xTMT6plex [N-Term];1xPhospho [T6(100)]	A0A452DZB4 [179-190]	A0A452DZB4 1xPhospho [T184(100)]	1	33	2170.17	0.4	1.17881	1.35515	1.11307	0.68889	0.798085	0.997651	Quantified
[R].RSSQPSPPAAPASDSPPTK.[Q]	2	A0A452DP16	Uncharacterized protein	MAP7D1		Uncharacterized protein OS=Capra hircus OX=9925 GN=MAP7D1 PE=3 SV=1	1xTMT6plex [K19];1xTMT6plex [N-Term];2xPhospho [S6(100); S/T]	A0A452DP16 [113-131]	A0A452DP16 2xPhospho [S118(100); S/T]	1	33	2496.19	-0.08	1.15721	1.07745	0.894855	1.11443	0.891238	0.969824	Quantified
[R].GELSPSFLNPPLPR.[S]	1	A0A452EVM6	Uncharacterized protein	MAP1A		Uncharacterized protein OS=Capra hircus OX=9925 GN=MAP1A PE=4 SV=1	1xTMT6plex [N-Term];1xPhospho [S4(100)]	A0A452EVM6 [2741-2754]	A0A452EVM6 1xPhospho [S2744(100)]	0	33	1832.95	-0.1	1.10567	1.16167	1.10461	0.722874	0.891435	1.07906	Quantified
[K].AEASSPGPYLSPETNPAPSASAVNPHVDLTNVR.[L]	1	A0A452EZP8	Uncharacterized protein	TJP1		Uncharacterized protein OS=Capra hircus OX=9925 GN=TJP1 PE=4 SV=1	1xTMT6plex [N-Term];1xPhospho [S5(97.5)]	A0A452EZP8 [904-936]	A0A452EZP8 1xPhospho [S908(97.5)]	0	33	3654.76	2.06	0.979747	0.823151	1.09903	1.16599	0.948001	1.02386	Quantified
[R].TRSNPEGAEDR.[A]	1	A0A452G0F2	BRISC and BRCA1-A complex member 1	BABAM1		BRISC and BRCA1-A complex member 1 OS=Capra hircus OX=9925 GN=BABAM1 PE=3 SV=1	1xTMT6plex [N-Term];1xPhospho [S3(96.7)]	A0A452G0F2 [30-40]	A0A452G0F2 1xPhospho [S32(96.7)]	1	33	1540.7	-2.67	0.565306	0.558599	0.510278	2.63153	1.15037	0.733908	Quantified
[R].ADITDESPDGKLPASSFSPTALLGDGR.[R]	1	A0A452EVM6	Uncharacterized protein	MAP1A		Uncharacterized protein OS=Capra hircus OX=9925 GN=MAP1A PE=4 SV=1	1xTMT6plex [K11];1xTMT6plex [N-Term];1xPhospho [S7(100)]	A0A452EVM6 [1513-1539]	A0A452EVM6 1xPhospho [S1519(100)]	1	33	3255.62	0.75	1.11548	1.11265	0.81852	0.808979	0.968982	1.2033	Quantified
[R].GRGPDLSPTSTDTEAR.[L]	2	A0A452EAM6	PDZ domain-containing protein	AHNAK2		PDZ domain-containing protein OS=Capra hircus OX=9925 GN=AHNAK2 PE=4 SV=1	1xTMT6plex [N-Term];1xPhospho [S7(100)]	A0A452EAM6 [326-341]	A0A452EAM6 1xPhospho [S332(100)]	1	33	1968.92	-3.76	0.918526	0.89614	0.874083	1.01742	1.15166	1.13058	Quantified
[K].KETESEAEDNLDDLEK.[H]	1	A0A452EMZ6	PWI domain-containing protein	SRRM1		PWI domain-containing protein OS=Capra hircus OX=9925 GN=SRRM1 PE=4 SV=1	2xTMT6plex [K1; K16];1xTMT6plex [N-Term];1xPhospho [S5(100)]	A0A452EMZ6 [879-894]	A0A452EMZ6 1xPhospho [S883(100)]	1	33	2632.28	0.1	1.16577	1.41234	1.62706	0.43441	0.469496	1.0536	Quantified
[K].AAEMVPSLPSPPADTPAPASNPSGR.[K]	2	A0A452G0S7	Target of myb1 like 2 membrane trafficking protein	TOM1L2		Target of myb1 like 2 membrane trafficking protein OS=Capra hircus OX=9925 GN=TOM1L2 PE=3 SV=1	1xTMT6plex [N-Term];1xPhospho [S/T]	A0A452G0S7 [462-486]	A0A452G0S7 1xPhospho [S/T]	0	33	2726.31	0.45							Identified
[R].ILSDVTHSAVFGVPASK.[S]	1	A0A452E233	Protein kinase domain-containing protein	AAK1		Protein kinase domain-containing protein OS=Capra hircus OX=9925 GN=AAK1 PE=4 SV=1	1xTMT6plex [K17];1xTMT6plex [N-Term];1xPhospho [S3(100)]	A0A452E233 [624-640]	A0A452E233 1xPhospho [S626(100)]	0	33	2266.22	0.36	1.19971	0.988303	1.0771	0.948582	0.832792	1.02338	Quantified
[K].HSPVSPSAK.[T]	1	A0A452F4F3	Uncharacterized protein	ANK2		Uncharacterized protein OS=Capra hircus OX=9925 GN=ANK2 PE=4 SV=1	1xTMT6plex [K9];1xTMT6plex [N-Term];1xPhospho [S5(100)]	A0A452F4F3 [1834-1842]	A0A452F4F3 1xPhospho [S1838(100)]	0	33	1447.77	0.58	0.928161	1.22114	1.15298	0.865608	0.896301	1.03608	Quantified
[R].VDHGAEIITQSPGR.[S]	2	A0A452DLW3	Microtubule-associated protein	MAP2		Microtubule-associated protein OS=Capra hircus OX=9925 GN=MAP2 PE=4 SV=1	1xTMT6plex [N-Term];1xPhospho [S11(100)]	A0A452DLW3 [1781-1794]	A0A452DLW3 1xPhospho [S1791(100)]	0	33	1788.88	0.15	1.15477	1.10116	0.785193	1.2246	0.867509	0.987906	Quantified
[K].GTPSASASPTEAGPPRPHIK.[T]	1	A0A452EXH6	HMG box domain-containing protein	SOX8		HMG box domain-containing protein OS=Capra hircus OX=9925 GN=SOX8 PE=4 SV=1	1xTMT6plex [K20];1xTMT6plex [N-Term];1xPhospho [S8(99.8)]	A0A452EXH6 [402-421]	A0A452EXH6 1xPhospho [S409(99.8)]	0	33	2496.3	-4.52	1.07675	0.942369	0.98452	0.809502	1.11171	1.06933	Quantified
[R].THSTSSSIGSGESAFSR.[S]	1	A0A452F6E7	N-myc downstream-regulated gene 3 protein	NDRG3		N-myc downstream-regulated gene 3 protein OS=Capra hircus OX=9925 GN=NDRG3 PE=3 SV=1	1xTMT6plex [N-Term];1xPhospho [S3(99.9)]	A0A452F6E7 [317-333]	A0A452F6E7 1xPhospho [S319(99.9)]	0	33	2006.9	4.85	0.794194	0.991264	0.863312	0.871768	1.42579	1.02381	Quantified
[K].MLPELFQDDEKAISPTSATSSGR.[T]	3	A0A452FER3	Uncharacterized protein	MYO5A		Uncharacterized protein OS=Capra hircus OX=9925 GN=MYO5A PE=3 SV=1	1xOxidation [M1];1xTMT6plex [K11];1xTMT6plex [N-Term];1xPhospho [S14(99.6)]	A0A452FER3 [539-561]	A0A452FER3 1xPhospho [S552(100)]	1	33	3034.48	-0.78	0.906371	0.995878	0.89356	1.15714	1.0794	1.02203	Quantified
[K].IYEFPETDDEEENKLVK.[K]	1	A0A452EIK3	Septin-7	SEPTIN7		Septin-7 OS=Capra hircus OX=9925 GN=SEPTIN7 PE=3 SV=1	2xTMT6plex [K14; K17];1xTMT6plex [N-Term];1xPhospho [T7(100)]	A0A452EIK3 [215-231]	A0A452EIK3 1xPhospho [T221(100)]	1	33	2865.44	2.95	1.22056	1.11691	1.14265	0.861656	0.929919	0.834933	Quantified
[R].ASVDQQEPVSPVVSPQQSPPASPHTWR.[K]	1	A0A452FPQ6	Uncharacterized protein	REPS1		Uncharacterized protein OS=Capra hircus OX=9925 GN=REPS1 PE=4 SV=1	1xTMT6plex [N-Term];2xPhospho [S18(92.2); S22(92.8)]	A0A452FPQ6 [153-179]	A0A452FPQ6 2xPhospho [S170(92.2); S174(92.8)]	0	33	3300.53	2.01	1.30557	1.5285	1.7437	0.592625	0.37627	0.728669	Quantified
[K].LDEGTPPEPK.[G]	3	A0A452FHY8	Uncharacterized protein	TLN2		Uncharacterized protein OS=Capra hircus OX=9925 GN=TLN2 PE=4 SV=1	1xTMT6plex [K10];1xTMT6plex [N-Term];1xPhospho [T5(100)]	A0A452FHY8 [1839-1848]	A0A452FHY8 1xPhospho [T1843(100)]	0	33	1620.83	0.1	1.23409	1.39481	1.30377	0.653784	0.59539	0.988868	Quantified
[K].KPYQLISQESEIEKSMDSETKM.[-]	1	A0A452EY52	Amino acid transporter	SLC1A3		Amino acid transporter OS=Capra hircus OX=9925 GN=SLC1A3 PE=3 SV=1	3xTMT6plex [K1; K14; K21];1xTMT6plex [N-Term];1xPhospho [S10(100)]	A0A452EY52 [521-542]	A0A452EY52 1xPhospho [S530(100)]	2	32	3597.86	-0.96	0.766948	1.12809	1.14884	0.493787	1.16422	1.26009	Quantified
[R].RASPEAASTPR.[D]	1	A0A452DYX4	Uncharacterized protein	PML		Uncharacterized protein OS=Capra hircus OX=9925 GN=PML PE=4 SV=1	1xTMT6plex [N-Term];1xPhospho [S3(100)]	A0A452DYX4 [401-411]	A0A452DYX4 1xPhospho [S403(100)]	1	32	1451.72	0.08	0.998434	1.03632	1.20205	0.796177	0.573563	1.42882	Quantified
[R].FYYSSGSSSPTHAK.[S]	1	A0A452E6K8	Claudin	CLDN11	FUNCTION: Plays a major role in tight junction-specific obliteration of the intercellular space, through calcium-independent cell-adhesion activity. {ECO:0000256|RuleBase:RU060637}.	Claudin OS=Capra hircus OX=9925 GN=CLDN11 PE=3 SV=1	1xTMT6plex [K14];1xTMT6plex [N-Term];1xPhospho [S5(98)]	A0A452E6K8 [190-203]	A0A452E6K8 1xPhospho [S194(98)]	0	32	2056.98	0.94	0.882298	0.944102	0.914703	0.829202	1.14998	1.24051	Quantified
[R].GLQQALLGPSTLGSSLDEEDEKLQAEGEIERR.[L]	2	A0A452EW48	Uncharacterized protein	MPRIP		Uncharacterized protein OS=Capra hircus OX=9925 GN=MPRIP PE=4 SV=1	1xTMT6plex [K22];1xTMT6plex [N-Term];1xPhospho [S/T]	A0A452EW48 [1096-1127]	A0A452EW48 1xPhospho [S/T]	2	32	4007.04	-2.91	0.996637	1.04827	0.938722	0.928392	1.07941	1.04645	Quantified
[R].QLQALTCDLESLRGTNESLER.[Q]	2	A0A452FV03	Glial fibrillary acidic protein	GFAP		Glial fibrillary acidic protein OS=Capra hircus OX=9925 GN=GFAP PE=3 SV=1	1xCarbamidomethyl [C7];1xTMT6plex [N-Term];1xPhospho [S18(99.9)]	A0A452FV03 [284-304]	A0A452FV03 1xPhospho [S301(99.9)]	1	32	2742.33	1.05	0.851248	0.973177	1.1093	0.759521	1.25388	1.03411	Quantified
[K].TGSSSPPGGPPKPGSQLDSMLGSLQSDLNK.[L]	3	A0A452E541	Uncharacterized protein	PXN	FUNCTION: Cytoskeletal protein involved in actin-membrane attachment at sites of cell adhesion to the extracellular matrix (focal adhesion). {ECO:0000256|PIRNR:PIRNR037881}.	Uncharacterized protein OS=Capra hircus OX=9925 GN=PXN PE=4 SV=1	2xTMT6plex [K12; K30];1xTMT6plex [N-Term];1xPhospho [T/S]	A0A452E541 [308-337]	A0A452E541 1xPhospho [T/S]	0	32	3706.9	0.53	0.996783	1.22013	1.10753	0.99674	0.853173	0.958815	Quantified
[K].GMSQTNLITTVTPEK.[K]	2	A0A452FVF1	FERM domain-containing protein	EPB41L3		FERM domain-containing protein OS=Capra hircus OX=9925 GN=EPB41L3 PE=4 SV=1	1xTMT6plex [K15];1xTMT6plex [N-Term];1xPhospho [S3(97.5)]	A0A452FVF1 [490-504]	A0A452FVF1 1xPhospho [S492(97.5)]	0	32	2158.12	-6.43	0.996918	0.958825	0.975153	1.04389	1.08161	0.984919	Quantified
[R].QRDASPGRGSHSQTPSPGALPLGR.[Q]	1	A0A452E226	Synapsin I	SYN1		Synapsin I OS=Capra hircus OX=9925 GN=SYN1 PE=3 SV=1	1xTMT6plex [N-Term];1xPhospho [S5(100)]	A0A452E226 [423-446]	A0A452E226 1xPhospho [S427(100)]	2	32	2738.37	0.37	0.81508	0.665722	0.941319	1.57418	1.08825	0.953423	Quantified
[R].AAVVTSPPPTTAPHK.[E]	3	A0A452FUX8	Aldolase_II domain-containing protein	ADD1		Aldolase_II domain-containing protein OS=Capra hircus OX=9925 GN=ADD1 PE=3 SV=1	1xTMT6plex [K15];1xTMT6plex [N-Term];1xPhospho [T5(97.3)]	A0A452FUX8 [7-21]	A0A452FUX8 1xPhospho [T11(98.9)]	0	32	2012.1	-0.1							Identified
[K].TMFPGAVPVLPASPPPKDSLR.[S]	2	A0A452F5F5	Uncharacterized protein	EPS15L1		Uncharacterized protein OS=Capra hircus OX=9925 GN=EPS15L1 PE=4 SV=1	1xTMT6plex [K17];1xTMT6plex [N-Term];1xPhospho [S13(97)]	A0A452F5F5 [232-252]	A0A452F5F5 1xPhospho [S244(100)]	1	32	2715.47	0.88	0.831713	1.09898	0.773351	1.10702	1.18923	1.04861	Quantified
[K].KLPSDTDVLEGEVTDEDEEAEMSRR.[M]	2	A0A452EG63	Phosphoinositide phospholipase C	PLCL1		Phosphoinositide phospholipase C OS=Capra hircus OX=9925 GN=PLCL1 PE=4 SV=1	1xTMT6plex [K1];1xTMT6plex [N-Term];1xPhospho [T14(100)]	A0A452EG63 [503-527]	A0A452EG63 1xPhospho [T516(100)]	2	32	3388.59	2.11	1.2326	1.06948	0.95114	0.972606	1.00353	0.861137	Quantified
[R].SWTDEEDEVR.[V]	1	A0A452EGR4	Non-specific serine/threonine protein kinase	DAPK1		Non-specific serine/threonine protein kinase OS=Capra hircus OX=9925 GN=DAPK1 PE=4 SV=1	1xTMT6plex [N-Term];1xPhospho [T3(100)]	A0A452EGR4 [1115-1124]	A0A452EGR4 1xPhospho [T1117(100)]	0	32	1574.66	0.91	1.17217	1.24329	1.01546	1.04984	0.791601	0.89138	Quantified
[R].SESELDSDDAIFTWPDREK.[G]	1	A0A452FDX3	Uncharacterized protein	KIAA0319L		Uncharacterized protein OS=Capra hircus OX=9925 GN=KIAA0319L PE=4 SV=1	1xTMT6plex [K19];1xTMT6plex [N-Term];1xPhospho [S7(100)]	A0A452FDX3 [997-1015]	A0A452FDX3 1xPhospho [S1003(100)]	1	32	2778.29	0.38	0.895808	0.948952	0.975999	1.23299	0.935812	1.07606	Quantified
[R].SPQGLELALPSR.[E]	1	A0A452F4F3	Uncharacterized protein	ANK2		Uncharacterized protein OS=Capra hircus OX=9925 GN=ANK2 PE=4 SV=1	1xTMT6plex [N-Term];1xPhospho [S1(100)]	A0A452F4F3 [2388-2399]	A0A452F4F3 1xPhospho [S2388(100)]	0	32	1576.83	1.87	0.971053	1.26722	1.05055	0.748268	0.95671	1.08541	Quantified
[K].EVTDAAESPEQK.[A]	1	A0A452EWD8	Monocarboxylate transporter 1	SLC16A1		Monocarboxylate transporter 1 OS=Capra hircus OX=9925 GN=SLC16A1 PE=3 SV=1	1xTMT6plex [K12];1xTMT6plex [N-Term];1xPhospho [S8(100)]	A0A452EWD8 [469-480]	A0A452EWD8 1xPhospho [S476(100)]	0	32	1841.89	0.49	1.09092	1.03592	1.09026	1.24118	0.851756	0.831066	Quantified
[R].STHNSPIHTATGSR.[L]	1	A0A452E675	C2 domain-containing protein	C2CD5		C2 domain-containing protein OS=Capra hircus OX=9925 GN=C2CD5 PE=4 SV=1	1xTMT6plex [N-Term];1xPhospho [S5(100)]	A0A452E675 [280-293]	A0A452E675 1xPhospho [S284(100)]	0	32	1774.84	-0.21	0.992106	0.847525	0.892561	0.863593	1.09965	1.25338	Quantified
[R].GMYDGPVFDLTTTPKAGTPAGSTR.[G]	1	A0A452F4M6	Amidohydro-rel domain-containing protein	DPYSL3		Amidohydro-rel domain-containing protein OS=Capra hircus OX=9925 GN=DPYSL3 PE=3 SV=1	1xTMT6plex [K15];1xTMT6plex [N-Term];1xPhospho [T13(99.8)]	A0A452F4M6 [611-634]	A0A452F4M6 1xPhospho [T623(99.8)]	1	32	2978.47	2.48	0.732216	0.742241	0.66743	1.75153	1.29791	0.86275	Quantified
[K].KKLDDQSEDEALELEGPLITPGSGTVYSSPGLYSK.[T]	2	A0A452FVF2	PH domain-containing protein	FERMT2		PH domain-containing protein OS=Capra hircus OX=9925 GN=FERMT2 PE=3 SV=1	3xTMT6plex [K1; K2; K35];1xTMT6plex [N-Term];1xPhospho [S7(100)]	A0A452FVF2 [153-187]	A0A452FVF2 1xPhospho [S159(100)]	2	32	4720.47	1.59	1.13038	0.759822	0.877281	1.32325	1.03589	0.918538	Quantified
[R].RGSGDTSSLIDPDTSLSELR.[DE]	1	A0A452FHL9	Uncharacterized protein	LRRFIP2		Uncharacterized protein OS=Capra hircus OX=9925 GN=LRRFIP2 PE=3 SV=1	1xTMT6plex [N-Term];1xPhospho [S3(100)]	A0A452FHL9 [94-113]	A0A452FHL9 1xPhospho [S96(100)]	1	32	2415.16	0.76	1.44288	1.46184	1.07035	0.62717	0.720616	0.860192	Quantified
[R].DTSPDKGELVSDEEEDT.[-]	1	A0A452EUD5	Uncharacterized protein	TBC1D2B		Uncharacterized protein OS=Capra hircus OX=9925 GN=TBC1D2B PE=4 SV=1	1xTMT6plex [K6];1xTMT6plex [N-Term];1xPhospho [S11(96.3)]	A0A452EUD5 [941-957]	A0A452EUD5 1xPhospho [S951(96.3)]	1	32	2404.07	1.39	1.05788	1.21557	0.93901	0.90624	1.03486	0.942607	Quantified
[R].ASGVSELSPR.[E]	2	A0A452FQG3	Uncharacterized protein	THRAP3		Uncharacterized protein OS=Capra hircus OX=9925 GN=THRAP3 PE=3 SV=1	1xTMT6plex [N-Term];1xPhospho [S8(96.7)]	A0A452FQG3 [237-246]	A0A452FQG3 1xPhospho [S244(100)]	0	32	1311.65	2.12	1.15934	1.20902	1.21235	0.615018	0.770566	1.11172	Quantified
[R].TGEPDEEEGTFRSSIRR.[L]	1	A0A452GB23	FXYD domain-containing ion transport regulator			FXYD domain-containing ion transport regulator OS=Capra hircus OX=9925 PE=3 SV=1	1xTMT6plex [N-Term];1xPhospho [S13(93.7)]	A0A452GB23 [63-79]	A0A452GB23 1xPhospho [S75(93.7)]	2	32	2275.06	-0.11	0.812999	0.850961	0.893484	1.15149	1.30815	0.978225	Quantified
[R].VAAAAGPVPSPPGSPGHDR.[E]	2	A0A452F9T4	Phosphatidylinositol 4-kinase type 2	PI4K2A		Phosphatidylinositol 4-kinase type 2 OS=Capra hircus OX=9925 GN=PI4K2A PE=3 SV=1	1xTMT6plex [N-Term];2xPhospho [S10(100); S14(100)]	A0A452F9T4 [38-56]	A0A452F9T4 2xPhospho [S47(100); S51(100)]	0	32	2128.98	0.48	1.09922	0.964143	0.97027	0.930853	1.11357	0.953063	Quantified
[R].EGASSPVQVPGPAPASTETR.[L]	1	A0A452FHR4	Uncharacterized protein	MBD1		Uncharacterized protein OS=Capra hircus OX=9925 GN=MBD1 PE=4 SV=1	1xTMT6plex [N-Term];1xPhospho [S5(97.5)]	A0A452FHR4 [486-505]	A0A452FHR4 1xPhospho [S490(97.5)]	0	32	2247.09	0.69	0.989353	0.854933	0.989833	1.20765	0.907257	1.09491	Quantified
[K].EYVPGQPPSSQSSDSSPPR.[S]	3	A0A452FIH7	Glutamyl-tRNA synthetase	EPRS1		Glutamyl-tRNA synthetase OS=Capra hircus OX=9925 GN=EPRS1 PE=3 SV=1	1xTMT6plex [N-Term];1xPhospho [S/Y]	A0A452FIH7 [877-895]	A0A452FIH7 1xPhospho [S/Y]	0	32	2311.04	0.61	1.14816	1.04827	1.03002	0.96119	0.967357	0.925053	Quantified
[R].DIWGAEPPALQTPPPSLPRD.[-]	2	A0A452G5W4	Alpha-1,4 glucan phosphorylase	PYGB	FUNCTION: Phosphorylase is an important allosteric enzyme in carbohydrate metabolism. Enzymes from different sources differ in their regulatory mechanisms and in their natural substrates. However, all known phosphorylases share catalytic and structural properties. {ECO:0000256|RuleBase:RU000587}.	Alpha-1,4 glucan phosphorylase OS=Capra hircus OX=9925 GN=PYGB PE=3 SV=1	1xTMT6plex [N-Term];1xPhospho [T/S]	A0A452G5W4 [827-846]	A0A452G5W4 1xPhospho [T/S]	1	32	2466.23	-0.65	0.972277	1.13983	0.982537	0.950986	0.947976	1.08089	Quantified
[R].NLHWAEESPPRGAPAPCTPPEGPAEGPCPGGAGR.[S]	1	A0A452DWE8	Uncharacterized protein	SLC25A46		Uncharacterized protein OS=Capra hircus OX=9925 GN=SLC25A46 PE=3 SV=1	2xCarbamidomethyl [C17; C28];1xTMT6plex [N-Term];1xPhospho [S8(100)]	A0A452DWE8 [54-87]	A0A452DWE8 1xPhospho [S61(100)]	1	32	3785.72	1.31							Identified
[R].SSPQLDPLRKSPTMEQAVQTASAHLPAPAPVGR.[R]	1	A0A452DZY5	Uncharacterized protein	LSM14A		Uncharacterized protein OS=Capra hircus OX=9925 GN=LSM14A PE=3 SV=1	1xTMT6plex [K10];1xTMT6plex [N-Term];2xPhospho [S2(99.9); S/T]	A0A452DZY5 [182-214]	A0A452DZY5 2xPhospho [S183(99.9); S/T]	2	32	4056.05	-0.9	0.990758	1.18438	1.04053	0.950829	0.896323	1.03717	Quantified
[R].ALDEVTSSQPPPLPPPPPAAQETQEPSLSLDSEETSK.[E]	1	A0A452DQ87	ADF-H domain-containing protein	DBN1		ADF-H domain-containing protein OS=Capra hircus OX=9925 GN=DBN1 PE=4 SV=1	1xTMT6plex [K37];1xTMT6plex [N-Term];1xPhospho [S/T]	A0A452DQ87 [401-437]	A0A452DQ87 1xPhospho [S/T]	0	32	4408.17	-7	0.98925	1.20509	0.989778	0.993631	0.912369	1.01901	Quantified
[R].HTFSGVASVESASGEAFHVGK.[T]	1	A0A452FH78	Alpha-2-HS-glycoprotein	AHSG		Alpha-2-HS-glycoprotein OS=Capra hircus OX=9925 GN=AHSG PE=4 SV=1	1xTMT6plex [K21];1xTMT6plex [N-Term];1xPhospho [S/T]	A0A452FH78 [313-333]	A0A452FH78 1xPhospho [S/T]	0	32	2642.3	0.39							Identified
[R].THSSPPR.[A]	2	A0A452G7D4	Ig-like domain-containing protein	HEPACAM		Ig-like domain-containing protein OS=Capra hircus OX=9925 GN=HEPACAM PE=4 SV=1	1xTMT6plex [N-Term];1xPhospho [S4(97.9)]	A0A452G7D4 [376-382]	A0A452G7D4 1xPhospho [S379(98.4)]	0	32	1090.52	-0.81	0.909936	0.860935	1.20343	1.44175	0.88106	0.825075	Quantified
[R].STPSHGSVSSLNSTGSLSPK.[H]	2	A0A452F5F5	Uncharacterized protein	EPS15L1		Uncharacterized protein OS=Capra hircus OX=9925 GN=EPS15L1 PE=4 SV=1	1xTMT6plex [K20];1xTMT6plex [N-Term];1xPhospho [S/T]	A0A452F5F5 [253-272]	A0A452F5F5 1xPhospho [S/T]	0	32	2468.24	-9.51	0.835314	0.753062	0.73789	1.57429	1.21881	0.921123	Quantified
[R].IPDRGLSPEEAESLSVLSVVSPDAAK.[K]	2	A0A452EVM6	Uncharacterized protein	MAP1A		Uncharacterized protein OS=Capra hircus OX=9925 GN=MAP1A PE=4 SV=1	1xTMT6plex [K26];1xTMT6plex [N-Term];1xPhospho [S21(100)]	A0A452EVM6 [1375-1400]	A0A452EVM6 1xPhospho [S1395(100)]	1	32	3204.68	6.48	0.946813	1.09693	0.824613	0.871698	1.07578	1.19973	Quantified
[K].HTGPNSPDTANDGFVR.[L]	3	A0A452FIF7	Uncharacterized protein	HNRNPH1		Uncharacterized protein OS=Capra hircus OX=9925 GN=HNRNPH1 PE=4 SV=1	1xTMT6plex [N-Term];1xPhospho [S6(100)]	A0A452FIF7 [99-114]	A0A452FIF7 1xPhospho [S104(100)]	0	32	1993.9	-1.87	0.994665	0.863702	1.12968	0.953176	1.12926	0.942366	Quantified
[R].TGGIGDSRPPSFHPHAGGGSQENLDNDTETDSLVSAQR.[E]	1	A0A452EF16	Uncharacterized protein	DVL3		Uncharacterized protein OS=Capra hircus OX=9925 GN=DVL3 PE=3 SV=1	1xTMT6plex [N-Term];1xPhospho [S/T]	A0A452EF16 [106-143]	A0A452EF16 1xPhospho [S/T]	0	32	4215.92	1.15	1.21204	1.19824	1.13447	0.886429	0.823263	0.880613	Quantified
[K].DGPGETDAFSNNEGKELVPSGENK.[I]	1	A0A452DXG4	Glutaminase	GLS		Glutaminase OS=Capra hircus OX=9925 GN=GLS PE=3 SV=1	2xTMT6plex [K15; K24];1xTMT6plex [N-Term];1xPhospho [S10(100)]	A0A452DXG4 [111-134]	A0A452DXG4 1xPhospho [S120(100)]	1	32	3258.58	18.95	1.41311	0.994998	1.54507	0.584999	0.764502	0.786063	Quantified
[R].ITPLSLQTQGSSLETLNVVEEKK.[Q]	1	A0A452E371	FERM domain-containing protein	EPB41L2		FERM domain-containing protein OS=Capra hircus OX=9925 GN=EPB41L2 PE=4 SV=1	2xTMT6plex [K22; K23];1xTMT6plex [N-Term];1xPhospho [S12(96.2)]	A0A452E371 [659-681]	A0A452E371 1xPhospho [S670(96.2)]	1	32	3281.82	3.55	0.838692	0.74805	1.08651	1.04491	1.14921	1.09978	Quantified
[K].LGGDVSPTQIDVSQFGSLKEDTK.[M]	1	A0A452EI94	Uncharacterized protein	MAP1B		Uncharacterized protein OS=Capra hircus OX=9925 GN=MAP1B PE=4 SV=1	2xTMT6plex [K19; K23];1xTMT6plex [N-Term];2xPhospho [S6(100); S17(100)]	A0A452EI94 [1496-1518]	A0A452EI94 2xPhospho [S1501(100); S1512(100)]	1	32	3268.64	2.78	1.03271	1.00642	1.04084	0.87629	1.15364	0.924157	Quantified
[K].EKVSPGRASEPSPTAPDSESVIVAMER.[V]	1	A0A452DL93	Uncharacterized protein			Uncharacterized protein OS=Capra hircus OX=9925 PE=3 SV=1	1xTMT6plex [K2];1xTMT6plex [N-Term];1xPhospho [S4(94.8)]	A0A452DL93 [207-233]	A0A452DL93 1xPhospho [S210(94.8)]	2	32	3364.69	0.56	0.964748	0.890295	1.03573	1.19719	1.06676	0.904563	Quantified
[K].ATGTSGSPAKTPEEIVTPPEEER.[L]	3	A0A452F4F3	Uncharacterized protein	ANK2		Uncharacterized protein OS=Capra hircus OX=9925 GN=ANK2 PE=4 SV=1	1xTMT6plex [K10];1xTMT6plex [N-Term];3xPhospho [T11(96); T17(100); S/T]	A0A452F4F3 [3764-3786]	A0A452F4F3 3xPhospho [T3774(98.8); T3780(100); S/T]	1	32	3081.39	-0.03	1.20963	1.16459	1.21964	0.848496	0.676231	1.0068	Quantified
[R].DQNLPQILEESRSE.[-]	1	A0A452FKN7	Uncharacterized protein	CNTNAP1		Uncharacterized protein OS=Capra hircus OX=9925 GN=CNTNAP1 PE=3 SV=1	1xTMT6plex [N-Term];1xPhospho [S13(100)]	A0A452FKN7 [1383-1396]	A0A452FKN7 1xPhospho [S1395(100)]	1	32	1966.93	0.2	0.989927	1.01359	0.955152	0.990866	1.02313	1.06914	Quantified
[R].SSSSLQAGPASSPSHISVKEPTPSIASDISLPIATQELR.[Q]	1	A0A452ED67	Uncharacterized protein	ESYT2		Uncharacterized protein OS=Capra hircus OX=9925 GN=ESYT2 PE=3 SV=1	1xTMT6plex [K19];1xTMT6plex [N-Term];1xPhospho [S/T]	A0A452ED67 [675-713]	A0A452ED67 1xPhospho [S/T]	1	32	4484.33	-12.72	0.800412	0.95004	1.07491	0.977292	1.09798	1.10903	Quantified
[K].AATEALGEKSPENPPVSGYDIMK.[S]	2	A0A452EW48	Uncharacterized protein	MPRIP		Uncharacterized protein OS=Capra hircus OX=9925 GN=MPRIP PE=4 SV=1	2xTMT6plex [K9; K23];1xTMT6plex [N-Term];1xPhospho [S10(100)]	A0A452EW48 [2212-2234]	A0A452EW48 1xPhospho [S2221(100)]	1	32	3171.63	2.62	0.664175	0.609075	0.568434	2.63485	0.984132	0.72749	Quantified
[R].QKGSYLTHEASGLDEQGEAR.[E]	2	A0A452FQ85	Uncharacterized protein	CADM4		Uncharacterized protein OS=Capra hircus OX=9925 GN=CADM4 PE=3 SV=1	1xTMT6plex [K2];1xTMT6plex [N-Term];1xPhospho [S11(100)]	A0A452FQ85 [351-370]	A0A452FQ85 1xPhospho [S361(100)]	1	32	2714.32	1.26	1.02456	0.984173	0.973318	1.16092	0.943344	0.992469	Quantified
[R].WHQLQNENHVSSD.[-]	2	A0A452FMR0	Uncharacterized protein	RPH3A		Uncharacterized protein OS=Capra hircus OX=9925 GN=RPH3A PE=4 SV=1	1xTMT6plex [N-Term];1xPhospho [S12(96.8)]	A0A452FMR0 [661-673]	A0A452FMR0 1xPhospho [S672(98.5)]	0	32	1902.83	0.17	0.904269	0.754531	0.708538	0.932773	1.39057	1.20724	Quantified
[R].TLHSPTLQLQQR.[S]	1	A0A452DVU6	Inositol hexakisphosphate and diphosphoinositol-pentakisphosphate kinase	PPIP5K1	FUNCTION: Bifunctional inositol kinase that acts in concert with the IP6K kinases IP6K1, IP6K2 and IP6K3 to synthesize the diphosphate group-containing inositol pyrophosphates diphosphoinositol pentakisphosphate, PP-InsP5, and bis-diphosphoinositol tetrakisphosphate, (PP)2-InsP4. PP-InsP5 and (PP)2-InsP4, also respectively called InsP7 and InsP8, regulate a variety of cellular processes, includin…	Inositol hexakisphosphate and diphosphoinositol-pentakisphosphate kinase OS=Capra hircus OX=9925 GN=PPIP5K1 PE=3 SV=1	1xTMT6plex [N-Term];1xPhospho [S4(100)]	A0A452DVU6 [1115-1126]	A0A452DVU6 1xPhospho [S1118(100)]	0	32	1730.92	0.1	0.857467	0.816403	1.25914	1.00873	1.08491	0.982927	Quantified
[R].LRPSRSAEDLTSGSYDDTLNAEQVQK.[L]	1	A0A452FA00	Arm_2 domain-containing protein	ARMC10		Arm_2 domain-containing protein OS=Capra hircus OX=9925 GN=ARMC10 PE=4 SV=1	1xTMT6plex [K26];1xTMT6plex [N-Term];1xPhospho [S4(97.7)]	A0A452FA00 [40-65]	A0A452FA00 1xPhospho [S43(97.7)]	1	32	3418.69	3.12	0.953842	0.938358	0.952747	0.954557	1.20068	1.00549	Quantified
[K].DTSLEELQK.[R]	1	A0A452G536	Stathmin	STMN3		Stathmin OS=Capra hircus OX=9925 GN=STMN3 PE=3 SV=1	1xTMT6plex [K9];1xTMT6plex [N-Term];1xPhospho [S3(100)]	A0A452G536 [76-84]	A0A452G536 1xPhospho [S78(100)]	0	32	1600.82	0.68	1.18426	1.29525	1.31669	0.415169	0.691092	1.17534	Quantified
[K].SAASLNSR.[V]	1	A0A452FA14	Peptidase S1 domain-containing protein	LOC102179184		Peptidase S1 domain-containing protein OS=Capra hircus OX=9925 GN=LOC102179184 PE=4 SV=1	1xTMT6plex [N-Term];1xPhospho [S4(100)]	A0A452FA14 [115-122]	A0A452FA14 1xPhospho [S118(100)]	0	32	1114.55	0.27	0.918318	1.22413	0.996194	1.17596	0.895834	0.938371	Quantified
[K].ALQGDQTSDEEKDF.[-]	1	A0A452F8C9	RRM domain-containing protein	SLIRP		RRM domain-containing protein OS=Capra hircus OX=9925 GN=SLIRP PE=4 SV=1	1xTMT6plex [K12];1xTMT6plex [N-Term];1xPhospho [S8(98)]	A0A452F8C9 [98-111]	A0A452F8C9 1xPhospho [S105(98)]	1	32	2120.98	1.37	0.944662	1.06169	0.949143	1.33951	0.879953	0.955113	Quantified
[K].VGEDEDGSDEEVVHNEDIHFEPIVSLPEVEVK.[S]	2	A0A452EEB3	Uncharacterized protein	RANBP2		Uncharacterized protein OS=Capra hircus OX=9925 GN=RANBP2 PE=4 SV=1	1xTMT6plex [K32];1xTMT6plex [N-Term];1xPhospho [S8(97.5)]	A0A452EEB3 [2749-2780]	A0A452EEB3 1xPhospho [S2756(100)]	0	32	4128.96	1.84	1.2276	1.06374	1.02964	1.02006	0.800974	0.965857	Quantified
[R].KIAELEEEQSQGSTTNSDWMK.[N]	2	A0A452EI94	Uncharacterized protein	MAP1B		Uncharacterized protein OS=Capra hircus OX=9925 GN=MAP1B PE=4 SV=1	2xTMT6plex [K1; K21];1xTMT6plex [N-Term];2xPhospho [S10(97.1); S/T]	A0A452EI94 [327-347]	A0A452EI94 2xPhospho [S343(100); S/T]	1	32	3258.52	-2.18	0.813765	0.791153	0.961396	1.48134	1.08673	0.925985	Quantified
[K].SHSSPSLNPDTSPVTAK.[V]	2	A0A452FLI9	Uncharacterized protein	PSD3		Uncharacterized protein OS=Capra hircus OX=9925 GN=PSD3 PE=4 SV=1	1xTMT6plex [K17];1xTMT6plex [N-Term];3xPhospho [S3(96.7); S4(99.9); S12(96.7)]	A0A452FLI9 [473-489]	A0A452FLI9 3xPhospho [S475(97.3); S476(99.9); S484(97.3)]	0	32	2423.07	0.59	0.922429	0.981844	0.942711	1.09342	1.09749	1.00706	Quantified
[R].SASEPSLHR.[AT]	3	A0A452DTI5; A0A452FQ47	Non-specific serine/threonine protein kinase;Non-specific serine/threonine protein kinase	RAF1;ARAF		Non-specific serine/threonine protein kinase OS=Capra hircus OX=9925 GN=RAF1 PE=3 SV=1;Non-specific serine/threonine protein kinase OS=Capra hircus OX=9925 GN=ARAF PE=3 SV=1	1xTMT6plex [N-Term];1xPhospho [S3(97.6)]	A0A452DTI5 [619-627]; A0A452FQ47 [578-586]	A0A452DTI5 1xPhospho [S621(100)]; A0A452FQ47 1xPhospho [S580(100)]	0	32	1292.62	0.64	1.01739	1.07485	1.13803	0.945282	1.01512	0.892778	Quantified
[R].TQETPSAQMEGFLNR.[K]	2	A0A452EPK3	Spectrin beta chain	SPTBN1		Spectrin beta chain OS=Capra hircus OX=9925 GN=SPTBN1 PE=3 SV=1	1xTMT6plex [N-Term];1xPhospho [T4(100)]	A0A452EPK3 [2178-2192]	A0A452EPK3 1xPhospho [T2181(100)]	0	32	2017.93	-0.4	1.01852	0.983139	0.958197	1.20237	0.969751	0.953459	Quantified
[R].TQFEDLVPSPTSEK.[A]	2	A0A452EI67	Dystrobrevin	DTNA		Dystrobrevin OS=Capra hircus OX=9925 GN=DTNA PE=3 SV=1	1xTMT6plex [K14];1xTMT6plex [N-Term];1xPhospho [S9(99.9)]	A0A452EI67 [594-607]	A0A452EI67 1xPhospho [S602(100)]	0	32	2116.06	-1.78	1.00091	1.03377	1.02139	1.14864	0.948733	0.942886	Quantified
[R].TDSTHSSNESEYTFSSEIAETEDIPSRTEEPSEK.[K]	1	A0A452FER3	Uncharacterized protein	MYO5A		Uncharacterized protein OS=Capra hircus OX=9925 GN=MYO5A PE=3 SV=1	1xTMT6plex [K34];1xTMT6plex [N-Term];2xPhospho [S6(87.6); S7(87.6)]	A0A452FER3 [1065-1098]	A0A452FER3 2xPhospho [S1070(87.6); S1071(87.6)]	1	32	4437.91	1.29	0.854879	0.850543	0.883365	1.22454	1.20333	0.998576	Quantified
[R].ADGYEPPVQESV.[-]	1	A0A452EAP4	40S ribosomal protein S3a	LOC102169830	FUNCTION: May play a role during erythropoiesis through regulation of transcription factor DDIT3. {ECO:0000256|HAMAP-Rule:MF_03122}.	40S ribosomal protein S3a OS=Capra hircus OX=9925 GN=LOC102169830 PE=3 SV=1	1xTMT6plex [N-Term];1xPhospho [S11(100)]	A0A452EAP4 [253-264]	A0A452EAP4 1xPhospho [S263(100)]	0	31	1599.71	0.88	1.2697	1.04247	0.981302	0.832552	0.932341	0.999061	Quantified
[R].HSSPSGAGEGASCSEDLGR.[S]	1	A0A452DZ03	GRIN_C domain-containing protein	GPRIN1		GRIN_C domain-containing protein OS=Capra hircus OX=9925 GN=GPRIN1 PE=4 SV=1	1xCarbamidomethyl [C13];1xTMT6plex [N-Term];1xPhospho [S]	A0A452DZ03 [30-48]	A0A452DZ03 1xPhospho [S]	0	31	2169.91	0.56	1.59553	0.744301	1.11992	0.749132	0.909403	0.88969	Quantified
[K].SVPSETVLEESSTGLPPVTDENHIIVK.[T]	1	A0A452DLW3	Microtubule-associated protein	MAP2		Microtubule-associated protein OS=Capra hircus OX=9925 GN=MAP2 PE=4 SV=1	1xTMT6plex [K27];1xTMT6plex [N-Term];1xPhospho [S1(100)]	A0A452DLW3 [835-861]	A0A452DLW3 1xPhospho [S835(100)]	0	31	3415.76	0.68	0.981734	1.03528	0.93781	0.945895	1.07283	1.06174	Quantified
[R].ASEPLTSSPGR.[S]	1	A0A452FB95	DNA replication licensing factor MCM2	MCM2		DNA replication licensing factor MCM2 OS=Capra hircus OX=9925 GN=MCM2 PE=3 SV=1	1xTMT6plex [N-Term];1xPhospho [S/T]	A0A452FB95 [20-30]	A0A452FB95 1xPhospho [S/T]	0	31	1410.68	0.38	1.14849	0.874107	1.02514	0.779252	1.03818	1.11488	Quantified
[R].QVVEYYASQGISPGAPRPSTPATTPSPSP.[-]	3	A0A452G9H4	C2 domain-containing protein	CPNE6		C2 domain-containing protein OS=Capra hircus OX=9925 GN=CPNE6 PE=3 SV=1	1xTMT6plex [N-Term];2xPhospho [S28(100); S/T/Y]	A0A452G9H4 [529-557]	A0A452G9H4 2xPhospho [S556(100); S/T/Y]	0	31	3331.55	-1.42	1.02561	0.932358	0.929352	1.21265	1.05948	0.90971	Quantified
[R].SGSFQGAVR.[R]	1	A0A452DLJ7	Calcium-transporting ATPase	ATP2B3	FUNCTION: This magnesium-dependent enzyme catalyzes the hydrolysis of ATP coupled with the transport of calcium. {ECO:0000256|RuleBase:RU361146}.	Calcium-transporting ATPase OS=Capra hircus OX=9925 GN=ATP2B3 PE=3 SV=1	1xTMT6plex [N-Term];1xPhospho [S3(100)]	A0A452DLJ7 [1094-1102]	A0A452DLJ7 1xPhospho [S1096(100)]	0	31	1217.59	0.38	1.2417	1.02479	1.0931	0.804395	0.896028	0.997535	Quantified
[R].AAVVTSPPPTTAPHKER.[Y]	2	A0A452FUX8	Aldolase_II domain-containing protein	ADD1		Aldolase_II domain-containing protein OS=Capra hircus OX=9925 GN=ADD1 PE=3 SV=1	1xTMT6plex [K15];1xTMT6plex [N-Term];1xPhospho [T/S]	A0A452FUX8 [7-23]	A0A452FUX8 1xPhospho [T/S]	1	31	2297.24	0.15							Identified
[K].SLDFEMPPPSPPLNLHELSGPTEGAPPAPK.[A]	2	A0A452FM89	AIP3 domain-containing protein	SRCIN1		AIP3 domain-containing protein OS=Capra hircus OX=9925 GN=SRCIN1 PE=4 SV=1	1xTMT6plex [K30];1xTMT6plex [N-Term];1xPhospho [S10(100)]	A0A452FM89 [920-949]	A0A452FM89 1xPhospho [S929(100)]	0	31	3660.84	1.18	0.90433	0.97526	0.927472	1.15166	1.18015	0.914027	Quantified
[R].LTQAEISEQPATAAVVPQVPTSPK.[S]	1	A0A452G545	Uncharacterized protein	RAPH1		Uncharacterized protein OS=Capra hircus OX=9925 GN=RAPH1 PE=4 SV=1	1xTMT6plex [K24];1xTMT6plex [N-Term];1xPhospho [S22(99.9)]	A0A452G545 [1138-1161]	A0A452G545 1xPhospho [S1159(99.9)]	0	31	3000.61	1.13	1.07152	1.08758	0.969929	1.18348	0.86496	0.94584	Quantified
[K].SMSHQAAIASQR.[F]	1	A0A452F1Z0	Uncharacterized protein	VPS26B		Uncharacterized protein OS=Capra hircus OX=9925 GN=VPS26B PE=3 SV=1	1xOxidation [M2];1xTMT6plex [N-Term];1xPhospho [S]	A0A452F1Z0 [299-310]	A0A452F1Z0 1xPhospho [S]	0	31	1611.75	1.07	1.05581	1.18544	1.16013	0.967855	0.859354	0.90319	Quantified
[K].DFTVPSDTSSPQFEDAK.[L]	1	D7RF12	Calpain inhibitor			Calpain inhibitor OS=Capra hircus OX=9925 PE=2 SV=1	1xTMT6plex [K17];1xTMT6plex [N-Term];1xPhospho [S10(97.9)]	D7RF12 [367-383]	D7RF12 1xPhospho [S376(97.9)]	0	31	2409.13	0.45	0.999704	1.0927	1.22785	0.708546	0.913221	1.10108	Quantified
[K].RRTASPPPPPK.[R]	1	A0A452EMZ6	PWI domain-containing protein	SRRM1		PWI domain-containing protein OS=Capra hircus OX=9925 GN=SRRM1 PE=4 SV=1	1xTMT6plex [K11];1xTMT6plex [N-Term];2xPhospho [T3(100); S5(100)]	A0A452EMZ6 [622-632]	A0A452EMZ6 2xPhospho [T624(100); S626(100)]	2	31	1821.95	-0.13	1.01546	1.19701	1.36802	0.596131	0.775545	1.12055	Quantified
[K].GKVPVTYLELLS.[-]	1	A0A452FUQ6	Uncharacterized protein	SH3GLB2		Uncharacterized protein OS=Capra hircus OX=9925 GN=SH3GLB2 PE=4 SV=1	1xTMT6plex [K2];1xTMT6plex [N-Term];1xPhospho [S12(100)]	A0A452FUQ6 [384-395]	A0A452FUQ6 1xPhospho [S395(100)]	1	31	1857.05	-0.79	0.824743	1.08762	0.835271	1.1504	1.29962	0.868122	Quantified
[R].ITFTPSSGIASEVTVPK.[D]	1	A0A452DYX2	Uncharacterized protein	TNR		Uncharacterized protein OS=Capra hircus OX=9925 GN=TNR PE=3 SV=1	1xTMT6plex [K17];1xTMT6plex [N-Term];1xPhospho [S/T]	A0A452DYX2 [718-734]	A0A452DYX2 1xPhospho [S/T]	0	31	2272.22	-1.73	1.18752	0.89042	1.08369	0.815299	0.921205	1.10864	Quantified
[R].LGELYSVGESDKET.[-]	1	A0A452F432	Uncharacterized protein	CDH8	FUNCTION: Cadherins are calcium-dependent cell adhesion proteins. {ECO:0000256|RuleBase:RU004357}.	Uncharacterized protein OS=Capra hircus OX=9925 GN=CDH8 PE=4 SV=1	1xTMT6plex [K12];1xTMT6plex [N-Term];1xPhospho [S10(98.3)]	A0A452F432 [786-799]	A0A452F432 1xPhospho [S795(98.3)]	1	31	2065.01	0.81	1.03937	1.03196	1.08199	1.1509	0.912938	0.893518	Quantified
[K].AGTPAGSTR.[G]	2	A0A452F4M6	Amidohydro-rel domain-containing protein	DPYSL3		Amidohydro-rel domain-containing protein OS=Capra hircus OX=9925 GN=DPYSL3 PE=3 SV=1	1xTMT6plex [N-Term];1xPhospho [S7(100)]	A0A452F4M6 [626-634]	A0A452F4M6 1xPhospho [S632(100)]	0	31	1126.55	-0.05	0.790525	1.28675	1.27042	0.385087	1.07715	1.19961	Quantified
[K].SGAWFFGSGPQQPSQDGTLSDTATGAGSEAPR.[E]	1	A0A452E6M0	Uncharacterized protein	RIMS1		Uncharacterized protein OS=Capra hircus OX=9925 GN=RIMS1 PE=4 SV=1	1xTMT6plex [N-Term];1xPhospho [T/S]	A0A452E6M0 [175-206]	A0A452E6M0 1xPhospho [T/S]	0	31	3476.56	-4.46	0.738129	1.04396	0.924778	1.27426	0.972802	1.12245	Quantified
[K].SREDLSAQPVQTK.[F]	1	A0A452EZP8	Uncharacterized protein	TJP1		Uncharacterized protein OS=Capra hircus OX=9925 GN=TJP1 PE=4 SV=1	1xTMT6plex [K13];1xTMT6plex [N-Term];1xPhospho [S1(97)]	A0A452EZP8 [598-610]	A0A452EZP8 1xPhospho [S598(97)]	1	31	1997.05	1.02	1.13766	0.95303	0.788774	0.792645	1.27355	1.02935	Quantified
[K].LDAQSLNLSQEDFDRYMSGQTSPR.[K]	1	G1DFY8	Rab5 GDP/GTP exchange factor	RABGEF1		Rab5 GDP/GTP exchange factor OS=Capra hircus OX=9925 GN=RABGEF1 PE=2 SV=1	1xTMT6plex [N-Term];1xPhospho [S9(87.9)]	G1DFY8 [369-392]	G1DFY8 1xPhospho [S377(87.9)]	1	31	3067.4	0.48	1.09578	0.856293	0.902584	0.986009	1.15287	1.00466	Quantified
[K].GLSATVTGGQK.[G]	1	A0A452G2X7	Uncharacterized protein	PLP1		Uncharacterized protein OS=Capra hircus OX=9925 GN=PLP1 PE=3 SV=1	1xTMT6plex [K11];1xTMT6plex [N-Term];1xPhospho [S3(100)]	A0A452G2X7 [112-122]	A0A452G2X7 1xPhospho [S114(100)]	0	31	1556.84	-0.11	1.17519	0.944179	0.75076	0.738466	1.32413	1.02702	Quantified
[K].ASATSLSGSDSETEGKQR.[S]	1	A0A452FYI8	Cap methyltransferase 1	CMTR1		Cap methyltransferase 1 OS=Capra hircus OX=9925 GN=CMTR1 PE=4 SV=1	1xTMT6plex [K16];1xTMT6plex [N-Term];1xPhospho [S/T]	A0A452FYI8 [45-62]	A0A452FYI8 1xPhospho [S/T]	1	31	2349.13	0.27	0.907124	0.948715	0.928814	1.07682	1.15355	1.01161	Quantified
[R].RGTGESDDSDVWDDTALIK.[A]	1	A0A452EQU6	Tudor domain-containing protein	LOC102176643		Tudor domain-containing protein OS=Capra hircus OX=9925 GN=LOC102176643 PE=4 SV=1	1xTMT6plex [K19];1xTMT6plex [N-Term];1xPhospho [S6(99.9)]	A0A452EQU6 [25-43]	A0A452EQU6 1xPhospho [S30(99.9)]	1	31	2618.24	0.17	0.910123	1.17939	1.03219	1.13316	0.923159	0.950726	Quantified
[K].LADVTAPPGGPPPPHSPYSGPPSRGSPVR.[Q]	1	A0A452FM89	AIP3 domain-containing protein	SRCIN1		AIP3 domain-containing protein OS=Capra hircus OX=9925 GN=SRCIN1 PE=4 SV=1	1xTMT6plex [N-Term];1xPhospho [S19(86.1)]	A0A452FM89 [541-569]	A0A452FM89 1xPhospho [S559(86.1)]	1	31	3156.58	0.46	0.785292	0.849371	0.848018	0.986301	1.30217	1.17345	Quantified
[R].SGYSSPGSPGTPGSR.[S]	2	O02828	Microtubule-associated protein tau	MAPT	FUNCTION: Promotes microtubule assembly and stability, and might be involved in the establishment and maintenance of neuronal polarity. The C-terminus binds axonal microtubules while the N-terminus binds neural plasma membrane components, suggesting that tau functions as a linker protein between both. Axonal polarity is predetermined by tau localization (in the neuronal cell) in the domain of the…	Microtubule-associated protein tau OS=Capra hircus OX=9925 GN=MAPT PE=2 SV=3	1xTMT6plex [N-Term];1xPhospho [S4(96.8)]	O02828 [157-171]	O02828 1xPhospho [S160(96.8)]	0	31	1702.76	-0.24	0.904569	0.900282	0.756675	0.930204	1.385	1.07612	Quantified
[K].LNVPETMTEVLDVSDEEGDDTMTGDGGEYLRPEDLK.[E]	1	A0A452F4F3	Uncharacterized protein	ANK2		Uncharacterized protein OS=Capra hircus OX=9925 GN=ANK2 PE=4 SV=1	1xOxidation [M7];1xTMT6plex [K36];1xTMT6plex [N-Term];1xPhospho [T/S/Y]	A0A452F4F3 [814-849]	A0A452F4F3 1xPhospho [T/S/Y]	0	31	4524.06	-4.08	1.22206	1.04126	1.00391	1.09725	0.802559	0.946857	Quantified
[R].RGSSAAASPGSPPLGR.[G]	1	A0A452DK92	Protein kinase domain-containing protein	STK32C		Protein kinase domain-containing protein OS=Capra hircus OX=9925 GN=STK32C PE=4 SV=1	1xTMT6plex [N-Term];1xPhospho [S11(100)]	A0A452DK92 [8-23]	A0A452DK92 1xPhospho [S18(100)]	1	31	1776.9	0.63	1.25059	0.764466	0.884028	1.06243	0.969165	1.07195	Quantified
[R].AGGTGGAGGPGPAAPSSPSSAR.[S]	1	A0A452FW86	USP domain-containing protein	USP31		USP domain-containing protein OS=Capra hircus OX=9925 GN=USP31 PE=4 SV=1	1xTMT6plex [N-Term];1xPhospho [S17(91.8)]	A0A452FW86 [33-54]	A0A452FW86 1xPhospho [S49(91.8)]	0	31	2075.97	0.79	1.10402	0.815026	0.919547	1.06177	1.16161	0.944447	Quantified
[R].RSSPAQTR.[E]	1	A0A452FTM4	UBX domain-containing protein	FAF1		UBX domain-containing protein OS=Capra hircus OX=9925 GN=FAF1 PE=4 SV=1	1xTMT6plex [N-Term];1xPhospho [S3(99.9)]	A0A452FTM4 [268-275]	A0A452FTM4 1xPhospho [S270(99.9)]	1	31	1211.61	-0.77	1.09227	1.12019	1.11761	0.562414	0.98184	1.14097	Quantified
[R].SLAPTFASPVR.[T]	1	A0A452EV64	Uncharacterized protein	EIF2AK2		Uncharacterized protein OS=Capra hircus OX=9925 GN=EIF2AK2 PE=4 SV=1	1xTMT6plex [N-Term];1xPhospho [S8(100)]	A0A452EV64 [242-252]	A0A452EV64 1xPhospho [S249(100)]	0	31	1454.76	0.38	1.05082	0.947448	1.11764	0.610252	0.791821	1.44234	Quantified
[K].ESTAACHTASPPPMDAASAEPYGFR.[A]	2	A0A452EI94	Uncharacterized protein	MAP1B		Uncharacterized protein OS=Capra hircus OX=9925 GN=MAP1B PE=4 SV=1	1xCarbamidomethyl [C6];1xTMT6plex [N-Term];1xPhospho [T8(97.3)]	A0A452EI94 [1809-1833]	A0A452EI94 1xPhospho [T1816(96.1)]	0	31	2930.27	0.14	0.438698	0.644672	0.420563	1.95075	1.28582	1.24706	Quantified
[R].RHSNVSQASR.[A]	1	A0A452FU15	Sodium channel protein	SCN2A	FUNCTION: Mediates the voltage-dependent sodium ion permeability of excitable membranes. Assuming opened or closed conformations in response to the voltage difference across the membrane, the protein forms a sodium-selective channel through which Na(+) ions may pass in accordance with their electrochemical gradient. {ECO:0000256|RuleBase:RU361132}.	Sodium channel protein OS=Capra hircus OX=9925 GN=SCN2A PE=3 SV=1	1xTMT6plex [N-Term];1xPhospho [S3(100)]	A0A452FU15 [621-630]	A0A452FU15 1xPhospho [S623(100)]	1	31	1450.71	-1.95	0.995764	0.975607	0.925085	1.44101	1.07735	0.7178	Quantified
[R].RTSPPVSVR.[D]	2	A0A452FM47	Uncharacterized protein	SNPH		Uncharacterized protein OS=Capra hircus OX=9925 GN=SNPH PE=4 SV=1	1xTMT6plex [N-Term];1xPhospho [S3(98.3)]	A0A452FM47 [18-26]	A0A452FM47 1xPhospho [S20(100)]	1	31	1307.7	0.08	0.941647	1.02435	0.912549	1.01779	1.10224	1.04079	Quantified
[R].DRSSSAPNVHINTIEPVNIDDLIR.[D]	2	A0A452F5D0	Non-specific serine/threonine protein kinase	BRAF		Non-specific serine/threonine protein kinase OS=Capra hircus OX=9925 GN=BRAF PE=3 SV=1	1xTMT6plex [N-Term];1xPhospho [S/T]	A0A452F5D0 [329-352]	A0A452F5D0 1xPhospho [S/T]	1	31	2984.5	2.5	1.04468	0.927026	0.893702	1.2287	0.99886	0.974485	Quantified
[R].DSERAPSSVPGTPTSVTNPHSSSWDTYYQPR.[A]	2	A0A452EMJ7	Alpha/beta hydrolase domain-containing protein 16A	ABHD16A		Alpha/beta hydrolase domain-containing protein 16A OS=Capra hircus OX=9925 GN=ABHD16A PE=3 SV=1	1xTMT6plex [N-Term];1xPhospho [S2(93)]	A0A452EMJ7 [21-51]	A0A452EMJ7 1xPhospho [S22(93)]	1	31	3715.69	-1.29	1.18366	0.970632	0.968043	1.05156	0.891536	1.00466	Quantified
[R].SVATGPMTPQAAAPPAFPEVR.[V]	1	A0A452DZ03	GRIN_C domain-containing protein	GPRIN1		GRIN_C domain-containing protein OS=Capra hircus OX=9925 GN=GPRIN1 PE=4 SV=1	1xOxidation [M7];1xTMT6plex [N-Term];1xPhospho [S/T]	A0A452DZ03 [784-804]	A0A452DZ03 1xPhospho [S/T]	0	31	2420.19	9.69	1.26271	1.19855	0.896262	0.844758	0.772456	1.1203	Quantified
[K].KYSDVEVPASVTGYSFASDGDSGTCSPLR.[H]	1	A0A452FUX8	Aldolase_II domain-containing protein	ADD1		Aldolase_II domain-containing protein OS=Capra hircus OX=9925 GN=ADD1 PE=3 SV=1	1xCarbamidomethyl [C25];1xTMT6plex [K1];1xTMT6plex [N-Term];1xPhospho [S3(100)]	A0A452FUX8 [406-434]	A0A452FUX8 1xPhospho [S408(100)]	1	31	3590.68	1.64							Identified
[K].STSPPPSPEVWAESR.[S]	1	A0A452F8B7	HP domain-containing protein	DMTN		HP domain-containing protein OS=Capra hircus OX=9925 GN=DMTN PE=4 SV=1	1xTMT6plex [N-Term];1xPhospho [S3(100)]	A0A452F8B7 [90-104]	A0A452F8B7 1xPhospho [S92(100)]	0	31	1935.91	1.25	1.03486	0.850797	0.854904	1.33934	1.02098	0.960436	Quantified
[K].QEPGGSHGSETEDTGR.[S]	1	A0A452DY76	Uncharacterized protein	GPATCH8		Uncharacterized protein OS=Capra hircus OX=9925 GN=GPATCH8 PE=4 SV=1	1xTMT6plex [N-Term];1xPhospho [S9(96)]	A0A452DY76 [645-660]	A0A452DY76 1xPhospho [S653(96)]	0	31	1952.82	-0.53	1.09611	0.839668	1.07856	0.641572	1.06643	1.21491	Quantified
[K].EASPDQISPVSDMTSTGLFQDKQEGK.[S]	3	A0A452EI94	Uncharacterized protein	MAP1B		Uncharacterized protein OS=Capra hircus OX=9925 GN=MAP1B PE=4 SV=1	2xTMT6plex [K22; K26];1xTMT6plex [N-Term];2xPhospho [S3(100); S8(100)]	A0A452EI94 [1435-1460]	A0A452EI94 2xPhospho [S1437(100); S1442(100)]	1	31	3642.73	3.16	1.09863	1.16285	1.10947	0.70464	0.917832	1.06815	Quantified
[R].THSDASDDEAFTTSK.[T]	1	A0A452E5T2	Uncharacterized protein	ARHGAP5		Uncharacterized protein OS=Capra hircus OX=9925 GN=ARHGAP5 PE=4 SV=1	1xTMT6plex [K15];1xTMT6plex [N-Term];1xPhospho [T/S]	A0A452E5T2 [1172-1186]	A0A452E5T2 1xPhospho [T/S]	0	31	2149.97	-0.26	0.928081	1.12639	1.02488	1.13841	0.919763	0.976392	Quantified
[R].TEATQGLDYVPSAGTISPTSSLEEDKGFK.[S]	2	A0A452EVM6	Uncharacterized protein	MAP1A		Uncharacterized protein OS=Capra hircus OX=9925 GN=MAP1A PE=4 SV=1	2xTMT6plex [K26; K29];1xTMT6plex [N-Term];1xPhospho [S/T/Y]	A0A452EVM6 [1114-1142]	A0A452EVM6 1xPhospho [S/T/Y]	1	31	3795.92	2.31	1.15368	1.11869	1.064	0.847187	0.769305	1.12633	Quantified
[K].LSSFATSVAEDQSVASLTAPQTEETGK.[S]	1	A0A452EVM6	Uncharacterized protein	MAP1A		Uncharacterized protein OS=Capra hircus OX=9925 GN=MAP1A PE=4 SV=1	1xTMT6plex [K27];1xTMT6plex [N-Term];1xPhospho [T18(87.2)]	A0A452EVM6 [1072-1098]	A0A452EVM6 1xPhospho [T1089(87.2)]	0	31	3292.62	-3.29	1.24785	0.952091	0.993526	0.91953	1.09063	0.845796	Quantified
[R].QGEELAHIQHQGVEPHTHEEDSQEEEEEASSR.[Y]	1	A0A452G6M8	Uncharacterized protein	TMEM51		Uncharacterized protein OS=Capra hircus OX=9925 GN=TMEM51 PE=4 SV=1	1xTMT6plex [N-Term];1xPhospho [T/S]	A0A452G6M8 [92-123]	A0A452G6M8 1xPhospho [T/S]	0	31	3990.72	0							Identified
[R].SLDGAPIDAVDQSLMK.[D]	1	A0A452E371; A0A452E3A1	FERM domain-containing protein;FERM domain-containing protein	EPB41L2;EPB41L2		FERM domain-containing protein OS=Capra hircus OX=9925 GN=EPB41L2 PE=4 SV=1;FERM domain-containing protein OS=Capra hircus OX=9925 GN=EPB41L2 PE=4 SV=1	1xTMT6plex [K16];1xTMT6plex [N-Term];1xPhospho [S1(100)]	A0A452E371 [537-552]; A0A452E3A1 [537-552]	A0A452E371 1xPhospho [S537(100)]; A0A452E3A1 1xPhospho [S537(100)]	0	31	2198.12	2.98	0.982398	1.04572	1.04947	0.826291	0.965225	1.157	Quantified
[R].VDSTTCLFPVEEK.[A]	2	A0A452FLJ7	Glutamine--fructose-6-phosphate transaminase (isomerizing)	GFPT1		Glutamine--fructose-6-phosphate transaminase (isomerizing) OS=Capra hircus OX=9925 GN=GFPT1 PE=4 SV=1	1xCarbamidomethyl [C6];1xTMT6plex [K13];1xTMT6plex [N-Term];1xPhospho [S/T]	A0A452FLJ7 [241-253]	A0A452FLJ7 1xPhospho [S/T]	0	31	2063.02	1.69	1.05739	1.03957	1.20035	0.911514	0.828866	1.03856	Quantified
[K].VKASPITNDGEDEFVPSDGLDKDEYTFSPGK.[S]	2	A0A452FGT2	DNA topoisomerase 2	TOP2B	FUNCTION: Control of topological states of DNA by transient breakage and subsequent rejoining of DNA strands. Topoisomerase II makes double-strand breaks. {ECO:0000256|RuleBase:RU362094}.	DNA topoisomerase 2 OS=Capra hircus OX=9925 GN=TOP2B PE=3 SV=1	3xTMT6plex [K2; K22; K31];1xTMT6plex [N-Term];1xPhospho [S4(100)]	A0A452FGT2 [1384-1414]	A0A452FGT2 1xPhospho [S1387(100)]	2	31	4354.18	1.19	1.01108	1.14987	1.33202	0.728861	0.793917	1.06683	Quantified
[R].SPSTDITAEGSPTK.[V]	1	A0A452F4W7	Uncharacterized protein	KCNQ5		Uncharacterized protein OS=Capra hircus OX=9925 GN=KCNQ5 PE=4 SV=1	1xTMT6plex [K14];1xTMT6plex [N-Term];1xPhospho [S11(99.9)]	A0A452F4W7 [356-369]	A0A452F4W7 1xPhospho [S366(99.9)]	0	31	1928.96	-1.11	1.00729	0.83836	0.909869	0.951232	1.27524	0.992281	Quantified
[K].GSDYSWSYQTPPSSPSSSSSR.[K]	1	A0A452EXT8	IMD domain-containing protein	MTSS2		IMD domain-containing protein OS=Capra hircus OX=9925 GN=MTSS2 PE=4 SV=1	1xTMT6plex [N-Term];2xPhospho [T10(100); S/Y]	A0A452EXT8 [248-268]	A0A452EXT8 2xPhospho [T257(100); S/Y]	0	30	2639.05	-0.86	1.0124	0.946367	0.957073	1.03955	0.925513	1.15216	Quantified
[K].EGALSRASDESLNKIQEVESPVFK.[E]	1	A0A452FTH4	Phosphate transporter	SLC20A2	FUNCTION: Sodium-phosphate symporter which plays a fundamental housekeeping role in phosphate transport. {ECO:0000256|RuleBase:RU363058}.	Phosphate transporter OS=Capra hircus OX=9925 GN=SLC20A2 PE=3 SV=1	2xTMT6plex [K14; K24];1xTMT6plex [N-Term];1xPhospho [S8(100)]	A0A452FTH4 [249-272]	A0A452FTH4 1xPhospho [S256(100)]	2	30	3400.8	0.06	1.03124	0.926786	1.0896	1.0749	0.976282	0.96023	Quantified
[K].CSDVSELSSSPPGPYHQEPYVSKPEER.[F]	1	A0A452FIT0	AMPKBI domain-containing protein	PRKAB1		AMPKBI domain-containing protein OS=Capra hircus OX=9925 GN=PRKAB1 PE=3 SV=1	1xCarbamidomethyl [C1];1xTMT6plex [K23];1xTMT6plex [N-Term];1xPhospho [S10(96.5)]	A0A452FIT0 [173-199]	A0A452FIT0 1xPhospho [S182(96.5)]	0	30	3599.68	0.77	0.802076	0.840479	1.106	1.27912	0.971771	1.04825	Quantified
[K].YSDVEVPASVTGYSFASDGDSGTCSPLRHSFQK.[Q]	1	A0A452FUX8	Aldolase_II domain-containing protein	ADD1		Aldolase_II domain-containing protein OS=Capra hircus OX=9925 GN=ADD1 PE=3 SV=1	1xCarbamidomethyl [C24];1xTMT6plex [K33];1xTMT6plex [N-Term];2xPhospho [S/T/Y]	A0A452FUX8 [407-439]	A0A452FUX8 2xPhospho [S/T/Y]	1	30	4169.86	-4.33	0.799238	0.657541	0.695288	1.98939	1.19638	0.756849	Quantified
[R].MGQAGSTISNSHAQPFDFPDDHQNSK.[K]	1	A0A452DQ32	Gap junction protein	GJA1	FUNCTION: One gap junction consists of a cluster of closely packed pairs of transmembrane channels, the connexons, through which materials of low MW diffuse from one cell to a neighboring cell. {ECO:0000256|RuleBase:RU000630}.	Gap junction protein OS=Capra hircus OX=9925 GN=GJA1 PE=3 SV=1	1xTMT6plex [K26];1xTMT6plex [N-Term];2xPhospho [S9(97.4); S/T]	A0A452DQ32 [320-345]	A0A452DQ32 2xPhospho [S328(97.4); S/T]	0	30	3434.49	-0.37	0.836661	0.985897	0.69035	1.001	1.14325	1.31648	Quantified
[R].GIYASERPKSLGDASPSAPEAVGAR.[A]	1	A0A452FJY8	Uncharacterized protein	DACT3		Uncharacterized protein OS=Capra hircus OX=9925 GN=DACT3 PE=3 SV=1	1xTMT6plex [K9];1xTMT6plex [N-Term];1xPhospho [S5(98)]	A0A452FJY8 [156-180]	A0A452FJY8 1xPhospho [S160(98)]	1	30	3024.56	3.79	0.721054	1.24245	0.722007	1.03903	1.3474	0.98678	Quantified
[K].GSGGEEEKGVVTNGLDVSPVDEKK.[G]	1	A0A452FBM4	160 kDa neurofilament protein	NEFM		160 kDa neurofilament protein OS=Capra hircus OX=9925 GN=NEFM PE=3 SV=1	3xTMT6plex [K8; K23; K24];1xTMT6plex [N-Term];1xPhospho [S18(100)]	A0A452FBM4 [826-849]	A0A452FBM4 1xPhospho [S843(100)]	2	30	3426.82	-4.92	1.23924	0.975725	0.745002	0.718393	1.38317	0.913343	Quantified
[K].RLSLESEGAGEGAAAAGVELSALEEAFR.[R]	2	A0A452EEM2	Uncharacterized protein	TPPP		Uncharacterized protein OS=Capra hircus OX=9925 GN=TPPP PE=3 SV=1	1xTMT6plex [N-Term];1xPhospho [S]	A0A452EEM2 [31-58]	A0A452EEM2 1xPhospho [S]	1	30	3099.52	0.33							Identified
[K].TQGSQGSPDSVK.[S]	1	A0A452ERK0	BTB domain containing 8	BTBD8		BTB domain containing 8 OS=Capra hircus OX=9925 GN=BTBD8 PE=4 SV=1	1xTMT6plex [K12];1xTMT6plex [N-Term];1xPhospho [S7(100)]	A0A452ERK0 [417-428]	A0A452ERK0 1xPhospho [S423(100)]	0	30	1728.86	0.71	1.0853	0.790215	1.09923	0.86409	1.0429	1.09293	Quantified
[K].FQEQECPPSPEPTR.[K]	2	A0A452FJ48	Uncharacterized protein	RRAS2		Uncharacterized protein OS=Capra hircus OX=9925 GN=RRAS2 PE=4 SV=1	1xCarbamidomethyl [C6];1xTMT6plex [N-Term];1xPhospho [S9(99.9)]	A0A452FJ48 [178-191]	A0A452FJ48 1xPhospho [S186(98.2)]	0	30	2010.88	0.24	1.19736	1.06057	0.956116	1.0359	0.958835	0.888587	Quantified
[R].AERSPGLEAVAPPPPGPR.[T]	2	A0A452DZ03	GRIN_C domain-containing protein	GPRIN1		GRIN_C domain-containing protein OS=Capra hircus OX=9925 GN=GPRIN1 PE=4 SV=1	1xTMT6plex [N-Term];1xPhospho [S4(100)]	A0A452DZ03 [683-700]	A0A452DZ03 1xPhospho [S686(100)]	1	30	2107.09	0.93	0.906143	1.02642	0.946006	1.10896	1.07504	0.998539	Quantified
[R].LSFASETPLEKEPHSPADQPEQQAESTLTSAEAR.[G]	1	A0A452FVS6	WD_REPEATS_REGION domain-containing protein	ZNF106		WD_REPEATS_REGION domain-containing protein OS=Capra hircus OX=9925 GN=ZNF106 PE=4 SV=1	1xTMT6plex [K11];1xTMT6plex [N-Term];1xPhospho [S15(100)]	A0A452FVS6 [1333-1366]	A0A452FVS6 1xPhospho [S1347(100)]	1	30	4220.04	1.95	0.892481	0.808157	0.784992	1.66781	1.02951	0.910319	Quantified
[R].AGASHAGTPDGPEPPPGPDASPDASFSK.[Q]	1	A0A452DM91	DDHD domain-containing protein	PITPNM1		DDHD domain-containing protein OS=Capra hircus OX=9925 GN=PITPNM1 PE=3 SV=1	1xTMT6plex [K28];1xTMT6plex [N-Term];1xPhospho [S21(100)]	A0A452DM91 [280-307]	A0A452DM91 1xPhospho [S300(100)]	0	30	3155.47	0.54	0.9851	1.17044	0.92903	1.08371	1.06851	0.874738	Quantified
[R].ASGQAFELILSPR.[S]	3	A0A452FTR2	Stathmin	STMN1		Stathmin OS=Capra hircus OX=9925 GN=STMN1 PE=3 SV=1	1xTMT6plex [N-Term];1xPhospho [S11(100)]	A0A452FTR2 [15-27]	A0A452FTR2 1xPhospho [S25(100)]	0	30	1697.88	-0.51	0.918991	0.946858	0.999927	1.05968	1.06364	1.04414	Quantified
[K].GASPHATAK.[N]	1	A0A452F4F3	Uncharacterized protein	ANK2		Uncharacterized protein OS=Capra hircus OX=9925 GN=ANK2 PE=4 SV=1	1xTMT6plex [K9];1xTMT6plex [N-Term];1xPhospho [S3(100)]	A0A452F4F3 [600-608]	A0A452F4F3 1xPhospho [S602(100)]	0	30	1377.73	0.93	0.802027	0.748014	0.844602	0.558591	1.37497	1.48508	Quantified
[K].KTEVQAHSPSR.[K]	2	A0A452DLW3	Microtubule-associated protein	MAP2		Microtubule-associated protein OS=Capra hircus OX=9925 GN=MAP2 PE=4 SV=1	1xTMT6plex [K1];1xTMT6plex [N-Term];1xPhospho [S/T]	A0A452DLW3 [1482-1492]	A0A452DLW3 1xPhospho [S/T]	1	30	1777.94	0.66	0.722083	0.8619	0.776772	1.37939	1.24847	1.03176	Quantified
[R].NLVSPEGTLATVGLK.[T]	2	A0A452EDW9; A0A452EDH8	WD_REPEATS_REGION domain-containing protein;WD_REPEATS_REGION domain-containing protein	DMXL2;DMXL2		WD_REPEATS_REGION domain-containing protein OS=Capra hircus OX=9925 GN=DMXL2 PE=4 SV=1;WD_REPEATS_REGION domain-containing protein OS=Capra hircus OX=9925 GN=DMXL2 PE=4 SV=1	1xTMT6plex [K15];1xTMT6plex [N-Term];1xPhospho [S4(97.9)]	A0A452EDW9 [1853-1867]; A0A452EDH8 [1853-1867]	A0A452EDW9 1xPhospho [S1856(100)]; A0A452EDH8 1xPhospho [S1856(100)]	0	30	2037.14	-7.03	1.12015	1.07362	1.18374	0.731579	0.946674	0.997807	Quantified
[R].HPPTPPDPSGGLPR.[G]	1	A0A452EI80	Uncharacterized protein	GABBR1		Uncharacterized protein OS=Capra hircus OX=9925 GN=GABBR1 PE=3 SV=1	1xTMT6plex [N-Term];1xPhospho [T4(100)]	A0A452EI80 [927-940]	A0A452EI80 1xPhospho [T930(100)]	0	30	1733.86	0.31	0.774372	1.42567	1.11194	1.1818	0.72145	0.995489	Quantified
[R].TSVQTEDDQLIAGQSAR.[A]	1	A0A452DRW9	Uncharacterized protein	CTNNA1		Uncharacterized protein OS=Capra hircus OX=9925 GN=CTNNA1 PE=3 SV=1	1xTMT6plex [N-Term];1xPhospho [T5(96.1)]	A0A452DRW9 [654-670]	A0A452DRW9 1xPhospho [T658(96.1)]	0	30	2128.01	-1.67	0.799019	0.972427	0.983551	1.13723	1.0093	1.13748	Quantified
[K].KAASPSPQSVR.[R]	1	A0A452EMZ6	PWI domain-containing protein	SRRM1		PWI domain-containing protein OS=Capra hircus OX=9925 GN=SRRM1 PE=4 SV=1	1xTMT6plex [K1];1xTMT6plex [N-Term];1xPhospho [S4(100)]	A0A452EMZ6 [744-754]	A0A452EMZ6 1xPhospho [S747(100)]	1	30	1665.91	0.42	0.927657	1.02615	1.23899	0.718305	0.844035	1.25832	Quantified
[R].VREQESSGDEDSDLSPEEREK.[K]	1	A0A452DU41	Uncharacterized protein	PPP1R2		Uncharacterized protein OS=Capra hircus OX=9925 GN=PPP1R2 PE=3 SV=1	1xTMT6plex [K21];1xTMT6plex [N-Term];2xPhospho [S6(100); S7(100)]	A0A452DU41 [118-138]	A0A452DU41 2xPhospho [S123(100); S124(100)]	2	30	3039.32	-1.51	1.23865	0.938681	1.05813	0.663887	1.02233	1.07049	Quantified
[R].SATPATDGSTTPATDGSVTPATDGSITPATDGSVTPATDR.[S]	1	A0A452F1I2	Protein kinase domain-containing protein	CAMKV		Protein kinase domain-containing protein OS=Capra hircus OX=9925 GN=CAMKV PE=4 SV=1	1xTMT6plex [N-Term];1xPhospho [T35(94.6)]	A0A452F1I2 [388-427]	A0A452F1I2 1xPhospho [T422(94.6)]	0	30	4056.86	0.59							Identified
[R].AADNHSDSEEELAAFCPQLDDSTVAR.[E]	1	A0A452FI73	Uncharacterized protein	RETREG3		Uncharacterized protein OS=Capra hircus OX=9925 GN=RETREG3 PE=3 SV=1	1xCarbamidomethyl [C16];1xTMT6plex [N-Term];1xPhospho [S6(100)]	A0A452FI73 [253-278]	A0A452FI73 1xPhospho [S258(100)]	0	30	3157.36	1.05	0.772887	0.743398	0.708554	1.72071	1.17539	0.936529	Quantified
[R].REEQTDTSDGESVTHHIR.[R]	2	A0A452FB45	CP-type G domain-containing protein	GNL1		CP-type G domain-containing protein OS=Capra hircus OX=9925 GN=GNL1 PE=4 SV=1	1xTMT6plex [N-Term];1xPhospho [S8(98.5)]	A0A452FB45 [44-61]	A0A452FB45 1xPhospho [S51(98.5)]	1	30	2406.09	-0.57	1.05456	0.952351	1.07914	0.877417	1.0626	0.998014	Quantified
[R].ADITDESPDGKLPASSFSPTALLGDGRR.[S]	2	A0A452EVM6	Uncharacterized protein	MAP1A		Uncharacterized protein OS=Capra hircus OX=9925 GN=MAP1A PE=4 SV=1	1xTMT6plex [K11];1xTMT6plex [N-Term];2xPhospho [S7(99.5); T20(100)]	A0A452EVM6 [1513-1540]	A0A452EVM6 2xPhospho [S1519(100); T1532(99.8)]	2	30	3491.69	1.69	1.05933	1.10222	0.787619	1.10998	1.0246	0.999696	Quantified
[R].KPTEFIGAVTSTSQSWVQK.[T]	1	A0A452FVF1	FERM domain-containing protein	EPB41L3		FERM domain-containing protein OS=Capra hircus OX=9925 GN=EPB41L3 PE=4 SV=1	2xTMT6plex [K1; K19];1xTMT6plex [N-Term];1xPhospho [T12(95.4)]	A0A452FVF1 [640-658]	A0A452FVF1 1xPhospho [T651(95.4)]	0	30	2861.54	0.55	0.969074	0.797306	0.713949	1.73472	1.03063	0.860032	Quantified
[K].LQESIDPAGEETLSPTSPILMPR.[M]	1	A0A452FNT2	Uncharacterized protein	TRPM3		Uncharacterized protein OS=Capra hircus OX=9925 GN=TRPM3 PE=4 SV=1	1xTMT6plex [N-Term];1xPhospho [T/S]	A0A452FNT2 [1313-1335]	A0A452FNT2 1xPhospho [T/S]	0	30	2790.38	0.07	1.01889	1.08687	0.819045	0.961963	1.14907	1.00859	Quantified
[R].IARLSSGEGPTLANVSELELPADPK.[W]	3	A0A452DU99	Receptor protein-tyrosine kinase	FGFR3		Receptor protein-tyrosine kinase OS=Capra hircus OX=9925 GN=FGFR3 PE=4 SV=1	1xTMT6plex [K25];1xTMT6plex [N-Term];1xPhospho [S/T]	A0A452DU99 [419-443]	A0A452DU99 1xPhospho [S/T]	1	30	3102.65	1.68	1.06014	1.08063	1.02297	0.971962	0.900845	1.04167	Quantified
[R].GYPYFVSSSPPLSPSSPSESPTFSPGK.[L]	4	A0A452ESF5	Uncharacterized protein	BSN		Uncharacterized protein OS=Capra hircus OX=9925 GN=BSN PE=4 SV=1	1xTMT6plex [K27];1xTMT6plex [N-Term];1xPhospho [S/Y/T]	A0A452ESF5 [1447-1473]	A0A452ESF5 1xPhospho [S/Y/T]	0	30	3324.61	-0.53	1.00266	1.03523	0.974532	1.11811	0.969718	0.982708	Quantified
[R].SSSSDSIHSVR.[G]	2	A0A452E9I2	Uncharacterized protein	SSH1		Uncharacterized protein OS=Capra hircus OX=9925 GN=SSH1 PE=3 SV=1	1xTMT6plex [N-Term];1xPhospho [S]	A0A452E9I2 [924-934]	A0A452E9I2 1xPhospho [S]	0	30	1470.68	-0.04	0.724254	0.916149	0.99112	0.878551	1.10874	1.33242	Quantified
[K].QAGSHSNSFR.[L]	2	A0A452F1B9	Receptor-type tyrosine-protein phosphatase alpha	PTPRA		Receptor-type tyrosine-protein phosphatase alpha OS=Capra hircus OX=9925 GN=PTPRA PE=3 SV=1	1xTMT6plex [N-Term];1xPhospho [S8(97.1)]	A0A452F1B9 [172-181]	A0A452F1B9 1xPhospho [S179(98.4)]	0	30	1399.63	0.6	0.919535	1.02464	1.04526	1.09275	1.01111	0.979654	Quantified
[K].FKGPGDTSNFDDYEEEEIRVSINEK.[C]	3	A0A452EW89	cAMP-dependent protein kinase catalytic subunit alpha	PRKACA		cAMP-dependent protein kinase catalytic subunit alpha OS=Capra hircus OX=9925 GN=PRKACA PE=3 SV=1	2xTMT6plex [K2; K25];1xTMT6plex [N-Term];1xPhospho [S21(100)]	A0A452EW89 [318-342]	A0A452EW89 1xPhospho [S338(100)]	2	30	3685.79	1.82	0.92798	1.05482	0.953753	1.12789	1.0328	0.981406	Quantified
[R].TAGVHLIREQDEAGPVEISA.[-]	1	A0A452G7D4	Ig-like domain-containing protein	HEPACAM		Ig-like domain-containing protein OS=Capra hircus OX=9925 GN=HEPACAM PE=4 SV=1	1xTMT6plex [N-Term];1xPhospho [S19(100)]	A0A452G7D4 [399-418]	A0A452G7D4 1xPhospho [S417(100)]	1	30	2401.2	4.35	0.911713	0.857164	0.826429	1.35057	1.1802	0.920217	Quantified
[K].QLASEDISHITPTQGFNIK.[S]	1	A0A452EA28	Uncharacterized protein	ARL3		Uncharacterized protein OS=Capra hircus OX=9925 GN=ARL3 PE=3 SV=1	1xTMT6plex [K19];1xTMT6plex [N-Term];1xPhospho [T11(99.8)]	A0A452EA28 [30-48]	A0A452EA28 1xPhospho [T40(99.8)]	0	30	2637.37	5.27	0.90406	0.98174	0.820112	1.49742	1.09696	0.818336	Quantified
[R].QSGSQSPDSR.[M]	1	A0A452FVP1	Uncharacterized protein	TBC1D8		Uncharacterized protein OS=Capra hircus OX=9925 GN=TBC1D8 PE=4 SV=1	1xTMT6plex [N-Term];1xPhospho [S]	A0A452FVP1 [419-428]	A0A452FVP1 1xPhospho [S]	0	30	1357.59	-1.44	1.00797	0.969522	0.649271	1.30099	1.16621	0.964157	Quantified
[R].DLESPSEENSRR.[T]	2	A0A452E992	Uncharacterized protein	BCAN		Uncharacterized protein OS=Capra hircus OX=9925 GN=BCAN PE=3 SV=1	1xTMT6plex [N-Term];1xPhospho [S6(97.7)]	A0A452E992 [605-616]	A0A452E992 1xPhospho [S610(99.9)]	1	30	1727.78	0.21	1.31678	1.41491	1.44486	0.474114	0.626319	0.89239	Quantified
[K].QICLVMLETLSQSPQGR.[V]	1	A0A452DVL8	Uncharacterized protein	PCBP1		Uncharacterized protein OS=Capra hircus OX=9925 GN=PCBP1 PE=4 SV=1	1xCarbamidomethyl [C3];1xTMT6plex [N-Term];1xPhospho [T/S]	A0A452DVL8 [161-177]	A0A452DVL8 1xPhospho [T/S]	0	30	2269.13	1.47	0.811526	0.879288	1.10288	1.0947	1.09594	1.03559	Quantified
[R].KTLGLEESPVQEDKAWEQEK.[Y]	1	A0A452EVM6	Uncharacterized protein	MAP1A		Uncharacterized protein OS=Capra hircus OX=9925 GN=MAP1A PE=4 SV=1	3xTMT6plex [K1; K14; K20];1xTMT6plex [N-Term];1xPhospho [S8(100)]	A0A452EVM6 [1920-1939]	A0A452EVM6 1xPhospho [S1927(100)]	2	30	3340.78	0.6	1.51795	1.52799	1.27813	0.29759	0.528993	1.01641	Quantified
[K].NDILPLSNSVPEDMGK.[A]	1	A0A452EQA8	TPR_REGION domain-containing protein	SGTB		TPR_REGION domain-containing protein OS=Capra hircus OX=9925 GN=SGTB PE=3 SV=1	1xTMT6plex [K16];1xTMT6plex [N-Term];1xPhospho [S]	A0A452EQA8 [69-84]	A0A452EQA8 1xPhospho [S]	0	30	2267.14	3.27	1.12521	1.43135	1.11585	1.03528	0.705857	0.816127	Quantified
[R].SQSSEGVSSLSSSPSNSLETQSQSLSR.[S]	1	A0A452FRD7	U-box domain-containing protein	UBE4B		U-box domain-containing protein OS=Capra hircus OX=9925 GN=UBE4B PE=3 SV=1	1xTMT6plex [N-Term];1xPhospho [S/T]	A0A452FRD7 [56-82]	A0A452FRD7 1xPhospho [S/T]	0	30	3065.41	5.79	1.01228	0.934543	1.09468	0.873928	1.08643	1.01213	Quantified
[K].SSPSKHQPPPIR.[N]	4	A0A452F078	Amidohydro-rel domain-containing protein	CRMP1		Amidohydro-rel domain-containing protein OS=Capra hircus OX=9925 GN=CRMP1 PE=3 SV=1	1xTMT6plex [K5];1xTMT6plex [N-Term];1xPhospho [S]	A0A452F078 [533-544]	A0A452F078 1xPhospho [S]	1	30	1869.01	-0.07	0.565198	0.656564	0.649427	0.496237	1.76651	1.57606	Quantified
[R].QVVEYYASQGISPGAPRPSTPATTPSPSP.[-]	1	A0A452G9H4	C2 domain-containing protein	CPNE6		C2 domain-containing protein OS=Capra hircus OX=9925 GN=CPNE6 PE=3 SV=1	1xTMT6plex [N-Term];1xPhospho [S28(100)]	A0A452G9H4 [529-557]	A0A452G9H4 1xPhospho [S556(100)]	0	29	3251.58	1.52	0.893599	0.921765	0.893708	1.521	1.17373	0.71171	Quantified
[K].DGKEASPDQISPVSDMTSTGLFQDKQEGK.[S]	2	A0A452EI94	Uncharacterized protein	MAP1B		Uncharacterized protein OS=Capra hircus OX=9925 GN=MAP1B PE=4 SV=1	3xTMT6plex [K3; K25; K29];1xTMT6plex [N-Term];2xPhospho [S6(100); S11(100)]	A0A452EI94 [1432-1460]	A0A452EI94 2xPhospho [S1437(100); S1442(100)]	2	29	4172.03	-4.42	1.03324	1.09758	0.973136	0.991338	1.02856	0.955009	Quantified
[R].DLLNELESPKQELTD.[-]	1	A0A452DQH2	Uncharacterized protein	WDR11		Uncharacterized protein OS=Capra hircus OX=9925 GN=WDR11 PE=4 SV=1	1xTMT6plex [K10];1xTMT6plex [N-Term];1xPhospho [S/T]	A0A452DQH2 [1209-1223]	A0A452DQH2 1xPhospho [S/T]	1	29	2282.16	-0.7	0.902615	0.778016	1.15549	1.40657	1.09457	0.744277	Quantified
[R].YEQDSGHDSGSEDACVDSSQPFTLVTIGMK.[K]	1	A0A452EZI7	Uncharacterized protein	TRIM36		Uncharacterized protein OS=Capra hircus OX=9925 GN=TRIM36 PE=4 SV=1	1xCarbamidomethyl [C15];1xTMT6plex [K30];1xTMT6plex [N-Term];1xPhospho [S9(94.8)]	A0A452EZI7 [601-630]	A0A452EZI7 1xPhospho [S609(94.8)]	0	29	3798.69	-0.02	0.633612	0.664524	0.841812	1.14286	1.58611	1.03314	Quantified
[R].GMYDGPVYEVPATPK.[Y]	1	A0A452F078	Amidohydro-rel domain-containing protein	CRMP1		Amidohydro-rel domain-containing protein OS=Capra hircus OX=9925 GN=CRMP1 PE=3 SV=1	1xOxidation [M2];1xTMT6plex [K15];1xTMT6plex [N-Term];1xPhospho [T13(99.9)]	A0A452F078 [509-523]	A0A452F078 1xPhospho [T521(100)]	0	29	2178.06	-0.06	1.0431	1.46307	0.782016	1.26531	0.934581	0.746482	Quantified
[K].THNSSLEYNIFEGMECR.[G]	1	A0A452G996; A0A452G9S2	Dihydropyrimidinase-related protein 2;Dihydropyrimidinase-related protein 2	DPYSL2;DPYSL2		Dihydropyrimidinase-related protein 2 OS=Capra hircus OX=9925 GN=DPYSL2 PE=3 SV=1;Dihydropyrimidinase-related protein 2 OS=Capra hircus OX=9925 GN=DPYSL2 PE=3 SV=1	1xCarbamidomethyl [C16];1xTMT6plex [N-Term];1xPhospho [Y8(100)]	A0A452G996 [424-440]; A0A452G9S2 [529-545]	A0A452G996 1xPhospho [Y431(100)]; A0A452G9S2 1xPhospho [Y536(100)]	0	29	2396.02	0.91	0.844908	0.838798	0.854504	1.16052	1.25561	1.03684	Quantified
[K].VYQFPDCDSDEDEDFKSQDLALK.[E]	7	A0A452FZD4	Septin-type G domain-containing protein	SEPTIN4		Septin-type G domain-containing protein OS=Capra hircus OX=9925 GN=SEPTIN4 PE=3 SV=1	1xCarbamidomethyl [C7];2xTMT6plex [K16; K23];1xTMT6plex [N-Term];1xPhospho [S9(100)]	A0A452FZD4 [316-338]	A0A452FZD4 1xPhospho [S324(100)]	1	29	3531.65	0.39	1.20209	1.05585	1.43464	0.726469	0.683205	0.990684	Quantified
[K].ATGTSGSPAKTPEEIVTPPEEER.[L]	1	A0A452F4F3	Uncharacterized protein	ANK2		Uncharacterized protein OS=Capra hircus OX=9925 GN=ANK2 PE=4 SV=1	1xTMT6plex [K10];1xTMT6plex [N-Term];2xPhospho [S7(100); T17(100)]	A0A452F4F3 [3764-3786]	A0A452F4F3 2xPhospho [S3770(100); T3780(100)]	1	29	3001.42	-0.1	1.2273	1.2649	1.07842	0.335856	0.93338	1.18263	Quantified
[K].HSLAEEEESAKAEADAHIK.[E]	1	A0A452EI94	Uncharacterized protein	MAP1B		Uncharacterized protein OS=Capra hircus OX=9925 GN=MAP1B PE=4 SV=1	2xTMT6plex [K11; K19];1xTMT6plex [N-Term];1xPhospho [S9(100)]	A0A452EI94 [966-984]	A0A452EI94 1xPhospho [S974(100)]	1	29	2832.44	-0.43	1.25396	0.985092	1.22133	0.874697	0.909352	0.83845	Quantified
[R].RGRSPQPPAEEDEDDFDDTLVAIDTYNCDLHFK.[V]	1	A0A452EQB5	Uncharacterized protein	HNRNPUL1		Uncharacterized protein OS=Capra hircus OX=9925 GN=HNRNPUL1 PE=4 SV=1	1xCarbamidomethyl [C28];1xTMT6plex [K33];1xTMT6plex [N-Term];1xPhospho [S4(100)]	A0A452EQB5 [169-201]	A0A452EQB5 1xPhospho [S172(100)]	2	29	4404.02	2.54	0.975137	0.937906	1.15243	1.00232	0.954259	1.02468	Quantified
[R].SRASPATHR.[R]	1	A0A452E7D3	CTD domain-containing protein	SRRM2		CTD domain-containing protein OS=Capra hircus OX=9925 GN=SRRM2 PE=4 SV=1	1xTMT6plex [N-Term];1xPhospho [S4(99.8)]	A0A452E7D3 [1775-1783]	A0A452E7D3 1xPhospho [S1778(100)]	1	29	1291.65	-3.51	0.980016	0.883388	1.25963	1.06177	0.908138	0.966355	Quantified
[R].QIASDSPHASPK.[H]	1	A0A452DN91	Uncharacterized protein	TANC2		Uncharacterized protein OS=Capra hircus OX=9925 GN=TANC2 PE=4 SV=1	1xTMT6plex [K12];1xTMT6plex [N-Term];1xPhospho [S10(100)]	A0A452DN91 [395-406]	A0A452DN91 1xPhospho [S404(100)]	0	29	1775.91	-0.21	0.90707	1.10606	1.033	0.67288	1.05701	1.22175	Quantified
[R].QDEAVSPGASCVDGLGPKPVDAQAK.[Q]	1	A0A452FPS4	UBX domain-containing protein	ASPSCR1		UBX domain-containing protein OS=Capra hircus OX=9925 GN=ASPSCR1 PE=4 SV=1	1xCarbamidomethyl [C11];2xTMT6plex [K18; K25];1xTMT6plex [N-Term];1xPhospho [S6(100)]	A0A452FPS4 [224-248]	A0A452FPS4 1xPhospho [S229(100)]	0	29	3263.66	0.74	1.16898	0.685492	1.17582	0.640864	1.03486	1.20533	Quantified
[R].LHTDLWPQGSPEDTR.[S]	5	A0A452EVM6	Uncharacterized protein	MAP1A		Uncharacterized protein OS=Capra hircus OX=9925 GN=MAP1A PE=4 SV=1	1xTMT6plex [N-Term];1xPhospho [S10(100)]	A0A452EVM6 [1417-1431]	A0A452EVM6 1xPhospho [S1426(99.9)]	0	29	2060.96	0.04	0.926521	1.0932	0.768118	0.992402	1.15814	1.0941	Quantified
[K].ATSPLIEETPIGSIK.[D]	2	A0A452F4F3	Uncharacterized protein	ANK2		Uncharacterized protein OS=Capra hircus OX=9925 GN=ANK2 PE=4 SV=1	1xTMT6plex [K15];1xTMT6plex [N-Term];1xPhospho [S3(99.9)]	A0A452F4F3 [1733-1747]	A0A452F4F3 1xPhospho [S1735(99.9)]	0	29	2094.15	0.6	1.0721	1.26433	1.18112	0.73003	0.845912	1.0136	Quantified
[R].SSSAPNVHINTIEPVNIDDLIRDQGFR.[S]	1	A0A452F5D0	Non-specific serine/threonine protein kinase	BRAF		Non-specific serine/threonine protein kinase OS=Capra hircus OX=9925 GN=BRAF PE=3 SV=1	1xTMT6plex [N-Term];1xPhospho [S3(97.1)]	A0A452F5D0 [331-357]	A0A452F5D0 1xPhospho [S333(97.1)]	1	29	3316.65	0.01	0.952697	0.747488	0.803821	1.03273	1.345	1.05852	Quantified
[M].APNVPAAEPVPESPKGIR.[A]	1	A0A452FVS1	Adenylate kinase 2, mitochondrial	AK2	FUNCTION: Catalyzes the reversible transfer of the terminal phosphate group between ATP and AMP. Plays an important role in cellular energy homeostasis and in adenine nucleotide metabolism. Adenylate kinase activity is critical for regulation of the phosphate utilization and the AMP de novo biosynthesis pathways. Plays a key role in hematopoiesis. {ECO:0000256|HAMAP-Rule:MF_03168}.	Adenylate kinase 2, mitochondrial OS=Capra hircus OX=9925 GN=AK2 PE=3 SV=1	1xTMT6plex [K15];1xTMT6plex [N-Term];1xPhospho [S13(100)]	A0A452FVS1 [2-19]	A0A452FVS1 1xPhospho [S14(100)]	1	29	2367.28	-0.92	1.03911	0.907193	0.879334	1.01761	1.12566	1.04122	Quantified
[K].QVSAHGR.[S]	3	A0A452E3U9	Uncharacterized protein	DCLK2		Uncharacterized protein OS=Capra hircus OX=9925 GN=DCLK2 PE=4 SV=1	1xTMT6plex [N-Term];1xPhospho [S3(100)]	A0A452E3U9 [352-358]	A0A452E3U9 1xPhospho [S354(100)]	0	29	1063.52	-1.06	0.831255	0.942572	0.810822	1.28217	1.2047	0.973055	Quantified
[R].NSWDSPAFSNDVIR.[K]	1	A0A452G0T9	SEC7 domain-containing protein	IQSEC1		SEC7 domain-containing protein OS=Capra hircus OX=9925 GN=IQSEC1 PE=3 SV=1	1xTMT6plex [N-Term];1xPhospho [S5(100)]	A0A452G0T9 [491-504]	A0A452G0T9 1xPhospho [S495(100)]	0	29	1916.87	-0.47	0.982731	0.871585	0.801045	1.19352	1.09109	1.07899	Quantified
[K].RFSDSLEQTNTEKDSESSNDDTSFPSTPEAIR.[G]	1	A0A452DU29	Reticulon	RTN4		Reticulon OS=Capra hircus OX=9925 GN=RTN4 PE=4 SV=1	1xTMT6plex [K13];1xTMT6plex [N-Term];1xPhospho [S/T]	A0A452DU29 [426-457]		2	29	4128.89	-4.39	0.785187	0.884355	0.577981	0.776058	1.55256	1.29272	Quantified
[K].YTVPLPSPVQDSENLSGESGSFYEGTDDKARR.[D]	1	A0A452DLW3	Microtubule-associated protein	MAP2		Microtubule-associated protein OS=Capra hircus OX=9925 GN=MAP2 PE=4 SV=1	1xTMT6plex [K29];1xTMT6plex [N-Term];1xPhospho [S7(99.6)]	A0A452DLW3 [877-908]	A0A452DLW3 1xPhospho [S883(99.6)]	2	29	4039.93	3.83	0.785983	0.779952	0.706086	1.548	1.31709	0.895534	Quantified
[R].GPDEALEDGEEGSDDDAEWVVTK.[D]	1	A0A452EA50	Uncharacterized protein	EHD2		Uncharacterized protein OS=Capra hircus OX=9925 GN=EHD2 PE=4 SV=1	1xTMT6plex [K23];1xTMT6plex [N-Term];1xPhospho [S13(100)]	A0A452EA50 [426-448]	A0A452EA50 1xPhospho [S438(100)]	0	29	3001.32	-2.07	1.00603	1.32955	1.3674	0.689775	0.821899	0.923246	Quantified
[K].AISSPTVSR.[L]	1	A0A452EEM2	Uncharacterized protein	TPPP		Uncharacterized protein OS=Capra hircus OX=9925 GN=TPPP PE=3 SV=1	1xTMT6plex [N-Term];1xPhospho [S/T]	A0A452EEM2 [159-167]	A0A452EEM2 1xPhospho [S/T]	0	29	1226.63	0.49	0.939235	0.750614	0.671477	1.40856	1.06773	1.16536	Quantified
[K].TLEVVSPSQSVTGSAGHTPYYQSPTEEK.[S]	2	A0A452EI94	Uncharacterized protein	MAP1B		Uncharacterized protein OS=Capra hircus OX=9925 GN=MAP1B PE=4 SV=1	1xTMT6plex [K28];1xTMT6plex [N-Term];2xPhospho [S6(97); S/T/Y]	A0A452EI94 [1316-1343]	A0A452EI94 2xPhospho [S1338(52.3); S/T/Y]	0	29	3597.68	0.74	1.09317	1.30915	0.816335	0.901108	1.08642	0.906716	Quantified
[R].RASGASLPR.[V]	1	A0A452FQK0	Uncharacterized protein	ANKS1A		Uncharacterized protein OS=Capra hircus OX=9925 GN=ANKS1A PE=4 SV=1	1xTMT6plex [N-Term];1xPhospho [S3(100)]	A0A452FQK0 [548-556]	A0A452FQK0 1xPhospho [S550(100)]	1	29	1223.65	-1.32	1.11915	1.12612	1.28572	0.776224	0.796313	0.991071	Quantified
[R].FISSDGTEKEEITMQGTPQDSVSVEEGDGYSK.[V]	1	A0A452F4F3	Uncharacterized protein	ANK2		Uncharacterized protein OS=Capra hircus OX=9925 GN=ANK2 PE=4 SV=1	2xTMT6plex [K9; K32];1xTMT6plex [N-Term];1xPhospho [S3(97.9)]	A0A452F4F3 [3884-3915]	A0A452F4F3 1xPhospho [S3886(97.9)]	1	29	4217.99	2.55	0.827434	1.13082	0.92778	0.981798	1.05529	1.12779	Quantified
[R].SLSSSPQAQPPRPAELSDEEVAELFQR.[L]	1	A0A452G5X1	Uncharacterized protein	GRIPAP1		Uncharacterized protein OS=Capra hircus OX=9925 GN=GRIPAP1 PE=4 SV=1	1xTMT6plex [N-Term];1xPhospho [S5(95.7)]	A0A452G5X1 [648-674]	A0A452G5X1 1xPhospho [S652(95.7)]	0	29	3277.59	4.07	0.983433	1.01186	1.01652	0.889038	1.10596	1.02029	Quantified
[K].CDSSPDSAEDVRK.[L]	1	A0A452FH78	Alpha-2-HS-glycoprotein	AHSG		Alpha-2-HS-glycoprotein OS=Capra hircus OX=9925 GN=AHSG PE=4 SV=1	1xCarbamidomethyl [C1];1xTMT6plex [K13];1xTMT6plex [N-Term];1xPhospho [S7(100)]	A0A452FH78 [132-144]	A0A452FH78 1xPhospho [S138(100)]	1	29	2003.91	0.87	0.865919	0.808109	1.6928	0.818207	1.03234	0.81196	Quantified
[R].SMSAPGSLLSK.[D]	1	A0A452F9K8	Protein kinase domain-containing protein	CAMKK1		Protein kinase domain-containing protein OS=Capra hircus OX=9925 GN=CAMKK1 PE=4 SV=1	1xTMT6plex [K11];1xTMT6plex [N-Term];1xPhospho [S3(100)]	A0A452F9K8 [473-483]	A0A452F9K8 1xPhospho [S475(100)]	0	29	1615.85	1.29	0.504394	0.514315	0.46473	0.929021	1.93874	1.37936	Quantified
[K].ALQGDQTSDEEKDF.[-]	1	A0A452F8C9	RRM domain-containing protein	SLIRP		RRM domain-containing protein OS=Capra hircus OX=9925 GN=SLIRP PE=4 SV=1	1xTMT6plex [K12];1xTMT6plex [N-Term];2xPhospho [T7(100); S8(100)]	A0A452F8C9 [98-111]	A0A452F8C9 2xPhospho [T104(100); S105(100)]	1	29	2200.95	0.59	1.11841	1.15709	0.943328	1.05588	1.09819	0.749849	Quantified
[K].YSDVEVPASVTGYSFASDGDSGTCSPLR.[H]	1	A0A452FUX8	Aldolase_II domain-containing protein	ADD1		Aldolase_II domain-containing protein OS=Capra hircus OX=9925 GN=ADD1 PE=3 SV=1	1xCarbamidomethyl [C24];1xTMT6plex [N-Term];1xPhospho [S25(94.5)]	A0A452FUX8 [407-434]	A0A452FUX8 1xPhospho [S431(94.5)]	0	29	3233.42	-0.2	1.18327	0.653292	0.712249	0.826931	1.01616	1.48278	Quantified
[K].RASGQAFELILSPR.[S]	1	A0A452FTR2	Stathmin	STMN1		Stathmin OS=Capra hircus OX=9925 GN=STMN1 PE=3 SV=1	1xTMT6plex [N-Term];1xPhospho [S3(100)]	A0A452FTR2 [14-27]	A0A452FTR2 1xPhospho [S16(100)]	1	29	1853.98	0.17	1.00813	0.996306	0.912739	1.28925	1.05399	0.842726	Quantified
[R].RLSGGAVPSASMTR.[L]	2	A0A452FJX5	Uncharacterized protein	NDRG4		Uncharacterized protein OS=Capra hircus OX=9925 GN=NDRG4 PE=3 SV=1	1xTMT6plex [N-Term];1xPhospho [S3(100)]	A0A452FJX5 [296-309]	A0A452FJX5 1xPhospho [S298(100)]	1	29	1698.86	1.52	1.15171	0.772673	1.02606	1.22915	0.991423	0.881569	Quantified
[R].IKMEEDALLSDPVETSAEAR.[A]	1	A0A452E405	Rho-GAP domain-containing protein	ARHGAP36		Rho-GAP domain-containing protein OS=Capra hircus OX=9925 GN=ARHGAP36 PE=4 SV=1	1xTMT6plex [K2];1xTMT6plex [N-Term];1xPhospho [T/S]	A0A452E405 [447-466]	A0A452E405 1xPhospho [T/S]	1	29	2742.37	1.33	0.707912	0.807607	0.800846	1.71252	1.02733	1.02286	Quantified
[R].VQPPSPLPSSIDSNSSPEEIQFQPIVSK.[Q]	3	A0A452F4F3	Uncharacterized protein	ANK2		Uncharacterized protein OS=Capra hircus OX=9925 GN=ANK2 PE=4 SV=1	1xTMT6plex [K28];1xTMT6plex [N-Term];1xPhospho [S]	A0A452F4F3 [2670-2697]	A0A452F4F3 1xPhospho [S]	0	29	3545.82	1.09	1.05925	1.02396	1.06491	1.13381	0.9671	0.856133	Quantified
[K].QLQSEQPQTAAARS.[-]	1	A0A452EVG7	V-type proton ATPase subunit H	ATP6V1H	FUNCTION: Subunit of the peripheral V1 complex of vacuolar ATPase. Subunit H activates ATPase activity of the enzyme and couples ATPase activity to proton flow. Vacuolar ATPase is responsible for acidifying a variety of intracellular compartments in eukaryotic cells, thus providing most of the energy required for transport processes in the vacuolar system. {ECO:0000256|PIRNR:PIRNR032184}.	V-type proton ATPase subunit H OS=Capra hircus OX=9925 GN=ATP6V1H PE=3 SV=1	1xTMT6plex [N-Term];1xPhospho [S14(96.9)]	A0A452EVG7 [452-465]	A0A452EVG7 1xPhospho [S465(96.9)]	1	29	1823.89	-0.02	1.06355	1.13054	0.916235	0.812074	0.979658	1.14019	Quantified
[K].GNKSPSPPPDGSPAATPEIR.[V]	4	A0A452F2J1	Uncharacterized protein	BIN1		Uncharacterized protein OS=Capra hircus OX=9925 GN=BIN1 PE=4 SV=1	1xTMT6plex [K3];1xTMT6plex [N-Term];2xPhospho [S4(100); S6(100)]	A0A452F2J1 [293-312]	A0A452F2J1 2xPhospho [S296(100); S298(100)]	1	29	2593.25	0.32	0.994475	1.27739	1.51673	0.704165	0.789115	0.863066	Quantified
[K].SPRPASPASNVVVLPSGSTVYVK.[S]	1	A0A452EUR5	ENT domain-containing protein	EMSY		ENT domain-containing protein OS=Capra hircus OX=9925 GN=EMSY PE=4 SV=1	1xTMT6plex [K23];1xTMT6plex [N-Term];1xPhospho [S/T/Y]	A0A452EUR5 [169-191]	A0A452EUR5 1xPhospho [S/T/Y]	0	29	2850.55	-0.94	0.898202	0.886138	0.772087	1.55715	1.04293	0.935468	Quantified
[R].TTNHSPPTPR.[R]	1	A0A452EIS2	Uncharacterized protein	RIMS2		Uncharacterized protein OS=Capra hircus OX=9925 GN=RIMS2 PE=4 SV=1	1xTMT6plex [N-Term];1xPhospho [S5(97.5)]	A0A452EIS2 [416-425]	A0A452EIS2 1xPhospho [S420(97.5)]	0	29	1416.68	0	0.829685	1.03745	0.993351	1.2049	1.04478	0.972878	Quantified
[R].ATNNSLER.[A]	2	A0A452EC09	Ubiquitin carboxyl-terminal hydrolase	USP5	FUNCTION: Deubiquitinating enzyme that removes conjugated ubiquitin from specific proteins to regulate different cellular processes. {ECO:0000256|RuleBase:RU366025}.	Ubiquitin carboxyl-terminal hydrolase OS=Capra hircus OX=9925 GN=USP5 PE=3 SV=1	1xTMT6plex [N-Term];1xPhospho [S5(100)]	A0A452EC09 [724-731]	A0A452EC09 1xPhospho [S728(100)]	0	29	1213.58	0.11	1.11016	0.880955	1.02646	0.846056	1.03037	1.09855	Quantified
[R].WLAESPVGLPPEEEDKLTR.[S]	1	A0A452EVM6	Uncharacterized protein	MAP1A		Uncharacterized protein OS=Capra hircus OX=9925 GN=MAP1A PE=4 SV=1	1xTMT6plex [K16];1xTMT6plex [N-Term];1xPhospho [S5(99.4)]	A0A452EVM6 [2071-2089]	A0A452EVM6 1xPhospho [S2075(100)]	1	29	2704.4	-0.11	1.06432	0.938477	0.838022	1.4087	1.00491	0.853652	Quantified
[R].SVSGSPEPAAK.[K]	1	A0A452EMZ6	PWI domain-containing protein	SRRM1		PWI domain-containing protein OS=Capra hircus OX=9925 GN=SRRM1 PE=4 SV=1	1xTMT6plex [K11];1xTMT6plex [N-Term];1xPhospho [S5(98.4)]	A0A452EMZ6 [761-771]	A0A452EMZ6 1xPhospho [S765(98.4)]	0	29	1567.81	1.02	1.23666	1.07669	1.05295	0.939061	0.848658	0.944718	Quantified
[K].DGKEASPDQISPVSDMTSTGLFQDKQEGK.[S]	2	A0A452EI94	Uncharacterized protein	MAP1B		Uncharacterized protein OS=Capra hircus OX=9925 GN=MAP1B PE=4 SV=1	3xTMT6plex [K3; K25; K29];1xTMT6plex [N-Term];1xPhospho [S6(100)]	A0A452EI94 [1432-1460]	A0A452EI94 1xPhospho [S1437(100)]	2	29	4092.07	-0.19	1.13112	1.11558	1.03046	0.803227	0.923557	1.0579	Quantified
[R].RSPPPSPTTQR.[R]	2	A0A452E3I4	Dynamin GTPase	DNM3		Dynamin GTPase OS=Capra hircus OX=9925 GN=DNM3 PE=3 SV=1	1xTMT6plex [N-Term];2xPhospho [S2(100); T9(97.9)]	A0A452E3I4 [768-778]	A0A452E3I4 2xPhospho [S769(100); T776(97.9)]	1	29	1612.74	0.05	1.25533	1.35173	0.975186	0.499169	0.870407	1.12497	Quantified
[R].APSSDEECFFDLLSK.[F]	2	A0A452F1K4	Uncharacterized protein	GPSM1		Uncharacterized protein OS=Capra hircus OX=9925 GN=GPSM1 PE=4 SV=1	1xCarbamidomethyl [C8];1xTMT6plex [K15];1xTMT6plex [N-Term];1xPhospho [S]	A0A452F1K4 [18-32]	A0A452F1K4 1xPhospho [S]	0	29	2283.07	-1.67	0.831435	1.15954	1.25553	0.916797	0.959951	0.97153	Quantified
[K].EKEPAEGNESSEAPSPVNAMNSFV.[-]	1	A0A452G989	Uncharacterized protein	NRCAM		Uncharacterized protein OS=Capra hircus OX=9925 GN=NRCAM PE=3 SV=1	1xTMT6plex [K2];1xTMT6plex [N-Term];1xPhospho [S15(97.6)]	A0A452G989 [1233-1256]	A0A452G989 1xPhospho [S1247(97.6)]	1	29	3058.41	0.01	1.02924	1.00709	1.10393	0.938122	0.970365	1.00636	Quantified
[K].EGTLTQQAASSPKEEAPEK.[H]	1	A0A452DUA7	Uncharacterized protein	MAP7D2		Uncharacterized protein OS=Capra hircus OX=9925 GN=MAP7D2 PE=3 SV=1	2xTMT6plex [K13; K19];1xTMT6plex [N-Term];1xPhospho [S11(98.4)]	A0A452DUA7 [328-346]	A0A452DUA7 1xPhospho [S338(98.4)]	1	29	2768.43	0.54	1.03881	1.09878	1.09239	0.999416	1.01453	0.856272	Quantified
[K].VSEETESQQQWDTSKGDQVSQNGLPAEQGSPR.[M]	1	A0A452EPK3	Spectrin beta chain	SPTBN1		Spectrin beta chain OS=Capra hircus OX=9925 GN=SPTBN1 PE=3 SV=1	1xTMT6plex [K15];1xTMT6plex [N-Term];1xPhospho [S20(95.8)]	A0A452EPK3 [2095-2126]	A0A452EPK3 1xPhospho [S2114(95.8)]	1	29	4040.89	-1.56	1.04479	1.00211	0.918763	1.28837	0.966553	0.889104	Quantified
[R].RSPSASPR.[S]	1	A0A452G033	Protein kinase domain-containing protein	TTBK2		Protein kinase domain-containing protein OS=Capra hircus OX=9925 GN=TTBK2 PE=4 SV=1	1xTMT6plex [N-Term];1xPhospho [S2(100)]	A0A452G033 [1149-1156]	A0A452G033 1xPhospho [S1150(100)]	1	29	1166.59	0.81	1.03388	0.954933	0.932629	0.925256	1.25649	0.910559	Quantified
[R].SRTPPSAPSQSR.[V]	1	A0A452E7D3	CTD domain-containing protein	SRRM2		CTD domain-containing protein OS=Capra hircus OX=9925 GN=SRRM2 PE=4 SV=1	1xTMT6plex [N-Term];2xPhospho [S1(100); T3(100)]	A0A452E7D3 [2315-2326]	A0A452E7D3 2xPhospho [S2315(100); T2317(100)]	1	29	1659.75	-0.24	1.00463	1.5413	1.1182	1.00883	0.734382	0.835595	Quantified
[K].GIPLATGDTSPEPELLPGAPLPPPK.[E]	1	A0A452DPH5	Eukaryotic translation initiation factor 3 subunit G	EIF3G	FUNCTION: RNA-binding component of the eukaryotic translation initiation factor 3 (eIF-3) complex, which is required for several steps in the initiation of protein synthesis. The eIF-3 complex associates with the 40S ribosome and facilitates the recruitment of eIF-1, eIF-1A, eIF-2:GTP:methionyl-tRNAi and eIF-5 to form the 43S pre-initiation complex (43S PIC). The eIF-3 complex stimulates mRNA rec…	Eukaryotic translation initiation factor 3 subunit G OS=Capra hircus OX=9925 GN=EIF3G PE=3 SV=1	1xTMT6plex [K25];1xTMT6plex [N-Term];1xPhospho [T/S]	A0A452DPH5 [33-57]	A0A452DPH5 1xPhospho [T/S]	0	29	3002.63	-1.05	1.12851	1.12013	1.04935	0.864619	0.803081	1.11271	Quantified
[K].SSSLESLQTAVAEVR.[K]	1	A0A452DUP6	Uncharacterized protein	PARD3B		Uncharacterized protein OS=Capra hircus OX=9925 GN=PARD3B PE=4 SV=1	1xTMT6plex [N-Term];1xPhospho [S3(100)]	A0A452DUP6 [577-591]	A0A452DUP6 1xPhospho [S579(100)]	0	29	1885.95	2.52	0.96813	0.878386	0.856017	1.24231	1.07498	1.01901	Quantified
[R].TTSNSDEENNETVKEQQK.[L]	1	A0A452EHN5	DNA helicase	ATRX		DNA helicase OS=Capra hircus OX=9925 GN=ATRX PE=4 SV=1	2xTMT6plex [K14; K18];1xTMT6plex [N-Term];1xPhospho [S/T]	A0A452EHN5 [670-687]	A0A452EHN5 1xPhospho [S/T]	1	29	2848.38	-2.8	1.04491	1.00908	1.18558	0.832731	0.931805	1.04106	Quantified
[R].GMYDGPVYEVPATPKYATPAPSVK.[S]	1	A0A452F078	Amidohydro-rel domain-containing protein	CRMP1		Amidohydro-rel domain-containing protein OS=Capra hircus OX=9925 GN=CRMP1 PE=3 SV=1	2xTMT6plex [K15; K24];1xTMT6plex [N-Term];1xPhospho [T/Y/S]	A0A452F078 [509-532]	A0A452F078 1xPhospho [T/Y/S]	1	29	3305.71	-1.65	0.677171	0.790989	0.721601	1.47196	1.5049	0.841319	Quantified
[R].AAYFGIYDTAK.[G]	1	A0A452DTZ1	Uncharacterized protein	SLC25A5		Uncharacterized protein OS=Capra hircus OX=9925 GN=SLC25A5 PE=3 SV=1	1xTMT6plex [K11];1xTMT6plex [N-Term];1xPhospho [Y3(100)]	A0A452DTZ1 [147-157]	A0A452DTZ1 1xPhospho [Y149(100)]	0	29	1757.89	1.44	1.09953	1.28821	1.15377	0.576714	0.708382	1.24969	Quantified
[K].LGPPSEEDYPQPSSPK.[-]	2	A0A452FN92	SERPIN domain-containing protein	SERPINF2		SERPIN domain-containing protein OS=Capra hircus OX=9925 GN=SERPINF2 PE=3 SV=1	1xTMT6plex [K16];1xTMT6plex [N-Term];1xPhospho [S5(99.9)]	A0A452FN92 [442-457]	A0A452FN92 1xPhospho [S446(100)]	0	28	2266.1	0	1.05396	1.29932	0.956972	0.629753	1.25608	0.868344	Quantified
[K].VSEETESQQQWDTSKGDQVSQNGLPAEQGSPR.[M]	1	A0A452EPK3	Spectrin beta chain	SPTBN1		Spectrin beta chain OS=Capra hircus OX=9925 GN=SPTBN1 PE=3 SV=1	1xTMT6plex [K15];1xTMT6plex [N-Term];1xPhospho [S30(100)]	A0A452EPK3 [2095-2126]	A0A452EPK3 1xPhospho [S2124(100)]	1	28	4040.89	-2.94	0.964174	0.905596	0.786103	1.61169	0.964908	0.889324	Quantified
[K].SLDSDESEDEEDDYQQKR.[K]	3	A0A452FXJ5	PP28 domain-containing protein	PDAP1		PP28 domain-containing protein OS=Capra hircus OX=9925 GN=PDAP1 PE=4 SV=1	1xTMT6plex [K17];1xTMT6plex [N-Term];1xPhospho [S4(99.9)]	A0A452FXJ5 [58-75]	A0A452FXJ5 1xPhospho [S61(100)]	1	28	2726.17	-1.36	1.06999	0.771589	0.873988	1.35789	0.897941	1.07419	Quantified
[R].LPSPTSVPQQPASQATPLTQGQGR.[Q]	1	A0A452E226	Synapsin I	SYN1		Synapsin I OS=Capra hircus OX=9925 GN=SYN1 PE=3 SV=1	1xTMT6plex [N-Term];1xPhospho [S3(100)]	A0A452E226 [510-533]	A0A452E226 1xPhospho [S512(100)]	0	28	2755.4	1.29	1.17161	0.887846	0.835169	0.939057	1.16111	1.00353	Quantified
[R].RASHDSEPCGGTGGSKT.[-]	1	A0A452EN60	Serine/threonine-protein phosphatase	PPP3CC		Serine/threonine-protein phosphatase OS=Capra hircus OX=9925 GN=PPP3CC PE=3 SV=1	1xCarbamidomethyl [C9];1xTMT6plex [K16];1xTMT6plex [N-Term];1xPhospho [S3(100)]	A0A452EN60 [496-512]	A0A452EN60 1xPhospho [S498(100)]	2	28	2242.03	1.28	0.732097	0.808423	1.1479	1.12116	1.30014	0.891777	Quantified
[R].YQDEVFGGFITEPQEESEEEVEEPEER.[Q]	1	A0A452ESU0	Uncharacterized protein	G3BP1		Uncharacterized protein OS=Capra hircus OX=9925 GN=G3BP1 PE=4 SV=1	1xTMT6plex [N-Term];1xPhospho [T/S/Y]	A0A452ESU0 [133-159]	A0A452ESU0 1xPhospho [T/S/Y]	0	28	3539.51	2.98							Identified
[R].AAVVTSPPPTTAPHKER.[Y]	1	A0A452FUX8	Aldolase_II domain-containing protein	ADD1		Aldolase_II domain-containing protein OS=Capra hircus OX=9925 GN=ADD1 PE=3 SV=1	1xTMT6plex [K15];1xTMT6plex [N-Term];1xPhospho [S6(96.9)]	A0A452FUX8 [7-23]	A0A452FUX8 1xPhospho [S12(96.9)]	1	28	2297.24	0.08	0.709269	0.940941	0.607092	1.42503	1.36974	0.979054	Quantified
[R].GASPAAPSPPPPPPADPQVTK.[A]	1	A0A452FNB5	FHA domain-containing protein	CEP170B		FHA domain-containing protein OS=Capra hircus OX=9925 GN=CEP170B PE=3 SV=1	1xTMT6plex [K21];1xTMT6plex [N-Term];1xPhospho [S8(100)]	A0A452FNB5 [529-549]	A0A452FNB5 1xPhospho [S536(100)]	0	28	2517.32	6.55	2.10794	0.67972	0.77581	0.742213	0.863357	0.836895	Quantified
[R].GLSPEEAESLSVLSVVSPDAAK.[K]	1	A0A452EVM6	Uncharacterized protein	MAP1A		Uncharacterized protein OS=Capra hircus OX=9925 GN=MAP1A PE=4 SV=1	1xTMT6plex [K22];1xTMT6plex [N-Term];2xPhospho [S3(100); S17(100)]	A0A452EVM6 [1379-1400]	A0A452EVM6 2xPhospho [S1381(100); S1395(100)]	0	28	2803.38	0.1	0.887733	1.2397	1.17444	0.772499	1.04356	0.966333	Quantified
[K].TPPSNLSPIEDASPTEELR.[Q]	1	A0A452ECR1; A0A452ESF5	Uncharacterized protein;Uncharacterized protein	PCLO;BSN		Uncharacterized protein OS=Capra hircus OX=9925 GN=PCLO PE=4 SV=1;Uncharacterized protein OS=Capra hircus OX=9925 GN=BSN PE=4 SV=1	1xTMT6plex [N-Term];1xPhospho [S7(99.8)]	A0A452ECR1 [1819-1837]; A0A452ESF5 [1070-1088]	A0A452ECR1 1xPhospho [S1825(99.8)]; A0A452ESF5 1xPhospho [S1076(99.8)]	0	28	2362.14	-4.06	1.12784	1.10227	1.17973	0.802117	1.08718	0.783373	Quantified
[R].KKYELGTPVAGTCYQAEWDDYVPK.[L]	1	A0A452EYJ1	Uncharacterized protein	PEBP1		Uncharacterized protein OS=Capra hircus OX=9925 GN=PEBP1 PE=3 SV=1	1xCarbamidomethyl [C13];3xTMT6plex [K1; K2; K24];1xTMT6plex [N-Term];1xPhospho [T7(100)]	A0A452EYJ1 [156-179]	A0A452EYJ1 1xPhospho [T162(100)]	2	28	3814.96	2.33	0.789302	0.910023	1.07511	1.1905	1.14543	0.935602	Quantified
[K].NLEAVETLGSTSTICSDKTGTLTQNR.[M]	1	A0A452F0I5; A0A452G969; A0A452FF33	Sodium/potassium-transporting ATPase subunit alpha;Sodium/potassium-transporting ATPase subunit alpha;Sodium/potassium-transporting ATPase subunit alpha	ATP1A1;ATP1A2;ATP1A3		Sodium/potassium-transporting ATPase subunit alpha OS=Capra hircus OX=9925 GN=ATP1A1 PE=3 SV=1;Sodium/potassium-transporting ATPase subunit alpha OS=Capra hircus OX=9925 GN=ATP1A2 PE=3 SV=1;Sodium/potassium-transporting ATPase subunit alpha OS=Capra hircus OX=9925 GN=ATP1A3 PE=3 SV=1	1xCarbamidomethyl [C15];1xTMT6plex [K18];1xTMT6plex [N-Term];1xPhospho [S/T]	A0A452F0I5 [358-383]; A0A452G969 [351-376]; A0A452FF33 [351-376]		1	28	3334.66	1.26	0.879041	1.10329	0.880959	1.09393	1.08181	1.03001	Quantified
[R].SVIEPLPITPTRDVATSPISPTENNTTPPDALTR.[N]	1	A0A452DP45	Non-specific serine/threonine protein kinase	PAK1		Non-specific serine/threonine protein kinase OS=Capra hircus OX=9925 GN=PAK1 PE=4 SV=1	1xTMT6plex [N-Term];2xPhospho [S20(94.4); T/S]	A0A452DP45 [203-236]	A0A452DP45 2xPhospho [S222(94.4); T/S]	1	28	3989.97	5.86	0.939387	0.754178	0.823477	1.19926	1.19637	1.06774	Quantified
[K].HSSPSGTVAAR.[V]	1	A0A452FZK1	Uncharacterized protein	APC		Uncharacterized protein OS=Capra hircus OX=9925 GN=APC PE=3 SV=1	1xTMT6plex [N-Term];1xPhospho [S/T]	A0A452FZK1 [2797-2807]	A0A452FZK1 1xPhospho [S/T]	0	28	1378.67	0.62	0.948945	0.906614	1.11354	1.09768	0.96135	1.02105	Quantified
[K].NRPTSITWDGLDPGKLYTLVLTDPDAPSR.[K]	1	A0A452EYJ1	Uncharacterized protein	PEBP1		Uncharacterized protein OS=Capra hircus OX=9925 GN=PEBP1 PE=3 SV=1	1xTMT6plex [K15];1xTMT6plex [N-Term];1xPhospho [S5(92)]	A0A452EYJ1 [48-76]	A0A452EYJ1 1xPhospho [S52(92)]	1	28	3736.94	1.64	0.939026	0.973291	0.907611	0.93265	1.18936	1.06076	Quantified
[R].FDWGPAPPTTFKPNSPDLAK.[H]	1	A0A452EX23	Uncharacterized protein	PCDH9		Uncharacterized protein OS=Capra hircus OX=9925 GN=PCDH9 PE=4 SV=1	2xTMT6plex [K12; K20];1xTMT6plex [N-Term];1xPhospho [S15(100)]	A0A452EX23 [918-937]	A0A452EX23 1xPhospho [S932(100)]	0	28	2953.55	-1.6	1.01107	0.979659	0.800926	0.768742	1.38309	1.01985	Quantified
[R].RASVCAEAYNPDEEEDDAESR.[I]	1	A0A452G3V7	Uncharacterized protein	PRKAR2B		Uncharacterized protein OS=Capra hircus OX=9925 GN=PRKAR2B PE=3 SV=1	1xCarbamidomethyl [C5];1xTMT6plex [N-Term];1xPhospho [S3(100)]	A0A452G3V7 [111-131]	A0A452G3V7 1xPhospho [S113(100)]	1	28	2722.11	0.1							Identified
[R].HTEPSSPSAGART.[-]	2	A0A452EPD9	CNH domain-containing protein	TGFBRAP1		CNH domain-containing protein OS=Capra hircus OX=9925 GN=TGFBRAP1 PE=4 SV=1	1xTMT6plex [N-Term];1xPhospho [S6(100)]	A0A452EPD9 [847-859]	A0A452EPD9 1xPhospho [S852(100)]	1	28	1606.74	-2.95	0.696508	0.680346	0.749543	1.523	1.38642	0.952821	Quantified
[R].FDWGPAPPTTFKPNSPDLAK.[H]	1	A0A452EX23	Uncharacterized protein	PCDH9		Uncharacterized protein OS=Capra hircus OX=9925 GN=PCDH9 PE=4 SV=1	2xTMT6plex [K12; K20];1xTMT6plex [N-Term];1xPhospho [T/S]	A0A452EX23 [918-937]	A0A452EX23 1xPhospho [T/S]	0	28	2953.55	0.32	1.23573	1.25253	1.15055	0.805445	0.795038	0.900068	Quantified
[R].SRTSPVTR.[R]	1	A0A452E7D3	CTD domain-containing protein	SRRM2		CTD domain-containing protein OS=Capra hircus OX=9925 GN=SRRM2 PE=4 SV=1	1xTMT6plex [N-Term];1xPhospho [S4(97.2)]	A0A452E7D3 [1892-1899]; [1904-1911]; [1916-1923]	A0A452E7D3 1xPhospho [S1895(97.2)]; 1xPhospho [S1907(97.2)]; 1xPhospho [S1919(97.2)]	1	28	1212.63	0.02	1.17508	0.728583	1.12248	0.730143	1.18335	1.00211	Quantified
[K].RPQQPNSPSAPR.[V]	1	A0A452ENY3	WD_REPEATS_REGION domain-containing protein	GTF3C2		WD_REPEATS_REGION domain-containing protein OS=Capra hircus OX=9925 GN=GTF3C2 PE=4 SV=1	1xTMT6plex [N-Term];1xPhospho [S7(97.9)]	A0A452ENY3 [107-118]	A0A452ENY3 1xPhospho [S113(97.9)]	0	28	1643.82	0.33	1.29508	1.09665	1.21221	0.871377	0.760912	0.884859	Quantified
[R].LGLAVIHGEAQCAEMDMDDGRHSPPMVK.[N]	2	A0A452G7P2	Pribosyltran_N domain-containing protein	PRPSAP1		Pribosyltran_N domain-containing protein OS=Capra hircus OX=9925 GN=PRPSAP1 PE=3 SV=1	1xCarbamidomethyl [C12];1xOxidation [M26];1xTMT6plex [K28];1xTMT6plex [N-Term];1xPhospho [S23(100)]	A0A452G7P2 [222-249]	A0A452G7P2 1xPhospho [S244(100)]	1	28	3618.7	1.97	0.782001	0.757029	0.701032	1.60886	1.26732	0.921024	Quantified
[R].KTVTVCSPEEER.[K]	1	A0A452DSR4	Uncharacterized protein	KIAA0513		Uncharacterized protein OS=Capra hircus OX=9925 GN=KIAA0513 PE=4 SV=1	1xCarbamidomethyl [C6];1xTMT6plex [K1];1xTMT6plex [N-Term];1xPhospho [S7(100)]	A0A452DSR4 [272-283]	A0A452DSR4 1xPhospho [S278(100)]	1	28	1972.98	0.66	0.800065	0.893692	1.40437	1.37123	0.874255	0.787663	Quantified
[K].QQGHEPVSPR.[S]	1	A0A452FNS5	WW domain-containing protein	WAC		WW domain-containing protein OS=Capra hircus OX=9925 GN=WAC PE=4 SV=1	1xTMT6plex [N-Term];1xPhospho [S8(100)]	A0A452FNS5 [504-513]	A0A452FNS5 1xPhospho [S511(100)]	0	28	1443.69	-0.25	1.0566	1.09751	1.27937	0.898921	0.855887	0.916676	Quantified
[R].TASPPPPPK.[R]	1	A0A452EMZ6	PWI domain-containing protein	SRRM1		PWI domain-containing protein OS=Capra hircus OX=9925 GN=SRRM1 PE=4 SV=1	1xTMT6plex [K9];1xTMT6plex [N-Term];1xPhospho [S3(98.5)]	A0A452EMZ6 [624-632]	A0A452EMZ6 1xPhospho [S626(98.5)]	0	28	1429.79	0.46	1.09178	1.09113	1.00605	1.05153	0.836432	1.02449	Quantified
[R].HSSPHQSEDEEEPR.[D]	1	A0A452F0W1	Glycogen [starch] synthase	GYS1	FUNCTION: Transfers the glycosyl residue from UDP-Glc to the non-reducing end of alpha-1,4-glucan. {ECO:0000256|RuleBase:RU363104}.	Glycogen [starch] synthase OS=Capra hircus OX=9925 GN=GYS1 PE=3 SV=1	1xTMT6plex [N-Term];1xPhospho [S]	A0A452F0W1 [651-664]	A0A452F0W1 1xPhospho [S]	0	28	1972.82	1.66	0.801582	0.972889	1.03102	0.931946	1.25679	1.00829	Quantified
[R].GDQPAASDSDDDEPPPLPR.[L]	1	A0A452DL24	Cytochrome b5 heme-binding domain-containing protein	PGRMC1		Cytochrome b5 heme-binding domain-containing protein OS=Capra hircus OX=9925 GN=PGRMC1 PE=4 SV=1	1xTMT6plex [N-Term];1xPhospho [S]	A0A452DL24 [48-66]	A0A452DL24 1xPhospho [S]	0	28	2287.99	0.51	0.921177	0.982173	1.0539	1.11699	0.977556	1.01387	Quantified
[R].LDHALNSPTSPCEEVIK.[N]	1	A0A452F6E8	Fibronectin type-III domain-containing protein	PHYHIPL		Fibronectin type-III domain-containing protein OS=Capra hircus OX=9925 GN=PHYHIPL PE=3 SV=1	1xCarbamidomethyl [C12];1xTMT6plex [K17];1xTMT6plex [N-Term];1xPhospho [S10(97.6)]	A0A452F6E8 [6-22]	A0A452F6E8 1xPhospho [S15(97.6)]	0	28	2448.22	-0.5	1.03965	1.1097	1.34937	0.669284	0.913461	0.982624	Quantified
[K].LLQTCFSTPTDDSMDR.[-]	1	A0A452G029	Fes1 domain-containing protein	HSPBP1		Fes1 domain-containing protein OS=Capra hircus OX=9925 GN=HSPBP1 PE=4 SV=1	1xCarbamidomethyl [C5];1xOxidation [M14];1xTMT6plex [N-Term];1xPhospho [T8(95.8)]	A0A452G029 [342-357]	A0A452G029 1xPhospho [T349(95.8)]	0	28	2211.95	-0.91	0.998065	1.03708	0.987358	1.22403	0.941833	0.921063	Quantified
[R].VSTSKHSLAEEEESAK.[A]	5	A0A452EI94	Uncharacterized protein	MAP1B		Uncharacterized protein OS=Capra hircus OX=9925 GN=MAP1B PE=4 SV=1	2xTMT6plex [K5; K16];1xTMT6plex [N-Term];1xPhospho [S7(99.6)]	A0A452EI94 [961-976]	A0A452EI94 1xPhospho [S967(100)]	1	28	2499.29	0.55	1.32933	1.29449	1.3456	0.66239	0.717817	0.812409	Quantified
[R].RNSAATAMGTEQK.[A]	1	A0A452DUW9	DUF4745 domain-containing protein	KIAA0355		DUF4745 domain-containing protein OS=Capra hircus OX=9925 GN=KIAA0355 PE=4 SV=1	1xTMT6plex [K13];1xTMT6plex [N-Term];1xPhospho [S3(100)]	A0A452DUW9 [671-683]	A0A452DUW9 1xPhospho [S673(100)]	1	28	1902.95	-0.02	0.937599	1.00008	0.998066	1.15638	0.920513	1.06106	Quantified
[R].SNSQENVEASHPSQDGKR.[Q]	1	A0A452EXJ9	Uncharacterized protein	APBA1		Uncharacterized protein OS=Capra hircus OX=9925 GN=APBA1 PE=4 SV=1	1xTMT6plex [K17];1xTMT6plex [N-Term];1xPhospho [S]	A0A452EXJ9 [549-566]	A0A452EXJ9 1xPhospho [S]	1	28	2508.19	-0.84	1.29823	1.24833	1.18395	1.23729	0.56127	0.721283	Quantified
[R].STSATDTHHVEMAR.[E]	3	A0A452FNX1	Protein-serine/threonine kinase	BCKDK		Protein-serine/threonine kinase OS=Capra hircus OX=9925 GN=BCKDK PE=3 SV=1	1xOxidation [M12];1xTMT6plex [N-Term];1xPhospho [S1(99.9)]	A0A452FNX1 [31-44]	A0A452FNX1 1xPhospho [S31(99.9)]	0	28	1867.82	0.43	0.782984	1.12563	0.845354	0.79019	1.25702	1.18687	Quantified
[K].GAVGGSEPEAGDSDTEGEDIFTGAAAVSKPQSPK.[R]	1	A0A452FMB2	Sorting nexin-1	SNX1		Sorting nexin-1 OS=Capra hircus OX=9925 GN=SNX1 PE=3 SV=1	2xTMT6plex [K29; K34];1xTMT6plex [N-Term];1xPhospho [T15(97.3)]	A0A452FMB2 [27-60]	A0A452FMB2 1xPhospho [T41(97.3)]	0	28	4028.96	-1.8	1.13608	0.90704	1.27713	0.710643	0.867903	1.11029	Quantified
[K].KAEGAGTEEEGTPKENETQAAAETTEVK.[E]	2	A0A452DTF4	Uncharacterized protein	BASP1		Uncharacterized protein OS=Capra hircus OX=9925 GN=BASP1 PE=3 SV=1	3xTMT6plex [K1; K14; K28];1xTMT6plex [N-Term];1xPhospho [T12(97.6)]	A0A452DTF4 [25-52]	A0A452DTF4 1xPhospho [T36(97.6)]	2	28	3901.97	-2.29	0.998804	0.941082	0.893066	0.866374	1.18155	1.10191	Quantified
[R].HSISMPAMR.[N]	1	A0A452F3Z8	Uncharacterized protein	TPD52L1		Uncharacterized protein OS=Capra hircus OX=9925 GN=TPD52L1 PE=3 SV=1	1xOxidation [M5];1xTMT6plex [N-Term];1xPhospho [S4(100)]	A0A452F3Z8 [134-142]	A0A452F3Z8 1xPhospho [S137(100)]	0	28	1354.62	0.13	1.07367	0.842913	0.970693	1.14934	0.952179	1.04752	Quantified
[R].VASVQSEPGQQNLLIQQPLGR.[K]	1	A0A452FT82	UNC80 domain-containing protein	UNC80		UNC80 domain-containing protein OS=Capra hircus OX=9925 GN=UNC80 PE=4 SV=1	1xTMT6plex [N-Term];2xPhospho [S3(100); S6(100)]	A0A452FT82 [3086-3106]	A0A452FT82 2xPhospho [S3088(100); S3091(100)]	0	28	2651.32	2.43	1.10029	1.28763	0.745956	1.07164	0.868141	1.05893	Quantified
[K].FVKDFQDYVEPEEGCQGSPQRR.[G]	3	A0A452EL26	Dynein light intermediate chain	DYNC1LI2	FUNCTION: Acts as one of several non-catalytic accessory components of the cytoplasmic dynein 1 complex that are thought to be involved in linking dynein to cargos and to adapter proteins that regulate dynein function. Cytoplasmic dynein 1 acts as a motor for the intracellular retrograde motility of vesicles and organelles along microtubules. May play a role in binding dynein to membranous organe…	Dynein light intermediate chain OS=Capra hircus OX=9925 GN=DYNC1LI2 PE=3 SV=1	1xCarbamidomethyl [C15];1xTMT6plex [K3];1xTMT6plex [N-Term];1xPhospho [S18(100)]	A0A452EL26 [177-198]	A0A452EL26 1xPhospho [S194(100)]	2	28	3209.51	0.18	0.896251	0.896403	0.903877	1.30076	1.13632	0.922876	Quantified
[R].VHEDIEMTKTQSIYDDLK.[N]	1	A0A452G9X7	Amino acid transporter	SLC1A2		Amino acid transporter OS=Capra hircus OX=9925 GN=SLC1A2 PE=3 SV=1	2xTMT6plex [K9; K18];1xTMT6plex [N-Term];1xPhospho [S12(100)]	A0A452G9X7 [514-531]	A0A452G9X7 1xPhospho [S525(100)]	1	28	2932.5	1.74	0.971061	1.14433	1.10579	0.959456	0.935438	0.980594	Quantified
[R].YHGHSMSDPGVSYR.[T]	2	A0A452DK85	Pyruvate dehydrogenase E1 component subunit alpha	PDHA1	FUNCTION: The pyruvate dehydrogenase complex catalyzes the overall conversion of pyruvate to acetyl-CoA and CO(2). {ECO:0000256|RuleBase:RU361139}.	Pyruvate dehydrogenase E1 component subunit alpha OS=Capra hircus OX=9925 GN=PDHA1 PE=4 SV=1	1xOxidation [M6];1xTMT6plex [N-Term];1xPhospho [S5(100)]	A0A452DK85 [289-302]	A0A452DK85 1xPhospho [S293(100)]	0	28	1917.82	0.63	0.882351	1.05808	1.06651	0.562035	1.01371	1.37392	Quantified
[K].GILAADESTGSIAKR.[L]	2	A0A452EH63	Fructose-bisphosphate aldolase	ALDOA		Fructose-bisphosphate aldolase OS=Capra hircus OX=9925 GN=ALDOA PE=3 SV=1	1xTMT6plex [K14];1xTMT6plex [N-Term];1xPhospho [S11(92.8)]	A0A452EH63 [29-43]	A0A452EH63 1xPhospho [S39(100)]	1	28	2027.09	0.51	0.966034	1.05573	1.12925	0.824088	0.925052	1.13802	Quantified
[truncated: 2,894 more rows]
