# Supplementary material for: Integrative proteomic and phosphoproteomic analysis in the female goat hypothalamus to study the onset of puberty
Source: BMC Genomics. 2023 Oct 18;24:621. doi: 10.1186/s12864-023-09705-7 (PMC10583467; doi:10.1186/s12864-023-09705-7)
Supplement: Supplementary file 4 — Supplementary Material 4 [file 12864_2023_9705_MOESM4_ESM.xlsx]

## Sheet: puberty_vs_prepuberty显著性差异分析
Supplemental data S4. All differentially expressed phosphopeptides in the goat prepubertal and pubertal hypothalamus
Sequence	PSMs	Protein Group Accessions	Protein Names	Gene Names	Functions	Descriptions	Modifications	Positions in Proteins	Modifications in Proteins	Missed Cleavages	IonScore	MH+ [Da]	ΔM [ppm]	puberty-1	puberty-2	puberty-3	average puberty	prepuberty-1	prepuberty-2	prepuberty-3	average prepuberty	puberty/prepuberty	t test p value
[K].GKEKEPGEQASVPVSPK.[K]	1	A0A452G8M4	Uncharacterized protein	HTT		Uncharacterized protein OS=Capra hircus OX=9925 GN=HTT PE=3 SV=1	3xTMT6plex [K2; K4; K17];1xTMT6plex [N-Term];1xPhospho [S15(100)]	A0A452G8M4 [1308-1324]	A0A452G8M4 1xPhospho [S1322(100)]	2	6	2763.55	-3.56	1.45101	1.96744	1.0914	1.50329	0.4665	0.406417	0.424002	0.432306	3.47736	0.0136715
[K].ESTAACHTASPPPMDAASAEPYGFR.[A]	2	A0A452EI94	Uncharacterized protein	MAP1B		Uncharacterized protein OS=Capra hircus OX=9925 GN=MAP1B PE=4 SV=1	1xCarbamidomethyl [C6];1xTMT6plex [N-Term];1xPhospho [T8(97.3)]	A0A452EI94 [1809-1833]	A0A452EI94 1xPhospho [T1816(96.1)]	0	31	2930.27	0.14	1.95075	1.28582	1.24706	1.49454	0.438698	0.644672	0.420563	0.501311	2.98127	0.0142779
[R].SMSAPGSLLSK.[D]	1	A0A452F9K8	Protein kinase domain-containing protein	CAMKK1		Protein kinase domain-containing protein OS=Capra hircus OX=9925 GN=CAMKK1 PE=4 SV=1	1xTMT6plex [K11];1xTMT6plex [N-Term];1xPhospho [S3(100)]	A0A452F9K8 [473-483]	A0A452F9K8 1xPhospho [S475(100)]	0	29	1615.85	1.29	0.929021	1.93874	1.37936	1.41571	0.504394	0.514315	0.46473	0.49448	2.86302	0.0345089
[R].AEPAEAQSEEEEIEARGEYDKLLFR.[S]	6	A0A452DLW3	Microtubule-associated protein	MAP2		Microtubule-associated protein OS=Capra hircus OX=9925 GN=MAP2 PE=4 SV=1	1xTMT6plex [K21];1xTMT6plex [N-Term];1xPhospho [S8(97.4)]	A0A452DLW3 [1236-1260]	A0A452DLW3 1xPhospho [S1243(100)]	2	17	3447.67	1.03	1.81541	1.74845	0.845062	1.46964	0.552596	0.550269	0.439955	0.514273	2.8577	0.0387015
[R].LNQPSTPTRTAV.[-]	1	A0A452EN98	Protein kinase domain-containing protein	MAP2K2		Protein kinase domain-containing protein OS=Capra hircus OX=9925 GN=MAP2K2 PE=3 SV=1	1xTMT6plex [N-Term];1xPhospho [S5(97.1)]	A0A452EN98 [379-390]	A0A452EN98 1xPhospho [S383(97.1)]	1	8	1593.82	-0.63	1.36272	1.70487	1.23844	1.43535	0.486471	0.523131	0.522687	0.510763	2.8102	0.00272313
[K].REPPSPQGR.[A]	1	A0A452DQ03	MAP kinase-activating death domain protein	MADD		MAP kinase-activating death domain protein OS=Capra hircus OX=9925 GN=MADD PE=3 SV=1	1xTMT6plex [N-Term];1xPhospho [S5(100)]	A0A452DQ03 [925-933]	A0A452DQ03 1xPhospho [S929(100)]	1	3	1332.66	0.06	1.52699	1.2575	1.49248	1.42566	0.524911	0.542217	0.54025	0.535793	2.66083	0.000467162
[R].SSEPSPSRDASPGGAGGPGFASTDISMYTLSR.[D]	1	A0A452F9A9	Voltage-dependent calcium channel gamma-8 subunit	CACNG8	FUNCTION: Regulates the trafficking and gating properties of AMPA-selective glutamate receptors (AMPARs). Promotes their targeting to the cell membrane and synapses and modulates their gating properties by slowing their rates of activation, deactivation and desensitization and by mediating their resensitization. Does not show subunit-specific AMPA receptor regulation and regulates all AMPAR subun…	Voltage-dependent calcium channel gamma-8 subunit OS=Capra hircus OX=9925 GN=CACNG8 PE=3 SV=1	1xTMT6plex [N-Term];1xPhospho [S/T/Y]	A0A452F9A9 [282-313]	A0A452F9A9 1xPhospho [S/T/Y]	1	11	3451.57	-2.24	1.04016	1.83596	1.23029	1.36881	0.49509	0.570249	0.625298	0.563546	2.42891	0.0295063
[R].ILQEKLDQPVSAPPSPR.[D]	1	A0A452F6X4	Uncharacterized protein	CCDC6		Uncharacterized protein OS=Capra hircus OX=9925 GN=CCDC6 PE=4 SV=1	1xTMT6plex [K5];1xTMT6plex [N-Term];1xPhospho [S15(99.9)]	A0A452F6X4 [226-242]	A0A452F6X4 1xPhospho [S240(99.9)]	1	15	2413.33	0.62	1.5856	1.50448	1.06925	1.38644	0.632128	0.6346	0.519134	0.595287	2.32903	0.00863917
[R].DSASPSPGTTGGPDPLDSAR.[S]	1	A0A452FLF4	Cyclic nucleotide-binding domain-containing protein	HCN2		Cyclic nucleotide-binding domain-containing protein OS=Capra hircus OX=9925 GN=HCN2 PE=3 SV=1	1xTMT6plex [N-Term];1xPhospho [S/T]	A0A452FLF4 [878-897]	A0A452FLF4 1xPhospho [S/T]	0	8	2193.99	-3.62	1.70836	1.45829	1.00791	1.39152	0.627907	0.603647	0.563284	0.598279	2.32587	0.0182353
[R].TPGQEDPGNRTSLSAQLGR.[C]	1	A0A452F1K3	ATG11 domain-containing protein	RB1CC1		ATG11 domain-containing protein OS=Capra hircus OX=9925 GN=RB1CC1 PE=4 SV=1	1xTMT6plex [N-Term];1xPhospho [S14(93.3)]	A0A452F1K3 [781-799]	A0A452F1K3 1xPhospho [S794(93.3)]	1	11	2293.11	-0.04	0.97442	1.6381	1.33419	1.31557	0.755273	0.59573	0.509022	0.620008	2.12186	0.027422
[K].SIGSAAPSPGQPPLSSPTR.[G]	1	A0A452EX88	Palmitoyltransferase	ZDHHC5		Palmitoyltransferase OS=Capra hircus OX=9925 GN=ZDHHC5 PE=3 SV=1	1xTMT6plex [N-Term];1xPhospho [S/T]	A0A452EX88 [678-696]	A0A452EX88 1xPhospho [S/T]	0	26	2116.06	0.48	1.02146	1.60355	1.31911	1.3147	0.684572	0.519873	0.65607	0.620172	2.1199	0.0167339
[R].SKYLASASTMDHAR.[H]	2	A0A452DLG6; A0A452DL22	Myelin basic protein;Myelin basic protein	MBP;MBP		Myelin basic protein OS=Capra hircus OX=9925 GN=MBP PE=3 SV=1;Myelin basic protein OS=Capra hircus OX=9925 GN=MBP PE=3 SV=1	1xOxidation [M10];1xTMT6plex [K2];1xTMT6plex [N-Term];1xPhospho [S/T/Y]	A0A452DLG6 [11-24]; A0A452DL22 [11-24]	A0A452DLG6 1xPhospho [S/T/Y]; A0A452DL22 1xPhospho [S/T/Y]	1	15	2092.03	-0.79	1.65568	1.39124	1.00997	1.3523	0.70982	0.650422	0.566664	0.642302	2.10539	0.0208595
[K].SFSPQNPDSPGFADVNCWHLR.[F]	1	A0A452FZE4	J domain-containing protein	DNAJC12		J domain-containing protein OS=Capra hircus OX=9925 GN=DNAJC12 PE=4 SV=1	1xCarbamidomethyl [C17];1xTMT6plex [N-Term];1xPhospho [S9(99.9)]	A0A452FZE4 [158-178]	A0A452FZE4 1xPhospho [S166(99.9)]	0	46	2740.22	2.12	1.10391	1.80047	1.05129	1.31855	0.678829	0.656406	0.566903	0.634046	2.07959	0.0484563
[R].STVASMMHRQETVDCLK.[K]	2	A0A452E1R3	Calcium/calmodulin-dependent protein kinase	CAMK2D		Calcium/calmodulin-dependent protein kinase OS=Capra hircus OX=9925 GN=CAMK2D PE=3 SV=1	1xCarbamidomethyl [C15];1xTMT6plex [K17];1xTMT6plex [N-Term];1xPhospho [T12(100)]	A0A452E1R3 [276-292]	A0A452E1R3 1xPhospho [T287(100)]	1	18	2531.22	0.05	1.27986	1.64791	1.04837	1.32538	0.682239	0.608176	0.623598	0.638004	2.07739	0.0174638
[R].QLSSGVSEIQQTADRWR.[V]	2	I3WAE6	Heat shock 27 kDa protein (Fragment)	HSP27		Heat shock 27 kDa protein (Fragment) OS=Capra hircus OX=9925 GN=HSP27 PE=2 SV=1	1xTMT6plex [N-Term];1xPhospho [S3(97.7)]	I3WAE6 [76-92]	I3WAE6 1xPhospho [S78(98.2)]	1	41	2270.11	0.66	1.65418	1.30754	1.05243	1.33805	0.640635	0.497597	0.806137	0.648123	2.0645	0.0243867
[R].QSLGESPRTLSPTPSAEGYPDGRDR.[M]	1	A0A452EGB5	Uncharacterized protein	ABLIM1		Uncharacterized protein OS=Capra hircus OX=9925 GN=ABLIM1 PE=4 SV=1	1xTMT6plex [N-Term];1xPhospho [S6(100)]	A0A452EGB5 [465-489]	A0A452EGB5 1xPhospho [S470(100)]	2	9	2982.42	-2.42	0.916485	1.56187	1.41953	1.2993	0.725634	0.625039	0.555826	0.6355	2.04453	0.0302692
[K].KPYQLISQESEIEKSMDSETKM.[-]	1	A0A452EY52	Amino acid transporter	SLC1A3		Amino acid transporter OS=Capra hircus OX=9925 GN=SLC1A3 PE=3 SV=1	1xOxidation [M22];3xTMT6plex [K1; K14; K21];1xTMT6plex [N-Term];1xPhospho [S10(95.6)]	A0A452EY52 [521-542]	A0A452EY52 1xPhospho [S530(95.6)]	2	10	3613.86	-4.93	1.38925	1.46881	1.13502	1.33103	0.568153	0.769044	0.618379	0.651859	2.0419	0.004432
[K].ESTAACHTASPPPMDAASAEPYGFR.[A]	1	A0A452EI94	Uncharacterized protein	MAP1B		Uncharacterized protein OS=Capra hircus OX=9925 GN=MAP1B PE=4 SV=1	1xCarbamidomethyl [C6];1xTMT6plex [N-Term];1xPhospho [S10(97.2)]	A0A452EI94 [1809-1833]	A0A452EI94 1xPhospho [S1818(97.2)]	0	56	2930.27	1.33	1.49774	1.52662	0.967949	1.33077	0.559037	0.649005	0.755042	0.654362	2.03369	0.0236767
[R].DSVDSAGTSPTALLAAGEEVGPGSGGGGGGGGGGRPGAGTPLR.[Q]	1	A0A452DU01	HSac2 domain-containing protein	TPRG1L		HSac2 domain-containing protein OS=Capra hircus OX=9925 GN=TPRG1L PE=3 SV=1	1xTMT6plex [N-Term];1xPhospho [T40(100)]	A0A452DU01 [6-48]	A0A452DU01 1xPhospho [T45(100)]	0	38	3972.89	-0.93	1.19413	1.41209	1.3024	1.30287	0.832734	0.428929	0.664944	0.642202	2.02876	0.00765571
[R].SVSEAALTQPEGPLGTDSLKSLK.[L]	1	A0A452FF98	Hormone-sensitive lipase	LIPE		Hormone-sensitive lipase OS=Capra hircus OX=9925 GN=LIPE PE=3 SV=1	2xTMT6plex [K20; K23];1xTMT6plex [N-Term];2xPhospho [S1(97.8); S21(97.8)]	A0A452FF98 [552-574]	A0A452FF98 2xPhospho [S552(97.8); S572(97.8)]	1	8	3175.65	1.62	1.42046	1.35884	1.18404	1.32111	0.706549	0.719474	0.559613	0.661879	1.99601	0.00165635
[K].TTGARVELSEQELALWPNDVDKLSPSDNLPR.[G]	1	A0A452DTT0	2',3'-cyclic-nucleotide 3'-phosphodiesterase	CNP	FUNCTION: May participate in RNA metabolism in the myelinating cell, CNP is the third most abundant protein in central nervous system myelin. {ECO:0000256|PIRNR:PIRNR000970}.	2',3'-cyclic-nucleotide 3'-phosphodiesterase OS=Capra hircus OX=9925 GN=CNP PE=3 SV=1	1xTMT6plex [K22];1xTMT6plex [N-Term];1xPhospho [S24(100)]	A0A452DTT0 [295-325]	A0A452DTT0 1xPhospho [S318(100)]	2	3	3989.04	-0.68	1.58044	1.40317	1.00307	1.32889	0.668966	0.760045	0.583367	0.670793	1.98108	0.0209693
[R].NLVSPEGTLATVGLKTEK.[N]	1	A0A452EDW9; A0A452EDH8	WD_REPEATS_REGION domain-containing protein;WD_REPEATS_REGION domain-containing protein	DMXL2;DMXL2		WD_REPEATS_REGION domain-containing protein OS=Capra hircus OX=9925 GN=DMXL2 PE=4 SV=1;WD_REPEATS_REGION domain-containing protein OS=Capra hircus OX=9925 GN=DMXL2 PE=4 SV=1	2xTMT6plex [K15; K18];1xTMT6plex [N-Term];1xPhospho [S4(100)]	A0A452EDW9 [1853-1870]; A0A452EDH8 [1853-1870]	A0A452EDW9 1xPhospho [S1856(100)]; A0A452EDH8 1xPhospho [S1856(100)]	1	15	2624.49	4.58	1.50283	1.52553	0.940101	1.32282	0.702743	0.747384	0.561545	0.670558	1.97272	0.0308022
[R].SASQDCIETTPGAQEGK.[K]	2	A0A452FD40	Uncharacterized protein	APBA2		Uncharacterized protein OS=Capra hircus OX=9925 GN=APBA2 PE=4 SV=1	1xCarbamidomethyl [C6];1xTMT6plex [K17];1xTMT6plex [N-Term];1xPhospho [S3(100)]	A0A452FD40 [479-495]	A0A452FD40 1xPhospho [S481(100)]	0	35	2317.08	2.27	1.50011	1.31482	1.11607	1.31033	0.686373	0.67346	0.676106	0.678646	1.9308	0.00470238
[R].LNQPSTPTR.[T]	1	A0A452EN98	Protein kinase domain-containing protein	MAP2K2		Protein kinase domain-containing protein OS=Capra hircus OX=9925 GN=MAP2K2 PE=3 SV=1	1xTMT6plex [N-Term];1xPhospho [S5(97.5)]	A0A452EN98 [379-387]	A0A452EN98 1xPhospho [S383(97.5)]	0	13	1322.67	0.81	1.43657	1.55035	0.906192	1.2977	0.634344	0.603081	0.816099	0.684508	1.89582	0.0428292
[K].GTLPPAALESSDSTHTTIEDEDTKAR.[K]	1	A0A452FS64	Calcium/calmodulin-dependent protein kinase	CAMK2B		Calcium/calmodulin-dependent protein kinase OS=Capra hircus OX=9925 GN=CAMK2B PE=3 SV=1	1xTMT6plex [K24];1xTMT6plex [N-Term];1xPhospho [T16(89.9)]	A0A452FS64 [346-371]	A0A452FS64 1xPhospho [T361(89.9)]	1	8	3280.6	-0.77	1.10031	1.46978	1.26162	1.27724	0.747232	0.654424	0.638557	0.680071	1.87809	0.0059929
[R].AAVPSGASTGIYEALELRDNDKTR.[Y]	1	A0A452EU55	2-phospho-D-glycerate hydro-lyase	ENO1		2-phospho-D-glycerate hydro-lyase OS=Capra hircus OX=9925 GN=ENO1 PE=3 SV=1	1xTMT6plex [K22];1xTMT6plex [N-Term];1xPhospho [S/T/Y]	A0A452EU55 [33-56]	A0A452EU55 1xPhospho [S/T/Y]	2	4	3072.58	3.47	1.31703	1.52862	1.0293	1.29165	0.752416	0.717927	0.593528	0.687957	1.87751	0.0167079
[R].TGSVQTSPSSTPVAGRR.[G]	1	A0A452EIS2	Uncharacterized protein	RIMS2		Uncharacterized protein OS=Capra hircus OX=9925 GN=RIMS2 PE=4 SV=1	1xTMT6plex [N-Term];1xPhospho [S7(96.1)]	A0A452EIS2 [991-1007]	A0A452EIS2 1xPhospho [S997(96.1)]	1	24	1997	0.76	1.62655	1.23626	1.01865	1.29382	0.820392	0.541135	0.737961	0.699829	1.84876	0.0388651
[R].AGSQHGPQSAAAATFQR.[A]	2	A0A452EH59	Uncharacterized protein	CTNND2		Uncharacterized protein OS=Capra hircus OX=9925 GN=CTNND2 PE=3 SV=1	1xTMT6plex [N-Term];1xPhospho [S3(100)]	A0A452EH59 [386-402]	A0A452EH59 1xPhospho [S388(100)]	0	34	1993.94	-0.32	1.04426	1.47416	1.28088	1.26643	0.696809	0.685842	0.687374	0.690008	1.83539	0.00976936
[K].YLASASTMDHAR.[H]	1	A0A452DLG6; A0A452DL22	Myelin basic protein;Myelin basic protein	MBP;MBP		Myelin basic protein OS=Capra hircus OX=9925 GN=MBP PE=3 SV=1;Myelin basic protein OS=Capra hircus OX=9925 GN=MBP PE=3 SV=1	1xTMT6plex [N-Term];1xPhospho [S4(100)]	A0A452DLG6 [13-24]; A0A452DL22 [13-24]	A0A452DLG6 1xPhospho [S16(100)]; A0A452DL22 1xPhospho [S16(100)]	0	36	1631.75	0.01	1.07186	1.3851	1.33358	1.26351	0.778272	0.650977	0.649034	0.692761	1.82388	0.00574829
[R].VTNDISPESSPGVGRR.[R]	1	A0A452F712	PCM1_C domain-containing protein	PCM1		PCM1_C domain-containing protein OS=Capra hircus OX=9925 GN=PCM1 PE=4 SV=1	1xTMT6plex [N-Term];1xPhospho [S6(100)]	A0A452F712 [60-75]	A0A452F712 1xPhospho [S65(100)]	1	10	1979.97	-1.39	0.927564	1.46284	1.38132	1.25724	0.697124	0.678955	0.692313	0.689464	1.82351	0.0270759
[K].LLPESSQPLKKVEEEQEADVEDVSEEESESK.[E]	1	A0A452F6A1	Thioredoxin domain-containing protein	TMX1		Thioredoxin domain-containing protein OS=Capra hircus OX=9925 GN=TMX1 PE=4 SV=1	3xTMT6plex [K10; K11; K31];1xTMT6plex [N-Term];1xPhospho [S24(84.5)]	A0A452F6A1 [211-241]	A0A452F6A1 1xPhospho [S234(84.5)]	2	9	4513.28	2.11	1.53981	1.43051	0.912057	1.29413	0.737054	0.78585	0.60673	0.709878	1.82303	0.0437385
[K].VIHDHFGIVEGLMTTVHAITATQKTVDGPSGK.[L]	1	A0A452FNW6	Glyceraldehyde-3-phosphate dehydrogenase	GAPDH		Glyceraldehyde-3-phosphate dehydrogenase OS=Capra hircus OX=9925 GN=GAPDH PE=3 SV=1	2xTMT6plex [K24; K32];1xTMT6plex [N-Term];1xPhospho [T22(99.7)]	A0A452FNW6 [161-192]	A0A452FNW6 1xPhospho [T182(99.7)]	1	45	4127.2	2.15	1.22872	1.53029	1.06218	1.27373	0.693669	0.716659	0.692836	0.701055	1.81688	0.0139916
[R].HTEPSSPSAGART.[-]	2	A0A452EPD9	CNH domain-containing protein	TGFBRAP1		CNH domain-containing protein OS=Capra hircus OX=9925 GN=TGFBRAP1 PE=4 SV=1	1xTMT6plex [N-Term];1xPhospho [S6(100)]	A0A452EPD9 [847-859]	A0A452EPD9 1xPhospho [S852(100)]	1	28	1606.74	-2.95	1.523	1.38642	0.952821	1.28741	0.696508	0.680346	0.749543	0.708799	1.81633	0.0287883
[K].ISEAAWQPEEHYSSSPEKILSPFSQK.[Y]	1	A0A452FTI2	WD_REPEATS_REGION domain-containing protein	DMXL1		WD_REPEATS_REGION domain-containing protein OS=Capra hircus OX=9925 GN=DMXL1 PE=4 SV=1	2xTMT6plex [K18; K26];1xTMT6plex [N-Term];1xPhospho [S/Y]	A0A452FTI2 [903-928]	A0A452FTI2 1xPhospho [S/Y]	1	36	3742.9	5.24	1.2878	1.45526	1.07758	1.27355	0.743324	0.691631	0.678194	0.704383	1.80803	0.00686089
[K].IKIYEFPETDDEEENKLVK.[K]	1	A0A452EIK3	Septin-7	SEPTIN7		Septin-7 OS=Capra hircus OX=9925 GN=SEPTIN7 PE=3 SV=1	3xTMT6plex [K2; K16; K19];1xTMT6plex [N-Term];1xPhospho [T9(100)]	A0A452EIK3 [213-231]	A0A452EIK3 1xPhospho [T221(100)]	2	9	3335.78	4.61	1.162	1.55485	1.08094	1.26593	0.704192	0.686841	0.71537	0.702134	1.80297	0.0183597
[K].SRAPGSPAGEGSGSPPKWQIGEQEFEALMR.[M]	1	A0A452FUX8	Aldolase_II domain-containing protein	ADD1		Aldolase_II domain-containing protein OS=Capra hircus OX=9925 GN=ADD1 PE=3 SV=1	1xTMT6plex [K17];1xTMT6plex [N-Term];1xPhospho [S6(100)]	A0A452FUX8 [353-382]	A0A452FUX8 1xPhospho [S358(100)]	2	46	3694.81	-0.11	1.55303	1.25282	1.02298	1.27627	0.880086	0.654195	0.630144	0.721475	1.76898	0.0326152
[K].KLMHSSSLNDSSIPR.[F]	1	A0A452FD27	Phosphodiesterase	PDE4A		Phosphodiesterase OS=Capra hircus OX=9925 GN=PDE4A PE=3 SV=1	1xTMT6plex [K1];1xTMT6plex [N-Term];1xPhospho [S6(94.6)]	A0A452FD27 [343-357]	A0A452FD27 1xPhospho [S348(94.6)]	1	9	2210.14	-4.64	1.02813	1.43875	1.28349	1.25013	0.833585	0.682742	0.604351	0.706893	1.76848	0.0167297
[R].SLAALDALNTDDENDEEEYEAWKVR.[E]	1	A0A452EIU8	MFAP1 domain-containing protein	MFAP1		MFAP1 domain-containing protein OS=Capra hircus OX=9925 GN=MFAP1 PE=3 SV=1	1xTMT6plex [K23];1xTMT6plex [N-Term];1xPhospho [T10(100)]	A0A452EIU8 [258-282]	A0A452EIU8 1xPhospho [T267(100)]	1	27	3434.6	-0.22	1.58968	1.26034	0.989233	1.27975	0.809547	0.741766	0.630049	0.727121	1.76003	0.0381102
[R].QHYQKETESAPGSPR.[A]	1	A0A452ELS8	HTH La-type RNA-binding domain-containing protein	LARP1		HTH La-type RNA-binding domain-containing protein OS=Capra hircus OX=9925 GN=LARP1 PE=4 SV=1	1xTMT6plex [K5];1xTMT6plex [N-Term];2xPhospho [S9(100); S13(100)]	A0A452ELS8 [490-504]	A0A452ELS8 2xPhospho [S498(100); S502(100)]	1	10	2333.07	1.06	1.22254	1.29378	1.26506	1.26046	0.683715	0.743865	0.722085	0.716555	1.75905	3.66652e-05
[R].YEQDSGHDSGSEDACVDSSQPFTLVTIGMK.[K]	1	A0A452EZI7	Uncharacterized protein	TRIM36		Uncharacterized protein OS=Capra hircus OX=9925 GN=TRIM36 PE=4 SV=1	1xCarbamidomethyl [C15];1xTMT6plex [K30];1xTMT6plex [N-Term];1xPhospho [S9(94.8)]	A0A452EZI7 [601-630]	A0A452EZI7 1xPhospho [S609(94.8)]	0	29	3798.69	-0.02	1.14286	1.58611	1.03314	1.25404	0.633612	0.664524	0.841812	0.713316	1.75804	0.0404741
[K].SIVHPSYNSNTLNNDIMLIK.[L]	1	A0A452FA14	Peptidase S1 domain-containing protein	LOC102179184		Peptidase S1 domain-containing protein OS=Capra hircus OX=9925 GN=LOC102179184 PE=4 SV=1	1xTMT6plex [K20];1xTMT6plex [N-Term];1xPhospho [S/T/Y]	A0A452FA14 [93-112]	A0A452FA14 1xPhospho [S/T/Y]	0	15	2811.45	2.23	1.17802	1.36425	1.24013	1.2608	0.552407	0.823564	0.7793	0.718424	1.75495	0.00565425
[R].DAVGGASPPSSEPGLDAAAAR.[E]	1	A0A452G8U3	Uncharacterized protein	LOC102185402		Uncharacterized protein OS=Capra hircus OX=9925 GN=LOC102185402 PE=4 SV=1	1xTMT6plex [N-Term];1xPhospho [S7(100)]	A0A452G8U3 [307-327]	A0A452G8U3 1xPhospho [S313(100)]	0	45	2205.04	1.82	1.43826	1.17009	1.17338	1.26057	0.862805	0.587308	0.722646	0.724253	1.74052	0.0108418
[K].SVAVNAEDKWVHFSDTSPERVTPELTPR.[E]	3	A0A452E7X4	Endophilin-3-interacting protein	SGIP1		Endophilin-3-interacting protein OS=Capra hircus OX=9925 GN=SGIP1 PE=4 SV=1	1xTMT6plex [K9];1xTMT6plex [N-Term];1xPhospho [S/T]	A0A452E7X4 [289-316]	A0A452E7X4 1xPhospho [T/S]	2	19	3705.87	-0.2	1.30587	1.29714	1.14953	1.25084	0.752406	0.650309	0.784287	0.729	1.71583	0.00129467
[R].KIAELEEEQSQGSTTNSDWMK.[N]	2	A0A452EI94	Uncharacterized protein	MAP1B		Uncharacterized protein OS=Capra hircus OX=9925 GN=MAP1B PE=4 SV=1	2xTMT6plex [K1; K21];1xTMT6plex [N-Term];1xPhospho [S10(99.9)]	A0A452EI94 [327-347]	A0A452EI94 1xPhospho [S336(99.9)]	1	38	3178.56	5.75	1.1635	1.41415	1.16087	1.24617	0.751947	0.753676	0.681961	0.729195	1.70897	0.00406498
[K].VIHDHFGIVEGLMTTVHAITATQKTVDGPSGK.[L]	3	A0A452FNW6	Glyceraldehyde-3-phosphate dehydrogenase	GAPDH		Glyceraldehyde-3-phosphate dehydrogenase OS=Capra hircus OX=9925 GN=GAPDH PE=3 SV=1	2xTMT6plex [K24; K32];1xTMT6plex [N-Term];1xPhospho [T/S]	A0A452FNW6 [161-192]	A0A452FNW6 1xPhospho [T/S]	1	33	4127.2	-2.21	1.35901	1.31292	1.07885	1.25026	0.791907	0.694922	0.726255	0.737694	1.69482	0.00495016
[K].KPSLVSDLPWEGAAPQSPSFSGSEDSGSPK.[H]	1	A0A452FXS6	Uncharacterized protein	SNTB2		Uncharacterized protein OS=Capra hircus OX=9925 GN=SNTB2 PE=3 SV=1	2xTMT6plex [K1; K30];1xTMT6plex [N-Term];1xPhospho [S19(93.3)]	A0A452FXS6 [206-235]	A0A452FXS6 1xPhospho [S224(93.3)]	0	9	3811.9	8.45	1.58156	1.22848	0.97523	1.26176	0.783997	0.7167	0.736696	0.745798	1.69182	0.0434224
[R].RSSPESDRQVHSR.[S]	1	A0A452FCE5	C3H1-type domain-containing protein	ZC3H13		C3H1-type domain-containing protein OS=Capra hircus OX=9925 GN=ZC3H13 PE=4 SV=1	1xTMT6plex [N-Term];1xPhospho [S3(96.7)]	A0A452FCE5 [1258-1270]	A0A452FCE5 1xPhospho [S1260(96.7)]	2	13	1849.89	-0.34	1.41768	1.22917	1.11261	1.25315	0.892196	0.726855	0.60414	0.741064	1.69102	0.013694
[R].RSSPTGHYSQR.[S]	1	A0A452FY19	OCIA domain-containing protein	OCIAD1		OCIA domain-containing protein OS=Capra hircus OX=9925 GN=OCIAD1 PE=4 SV=1	1xTMT6plex [N-Term];1xPhospho [S3(98.4)]	A0A452FY19 [121-131]	A0A452FY19 1xPhospho [S123(98.4)]	1	36	1584.75	-0.8	1.53817	1.14037	1.07716	1.2519	0.726858	0.575835	0.927148	0.74328	1.6843	0.044979
[K].AQPSDSAPAKGNKSPSPPPDGSPAATPEIR.[V]	2	A0A452F2J1	Uncharacterized protein	BIN1		Uncharacterized protein OS=Capra hircus OX=9925 GN=BIN1 PE=4 SV=1	2xTMT6plex [K10; K13];1xTMT6plex [N-Term];1xPhospho [S/T]	A0A452F2J1 [283-312]	A0A452F2J1 1xPhospho [S/T]	2	8	3694.9	1.77	1.47137	1.32947	0.961183	1.25401	0.863821	0.712709	0.65793	0.74482	1.68364	0.0360713
[K].ATGTSGSPAKTPEEIVTPPEEERLYLQTPTSSER.[G]	1	A0A452F4F3	Uncharacterized protein	ANK2		Uncharacterized protein OS=Capra hircus OX=9925 GN=ANK2 PE=4 SV=1	1xTMT6plex [K10];1xTMT6plex [N-Term];2xPhospho [S5(49.1); T11(96.1)]	A0A452F4F3 [3764-3797]	A0A452F4F3 2xPhospho [S3768(49.1); T3774(96.1)]	2	7	4277.07	0.97	1.46306	1.30786	0.996913	1.25594	0.774352	0.772909	0.690997	0.746086	1.68337	0.0218214
[K].GTLPPAALESSDSTHTTIEDEDTKAR.[K]	2	A0A452FS64	Calcium/calmodulin-dependent protein kinase	CAMK2B		Calcium/calmodulin-dependent protein kinase OS=Capra hircus OX=9925 GN=CAMK2B PE=3 SV=1	1xTMT6plex [K24];1xTMT6plex [N-Term];1xPhospho [S/T]	A0A452FS64 [346-371]	A0A452FS64 1xPhospho [T/S]	1	7	3280.6	-2.64	1.08098	1.40446	1.22667	1.23737	0.745667	0.802109	0.657937	0.735238	1.68295	0.00805276
[R].QSYSESPQLLSPTPPEGEQDDRSYK.[Q]	1	A0A452F946	Uncharacterized protein	ABLIM2		Uncharacterized protein OS=Capra hircus OX=9925 GN=ABLIM2 PE=4 SV=1	1xTMT6plex [K25];1xTMT6plex [N-Term];1xPhospho [T13(100)]	A0A452F946 [369-393]	A0A452F946 1xPhospho [T381(100)]	1	21	3376.6	0.4	1.17775	1.48041	1.05906	1.23907	0.831851	0.765697	0.622202	0.739916	1.67461	0.0234033
[R].MIPTPLPARSPSDSSTASTPVAEQIER.[A]	1	A0A452DQ87	ADF-H domain-containing protein	DBN1		ADF-H domain-containing protein OS=Capra hircus OX=9925 GN=DBN1 PE=4 SV=1	1xTMT6plex [N-Term];1xPhospho [T4(91.8)]	A0A452DQ87 [374-400]	A0A452DQ87 1xPhospho [T377(91.8)]	1	19	3147.56	-0.31	1.3	1.23861	1.2158	1.25147	0.669111	0.939811	0.634038	0.747653	1.67386	0.00724743
[R].AAVVTSPPPTTAPHKER.[Y]	1	A0A452FUX8	Aldolase_II domain-containing protein	ADD1		Aldolase_II domain-containing protein OS=Capra hircus OX=9925 GN=ADD1 PE=3 SV=1	1xTMT6plex [K15];1xTMT6plex [N-Term];1xPhospho [S6(96.9)]	A0A452FUX8 [7-23]	A0A452FUX8 1xPhospho [S12(96.9)]	1	28	2297.24	0.08	1.42503	1.36974	0.979054	1.25794	0.709269	0.940941	0.607092	0.752434	1.67183	0.0421567
[R].SLSTSGESLYHVLGLDKNATSDDIKK.[S]	1	A0A452G899	J domain-containing protein	DNAJC5		J domain-containing protein OS=Capra hircus OX=9925 GN=DNAJC5 PE=4 SV=1	3xTMT6plex [K17; K25; K26];1xTMT6plex [N-Term];1xPhospho [S3(95.4)]	A0A452G899 [8-33]	A0A452G899 1xPhospho [S10(95.6)]	2	7	3775.03	-5.88	1.06936	1.10353	1.4979	1.2236	0.731623	0.569764	0.895957	0.732448	1.67056	0.0420918
[R].MSGFIYQGKLPTTGMTVTK.[L]	1	A0A452G6W0	Uncharacterized protein	ARHGEF7		Uncharacterized protein OS=Capra hircus OX=9925 GN=ARHGEF7 PE=4 SV=1	2xTMT6plex [K9; K19];1xTMT6plex [N-Term];1xPhospho [S2(100)]	A0A452G6W0 [514-532]	A0A452G6W0 1xPhospho [S515(100)]	1	15	2827.51	-0.92	1.24087	1.45307	1.03804	1.24399	0.775012	0.837614	0.622259	0.744962	1.66988	0.0213132
[R].RLDSEGGSETLSSAR.[G]	1	A0A452EH56	Uncharacterized protein	ENDOD1		Uncharacterized protein OS=Capra hircus OX=9925 GN=ENDOD1 PE=4 SV=1	1xTMT6plex [N-Term];1xPhospho [S8(96)]	A0A452EH56 [295-309]	A0A452EH56 1xPhospho [S302(96)]	1	4	1873.89	-1.08	1.40447	1.21846	1.11015	1.24436	0.877716	0.678315	0.684537	0.746856	1.66613	0.00999134
[R].ELSPQHKR.[E]	1	A0A452GA43	Leucine zipper protein 1	LUZP1		Leucine zipper protein 1 OS=Capra hircus OX=9925 GN=LUZP1 PE=4 SV=1	1xTMT6plex [K7];1xTMT6plex [N-Term];1xPhospho [S3(100)]	A0A452GA43 [392-399]	A0A452GA43 1xPhospho [S394(100)]	1	12	1532.84	-1	1.15024	1.20996	1.30929	1.22316	0.976669	0.602555	0.648684	0.742636	1.64706	0.0191644
[K].VIHDHFGIVEGLMTTVHAITATQKTVDGPSGK.[L]	1	A0A452FNW6	Glyceraldehyde-3-phosphate dehydrogenase	GAPDH		Glyceraldehyde-3-phosphate dehydrogenase OS=Capra hircus OX=9925 GN=GAPDH PE=3 SV=1	1xOxidation [M13];2xTMT6plex [K24; K32];1xTMT6plex [N-Term];1xPhospho [T22(97.4)]	A0A452FNW6 [161-192]	A0A452FNW6 1xPhospho [T182(97.4)]	1	50	4143.19	4.49	1.33497	1.35759	1.0086	1.23372	0.813928	0.791255	0.680552	0.761912	1.61925	0.0170978
[R].SSEPSPSRDASPGGAGGPGFASTDISMYTLSR.[D]	1	A0A452F9A9	Voltage-dependent calcium channel gamma-8 subunit	CACNG8	FUNCTION: Regulates the trafficking and gating properties of AMPA-selective glutamate receptors (AMPARs). Promotes their targeting to the cell membrane and synapses and modulates their gating properties by slowing their rates of activation, deactivation and desensitization and by mediating their resensitization. Does not show subunit-specific AMPA receptor regulation and regulates all AMPAR subun…	Voltage-dependent calcium channel gamma-8 subunit OS=Capra hircus OX=9925 GN=CACNG8 PE=3 SV=1	1xTMT6plex [N-Term];1xPhospho [S5(99.9)]	A0A452F9A9 [282-313]	A0A452F9A9 1xPhospho [S286(99.9)]	1	23	3451.57	6.76	1.25036	1.38212	1.03744	1.22331	0.857243	0.710747	0.714405	0.760798	1.60793	0.0142393
[R].VNPSVNPSISPAHGVAR.[S]	1	A0A452EWH7	Nuclear receptor coactivator	NCOA1		Nuclear receptor coactivator OS=Capra hircus OX=9925 GN=NCOA1 PE=3 SV=1	1xTMT6plex [N-Term];1xPhospho [S10(99.9)]	A0A452EWH7 [386-402]	A0A452EWH7 1xPhospho [S395(99.9)]	0	28	2011.03	3.81	1.33389	1.34881	0.995165	1.22596	0.686723	0.682781	0.922069	0.763858	1.60495	0.029899
[R].GISALLLNQGDGDRKLTAEEEEAR.[R]	1	A0A452DRU1	Uncharacterized protein	SLC8A2		Uncharacterized protein OS=Capra hircus OX=9925 GN=SLC8A2 PE=3 SV=1	1xTMT6plex [K15];1xTMT6plex [N-Term];1xPhospho [S3(100)]	A0A452DRU1 [621-644]	A0A452DRU1 1xPhospho [S623(100)]	2	25	3123.61	0.95	1.3621	1.30097	1.0226	1.22856	0.887363	0.747568	0.665792	0.766908	1.60196	0.0198296
[R].STVASMMHRQETVECLR.[K]	1	A0A452E2S8	Calcium/calmodulin-dependent protein kinase	CAMK2G		Calcium/calmodulin-dependent protein kinase OS=Capra hircus OX=9925 GN=CAMK2G PE=3 SV=1	1xCarbamidomethyl [C15];1xTMT6plex [N-Term];1xPhospho [T12(95.3)]	A0A452E2S8 [276-292]	A0A452E2S8 1xPhospho [T287(95.3)]	1	22	2344.08	0.78	1.2455	1.4709	0.946447	1.22095	0.785652	0.699211	0.804604	0.763155	1.59987	0.0420758
[R].KAVPMAPAPVSPGSSNDSSAR.[S]	1	A0A452FB19	Uncharacterized protein	MAP1S		Uncharacterized protein OS=Capra hircus OX=9925 GN=MAP1S PE=4 SV=1	1xTMT6plex [K1];1xTMT6plex [N-Term];1xPhospho [S11(89.8)]	A0A452FB19 [755-775]	A0A452FB19 1xPhospho [S765(89.8)]	1	5	2564.29	-2.62	1.11716	1.19787	1.33311	1.21604	0.671623	0.780218	0.831823	0.761221	1.59749	0.00445768
[R].LLDDISNGYDDSEEGGHTLGDSSYSYETTEK.[T]	1	A0A452EI94	Uncharacterized protein	MAP1B		Uncharacterized protein OS=Capra hircus OX=9925 GN=MAP1B PE=4 SV=1	1xTMT6plex [K31];1xTMT6plex [N-Term];1xPhospho [S23(84.4)]	A0A452EI94 [1983-2013]	A0A452EI94 1xPhospho [S2005(84.4)]	0	23	3935.73	-1.68	1.27756	1.33778	1.05271	1.22268	0.741855	0.737234	0.818913	0.766	1.59619	0.00730726
[R].ISGASEKDIVHSGLAYTMER.[S]	1	A0A452DLE1	Glutamate dehydrogenase (NAD(P)(+))	GLUD1		Glutamate dehydrogenase (NAD(P)(+)) OS=Capra hircus OX=9925 GN=GLUD1 PE=3 SV=1	1xTMT6plex [K7];1xTMT6plex [N-Term];1xPhospho [S5(99.9)]	A0A452DLE1 [500-519]	A0A452DLE1 1xPhospho [S504(99.9)]	1	10	2702.36	2.41	1.37656	1.23966	1.05579	1.224	0.916512	0.723565	0.674373	0.771483	1.58656	0.0189155
[R].HSSPSGHLTHSR.[S]	1	A0A452FEI1	SMP-LTD domain-containing protein	TEX2		SMP-LTD domain-containing protein OS=Capra hircus OX=9925 GN=TEX2 PE=4 SV=1	1xTMT6plex [N-Term];1xPhospho [S/T]	A0A452FEI1 [733-744]	A0A452FEI1 1xPhospho [S/T]	0	21	1611.76	-0.14	1.02843	1.4088	1.19008	1.2091	0.673675	0.842397	0.784476	0.766849	1.57671	0.0215717
[R].SVIEPLPITPTRDVATSPISPTENNTTPPDALTR.[N]	1	A0A452DP45	Non-specific serine/threonine protein kinase	PAK1		Non-specific serine/threonine protein kinase OS=Capra hircus OX=9925 GN=PAK1 PE=4 SV=1	1xTMT6plex [N-Term];1xPhospho [S20(97.7)]	A0A452DP45 [203-236]	A0A452DP45 1xPhospho [S222(97.7)]	1	26	3910	7.61	1.38032	1.2551	1.0323	1.22257	0.742703	0.770539	0.819144	0.777462	1.57252	0.0129313
[K].NDILPLSNSVPEDMGK.[A]	1	A0A452EQA8	TPR_REGION domain-containing protein	SGTB		TPR_REGION domain-containing protein OS=Capra hircus OX=9925 GN=SGTB PE=3 SV=1	1xOxidation [M14];1xTMT6plex [K16];1xTMT6plex [N-Term];1xPhospho [S]	A0A452EQA8 [69-84]	A0A452EQA8 1xPhospho [S]	0	18	2283.13	-0.09	1.40432	1.22048	1.02878	1.21786	0.725524	0.631795	0.969178	0.775499	1.57042	0.0402734
[R].RLSPSASPPR.[R]	1	A0A452EMZ6	PWI domain-containing protein	SRRM1		PWI domain-containing protein OS=Capra hircus OX=9925 GN=SRRM1 PE=4 SV=1	1xTMT6plex [N-Term];2xPhospho [S3(100); S7(98.1)]	A0A452EMZ6 [385-394]	A0A452EMZ6 2xPhospho [S387(100); S391(98.1)]	1	23	1456.69	-0.37	1.30883	1.32497	1.02426	1.21935	0.572317	0.815987	0.948056	0.778787	1.56571	0.0401653
[K].SLDSDESEDEEDDYQQKR.[K]	1	A0A452FXJ5	PP28 domain-containing protein	PDAP1		PP28 domain-containing protein OS=Capra hircus OX=9925 GN=PDAP1 PE=4 SV=1	1xTMT6plex [K17];1xTMT6plex [N-Term];2xPhospho [S4(99.9); S7(100)]	A0A452FXJ5 [58-75]	A0A452FXJ5 2xPhospho [S61(99.9); S64(100)]	1	10	2806.14	-0.65	1.48543	1.18146	1.00811	1.225	0.753101	0.821631	0.78745	0.787394	1.55577	0.0360155
[K].HKAPSPPASASEAPPQAPAPR.[S]	1	A0A452F934	Uncharacterized protein	KIAA1211L		Uncharacterized protein OS=Capra hircus OX=9925 GN=KIAA1211L PE=4 SV=1	1xTMT6plex [K2];1xTMT6plex [N-Term];1xPhospho [S5(100)]	A0A452F934 [458-478]	A0A452F934 1xPhospho [S462(100)]	1	33	2602.35	-1.09	1.38792	1.2354	1.02673	1.21668	0.834657	0.772133	0.747635	0.784809	1.55029	0.0160671
[K].KTEVQAHSPSR.[K]	2	A0A452DLW3	Microtubule-associated protein	MAP2		Microtubule-associated protein OS=Capra hircus OX=9925 GN=MAP2 PE=4 SV=1	1xTMT6plex [K1];1xTMT6plex [N-Term];1xPhospho [S/T]	A0A452DLW3 [1482-1492]	A0A452DLW3 1xPhospho [S/T]	1	30	1777.94	0.66	1.37939	1.24847	1.03176	1.21987	0.722083	0.8619	0.776772	0.786918	1.55019	0.0166217
[K].ASALLFSSDEEDQWHITDSQTNSTSDKSK.[G]	1	A0A452ESB1	CAP-ZIP_m domain-containing protein	LOC102191770		CAP-ZIP_m domain-containing protein OS=Capra hircus OX=9925 GN=LOC102191770 PE=4 SV=1	2xTMT6plex [K27; K29];1xTMT6plex [N-Term];1xPhospho [S7(97.8)]	A0A452ESB1 [609-637]	A0A452ESB1 1xPhospho [S615(97.8)]	1	11	3994.92	0.35	1.32969	1.2799	1.0429	1.2175	0.802008	0.870892	0.684087	0.785662	1.54964	0.0142041
[K].AHFGSSDNVATIANEER.[S]	2	A0A452FA60	Uncharacterized protein	FAM169A		Uncharacterized protein OS=Capra hircus OX=9925 GN=FAM169A PE=4 SV=1	1xTMT6plex [N-Term];1xPhospho [S5(97.4)]	A0A452FA60 [520-536]	A0A452FA60 1xPhospho [S524(97.4)]	0	40	2126.97	1.7	1.45919	1.24419	0.951699	1.21836	0.797887	0.735193	0.828161	0.787081	1.54795	0.044878
[R].QNSATESADSIEIYVPEAQTR.[L]	1	A0A452FN86	Uncharacterized protein	DLGAP4		Uncharacterized protein OS=Capra hircus OX=9925 GN=DLGAP4 PE=3 SV=1	1xTMT6plex [N-Term];1xPhospho [S3(94.6)]	A0A452FN86 [971-991]	A0A452FN86 1xPhospho [S973(94.6)]	0	10	2618.22	3.86	1.25223	1.34141	1.02587	1.20651	0.903658	0.731272	0.710622	0.78185	1.54314	0.0192955
[R].SLSSPPSSK.[R]	1	A0A452EBY5	Nuclear factor 1	NFIB	FUNCTION: Recognizes and binds the palindromic sequence 5'-TTGGCNNNNNGCCAA-3' present in viral and cellular promoters and in the origin of replication of adenovirus type 2. These proteins are individually capable of activating transcription and replication. {ECO:0000256|RuleBase:RU000690}.	Nuclear factor 1 OS=Capra hircus OX=9925 GN=NFIB PE=3 SV=1	1xTMT6plex [K9];1xTMT6plex [N-Term];1xPhospho [S3(98.2)]	A0A452EBY5 [262-270]	A0A452EBY5 1xPhospho [S264(98.2)]	0	11	1427.75	-2.43	0.966841	1.38096	1.22605	1.19128	0.824321	0.705199	0.786508	0.772009	1.5431	0.0290367
[K].AISSPTVSR.[L]	1	A0A452EEM2	Uncharacterized protein	TPPP		Uncharacterized protein OS=Capra hircus OX=9925 GN=TPPP PE=3 SV=1	1xTMT6plex [N-Term];1xPhospho [S/T]	A0A452EEM2 [159-167]	A0A452EEM2 1xPhospho [S/T]	0	29	1226.63	0.49	1.40856	1.06773	1.16536	1.21388	0.939235	0.750614	0.671477	0.787109	1.54221	0.029522
[M].PVDLSKWSGPLSLQEVDERPQHPLQVK.[Y]	1	A0A452EYJ1	Uncharacterized protein	PEBP1		Uncharacterized protein OS=Capra hircus OX=9925 GN=PEBP1 PE=3 SV=1	2xTMT6plex [K6; K27];1xTMT6plex [N-Term];1xPhospho [S8(99.4)]	A0A452EYJ1 [2-28]	A0A452EYJ1 1xPhospho [S9(99.4)]	1	17	3850.09	0.07	1.35431	1.19283	1.09069	1.21261	0.771596	0.772838	0.81501	0.786481	1.54182	0.00547255
[R].EFLKAPSSSPYAR.[M]	1	A0A452FLS0	Voltage-dependent calcium channel gamma-4 subunit	CACNG4	FUNCTION: Regulates the activity of L-type calcium channels that contain CACNA1C as pore-forming subunit (By similarity). Regulates the trafficking and gating properties of AMPA-selective glutamate receptors (AMPARs), including GRIA1 and GRIA4. Promotes their targeting to the cell membrane and synapses and modulates their gating properties by slowing their rates of activation, deactivation and de…	Voltage-dependent calcium channel gamma-4 subunit OS=Capra hircus OX=9925 GN=CACNG4 PE=3 SV=1	1xTMT6plex [K4];1xTMT6plex [N-Term];1xPhospho [S/Y]	A0A452FLS0 [207-219]	A0A452FLS0 1xPhospho [S/Y]	1	3	1991.04	-1.95	1.21219	1.31833	1.08401	1.20485	0.753428	0.75371	0.83884	0.781993	1.54074	0.00451836
[R].SGSSSPDSEITELKFPSINHD.[-]	1	A0A452G8M5	CTP synthase	CTPS1	FUNCTION: Catalyzes the ATP-dependent amination of UTP to CTP with either L-glutamine or ammonia as the source of nitrogen. {ECO:0000256|RuleBase:RU810713}.	CTP synthase OS=Capra hircus OX=9925 GN=CTPS1 PE=3 SV=1	1xTMT6plex [K14];1xTMT6plex [N-Term];1xPhospho [S5(94.4)]	A0A452G8M5 [571-591]	A0A452G8M5 1xPhospho [S575(94.4)]	1	35	2785.33	0.65	1.40797	1.16705	1.05813	1.21105	0.799436	0.693258	0.869961	0.787552	1.53774	0.0214022
[R].GAAQNIIPASTGAAK.[A]	1	A0A452FNW6	Glyceraldehyde-3-phosphate dehydrogenase	GAPDH		Glyceraldehyde-3-phosphate dehydrogenase OS=Capra hircus OX=9925 GN=GAPDH PE=3 SV=1	1xTMT6plex [K15];1xTMT6plex [N-Term];1xPhospho [S/T]	A0A452FNW6 [199-213]	A0A452FNW6 1xPhospho [S/T]	0	55	1908.04	0.91	1.1459	1.41192	1.04867	1.20216	0.739616	0.794246	0.813513	0.782459	1.53639	0.0193033
[R].GFHPKEPNPEDEDYSSEELLEDENALSAK.[Q]	2	A0A452FCS5	SH3 domain-containing protein	MIA3		SH3 domain-containing protein OS=Capra hircus OX=9925 GN=MIA3 PE=4 SV=1	2xTMT6plex [K5; K29];1xTMT6plex [N-Term];1xPhospho [S/Y]	A0A452FCS5 [707-735]	A0A452FCS5 1xPhospho [S/Y]	1	34	4056.92	0.28	1.4423	1.21231	0.991096	1.21523	0.72646	0.80196	0.853165	0.793862	1.53079	0.0357674
[R].KQSESIEEHVEQVK.[Q]	1	A0A452EDW9	WD_REPEATS_REGION domain-containing protein	DMXL2		WD_REPEATS_REGION domain-containing protein OS=Capra hircus OX=9925 GN=DMXL2 PE=4 SV=1	2xTMT6plex [K1; K14];1xTMT6plex [N-Term];1xPhospho [S3(98.4)]	A0A452EDW9 [2638-2651]	A0A452EDW9 1xPhospho [S2640(98.4)]	1	8	2437.29	0.25	1.45196	1.06021	1.1307	1.21429	0.832806	0.784148	0.762931	0.793295	1.53069	0.0262561
[R].LDRTGSSPTQGIVNK.[A]	1	A0A452FFE3	Uncharacterized protein	MAPK8IP3		Uncharacterized protein OS=Capra hircus OX=9925 GN=MAPK8IP3 PE=3 SV=1	1xTMT6plex [K15];1xTMT6plex [N-Term];1xPhospho [T/S]	A0A452FFE3 [327-341]	A0A452FFE3 1xPhospho [T/S]	1	23	2111.13	1.21	1.1461	1.00263	1.44845	1.19906	0.787244	0.816813	0.750581	0.784879	1.5277	0.0355534
[R].HSLPQGPPSPEPDFSVFR.[D]	1	A0A452F6J6	Uncharacterized protein	CDH22	FUNCTION: Cadherins are calcium-dependent cell adhesion proteins. {ECO:0000256|RuleBase:RU004357}.	Uncharacterized protein OS=Capra hircus OX=9925 GN=CDH22 PE=4 SV=1	1xTMT6plex [N-Term];1xPhospho [S9(99.8)]	A0A452F6J6 [718-735]	A0A452F6J6 1xPhospho [S726(99.8)]	0	4	2303.11	0.93	1.45242	1.15797	1.01694	1.20911	0.835469	0.750825	0.807067	0.797787	1.51558	0.0345889
[R].TSHSDSSIYIR.[R]	1	A0A452FCM2	Uncharacterized protein	CLMN		Uncharacterized protein OS=Capra hircus OX=9925 GN=CLMN PE=4 SV=1	1xTMT6plex [N-Term];1xPhospho [S4(100)]	A0A452FCM2 [910-920]	A0A452FCM2 1xPhospho [S913(100)]	0	24	1574.74	1.47	1.06765	1.32393	1.17765	1.18974	0.869216	0.748437	0.739411	0.785688	1.51427	0.00902523
[R].SSVASPRR.[L]	2	A0A452DLW3	Microtubule-associated protein	MAP2		Microtubule-associated protein OS=Capra hircus OX=9925 GN=MAP2 PE=4 SV=1	1xTMT6plex [N-Term];1xPhospho [S5(100)]	A0A452DLW3 [1795-1802]	A0A452DLW3 1xPhospho [S1799(100)]	1	10	1168.6	-1.1	1.24487	1.36338	0.988576	1.19894	0.718703	0.791473	0.874953	0.795043	1.50802	0.0277616
[R].DASPGRGSHSQTPSPGALPLGR.[Q]	4	A0A452E226	Synapsin I	SYN1		Synapsin I OS=Capra hircus OX=9925 GN=SYN1 PE=3 SV=1	1xTMT6plex [N-Term];1xPhospho [S3(100)]	A0A452E226 [425-446]	A0A452E226 1xPhospho [S427(100)]	1	37	2454.21	0.33	1.265	1.28374	1.05224	1.20033	0.691739	0.84013	0.862785	0.798218	1.50376	0.0117798
[K].QCGSPDEPDSK.[A]	1	A0A452DS63	Uncharacterized protein	AKAP8L		Uncharacterized protein OS=Capra hircus OX=9925 GN=AKAP8L PE=3 SV=1	1xCarbamidomethyl [C2];1xTMT6plex [K11];1xTMT6plex [N-Term];1xPhospho [S4(100)]	A0A452DS63 [278-288]	A0A452DS63 1xPhospho [S281(100)]	0	17	1757.78	0.29	1.1073	1.37399	1.08066	1.18731	0.807129	0.721004	0.844527	0.790887	1.50125	0.0169171
[R].SLDSSEAYPQHAQSLDGSMGSSIPLYR.[S]	1	A0A452F3E0	Uncharacterized protein	SORBS2		Uncharacterized protein OS=Capra hircus OX=9925 GN=SORBS2 PE=4 SV=1	1xTMT6plex [N-Term];1xPhospho [S14(99.8)]	A0A452F3E0 [130-156]	A0A452F3E0 1xPhospho [S143(99.8)]	0	24	3205.47	-3.2	1.29965	1.12342	1.17189	1.19832	0.836591	0.786087	0.772962	0.798547	1.50062	0.00204006
[R].SYSSPDITQAIQEEEK.[R]	1	A0A452EF07	Uncharacterized protein	USP8		Uncharacterized protein OS=Capra hircus OX=9925 GN=USP8 PE=4 SV=1	1xTMT6plex [K16];1xTMT6plex [N-Term];1xPhospho [S/Y/T]	A0A452EF07 [683-698]	A0A452EF07 1xPhospho [S/Y/T]	0	38	2363.14	1.07	1.03822	1.38465	1.1208	1.18122	0.84836	0.716066	0.809329	0.791252	1.49285	0.025023
[K].SHLVNEVPVLASPDLLSEVSEMK.[Q]	1	A0A452F4F3	Uncharacterized protein	ANK2		Uncharacterized protein OS=Capra hircus OX=9925 GN=ANK2 PE=4 SV=1	1xTMT6plex [K23];1xTMT6plex [N-Term];1xPhospho [S12(100)]	A0A452F4F3 [1469-1491]	A0A452F4F3 1xPhospho [S1480(100)]	0	34	3031.58	1.46	1.07158	1.15036	1.31205	1.178	0.91065	0.627666	0.832633	0.790316	1.49054	0.0244529
[R].ITSDRLLIK.[G]	1	A0A452G996	Dihydropyrimidinase-related protein 2	DPYSL2		Dihydropyrimidinase-related protein 2 OS=Capra hircus OX=9925 GN=DPYSL2 PE=3 SV=1	1xTMT6plex [K9];1xTMT6plex [N-Term];1xPhospho [S3(100)]	A0A452G996 [12-20]	A0A452G996 1xPhospho [S14(100)]	1	23	1596.95	0.23	1.32696	1.20981	1.05656	1.19778	0.831817	0.837527	0.748259	0.805868	1.48632	0.00932842
[R].GIPNMLLSDEETET.[-]	1	A0A452FVR4	Multifunctional methyltransferase subunit TRM112-like protein	TRMT112		Multifunctional methyltransferase subunit TRM112-like protein OS=Capra hircus OX=9925 GN=TRMT112 PE=3 SV=1	1xTMT6plex [N-Term];1xPhospho [T14(97.5)]	A0A452FVR4 [112-125]	A0A452FVR4 1xPhospho [T125(97.5)]	0	39	1857.84	0.52	1.16369	1.11479	1.27414	1.18421	0.753713	0.740494	0.904743	0.79965	1.48091	0.00554277
[K].YSDVEVPASVTGYSFASDGDSGTCSPLRHSFQK.[Q]	2	A0A452FUX8	Aldolase_II domain-containing protein	ADD1		Aldolase_II domain-containing protein OS=Capra hircus OX=9925 GN=ADD1 PE=3 SV=1	1xCarbamidomethyl [C24];1xTMT6plex [K33];1xTMT6plex [N-Term];1xPhospho [S30(99.9)]	A0A452FUX8 [407-439]	A0A452FUX8 1xPhospho [S436(99.8)]	1	45	4089.89	-0.11	1.2468	1.3316	0.979565	1.18599	0.730275	0.74322	0.947386	0.80696	1.4697	0.0408066
[R].STEESLSEDVFTESELSPIREELISSDELRHDK.[S]	1	A0A452FE32	LysM domain-containing protein	OXR1		LysM domain-containing protein OS=Capra hircus OX=9925 GN=OXR1 PE=3 SV=1	1xTMT6plex [K33];1xTMT6plex [N-Term];1xPhospho [T12(94.7)]	A0A452FE32 [323-355]	A0A452FE32 1xPhospho [T334(94.7)]	2	6	4345.1	-7.65	1.37916	1.25254	0.959393	1.19703	0.810156	0.895751	0.742075	0.815994	1.46696	0.0447381
[R].NMSPDLRQDFNMMEQR.[K]	1	A0A452FCB9	Aldolase_II domain-containing protein	ADD3		Aldolase_II domain-containing protein OS=Capra hircus OX=9925 GN=ADD3 PE=3 SV=1	1xTMT6plex [N-Term];1xPhospho [S3(100)]	A0A452FCB9 [40-55]	A0A452FCB9 1xPhospho [S42(100)]	1	11	2321.01	1.26	1.02642	1.42955	1.07231	1.1761	0.870773	0.798603	0.737083	0.802153	1.46617	0.0483902
[K].THSSPALSQGHGTVTGSK.[A]	2	A0A452ENF5	Uncharacterized protein	PSD2		Uncharacterized protein OS=Capra hircus OX=9925 GN=PSD2 PE=4 SV=1	1xTMT6plex [K18];1xTMT6plex [N-Term];1xPhospho [S/T]	A0A452ENF5 [753-770]	A0A452ENF5 1xPhospho [S/T]	0	19	2290.16	1.08	1.02831	1.27057	1.21715	1.17201	0.903511	0.783891	0.727595	0.804999	1.45591	0.0150953
[R].HSLSGSSPGMKDIPR.[T]	1	A0A452E7D3	CTD domain-containing protein	SRRM2		CTD domain-containing protein OS=Capra hircus OX=9925 GN=SRRM2 PE=4 SV=1	1xTMT6plex [K11];1xTMT6plex [N-Term];1xPhospho [S]	A0A452E7D3 [1366-1380]	A0A452E7D3 1xPhospho [S]	1	10	2107.08	1.67	1.23324	1.25273	1.06069	1.18222	0.85439	0.78497	0.79699	0.812117	1.45573	0.00461458
[R].GSHSQTPSPGALPLGR.[Q]	1	A0A452E226	Synapsin I	SYN1		Synapsin I OS=Capra hircus OX=9925 GN=SYN1 PE=3 SV=1	1xTMT6plex [N-Term];1xPhospho [S4(96.3)]	A0A452E226 [431-446]	A0A452E226 1xPhospho [S434(96.3)]	0	18	1870.94	-4.78	1.1641	1.27366	1.08638	1.17471	0.855706	0.676435	0.889397	0.80718	1.45533	0.0126855
[K].SVSEGHLKR.[N]	1	A0A452FV03	Glial fibrillary acidic protein	GFAP		Glial fibrillary acidic protein OS=Capra hircus OX=9925 GN=GFAP PE=3 SV=1	1xTMT6plex [K8];1xTMT6plex [N-Term];1xPhospho [S3(100)]	A0A452FV03 [394-402]	A0A452FV03 1xPhospho [S396(100)]	1	4	1550.85	-0.47	1.09253	1.36489	1.07053	1.17598	0.692172	0.7906	0.941413	0.808062	1.45531	0.0367202
[R].SSPQLDPLRKSPTMEQAVQTASAHLPAPAPVGR.[R]	1	A0A452DZY5	Uncharacterized protein	LSM14A		Uncharacterized protein OS=Capra hircus OX=9925 GN=LSM14A PE=3 SV=1	1xTMT6plex [K10];1xTMT6plex [N-Term];1xPhospho [S/T]	A0A452DZY5 [182-214]	A0A452DZY5 1xPhospho [S/T]	2	2	3976.09	7.93	1.28048	1.30267	0.962979	1.18204	0.86353	0.777839	0.808205	0.816525	1.44765	0.031447
[R].DSVDSAGTSPTALLAAGEEVGPGSGGGGGGGGGGRPGAGTPLR.[Q]	1	A0A452DU01	HSac2 domain-containing protein	TPRG1L		HSac2 domain-containing protein OS=Capra hircus OX=9925 GN=TPRG1L PE=3 SV=1	1xTMT6plex [N-Term];2xPhospho [S9(81.7); T40(98.7)]	A0A452DU01 [6-48]	A0A452DU01 2xPhospho [S14(81.7); T45(98.7)]	0	17	4052.85	2.88	1.28732	1.2502	1.01619	1.18457	0.849159	0.862967	0.747187	0.819771	1.445	0.0168385
[K].AQLEPVASPAKKPK.[V]	1	A0A452FMX3	Uncharacterized protein	PLEC		Uncharacterized protein OS=Capra hircus OX=9925 GN=PLEC PE=4 SV=1	3xTMT6plex [K11; K12; K14];1xTMT6plex [N-Term];1xPhospho [S8(100)]	A0A452FMX3 [896-909]	A0A452FMX3 1xPhospho [S903(100)]	1	2	2460.48	-0.65	1.4174	1.09569	1.05234	1.18848	0.800285	0.830648	0.841604	0.824179	1.44201	0.0346567
[R].SISGESGERMEDVDQVTLYSYK.[V]	1	A0A452FV98	Uncharacterized protein	ITIH2		Uncharacterized protein OS=Capra hircus OX=9925 GN=ITIH2 PE=3 SV=1	1xTMT6plex [K22];1xTMT6plex [N-Term];1xPhospho [S/T/Y]	A0A452FV98 [112-133]	A0A452FV98 1xPhospho [S/T/Y]	1	19	3031.44	-3.31	1.20713	1.19934	1.11218	1.17288	0.818024	0.726875	0.904561	0.816487	1.4365	0.00394269
[R].SISGESGERMEDVDQVTLYSYK.[V]	1	A0A452FV98	Uncharacterized protein	ITIH2		Uncharacterized protein OS=Capra hircus OX=9925 GN=ITIH2 PE=3 SV=1	1xTMT6plex [K22];1xTMT6plex [N-Term];1xPhospho [S6(96.8)]	A0A452FV98 [112-133]	A0A452FV98 1xPhospho [S117(96.8)]	1	18	3031.44	-3.31	1.20713	1.19934	1.11218	1.17288	0.818024	0.726875	0.904561	0.816487	1.4365	0.00394269
[R].GPPTPAPPGAPGGPACLGGAPGVSAASSSAASSTSSSVAEVGVGAGGK.[R]	1	A0A452E5Y3	IRF-2BP1_2 domain-containing protein	IRF2BPL		IRF-2BP1_2 domain-containing protein OS=Capra hircus OX=9925 GN=IRF2BPL PE=3 SV=1	1xCarbamidomethyl [C16];1xTMT6plex [K48];1xTMT6plex [N-Term];1xPhospho [T4(100)]	A0A452E5Y3 [260-307]	A0A452E5Y3 1xPhospho [T263(100)]	0	1	4583.25	1.42	1.22586	1.32468	0.983088	1.17788	0.87373	0.860166	0.73264	0.822179	1.43263	0.0327523
[K].ALGQAATMAIELQYEEGSPR.[N]	1	A0A452G9R0	SMP_C2CD2L domain-containing protein	C2CD2L		SMP_C2CD2L domain-containing protein OS=Capra hircus OX=9925 GN=C2CD2L PE=4 SV=1	1xOxidation [M8];1xTMT6plex [N-Term];1xPhospho [S18(100)]	A0A452G9R0 [394-413]	A0A452G9R0 1xPhospho [S411(100)]	0	52	2460.17	2.59	1.27688	1.30367	0.965148	1.1819	0.76228	0.904609	0.809553	0.825481	1.43177	0.0376163
[K].IHPMAYQLQLQAASNFKSPVK.[T]	1	A0A452EHL5	Casein kinase II subunit beta	CSNK2B	FUNCTION: Plays a complex role in regulating the basal catalytic activity of the alpha subunit. {ECO:0000256|RuleBase:RU361268}.	Casein kinase II subunit beta OS=Capra hircus OX=9925 GN=CSNK2B PE=3 SV=1	2xTMT6plex [K17; K21];1xTMT6plex [N-Term];1xPhospho [S18(100)]	A0A452EHL5 [192-212]	A0A452EHL5 1xPhospho [S209(100)]	1	35	3138.71	2.34	1.26349	1.33041	0.932439	1.17545	0.861601	0.78162	0.826372	0.823198	1.4279	0.0481324
[R].AVAASSGITNPPGAGQVSLPPHPTLLSPK.[A]	1	A0A452F3B1	NAC-A/B domain-containing protein	NACAD		NAC-A/B domain-containing protein OS=Capra hircus OX=9925 GN=NACAD PE=4 SV=1	1xTMT6plex [K29];1xTMT6plex [N-Term];1xPhospho [S27(99.9)]	A0A452F3B1 [2052-2080]	A0A452F3B1 1xPhospho [S2078(99.9)]	0	28	3302.79	-0.07	1.00351	1.37106	1.12569	1.16676	0.801599	0.89211	0.758464	0.817391	1.42742	0.038501
[R].LSALEKSSPAHR.[A]	2	A0A452E8C0	Uncharacterized protein	EEF1D		Uncharacterized protein OS=Capra hircus OX=9925 GN=EEF1D PE=3 SV=1	1xTMT6plex [K6];1xTMT6plex [N-Term];1xPhospho [S]	A0A452E8C0 [112-123]	A0A452E8C0 1xPhospho [S]	1	23	1834	-0.53	1.18855	1.05665	1.26369	1.16963	0.876274	0.757129	0.825311	0.819572	1.42712	0.00735812
[R].REFITGDVEPTDAESEWHSENEEEDKLAGDMK.[T]	2	A0A452EXC0	Uncharacterized protein	NAP1L4		Uncharacterized protein OS=Capra hircus OX=9925 GN=NAP1L4 PE=3 SV=1	2xTMT6plex [K26; K32];1xTMT6plex [N-Term];1xPhospho [S19(100)]	A0A452EXC0 [107-138]	A0A452EXC0 1xPhospho [S125(100)]	2	18	4461.07	0.56	1.25121	1.28614	0.986165	1.17451	0.787339	0.798129	0.88734	0.824269	1.42491	0.0247404
[K].IQFTSLYHQEEAPASPLRPLYPQISPLK.[I]	1	A0A452FGJ6	Uncharacterized protein	FOXK1		Uncharacterized protein OS=Capra hircus OX=9925 GN=FOXK1 PE=4 SV=1	1xTMT6plex [K28];1xTMT6plex [N-Term];1xPhospho [S/T/Y]	A0A452FGJ6 [180-207]	A0A452FGJ6 1xPhospho [S/T/Y]	0	20	3762.01	1.69	1.06486	1.28249	1.15529	1.16755	0.752574	0.862343	0.844163	0.819693	1.42437	0.00832297
[K].SGDRSGYSSPGSPGTPGSR.[S]	1	O02828	Microtubule-associated protein tau	MAPT	FUNCTION: Promotes microtubule assembly and stability, and might be involved in the establishment and maintenance of neuronal polarity. The C-terminus binds axonal microtubules while the N-terminus binds neural plasma membrane components, suggesting that tau functions as a linker protein between both. Axonal polarity is predetermined by tau localization (in the neuronal cell) in the domain of the…	Microtubule-associated protein tau OS=Capra hircus OX=9925 GN=MAPT PE=2 SV=3	1xTMT6plex [N-Term];3xPhospho [S8(99.6); S9(100); S12(100)]	O02828 [153-171]	O02828 3xPhospho [S160(99.6); S161(100); S164(100)]	1	12	2277.88	0.35	0.999328	1.25342	1.2336	1.16211	0.723517	0.831001	0.898758	0.817759	1.4211	0.0232009
[K].SQSSSPQKQTSSGTK.[S]	1	A0A452ELR0	RRM domain-containing protein	SRSF12		RRM domain-containing protein OS=Capra hircus OX=9925 GN=SRSF12 PE=4 SV=1	2xTMT6plex [K8; K15];1xTMT6plex [N-Term];1xPhospho [S/T]	A0A452ELR0 [196-210]	A0A452ELR0 1xPhospho [S/T]	1	7	2305.2	-0.55	1.2714	1.19932	1.05731	1.17601	0.912262	0.865459	0.706414	0.828045	1.42023	0.0170917
[K].RFSNPDAAPVSTEPAWLALAK.[R]	1	A0A452E4B7	DUF4592 domain-containing protein	CRACD		DUF4592 domain-containing protein OS=Capra hircus OX=9925 GN=CRACD PE=4 SV=1	1xTMT6plex [K21];1xTMT6plex [N-Term];1xPhospho [S3(100)]	A0A452E4B7 [1155-1175]	A0A452E4B7 1xPhospho [S1157(100)]	1	70	2779.46	2.23	1.27443	1.09912	1.15128	1.17494	0.810231	0.846601	0.827081	0.827971	1.41907	0.00281884
[K].TERHSPVSSSAK.[T]	1	A0A452F4F3	Uncharacterized protein	ANK2		Uncharacterized protein OS=Capra hircus OX=9925 GN=ANK2 PE=4 SV=1	1xTMT6plex [K12];1xTMT6plex [N-Term];1xPhospho [T1(99.9)]	A0A452F4F3 [1867-1878]	A0A452F4F3 1xPhospho [T1867(99.9)]	1	7	1823.94	-1.42	1.29185	1.23314	0.990927	1.17197	0.953104	0.739055	0.786017	0.826059	1.41875	0.0373139
[K].VTIPPPSSSVAISNHVTPPPIPK.[S]	1	A0A452EA77	DUF1681 domain-containing protein	NECAP1		DUF1681 domain-containing protein OS=Capra hircus OX=9925 GN=NECAP1 PE=3 SV=1	1xTMT6plex [K23];1xTMT6plex [N-Term];1xPhospho [S/T]	A0A452EA77 [186-208]		0	24	2873.59	0.83	1.0469	1.25843	1.1921	1.16581	0.945823	0.898243	0.621202	0.821756	1.41868	0.044439
[R].TPSPKEPGRGPWDDSPSDSELEK.[G]	1	A0A452EVM6	Uncharacterized protein	MAP1A		Uncharacterized protein OS=Capra hircus OX=9925 GN=MAP1A PE=4 SV=1	2xTMT6plex [K5; K23];1xTMT6plex [N-Term];1xPhospho [S/T]	A0A452EVM6 [2390-2412]	A0A452EVM6 1xPhospho [S/T]	2	15	3278.62	-0.37	1.2227	1.22538	1.0876	1.17856	0.779656	1.0119	0.702191	0.83125	1.41781	0.028484
[R].VQLSFEGPEK.[A]	1	A0A452G0T9	SEC7 domain-containing protein	IQSEC1		SEC7 domain-containing protein OS=Capra hircus OX=9925 GN=IQSEC1 PE=3 SV=1	1xTMT6plex [K10];1xTMT6plex [N-Term];1xPhospho [S4(100)]	A0A452G0T9 [163-172]	A0A452G0T9 1xPhospho [S166(100)]	0	35	1671.88	-0.3	0.989458	1.37273	1.1203	1.16083	0.831032	0.852482	0.777279	0.820265	1.41519	0.0411614
[R].SHTSEGTR.[L]	2	A0A452ET94	N-myc downstream-regulated gene 1 protein	NDRG1		N-myc downstream-regulated gene 1 protein OS=Capra hircus OX=9925 GN=NDRG1 PE=3 SV=1	1xTMT6plex [N-Term];1xPhospho [T3(100)]	A0A452ET94 [354-361]	A0A452ET94 1xPhospho [T356(100)]	0	21	1183.53	-0.12	1.15487	1.2772	1.06855	1.16687	0.930444	0.813685	0.730486	0.824872	1.41461	0.0151007
[K].GSYMEVEDNRSQVETDDLILKPGVVHVIDIDRGEEK.[K]	1	A0A452E2K9	Uncharacterized protein	AQP4		Uncharacterized protein OS=Capra hircus OX=9925 GN=AQP4 PE=3 SV=1	2xTMT6plex [K21; K36];1xTMT6plex [N-Term];1xPhospho [T15(83.1)]	A0A452E2K9 [253-288]	A0A452E2K9 1xPhospho [T267(83.1)]	2	20	4852.47	1.8	1.28501	1.30162	0.934963	1.17386	0.796364	0.854107	0.84589	0.83212	1.41069	0.0475051
[R].HSSGSARPATAAGEQSPGTSSR.[H]	2	A0A452FVT7	E3 ubiquitin-protein ligase	WWP2		E3 ubiquitin-protein ligase OS=Capra hircus OX=9925 GN=WWP2 PE=4 SV=1	1xTMT6plex [N-Term];1xPhospho [S16(99.5)]	A0A452FVT7 [196-217]	A0A452FVT7 1xPhospho [S211(100)]	0	55	2408.12	0.64	1.15006	1.27353	1.0808	1.16813	0.917019	0.919454	0.654357	0.830277	1.40692	0.031857
[K].KIEPELDGSSPVTSHDSSTNGLINFIK.[Q]	5	A0A452EUU0	Glucose-6-phosphate isomerase	GPI		Glucose-6-phosphate isomerase OS=Capra hircus OX=9925 GN=GPI PE=3 SV=1	2xTMT6plex [K1; K27];1xTMT6plex [N-Term];1xPhospho [S/T]	A0A452EUU0 [524-550]	A0A452EUU0 1xPhospho [S/T]	1	55	3652.91	0.81	1.00904	1.21425	1.24164	1.15497	0.837172	0.759214	0.868124	0.821503	1.40593	0.0141859
[R].HASSGSFSPSGSERPKEDLSLR.[L]	1	A0A452FIR7	Uncharacterized protein	GLRX3		Uncharacterized protein OS=Capra hircus OX=9925 GN=GLRX3 PE=4 SV=1	1xTMT6plex [K16];1xTMT6plex [N-Term];1xPhospho [S8(96.3)]	A0A452FIR7 [114-135]	A0A452FIR7 1xPhospho [S121(96.3)]	1	20	2869.42	-0.8	1.19818	1.22165	1.06921	1.16301	0.718416	0.781945	0.994501	0.831621	1.39849	0.0260012
[K].LADVTAPPGGPPPPHSPYSGPPSRGSPVR.[Q]	1	A0A452FM89	AIP3 domain-containing protein	SRCIN1		AIP3 domain-containing protein OS=Capra hircus OX=9925 GN=SRCIN1 PE=4 SV=1	1xTMT6plex [N-Term];1xPhospho [S19(86.1)]	A0A452FM89 [541-569]	A0A452FM89 1xPhospho [S559(86.1)]	1	31	3156.58	0.46	0.986301	1.30217	1.17345	1.15397	0.785292	0.849371	0.848018	0.82756	1.39443	0.025617
[R].DLFGSKADLSGMSGASDLFISK.[V]	1	A0A452F5G1	SERPIN domain-containing protein	SERPINB1		SERPIN domain-containing protein OS=Capra hircus OX=9925 GN=SERPINB1 PE=3 SV=1	2xTMT6plex [K6; K22];1xTMT6plex [N-Term];1xPhospho [S5(99.8)]	A0A452F5G1 [294-315]	A0A452F5G1 1xPhospho [S298(99.8)]	1	20	3013.56	3.69	1.21501	1.12928	1.15914	1.16781	0.817346	0.946976	0.749688	0.838003	1.39356	0.00639779
[K].RPHSPSVDGSSKR.[L]	1	A0A452ENP3	Polynucleotide adenylyltransferase	PAPOLG		Polynucleotide adenylyltransferase OS=Capra hircus OX=9925 GN=PAPOLG PE=3 SV=1	1xTMT6plex [K12];1xTMT6plex [N-Term];1xPhospho [S4(100)]	A0A452ENP3 [649-661]	A0A452ENP3 1xPhospho [S652(100)]	1	2	1948.02	0.08	1.32086	1.10674	1.07825	1.16862	0.77115	0.832708	0.913136	0.838998	1.39287	0.0192203
[R].FYYSSGSSSPTHAKSAHV.[-]	1	A0A452E6K8	Claudin	CLDN11	FUNCTION: Plays a major role in tight junction-specific obliteration of the intercellular space, through calcium-independent cell-adhesion activity. {ECO:0000256|RuleBase:RU060637}.	Claudin OS=Capra hircus OX=9925 GN=CLDN11 PE=3 SV=1	1xTMT6plex [K14];1xTMT6plex [N-Term];1xPhospho [S/Y/T]	A0A452E6K8 [190-207]	A0A452E6K8 1xPhospho [S/Y/T]	1	2	2451.17	1.74	0.940461	1.20262	1.30174	1.14827	0.82654	0.808529	0.844188	0.826419	1.38946	0.0410278
[R].SQSFSKSPTESCSEEVK.[G]	1	A0A452G0F4	Cobl domain-containing protein	COBLL1		Cobl domain-containing protein OS=Capra hircus OX=9925 GN=COBLL1 PE=4 SV=1	1xCarbamidomethyl [C12];2xTMT6plex [K6; K17];1xTMT6plex [N-Term];1xPhospho [S3(92.6)]	A0A452G0F4 [1078-1094]	A0A452G0F4 1xPhospho [S1080(92.6)]	1	8	2684.31	-4.14	1.14985	1.21405	1.09896	1.15429	0.831561	0.691821	0.96894	0.830774	1.38941	0.020235
[K].SDISPLTPRESSPLYSPSFSDSTSAVK.[E]	1	A0A452EI94	Uncharacterized protein	MAP1B		Uncharacterized protein OS=Capra hircus OX=9925 GN=MAP1B PE=4 SV=1	1xTMT6plex [K27];1xTMT6plex [N-Term];3xPhospho [S4(99.5); S16(94.8); S/Y/T]	A0A452EI94 [1782-1808]	A0A452EI94 3xPhospho [S1785(99.5); S1797(94.8); S/Y/T]	1	8	3553.62	-2.78	1.1297	1.33752	1.00972	1.15898	0.879851	0.842937	0.78057	0.834452	1.38891	0.031557
[R].QVDELEHWIAEKEVVAGSPELGQDFEHVTVLQEK.[F]	1	A0A452EPS0	Spectrin beta chain	SPTBN4		Spectrin beta chain OS=Capra hircus OX=9925 GN=SPTBN4 PE=3 SV=1	2xTMT6plex [K12; K34];1xTMT6plex [N-Term];1xPhospho [S18(100)]	A0A452EPS0 [1733-1766]	A0A452EPS0 1xPhospho [S1750(100)]	1	15	4656.38	-0.01	1.15704	1.23687	1.08037	1.15809	0.837571	0.793941	0.870913	0.834142	1.38836	0.00300822
[K].LSELDDRADALQAGASQFETSAAK.[L]	2	A0A452E3T4	Synaptobrevin-2	VAMP2		Synaptobrevin-2 OS=Capra hircus OX=9925 GN=VAMP2 PE=3 SV=1	1xTMT6plex [K24];1xTMT6plex [N-Term];1xPhospho [S16(100)]	A0A452E3T4 [60-83]	A0A452E3T4 1xPhospho [S75(100)]	1	42	3032.5	4.2	1.17343	1.30067	1.00529	1.1598	0.844464	0.830295	0.834919	0.836559	1.38639	0.019532
[R].ERSLESSQR.[Q]	1	A0A452F312	Uncharacterized protein	DLGAP1		Uncharacterized protein OS=Capra hircus OX=9925 GN=DLGAP1 PE=3 SV=1	1xTMT6plex [N-Term];1xPhospho [S3(100)]	A0A452F312 [940-948]	A0A452F312 1xPhospho [S942(100)]	1	10	1400.67	1.1	1.17299	1.34114	0.962738	1.15896	0.818565	0.816381	0.87576	0.836902	1.38482	0.0442559
[R].RDSSGGSKDGDRPK.[I]	1	A0A452FIT0	AMPKBI domain-containing protein	PRKAB1		AMPKBI domain-containing protein OS=Capra hircus OX=9925 GN=PRKAB1 PE=3 SV=1	2xTMT6plex [K8; K14];1xTMT6plex [N-Term];1xPhospho [S3(98.2)]	A0A452FIT0 [22-35]	A0A452FIT0 1xPhospho [S24(98.2)]	2	1	2229.16	-1.47	1.28609	1.18283	1.03222	1.16705	0.702137	0.930385	0.902797	0.845106	1.38095	0.0353197
[R].KASAGGSPAPAR.[L]	1	A0A452DP16	Uncharacterized protein	MAP7D1		Uncharacterized protein OS=Capra hircus OX=9925 GN=MAP7D1 PE=3 SV=1	1xTMT6plex [K1];1xTMT6plex [N-Term];1xPhospho [S3(96.4)]	A0A452DP16 [395-406]	A0A452DP16 1xPhospho [S397(96.4)]	1	8	1607.87	0.32	1.21414	1.25591	1.02052	1.16353	0.873629	0.941901	0.714296	0.843275	1.37977	0.0318491
[K].NGKSPLGEAPEPDSDAEVAGAGKPR.[L]	1	A0A452EC14	Uncharacterized protein	FAM234B		Uncharacterized protein OS=Capra hircus OX=9925 GN=FAM234B PE=4 SV=1	2xTMT6plex [K3; K23];1xTMT6plex [N-Term];1xPhospho [S14(100)]	A0A452EC14 [50-74]	A0A452EC14 1xPhospho [S63(100)]	1	4	3216.65	0.92	1.30364	1.13691	1.04756	1.1627	0.907407	0.819621	0.80265	0.843226	1.37887	0.0174317
[R].SVIEPLPITPTRDVATSPISPTENNTTPPDALTR.[N]	1	A0A452DP45	Non-specific serine/threonine protein kinase	PAK1		Non-specific serine/threonine protein kinase OS=Capra hircus OX=9925 GN=PAK1 PE=4 SV=1	1xTMT6plex [N-Term];2xPhospho [S20(94.4); T/S]	A0A452DP45 [203-236]	A0A452DP45 2xPhospho [S222(94.4); T/S]	1	28	3989.97	5.86	1.19926	1.19637	1.06774	1.15446	0.939387	0.754178	0.823477	0.839014	1.37597	0.0103913
[K].SGTSTPTTPGSTAITPGTPPSYSSR.[T]	4	A0A452DLW3	Microtubule-associated protein	MAP2		Microtubule-associated protein OS=Capra hircus OX=9925 GN=MAP2 PE=4 SV=1	1xTMT6plex [N-Term];1xPhospho [T18(100)]	A0A452DLW3 [1597-1621]	A0A452DLW3 1xPhospho [T1614(100)]	0	46	2717.29	-0.9	1.04461	1.11898	1.27342	1.14567	0.975225	0.739156	0.785664	0.833348	1.37478	0.0341035
[K].AQPSDSAPAKGNKSPSPPPDGSPAATPEIR.[V]	1	A0A452F2J1	Uncharacterized protein	BIN1		Uncharacterized protein OS=Capra hircus OX=9925 GN=BIN1 PE=4 SV=1	2xTMT6plex [K10; K13];1xTMT6plex [N-Term];2xPhospho [S22(93.6); S/T]	A0A452F2J1 [283-312]	A0A452F2J1 2xPhospho [S304(93.6); S/T]	2	5	3774.87	0.22	1.05196	1.29012	1.10008	1.14738	0.833873	0.802538	0.877538	0.837983	1.36922	0.0151344
[K].SENSSTQSSPEMPTTK.[N]	1	A0A452FWD2	Rap-GAP domain-containing protein	RAP1GAP		Rap-GAP domain-containing protein OS=Capra hircus OX=9925 GN=RAP1GAP PE=4 SV=1	1xTMT6plex [K16];1xTMT6plex [N-Term];1xPhospho [S8(96)]	A0A452FWD2 [534-549]	A0A452FWD2 1xPhospho [S541(96)]	0	38	2249.04	-3.67	1.28038	1.25506	0.949573	1.16167	0.809606	0.897879	0.838903	0.848796	1.36861	0.0459624
[K].APHMPLIEGKSSLETLNVVEEKK.[Q]	1	A0A452E3A1	FERM domain-containing protein	EPB41L2		FERM domain-containing protein OS=Capra hircus OX=9925 GN=EPB41L2 PE=4 SV=1	3xTMT6plex [K10; K22; K23];1xTMT6plex [N-Term];1xPhospho [S/T]	A0A452E3A1 [589-611]	A0A452E3A1 1xPhospho [S/T]	2	13	3545.98	-5.31	1.0481	1.32391	1.06051	1.14417	0.918018	0.734943	0.857082	0.836681	1.36751	0.0426589
[K].VGLVEDSPSTTGDGDDAPVVNLTVPSTSPPSSSGLSR.[D]	1	A0A452FQ37	Uncharacterized protein	PACS1		Uncharacterized protein OS=Capra hircus OX=9925 GN=PACS1 PE=3 SV=1	1xTMT6plex [N-Term];1xPhospho [S28(99.8)]	A0A452FQ37 [752-788]	A0A452FQ37 1xPhospho [S779(99.8)]	0	38	3906.87	8.51	1.27142	1.18667	1.02304	1.16038	0.918738	0.901033	0.726935	0.848902	1.36691	0.030717
[K].SHSSPGSSK.[S]	1	A0A452ECR1	Uncharacterized protein	PCLO		Uncharacterized protein OS=Capra hircus OX=9925 GN=PCLO PE=4 SV=1	1xTMT6plex [K9];1xTMT6plex [N-Term];1xPhospho [S4(98.5)]	A0A452ECR1 [4870-4878]	A0A452ECR1 1xPhospho [S4873(98.5)]	0	25	1411.7	-0.72	1.34234	1.09673	1.04261	1.16056	0.815632	0.854301	0.885497	0.85181	1.36246	0.030781
[K].THNSSLEYNIFEGMECR.[G]	1	A0A452G996; A0A452G9S2	Dihydropyrimidinase-related protein 2;Dihydropyrimidinase-related protein 2	DPYSL2;DPYSL2		Dihydropyrimidinase-related protein 2 OS=Capra hircus OX=9925 GN=DPYSL2 PE=3 SV=1;Dihydropyrimidinase-related protein 2 OS=Capra hircus OX=9925 GN=DPYSL2 PE=3 SV=1	1xCarbamidomethyl [C16];1xTMT6plex [N-Term];1xPhospho [Y8(100)]	A0A452G996 [424-440]; A0A452G9S2 [529-545]	A0A452G996 1xPhospho [Y431(100)]; A0A452G9S2 1xPhospho [Y536(100)]	0	29	2396.02	0.91	1.16052	1.25561	1.03684	1.15099	0.844908	0.838798	0.854504	0.84607	1.3604	0.00863602
[R].TDVSNFDEEFTGEAPTLSPPRDARPLTATEQAAFR.[D]	1	A0A452DZ56	Protein kinase C	PKN1		Protein kinase C OS=Capra hircus OX=9925 GN=PKN1 PE=3 SV=1	1xTMT6plex [N-Term];1xPhospho [S18(93)]	A0A452DZ56 [907-941]	A0A452DZ56 1xPhospho [S924(93)]	1	13	4145.97	0.43	1.2915	1.12636	1.05413	1.15733	0.91879	0.858644	0.775713	0.851049	1.35988	0.019873
[R].RSNATNSSYSPPTGR.[A]	1	A0A452F2C0	Uncharacterized protein	TIAM1		Uncharacterized protein OS=Capra hircus OX=9925 GN=TIAM1 PE=4 SV=1	1xTMT6plex [N-Term];1xPhospho [S10(99.9)]	A0A452F2C0 [349-363]	A0A452F2C0 1xPhospho [S358(99.9)]	1	4	1903.89	0.7	1.15485	1.23188	1.04208	1.14294	0.921008	0.686253	0.925037	0.844099	1.35403	0.0360731
[K].SHSSPSLNPDTSPVTAK.[V]	2	A0A452FLI9	Uncharacterized protein	PSD3		Uncharacterized protein OS=Capra hircus OX=9925 GN=PSD3 PE=4 SV=1	1xTMT6plex [K17];1xTMT6plex [N-Term];2xPhospho [S3(99.9); S4(100)]	A0A452FLI9 [473-489]	A0A452FLI9 2xPhospho [S475(99.9); S476(100)]	0	56	2343.1	0.52	1.11023	1.20538	1.11006	1.14189	0.821838	0.769885	0.949678	0.847134	1.34795	0.00901529
[R].NQLSPVNIHPSYAPSSPSSSNSGSYK.[G]	1	A0A452G981	Uncharacterized protein	SYBU		Uncharacterized protein OS=Capra hircus OX=9925 GN=SYBU PE=4 SV=1	1xTMT6plex [K26];1xTMT6plex [N-Term];1xPhospho [S4(100)]	A0A452G981 [78-103]	A0A452G981 1xPhospho [S81(100)]	0	16	3243.57	0.32	1.14237	1.16605	1.12948	1.14597	0.882248	0.846819	0.821447	0.850171	1.34792	0.000137468
[R].SSVGPAPSISELDLRPPSPINLSR.[S]	1	A0A452ETC6	Uncharacterized protein	PRRT3		Uncharacterized protein OS=Capra hircus OX=9925 GN=PRRT3 PE=4 SV=1	1xTMT6plex [N-Term];1xPhospho [S18(99.6)]	A0A452ETC6 [779-802]	A0A452ETC6 1xPhospho [S796(99.6)]	0	6	2798.47	0.08	1.22402	1.09316	1.12866	1.14861	0.977568	0.832023	0.748883	0.852825	1.34683	0.0187649
[R].TGEPDEEEGTFRSSIRR.[L]	1	A0A452GB23	FXYD domain-containing ion transport regulator			FXYD domain-containing ion transport regulator OS=Capra hircus OX=9925 PE=3 SV=1	1xTMT6plex [N-Term];1xPhospho [S13(93.7)]	A0A452GB23 [63-79]	A0A452GB23 1xPhospho [S75(93.7)]	2	32	2275.06	-0.11	1.15149	1.30815	0.978225	1.14595	0.812999	0.850961	0.893484	0.852481	1.34426	0.0402462
[K].AQVSPQS.[-]	1	A0A452EMZ6	PWI domain-containing protein	SRRM1		PWI domain-containing protein OS=Capra hircus OX=9925 GN=SRRM1 PE=4 SV=1	1xTMT6plex [N-Term];1xPhospho [S7(100)]	A0A452EMZ6 [907-913]	A0A452EMZ6 1xPhospho [S913(100)]	0	12	1025.49	0.01	1.21241	1.04837	1.16225	1.14101	0.938947	0.693164	0.920777	0.850962	1.34084	0.035315
[R].RPSLNDDTLDEGVGLVPSSTTAEHIPSPAK.[K]	1	A0A452EP43	3-hydroxy-3-methylglutaryl coenzyme A synthase	HMGCS1	FUNCTION: This enzyme condenses acetyl-CoA with acetoacetyl-CoA to form HMG-CoA, which is the substrate for HMG-CoA reductase. {ECO:0000256|RuleBase:RU364071}.	3-hydroxy-3-methylglutaryl coenzyme A synthase OS=Capra hircus OX=9925 GN=HMGCS1 PE=3 SV=1	1xTMT6plex [K30];1xTMT6plex [N-Term];1xPhospho [S27(100)]	A0A452EP43 [469-498]	A0A452EP43 1xPhospho [S495(100)]	0	19	3641.85	-0.56	1.21823	1.18927	1.03661	1.14804	0.756754	0.869017	0.944908	0.856893	1.33977	0.0206667
[R].SLGLSLSGGDQEDAVR.[M]	2	A0A452G2N2	GlcNAc kinase	NAGK		GlcNAc kinase OS=Capra hircus OX=9925 GN=NAGK PE=3 SV=1	1xTMT6plex [N-Term];1xPhospho [S7(99.9)]	A0A452G2N2 [70-85]	A0A452G2N2 1xPhospho [S76(100)]	0	59	1912.92	-0.85	1.23794	1.18499	1.02115	1.14802	0.818536	0.848826	0.903967	0.85711	1.33941	0.0141109
[K].GGPKQQSEEDLLLQDFSR.[N]	1	A0A452EC19	Signal sequence receptor subunit gamma	SSR3		Signal sequence receptor subunit gamma OS=Capra hircus OX=9925 GN=SSR3 PE=3 SV=1	1xTMT6plex [K4];1xTMT6plex [N-Term];1xPhospho [S7(100)]	A0A452EC19 [5-22]	A0A452EC19 1xPhospho [S11(100)]	1	20	2585.3	-0.72	1.24302	1.05343	1.14944	1.14863	0.869908	0.876745	0.826651	0.857768	1.33909	0.00694012
[K].QVSAHGR.[S]	3	A0A452E3U9	Uncharacterized protein	DCLK2		Uncharacterized protein OS=Capra hircus OX=9925 GN=DCLK2 PE=4 SV=1	1xTMT6plex [N-Term];1xPhospho [S3(100)]	A0A452E3U9 [352-358]	A0A452E3U9 1xPhospho [S354(100)]	0	29	1063.52	-1.06	1.28217	1.2047	0.973055	1.15331	0.831255	0.942572	0.810822	0.86155	1.33864	0.0452432
[R].LNRSDSDSSTLSK.[K]	1	A0A452EEG5	Uncharacterized protein	WWC1		Uncharacterized protein OS=Capra hircus OX=9925 GN=WWC1 PE=4 SV=1	1xTMT6plex [K13];1xTMT6plex [N-Term];1xPhospho [S6(99.9)]	A0A452EEG5 [924-936]	A0A452EEG5 1xPhospho [S929(99.9)]	1	21	1947.98	1.4	1.2547	1.06727	1.13801	1.15333	0.829089	1.01324	0.746591	0.862974	1.33646	0.0388808
[R].STASQVTPAEEKDGHSPMSK.[G]	1	A0A452EVM6	Uncharacterized protein	MAP1A		Uncharacterized protein OS=Capra hircus OX=9925 GN=MAP1A PE=4 SV=1	2xTMT6plex [K12; K20];1xTMT6plex [N-Term];1xPhospho [S16(98.8)]	A0A452EVM6 [2944-2963]	A0A452EVM6 1xPhospho [S2959(98.8)]	1	33	2854.43	0.79	1.09983	1.1869	1.14792	1.14488	0.704211	0.976613	0.890816	0.857213	1.33558	0.0269283
[K].RLSLESEGAGEGAAAAGVELSALEEAFRR.[F]	3	A0A452EEM2	Uncharacterized protein	TPPP		Uncharacterized protein OS=Capra hircus OX=9925 GN=TPPP PE=3 SV=1	1xTMT6plex [N-Term];1xPhospho [S3(100)]	A0A452EEM2 [31-59]	A0A452EEM2 1xPhospho [S33(100)]	2	40	3255.62	0.95	1.21991	1.04717	1.16848	1.14519	0.866263	0.845377	0.860825	0.857489	1.33551	0.00506827
[R].ISTPERK.[I]	1	A0A452DLW3	Microtubule-associated protein	MAP2		Microtubule-associated protein OS=Capra hircus OX=9925 GN=MAP2 PE=4 SV=1	1xTMT6plex [K7];1xTMT6plex [N-Term];1xPhospho [S/T]	A0A452DLW3 [1447-1453]	A0A452DLW3 1xPhospho [S/T]	1	4	1368.77	-0.38	1.11858	1.22992	1.07652	1.14167	0.857106	0.878071	0.831932	0.855703	1.33419	0.00388423
[R].RHSSSDLAR.[Q]	1	A0A452E0G6	Uncharacterized protein	ARAP3		Uncharacterized protein OS=Capra hircus OX=9925 GN=ARAP3 PE=4 SV=1	1xTMT6plex [N-Term];1xPhospho [S3(99.9)]	A0A452E0G6 [1339-1347]	A0A452E0G6 1xPhospho [S1341(99.9)]	1	13	1337.65	-0.14	1.28742	1.09218	1.06564	1.14842	0.839569	0.871485	0.875379	0.862144	1.33205	0.0155892
[R].QDTQQHPHSGLADFSDSLIKESDILSDEEEDYPQAR.[R]	1	A0A452EWF5	DH domain-containing protein	TIAM2		DH domain-containing protein OS=Capra hircus OX=9925 GN=TIAM2 PE=4 SV=1	1xTMT6plex [K20];1xTMT6plex [N-Term];1xPhospho [S26(89.4)]	A0A452EWF5 [464-499]	A0A452EWF5 1xPhospho [S489(89.4)]	1	8	4639.15	-3.87	1.31652	1.10984	1.02694	1.1511	0.87629	0.91604	0.801933	0.864755	1.33113	0.036222
[K].AYPQSPK.[N]	1	A0A452DUA7	Uncharacterized protein	MAP7D2		Uncharacterized protein OS=Capra hircus OX=9925 GN=MAP7D2 PE=3 SV=1	1xTMT6plex [K7];1xTMT6plex [N-Term];1xPhospho [S5(100)]	A0A452DUA7 [284-290]	A0A452DUA7 1xPhospho [S288(100)]	0	12	1328.7	-2.1	1.00279	1.21019	1.18818	1.13372	0.812184	0.89268	0.861214	0.855359	1.32544	0.0163053
[R].AAGSPAAPR.[A]	1	A0A452EA35	Protein TSSC4	TSSC4		Protein TSSC4 OS=Capra hircus OX=9925 GN=TSSC4 PE=3 SV=1	1xTMT6plex [N-Term];1xPhospho [S4(100)]	A0A452EA35 [136-144]	A0A452EA35 1xPhospho [S139(100)]	0	27	1106.56	-0.09	0.985096	1.19496	1.21971	1.13325	0.750547	0.916881	0.900719	0.856049	1.32382	0.038597
[R].TDSTHSSNESEYTFSSEIAETEDIPSRTEEPSEK.[K]	1	A0A452FER3	Uncharacterized protein	MYO5A		Uncharacterized protein OS=Capra hircus OX=9925 GN=MYO5A PE=3 SV=1	1xTMT6plex [K34];1xTMT6plex [N-Term];2xPhospho [S6(87.6); S7(87.6)]	A0A452FER3 [1065-1098]	A0A452FER3 2xPhospho [S1070(87.6); S1071(87.6)]	1	32	4437.91	1.29	1.22454	1.20333	0.998576	1.14215	0.854879	0.850543	0.883365	0.862929	1.32357	0.0185138
[K].GSPVSEIGWETPPPESPRLGASAPDPLASQPPSFHR.[D]	2	A0A452G859	Uncharacterized protein	SNTB1		Uncharacterized protein OS=Capra hircus OX=9925 GN=SNTB1 PE=4 SV=1	1xTMT6plex [N-Term];1xPhospho [S/T]	A0A452G859 [11-46]	A0A452G859 1xPhospho [S/T]	1	6	4059.98	-12.49	1.11253	1.25115	1.05172	1.13847	0.793761	0.902505	0.886641	0.860969	1.32231	0.0151356
[K].QVQEAIAGISNAAQATSPTDEAK.[G]	2	A0A452G9F8	Uncharacterized protein			Uncharacterized protein OS=Capra hircus OX=9925 PE=3 SV=1	1xTMT6plex [K23];1xTMT6plex [N-Term];1xPhospho [S17(97.2)]	A0A452G9F8 [246-268]	A0A452G9F8 1xPhospho [S262(98)]	0	87	2838.43	-2.46	1.15312	1.2591	0.997525	1.13658	0.881586	0.803669	0.894426	0.859894	1.32177	0.0269665
[K].SQSLTNAFNLPEPAPPRPSLSQDEVKAETIR.[S]	1	A0A452E226	Synapsin I	SYN1		Synapsin I OS=Capra hircus OX=9925 GN=SYN1 PE=3 SV=1	1xTMT6plex [K26];1xTMT6plex [N-Term];1xPhospho [S/T]	A0A452E226 [666-696]	A0A452E226 1xPhospho [S/T]	1	12	3931.04	0.52	1.26159	1.18469	0.982582	1.14295	0.950603	0.857235	0.788504	0.865447	1.32065	0.0439225
[R].AWASPWEAEATPEPVAPPAAPSTPDSPAEGR.[L]	1	A0A452FJY8	Uncharacterized protein	DACT3		Uncharacterized protein OS=Capra hircus OX=9925 GN=DACT3 PE=3 SV=1	1xTMT6plex [N-Term];1xPhospho [S22(86.9)]	A0A452FJY8 [323-353]	A0A452FJY8 1xPhospho [S344(86.9)]	0	8	3451.6	4.84	1.22042	1.20434	0.99135	1.1387	0.9463	0.819763	0.826515	0.864192	1.31765	0.0314074
[K].TPTPLMANDSTETSEAGEEEEDHEGDGENKER.[M]	1	A0A452G3P6	PKS_ER domain-containing protein	VAT1L		PKS_ER domain-containing protein OS=Capra hircus OX=9925 GN=VAT1L PE=4 SV=1	1xOxidation [M6];1xTMT6plex [K30];1xTMT6plex [N-Term];1xPhospho [S/T]	A0A452G3P6 [383-414]	A0A452G3P6 1xPhospho [S/T]	1	13	4058.73	-1.97	1.13149	1.2888	0.988753	1.13635	0.911395	0.892225	0.789531	0.864384	1.31463	0.0451758
[R].VKSPGSGHVK.[Q]	2	A0A452FDC4	Uncharacterized protein	TRIM2		Uncharacterized protein OS=Capra hircus OX=9925 GN=TRIM2 PE=3 SV=1	2xTMT6plex [K2; K10];1xTMT6plex [N-Term];1xPhospho [S3(100)]	A0A452FDC4 [438-447]	A0A452FDC4 1xPhospho [S440(100)]	1	25	1763.02	-0.03	1.11678	1.06293	1.21259	1.13077	0.846579	0.804845	0.935516	0.862313	1.31132	0.010003
[R].TSTGSASASTTVAPTGSKEGSPLHK.[Q]	1	A0A452FGX4	Uncharacterized protein	CLIP2		Uncharacterized protein OS=Capra hircus OX=9925 GN=CLIP2 PE=4 SV=1	2xTMT6plex [K18; K25];1xTMT6plex [N-Term];1xPhospho [S/T]	A0A452FGX4 [23-47]	A0A452FGX4 1xPhospho [S/T]	1	20	3126.63	0.11	1.13905	1.17871	1.08016	1.13264	0.869569	0.82968	0.894444	0.864565	1.31007	0.00144383
[K].TQPHEVSPEQPKDQQK.[T]	1	A0A452ECR1	Uncharacterized protein	PCLO		Uncharacterized protein OS=Capra hircus OX=9925 GN=PCLO PE=4 SV=1	2xTMT6plex [K12; K16];1xTMT6plex [N-Term];1xPhospho [S7(100)]	A0A452ECR1 [1432-1447]	A0A452ECR1 1xPhospho [S1438(100)]	1	13	2643.37	2.31	1.15869	1.16494	1.07309	1.13224	0.903621	0.799196	0.890845	0.864554	1.30962	0.00377213
[R].STDVGFTPPSSPPTRPR.[N]	1	A0A452F2G1	Uncharacterized protein	KIF21B		Uncharacterized protein OS=Capra hircus OX=9925 GN=KIF21B PE=3 SV=1	1xTMT6plex [N-Term];1xPhospho [S11(99.9)]	A0A452F2G1 [1225-1241]	A0A452F2G1 1xPhospho [S1235(99.9)]	0	21	2108.04	0.64	1.32193	1.05855	1.04342	1.1413	0.920588	0.851429	0.843668	0.871895	1.30899	0.0451869
[K].GILAADESVGSMAK.[R]	1	A0A452DZ43	Fructose-bisphosphate aldolase	ALDOC		Fructose-bisphosphate aldolase OS=Capra hircus OX=9925 GN=ALDOC PE=3 SV=1	1xTMT6plex [K14];1xTMT6plex [N-Term];1xPhospho [S11(100)]	A0A452DZ43 [29-42]	A0A452DZ43 1xPhospho [S39(100)]	0	62	1886.97	0.07	1.00765	1.2667	1.1041	1.12615	0.866719	0.877622	0.847398	0.863913	1.30355	0.0261543
[K].ESSPIPSPTSDRK.[A]	1	A0A452EPK3	Spectrin beta chain	SPTBN1		Spectrin beta chain OS=Capra hircus OX=9925 GN=SPTBN1 PE=3 SV=1	1xTMT6plex [K13];1xTMT6plex [N-Term];1xPhospho [S3(99.9)]	A0A452EPK3 [2149-2161]	A0A452EPK3 1xPhospho [S2151(99.9)]	1	13	1938.99	0.7	1.16208	1.14988	1.08355	1.13184	0.867576	0.846843	0.891581	0.868667	1.30296	0.000676423
[R].SSYASQHSQLGQDLR.[S]	1	A0A452F522	Uncharacterized protein	PKP4		Uncharacterized protein OS=Capra hircus OX=9925 GN=PKP4 PE=3 SV=1	1xTMT6plex [N-Term];1xPhospho [S5(91.4)]	A0A452F522 [389-403]	A0A452F522 1xPhospho [S393(91.4)]	0	8	1985.93	-2	1.23293	1.11132	1.07058	1.13827	0.732528	0.935441	0.953972	0.873981	1.3024	0.0372749
[R].FMVTPTKIDDIPGLSDTSPDLSSR.[S]	1	A0A452E6L7	Uncharacterized protein	SLC12A6		Uncharacterized protein OS=Capra hircus OX=9925 GN=SLC12A6 PE=3 SV=1	1xTMT6plex [K7];1xTMT6plex [N-Term];1xPhospho [S/T]	A0A452E6L7 [15-38]	A0A452E6L7 1xPhospho [S/T]	1	6	3130.58	-0.12	1.05507	1.27329	1.06369	1.13068	0.791407	0.975834	0.842953	0.870065	1.29953	0.0443759
[K].TLTEGDSPSSQ.[-]	2	A0A452FI71	Cytochrome b-561	CYB561		Cytochrome b-561 OS=Capra hircus OX=9925 GN=CYB561 PE=4 SV=1	1xTMT6plex [N-Term];1xPhospho [S7(100)]	A0A452FI71 [249-259]	A0A452FI71 1xPhospho [S255(100)]	0	72	1430.62	0.41	1.19069	1.20625	0.99839	1.13178	0.897955	0.866484	0.854641	0.873027	1.29638	0.019095
[K].AEIKEMLASDDEEEVSSKVEK.[A]	1	A0A452EWC3	Ig-like domain-containing protein	NEXN		Ig-like domain-containing protein OS=Capra hircus OX=9925 GN=NEXN PE=4 SV=1	3xTMT6plex [K4; K18; K21];1xTMT6plex [N-Term];1xPhospho [S9(100)]	A0A452EWC3 [8-28]	A0A452EWC3 1xPhospho [S16(100)]	2	13	3362.75	0	1.13301	1.15343	1.11032	1.13225	0.784855	0.957483	0.877949	0.873429	1.29633	0.00731308
[K].GGPTLGASPHHSSSGEEK.[A]	1	A0A452ERV1	Uncharacterized protein	RAB11FIP5		Uncharacterized protein OS=Capra hircus OX=9925 GN=RAB11FIP5 PE=4 SV=1	1xTMT6plex [K18];1xTMT6plex [N-Term];1xPhospho [S8(99.8)]	A0A452ERV1 [487-504]	A0A452ERV1 1xPhospho [S494(99.8)]	0	8	2273.1	-1.19	1.22453	1.04573	1.12669	1.13232	0.762108	0.88728	0.979775	0.876388	1.29203	0.0349024
[R].KYTLPPGVDPTQVSSSLSPEGTLTVEAPLPK.[S]	1	I3WAE6	Heat shock 27 kDa protein (Fragment)	HSP27		Heat shock 27 kDa protein (Fragment) OS=Capra hircus OX=9925 GN=HSP27 PE=2 SV=1	2xTMT6plex [K1; K31];1xTMT6plex [N-Term];1xPhospho [T3(100)]	I3WAE6 [137-167]	I3WAE6 1xPhospho [T139(100)]	1	8	3976.15	-3.6	1.21753	1.16018	1.02175	1.13315	0.921958	0.946384	0.768802	0.879048	1.28907	0.0341754
[R].AGSISTLDSLDFARYSDDGNRETDER.[V]	1	A0A452F4Z9	LisH domain-containing protein	RELCH		LisH domain-containing protein OS=Capra hircus OX=9925 GN=RELCH PE=4 SV=1	1xTMT6plex [N-Term];1xPhospho [T23(96.3)]	A0A452F4Z9 [174-199]	A0A452F4Z9 1xPhospho [T196(96.3)]	2	20	3199.44	0.65	1.16861	1.23944	0.978428	1.12882	0.862076	0.898324	0.870616	0.877005	1.28714	0.0329001
[R].SASPSVPGPTKPKPK.[I]	1	A0A452F0D5	Histone-lysine N-methyltransferase	KMT2A		Histone-lysine N-methyltransferase OS=Capra hircus OX=9925 GN=KMT2A PE=3 SV=1	3xTMT6plex [K11; K13; K15];1xTMT6plex [N-Term];1xPhospho [S3(93)]	A0A452F0D5 [3425-3439]	A0A452F0D5 1xPhospho [S3427(93)]	0	8	2474.46	1.52	1.26503	1.14707	0.989637	1.13391	0.82422	0.935748	0.886264	0.882077	1.2855	0.0429578
[K].ALSEKSSPEVTAPGAPAYR.[V]	1	A0A452FER3	Uncharacterized protein	MYO5A		Uncharacterized protein OS=Capra hircus OX=9925 GN=MYO5A PE=3 SV=1	1xTMT6plex [K5];1xTMT6plex [N-Term];1xPhospho [S/T/Y]	A0A452FER3 [1180-1198]	A0A452FER3 1xPhospho [S/T/Y]	1	8	2469.28	0.35	0.972325	1.19381	1.18226	1.11613	0.905659	0.82878	0.871034	0.868491	1.28514	0.030295
[K].GGHERPPSPGLR.[G]	2	A0A452FDV0	PH domain-containing protein	PHLDB1		PH domain-containing protein OS=Capra hircus OX=9925 GN=PHLDB1 PE=4 SV=1	1xTMT6plex [N-Term];1xPhospho [S8(100)]	A0A452FDV0 [317-328]	A0A452FDV0 1xPhospho [S324(100)]	0	23	1568.79	-0.18	1.06937	1.1852	1.11017	1.12158	0.848758	0.858809	0.91231	0.873292	1.28431	0.00319176
[R].GSHSFDER.[M]	1	A0A452EGB9	Uncharacterized protein	HIVEP2		Uncharacterized protein OS=Capra hircus OX=9925 GN=HIVEP2 PE=4 SV=1	1xTMT6plex [N-Term];1xPhospho [S4(100)]	A0A452EGB9 [562-569]	A0A452EGB9 1xPhospho [S565(100)]	0	13	1243.53	-0.77	1.1151	1.16462	1.08667	1.12213	0.893334	0.841642	0.89131	0.875428	1.28181	0.000961821
[R].LRPSRSAEDLTSGSYDDTLNAEQVQK.[L]	1	A0A452FA00	Arm_2 domain-containing protein	ARMC10		Arm_2 domain-containing protein OS=Capra hircus OX=9925 GN=ARMC10 PE=4 SV=1	1xTMT6plex [K26];1xTMT6plex [N-Term];1xPhospho [S/T/Y]	A0A452FA00 [40-65]	A0A452FA00 1xPhospho [S/T/Y]	1	24	3418.69	0.98	1.15735	1.0809	1.13782	1.12536	0.898145	0.903775	0.835925	0.879282	1.27986	0.00146626
[R].VKGSNYHLSDNDASDVE.[-]	1	A0A452FP08	MFS domain-containing protein	SLC2A13		MFS domain-containing protein OS=Capra hircus OX=9925 GN=SLC2A13 PE=3 SV=1	1xTMT6plex [K2];1xTMT6plex [N-Term];1xPhospho [S14(100)]	A0A452FP08 [632-648]	A0A452FP08 1xPhospho [S645(100)]	1	21	2388.11	-3.62	1.02456	1.09434	1.23985	1.11958	0.81133	0.924255	0.891059	0.875548	1.27872	0.0272201
[K].EVSPYFKDSASGTSVGWDSPPASPLQR.[Q]	1	A0A452G7L6	Uncharacterized protein	SNTA1		Uncharacterized protein OS=Capra hircus OX=9925 GN=SNTA1 PE=3 SV=1	1xTMT6plex [K7];1xTMT6plex [N-Term];1xPhospho [S23(99.9)]	A0A452G7L6 [165-191]	A0A452G7L6 1xPhospho [S187(99.9)]	1	9	3403.66	2.99	1.02571	1.12617	1.19603	1.11597	0.952026	0.82609	0.840497	0.872871	1.2785	0.0186073
[K].SARHTPAR.[S]	1	A0A452F5B8	RRM domain-containing protein			RRM domain-containing protein OS=Capra hircus OX=9925 PE=4 SV=1	1xTMT6plex [N-Term];1xPhospho [T5(100)]	A0A452F5B8 [76-83]	A0A452F5B8 1xPhospho [T80(100)]	1	6	1204.61	-1.95	1.08183	1.15721	1.12064	1.11989	0.802363	0.852526	0.973067	0.875985	1.27844	0.0114741
[K].GHDAQGTLSR.[I]	2	A0A452DLG6; A0A452DL22	Myelin basic protein;Myelin basic protein	MBP;MBP		Myelin basic protein OS=Capra hircus OX=9925 GN=MBP PE=3 SV=1;Myelin basic protein OS=Capra hircus OX=9925 GN=MBP PE=3 SV=1	1xTMT6plex [N-Term];1xPhospho [S9(98.5)]	A0A452DLG6 [138-147]; A0A452DL22 [164-173]	A0A452DLG6 1xPhospho [S146(98.5)]; A0A452DL22 1xPhospho [S172(98.5)]	0	39	1350.64	-0.75	1.04161	1.07291	1.22639	1.11364	0.909205	0.742445	0.961697	0.871116	1.2784	0.0499882
[K].VDNSSLTGESEPQTRSPDCTHDNPLETR.[N]	1	A0A452FF33	Sodium/potassium-transporting ATPase subunit alpha	ATP1A3		Sodium/potassium-transporting ATPase subunit alpha OS=Capra hircus OX=9925 GN=ATP1A3 PE=3 SV=1	1xCarbamidomethyl [C19];1xTMT6plex [N-Term];1xPhospho [T/S]	A0A452FF33 [204-231]	A0A452FF33 1xPhospho [T/S]	1	36	3451.53	0.13	1.16742	1.09992	1.11437	1.12724	0.835579	0.988184	0.828754	0.884172	1.27491	0.0122055
[R].RAAPTTPPPPVK.[R]	1	A0A452FMF5	SH3 domain-containing protein	NCKIPSD		SH3 domain-containing protein OS=Capra hircus OX=9925 GN=NCKIPSD PE=4 SV=1	1xTMT6plex [K12];1xTMT6plex [N-Term];1xPhospho [T6(97.7)]	A0A452FMF5 [169-180]	A0A452FMF5 1xPhospho [T174(97.7)]	1	20	1770.01	-0.05	1.0812	1.19916	1.06486	1.11507	0.939506	0.77359	0.914838	0.875978	1.27295	0.0231755
[K].NAPPGGDEPLAETESESEAELAGFSPVVDVKK.[T]	1	A0A452DZQ1	Uncharacterized protein	RETREG2		Uncharacterized protein OS=Capra hircus OX=9925 GN=RETREG2 PE=4 SV=1	2xTMT6plex [K31; K32];1xTMT6plex [N-Term];1xPhospho [S15(98.4)]	A0A452DZQ1 [263-294]	A0A452DZQ1 1xPhospho [S277(98.4)]	1	52	4037.02	-5.66	1.27846	1.09502	1.01308	1.12885	0.907375	0.910272	0.843146	0.886931	1.27276	0.0411479
[K].SSPVNDHSSPGQTPALCQPEAR.[V]	1	A0A452G8M0	FHA domain-containing protein	CEP170		FHA domain-containing protein OS=Capra hircus OX=9925 GN=CEP170 PE=3 SV=1	1xCarbamidomethyl [C17];1xTMT6plex [N-Term];1xPhospho [S/T]	A0A452G8M0 [1522-1543]	A0A452G8M0 1xPhospho [S/T]	0	20	2644.2	-0.97	1.18037	1.00218	1.1852	1.12258	0.86573	0.907511	0.880437	0.884559	1.26909	0.0179371
[R].NSWDSPAFSNDVIR.[K]	1	A0A452G0T9	SEC7 domain-containing protein	IQSEC1		SEC7 domain-containing protein OS=Capra hircus OX=9925 GN=IQSEC1 PE=3 SV=1	1xTMT6plex [N-Term];1xPhospho [S5(100)]	A0A452G0T9 [491-504]	A0A452G0T9 1xPhospho [S495(100)]	0	29	1916.87	-0.47	1.19352	1.09109	1.07899	1.1212	0.982731	0.871585	0.801045	0.885121	1.26672	0.0212113
[R].GLSGAGLAYPTSSTEDLQPSHSSASLIK.[A]	2	A0A452FXT9	Uncharacterized protein	KIAA1549		Uncharacterized protein OS=Capra hircus OX=9925 GN=KIAA1549 PE=4 SV=1	1xTMT6plex [K28];1xTMT6plex [N-Term];1xPhospho [S25(99.8)]	A0A452FXT9 [1870-1897]	A0A452FXT9 1xPhospho [S1894(99.8)]	0	35	3312.68	1.16	1.15072	1.19691	1.01894	1.12219	0.799256	0.980002	0.88707	0.888776	1.26262	0.0352315
[R].HVFGESDELIGQK.[V]	1	A0A452ET55	Triosephosphate isomerase	TPI1		Triosephosphate isomerase OS=Capra hircus OX=9925 GN=TPI1 PE=3 SV=1	1xTMT6plex [K13];1xTMT6plex [N-Term];1xPhospho [S6(100)]	A0A452ET55 [147-159]	A0A452ET55 1xPhospho [S152(100)]	0	5	1997.01	1.54	1.07108	1.23837	1.02754	1.11233	0.949356	0.817859	0.877488	0.881568	1.26177	0.0365468
[K].ELAEAAKEPLPVEQDDDIEVLADETSEHPEETSPVR.[A]	1	A0A452G7W6	WD_REPEATS_REGION domain-containing protein	ATG16L1		WD_REPEATS_REGION domain-containing protein OS=Capra hircus OX=9925 GN=ATG16L1 PE=3 SV=1	1xTMT6plex [K7];1xTMT6plex [N-Term];1xPhospho [T/S]	A0A452G7W6 [223-258]	A0A452G7W6 1xPhospho [T/S]	1	37	4526.18	-0.8	1.07174	1.15947	1.10767	1.11296	0.872765	0.850173	0.925655	0.882864	1.26062	0.00245834
[K].TERHSPVSSSAK.[T]	1	A0A452F4F3	Uncharacterized protein	ANK2		Uncharacterized protein OS=Capra hircus OX=9925 GN=ANK2 PE=4 SV=1	1xTMT6plex [K12];1xTMT6plex [N-Term];1xPhospho [S5(100)]	A0A452F4F3 [1867-1878]	A0A452F4F3 1xPhospho [S1871(100)]	1	23	1823.94	0.33	1.19702	1.02925	1.13807	1.12145	0.771287	0.937914	0.960955	0.890052	1.25998	0.040301
[K].RASSSGSASK.[S]	1	A0A452DL06	Microtubule-associated protein RP/EB family member 2	MAPRE2		Microtubule-associated protein RP/EB family member 2 OS=Capra hircus OX=9925 GN=MAPRE2 PE=3 SV=1	1xTMT6plex [K10];1xTMT6plex [N-Term];1xPhospho [S3(91.4)]	A0A452DL06 [214-223]	A0A452DL06 1xPhospho [S216(91.4)]	1	14	1475.76	0.62	1.23738	1.09058	1.04717	1.12504	0.851923	0.99796	0.831643	0.893842	1.25866	0.0411081
[R].HTEPSSPSAGAR.[T]	4	A0A452EPD9	CNH domain-containing protein	TGFBRAP1		CNH domain-containing protein OS=Capra hircus OX=9925 GN=TGFBRAP1 PE=4 SV=1	1xTMT6plex [N-Term];1xPhospho [S6(97.7)]	A0A452EPD9 [847-858]	A0A452EPD9 1xPhospho [S852(97.7)]	0	34	1505.69	0.02	1.24553	1.1012	1.01289	1.11987	0.89405	0.851069	0.926305	0.890475	1.25761	0.0322516
[R].AADALSALHGDEQDSEDEVLTLPEVK.[V]	2	A0A452E650	Fibronectin type-II domain-containing protein	IGF2R		Fibronectin type-II domain-containing protein OS=Capra hircus OX=9925 GN=IGF2R PE=4 SV=1	1xTMT6plex [K26];1xTMT6plex [N-Term];1xPhospho [S15(100)]	A0A452E650 [2400-2425]	A0A452E650 1xPhospho [S2414(100)]	0	69	3290.61	-0.78	1.10361	1.16789	1.06539	1.1123	0.84878	0.888783	0.930712	0.889425	1.25058	0.00427233
[K].KLMHSSSLTNSSIPR.[F]	1	A0A452EZC8	Phosphodiesterase	PDE4D		Phosphodiesterase OS=Capra hircus OX=9925 GN=PDE4D PE=3 SV=1	1xTMT6plex [K1];1xTMT6plex [N-Term];1xPhospho [S/T]	A0A452EZC8 [314-328]	A0A452EZC8 1xPhospho [S/T]	1	4	2196.16	4.54	1.17858	1.08744	1.08122	1.11575	0.952254	0.90603	0.819655	0.892646	1.24993	0.0111454
[K].LLQTCFSTPTDDSMDR.[-]	1	A0A452G029	Fes1 domain-containing protein	HSPBP1		Fes1 domain-containing protein OS=Capra hircus OX=9925 GN=HSPBP1 PE=4 SV=1	1xCarbamidomethyl [C5];1xTMT6plex [N-Term];1xPhospho [S/T]	A0A452G029 [342-357]	A0A452G029 1xPhospho [S/T]	0	23	2195.96	-8.91	1.10565	1.20086	1.0218	1.10944	0.961488	0.817815	0.884463	0.887922	1.24948	0.0288337
[K].TGNESGSNLSDSGSVK.[R]	1	A0A452FGX4	Uncharacterized protein	CLIP2		Uncharacterized protein OS=Capra hircus OX=9925 GN=CLIP2 PE=4 SV=1	1xTMT6plex [K16];1xTMT6plex [N-Term];2xPhospho [S5(99.9); S10(99.9)]	A0A452FGX4 [197-212]	A0A452FGX4 2xPhospho [S201(99.9); S206(99.9)]	0	25	2156.95	5.37	1.02522	1.23427	1.06557	1.10835	0.921169	0.906316	0.837114	0.8882	1.24786	0.033295
[K].AKTDHGAEIVYKSPVVSGDTSPR.[H]	2	O02828	Microtubule-associated protein tau	MAPT	FUNCTION: Promotes microtubule assembly and stability, and might be involved in the establishment and maintenance of neuronal polarity. The C-terminus binds axonal microtubules while the N-terminus binds neural plasma membrane components, suggesting that tau functions as a linker protein between both. Axonal polarity is predetermined by tau localization (in the neuronal cell) in the domain of the…	Microtubule-associated protein tau OS=Capra hircus OX=9925 GN=MAPT PE=2 SV=3	2xTMT6plex [K2; K12];1xTMT6plex [N-Term];2xPhospho [Y11(96.7); T/S]	O02828 [346-368]	O02828 2xPhospho [Y356(96.7); T/S]	2	1	3261.65	-4.42	1.19074	1.08005	1.06692	1.11257	0.962961	0.829608	0.883915	0.892161	1.24705	0.0161726
[R].SPNPTTSASSR.[N]	1	A0A452FAZ4	NAD-dependent protein deacetylase	SIRT2	FUNCTION: NAD-dependent protein deacetylase. {ECO:0000256|PIRNR:PIRNR037938}.	NAD-dependent protein deacetylase OS=Capra hircus OX=9925 GN=SIRT2 PE=3 SV=1	1xTMT6plex [N-Term];1xPhospho [S/T]	A0A452FAZ4 [323-333]	A0A452FAZ4 1xPhospho [S/T]	0	25	1413.66	-0.21	1.12316	1.08704	1.12506	1.11175	0.936791	0.909976	0.830836	0.892534	1.24561	0.00301941
[R].GIFCQVDSGNDLTTDLIVQR.[I]	1	A0A452DU86	Uncharacterized protein	PCYT2		Uncharacterized protein OS=Capra hircus OX=9925 GN=PCYT2 PE=3 SV=1	1xCarbamidomethyl [C4];1xTMT6plex [N-Term];1xPhospho [T14(98.6)]	A0A452DU86 [329-348]	A0A452DU86 1xPhospho [T342(98.6)]	0	71	2560.23	1.41	1.17977	1.12969	1.02547	1.11164	0.865923	0.854009	0.96379	0.894574	1.24265	0.0192181
[R].SSSLGNSPERGPLRPFVPEQELLR.[S]	1	A0A452FRJ1	Alpha-tubulin N-acetyltransferase 1	ATAT1	FUNCTION: Specifically acetylates 'Lys-40' in alpha-tubulin on the lumenal side of microtubules. Promotes microtubule destabilization and accelerates microtubule dynamics; this activity may be independent of acetylation activity. Acetylates alpha-tubulin with a slow enzymatic rate, due to a catalytic site that is not optimized for acetyl transfer. Enters the microtubule through each end and diffu…	Alpha-tubulin N-acetyltransferase 1 OS=Capra hircus OX=9925 GN=ATAT1 PE=3 SV=1	1xTMT6plex [N-Term];2xPhospho [S3(93.2); S7(100)]	A0A452FRJ1 [270-293]	A0A452FRJ1 2xPhospho [S272(93.2); S276(100)]	1	9	3054.5	4.1	1.23332	1.09748	1.01809	1.1163	0.824505	0.943138	0.932819	0.900154	1.24012	0.0422007
[K].GIDPPQVLSPDMVPPSER.[G]	2	A0A452F5F5	Uncharacterized protein	EPS15L1		Uncharacterized protein OS=Capra hircus OX=9925 GN=EPS15L1 PE=4 SV=1	1xTMT6plex [N-Term];1xPhospho [S9(100)]	A0A452F5F5 [360-377]	A0A452F5F5 1xPhospho [S368(100)]	0	58	2243.1	2.02	1.18837	1.15531	0.990101	1.11126	0.94127	0.887845	0.865144	0.898086	1.23736	0.0310155
[K].NRDVEMGNSVIEENEMKKPYQLISQESEIEK.[S]	1	A0A452EY52	Amino acid transporter	SLC1A3		Amino acid transporter OS=Capra hircus OX=9925 GN=SLC1A3 PE=3 SV=1	3xTMT6plex [K17; K18; K31];1xTMT6plex [N-Term];1xPhospho [S27(100)]	A0A452EY52 [504-534]	A0A452EY52 1xPhospho [S530(100)]	2	3	4663.38	1.03	1.02398	1.20678	1.08643	1.10573	0.87806	0.953484	0.851704	0.894416	1.23626	0.0266746
[K].ASALLFSSDEEDQWHITDSQTNSTSDK.[S]	2	A0A452ESB1	CAP-ZIP_m domain-containing protein	LOC102191770		CAP-ZIP_m domain-containing protein OS=Capra hircus OX=9925 GN=LOC102191770 PE=4 SV=1	1xTMT6plex [K27];1xTMT6plex [N-Term];1xPhospho [S/T]	A0A452ESB1 [609-635]	A0A452ESB1 1xPhospho [S/T]	0	26	3550.63	8.25	1.07601	1.0539	1.17435	1.10142	0.970628	0.7809	0.92178	0.891102	1.23602	0.0362498
[K].SSSLESLQTAVAEVR.[K]	1	A0A452DUP6	Uncharacterized protein	PARD3B		Uncharacterized protein OS=Capra hircus OX=9925 GN=PARD3B PE=4 SV=1	1xTMT6plex [N-Term];1xPhospho [S3(100)]	A0A452DUP6 [577-591]	A0A452DUP6 1xPhospho [S579(100)]	0	29	1885.95	2.52	1.24231	1.07498	1.01901	1.1121	0.96813	0.878386	0.856017	0.900844	1.23451	0.0485785
[K].AGSSPAQGAQSEAPR.[L]	1	A0A452F4G2	PHD-type domain-containing protein	TCF20		PHD-type domain-containing protein OS=Capra hircus OX=9925 GN=TCF20 PE=4 SV=1	1xTMT6plex [N-Term];1xPhospho [S]	A0A452F4G2 [567-581]	A0A452F4G2 1xPhospho [S]	0	17	1722.8	-3.34	1.22162	1.04933	1.05555	1.10883	0.931666	0.831641	0.935193	0.8995	1.23272	0.0335631
[R].RRSHAEER.[A]	1	A0A452F8Y1	RING-type domain-containing protein	PEX10		RING-type domain-containing protein OS=Capra hircus OX=9925 GN=PEX10 PE=3 SV=1	1xTMT6plex [N-Term];1xPhospho [S3(100)]	A0A452F8Y1 [256-263]	A0A452F8Y1 1xPhospho [S258(100)]	2	26	1349.66	1.71	0.991955	1.12739	1.18385	1.10107	0.898105	0.952928	0.837953	0.896329	1.22842	0.0360029
[R].GRGPDLSPTSTDTEAR.[L]	2	A0A452EAM6	PDZ domain-containing protein	AHNAK2		PDZ domain-containing protein OS=Capra hircus OX=9925 GN=AHNAK2 PE=4 SV=1	1xTMT6plex [N-Term];1xPhospho [S7(100)]	A0A452EAM6 [326-341]	A0A452EAM6 1xPhospho [S332(100)]	1	33	1968.92	-3.76	1.01742	1.15166	1.13058	1.09989	0.918526	0.89614	0.874083	0.89625	1.22721	0.00952066
[K].AAIPPPVYEEQDRPRSPTGPGNSFLANMGGTVAHK.[I]	1	A0A452FS54	G-patch domain-containing protein	RBM17		G-patch domain-containing protein OS=Capra hircus OX=9925 GN=RBM17 PE=4 SV=1	1xTMT6plex [K35];1xTMT6plex [N-Term];1xPhospho [S16(99.6)]	A0A452FS54 [188-222]	A0A452FS54 1xPhospho [S203(99.6)]	1	28	4200.11	1.34	1.06253	1.08564	1.14594	1.09803	0.870964	0.809122	1.00896	0.896348	1.22501	0.034611
[R].TASISSSPSEGTPAVGSYGCTPQSLPK.[F]	1	A0A452ELS8	HTH La-type RNA-binding domain-containing protein	LARP1		HTH La-type RNA-binding domain-containing protein OS=Capra hircus OX=9925 GN=LARP1 PE=4 SV=1	1xCarbamidomethyl [C20];1xTMT6plex [K27];1xTMT6plex [N-Term];1xPhospho [S7(78.4)]	A0A452ELS8 [826-852]	A0A452ELS8 1xPhospho [S832(78.4)]	0	15	3204.55	1.4	1.00607	1.16877	1.12059	1.09847	0.827136	0.895441	0.969139	0.897239	1.22428	0.0335967
[K].HGGYEDAVHSGALDD.[-]	1	A0A452EVX4	CCT-alpha	TCP1		CCT-alpha OS=Capra hircus OX=9925 GN=TCP1 PE=3 SV=1	1xTMT6plex [N-Term];1xPhospho [S10(100)]	A0A452EVX4 [542-556]	A0A452EVX4 1xPhospho [S551(100)]	0	9	1851.77	-1.44	1.16692	1.09405	1.05613	1.1057	0.988466	0.903346	0.817728	0.90318	1.22423	0.0265334
[K].SKPVFSESLSD.[-]	1	A0A452F357	Mitochondrial import inner membrane translocase subunit	TIMM8A	FUNCTION: Mitochondrial intermembrane chaperone that participates in the import and insertion of some multi-pass transmembrane proteins into the mitochondrial inner membrane. Also required for the transfer of beta-barrel precursors from the TOM complex to the sorting and assembly machinery (SAM complex) of the outer membrane. Acts as a chaperone-like protein that protects the hydrophobic precurso…	Mitochondrial import inner membrane translocase subunit OS=Capra hircus OX=9925 GN=TIMM8A PE=3 SV=1	1xTMT6plex [K2];1xTMT6plex [N-Term];1xPhospho [S8(100)]	A0A452F357 [87-97]	A0A452F357 1xPhospho [S94(100)]	0	32	1733.88	0.54	1.14143	1.11369	1.0509	1.102	1.01628	0.863065	0.827935	0.902427	1.22116	0.0351184
[R].HRGSEEDPLLSPVETWK.[G]	1	A0A452E5T2	Uncharacterized protein	ARHGAP5		Uncharacterized protein OS=Capra hircus OX=9925 GN=ARHGAP5 PE=4 SV=1	1xTMT6plex [K17];1xTMT6plex [N-Term];1xPhospho [S4(100)]	A0A452E5T2 [1193-1209]	A0A452E5T2 1xPhospho [S1196(100)]	1	46	2518.27	1.41	1.16835	1.03811	1.10755	1.10467	0.898044	0.917816	0.900557	0.905472	1.21999	0.00641075
[K].LGPVVSPESPEPAPLPSLDSQK.[L]	1	A0A452F646	C2H2-type domain-containing protein	CHAMP1		C2H2-type domain-containing protein OS=Capra hircus OX=9925 GN=CHAMP1 PE=4 SV=1	1xTMT6plex [K22];1xTMT6plex [N-Term];1xPhospho [S9(100)]	A0A452F646 [138-159]	A0A452F646 1xPhospho [S146(100)]	0	46	2782.47	1.16	1.17627	1.01318	1.12772	1.10572	0.936983	0.952766	0.831524	0.907091	1.21898	0.0320285
[K].TERHPPVSPSSKNEK.[H]	1	A0A452F4F3	Uncharacterized protein	ANK2		Uncharacterized protein OS=Capra hircus OX=9925 GN=ANK2 PE=4 SV=1	2xTMT6plex [K12; K15];1xTMT6plex [N-Term];1xPhospho [S8(97.4)]	A0A452F4F3 [1819-1833]	A0A452F4F3 1xPhospho [S1826(97.4)]	2	5	2460.32	-2.3	1.14045	1.17292	0.990442	1.10127	0.972826	0.88634	0.856873	0.905347	1.21641	0.0413895
[K].HAPPQAFPPFPEGHPAVLPGEDPPPYSPLTSPDSGSAPMITCR.[V]	1	A0A452EJM0	Phosphatidylinositol-4,5-bisphosphate 4-phosphatase	PIP4P1	FUNCTION: Catalyzes the hydrolysis of phosphatidylinositol-4,5-bisphosphate (PtdIns-4,5-P2) to phosphatidylinositol-4-phosphate (PtdIns-4-P). {ECO:0000256|RuleBase:RU365008}.	Phosphatidylinositol-4,5-bisphosphate 4-phosphatase OS=Capra hircus OX=9925 GN=PIP4P1 PE=4 SV=1	1xCarbamidomethyl [C42];1xTMT6plex [N-Term];1xPhospho [Y/S/T]	A0A452EJM0 [50-92]		0	8	4828.28	5.03	1.17044	1.16926	0.966393	1.10203	0.915375	0.895745	0.91306	0.90806	1.21361	0.0464779
[R].KLGLPAAEGAQPCPPTPVSPPDREPK.[G]	1	A0A452FYB0	F-actin monooxygenase	MICAL3		F-actin monooxygenase OS=Capra hircus OX=9925 GN=MICAL3 PE=3 SV=1	1xCarbamidomethyl [C13];2xTMT6plex [K1; K26];1xTMT6plex [N-Term];1xPhospho [S19(100)]	A0A452FYB0 [1356-1381]	A0A452FYB0 1xPhospho [S1374(100)]	2	36	3476.86	-1.95	1.01467	1.19038	1.07688	1.09398	0.858547	0.875967	0.971623	0.902046	1.21277	0.03691
[K].GGRSPDEVTLTSIVPTK.[D]	1	A0A452DTR0	Uncharacterized protein	PACSIN3		Uncharacterized protein OS=Capra hircus OX=9925 GN=PACSIN3 PE=4 SV=1	1xTMT6plex [K17];1xTMT6plex [N-Term];1xPhospho [S4(100)]	A0A452DTR0 [316-332]	A0A452DTR0 1xPhospho [S319(100)]	1	21	2295.24	-0.47	1.13429	1.06167	1.10319	1.09972	0.951471	0.909977	0.861339	0.907596	1.21168	0.00456886
[K].TLSVAAAFNEDEDSEPEEMPPEAK.[M]	1	A0A452DVZ9	PEST proteolytic signal-containing nuclear protein	PCNP		PEST proteolytic signal-containing nuclear protein OS=Capra hircus OX=9925 GN=PCNP PE=4 SV=1	1xTMT6plex [K24];1xTMT6plex [N-Term];1xPhospho [S14(100)]	A0A452DVZ9 [106-129]	A0A452DVZ9 1xPhospho [S119(100)]	0	56	3144.44	-3.83	1.13417	1.03135	1.1347	1.10007	0.903409	0.922756	0.897862	0.908009	1.21152	0.0054739
[K].QNSMEYMDQSDDRLKPEADTLPR.[S]	1	A0A452G7D4	Ig-like domain-containing protein	HEPACAM		Ig-like domain-containing protein OS=Capra hircus OX=9925 GN=HEPACAM PE=4 SV=1	1xOxidation [M7];1xTMT6plex [K15];1xTMT6plex [N-Term];1xPhospho [S3(98.8)]	A0A452G7D4 [278-300]	A0A452G7D4 1xPhospho [S280(98.8)]	1	6	3293.52	0.93	1.04733	1.16781	1.07272	1.09595	0.898002	0.91701	0.900917	0.90531	1.21058	0.00682452
[K].IGEHTPSSLAIMENANVLAR.[Y]	1	A0A452EH63	Fructose-bisphosphate aldolase	ALDOA		Fructose-bisphosphate aldolase OS=Capra hircus OX=9925 GN=ALDOA PE=3 SV=1	1xTMT6plex [N-Term];1xPhospho [S8(99.9)]	A0A452EH63 [154-173]	A0A452EH63 1xPhospho [S161(99.9)]	0	37	2432.22	-2.39	1.15088	1.1131	1.03158	1.09852	0.914699	0.877839	0.933827	0.908788	1.20877	0.00813627
[R].SRNESYMR.[A]	1	A0A452F312	Uncharacterized protein	DLGAP1		Uncharacterized protein OS=Capra hircus OX=9925 GN=DLGAP1 PE=3 SV=1	1xTMT6plex [N-Term];1xPhospho [S5(100)]	A0A452F312 [436-443]	A0A452F312 1xPhospho [S440(100)]	1	15	1351.6	-0.29	0.979912	1.16152	1.13359	1.09168	0.863552	0.923806	0.926558	0.904639	1.20675	0.0357759
[R].IHRASDPGLPAEEPKEK.[T]	1	A0A452FNH2	Aspartate carbamoyltransferase	CAD		Aspartate carbamoyltransferase OS=Capra hircus OX=9925 GN=CAD PE=3 SV=1	2xTMT6plex [K15; K17];1xTMT6plex [N-Term];1xPhospho [S5(100)]	A0A452FNH2 [1794-1810]	A0A452FNH2 1xPhospho [S1798(100)]	2	16	2641.43	0.28	1.11882	1.15991	1.0118	1.09684	0.902194	0.953358	0.884532	0.913361	1.20089	0.0196831
[R].RTSMGGTQQQFVEGVR.[M]	2	A0A2Z4FR65	Beta-catenin	CTNNB1		Beta-catenin OS=Capra hircus OX=9925 GN=CTNNB1 PE=2 SV=1	1xTMT6plex [N-Term];1xPhospho [T/S]	A0A2Z4FR65 [550-565]	A0A2Z4FR65 1xPhospho [T/S]	1	45	2090.01	2.28	0.84459	0.902438	1.00659	0.917871	1.095	1.05491	1.16291	1.10427	0.831199	0.0306478
[K].SKSEEAHAEDSVMDHHFR.[K]	3	A0A452G8G7	HABP4_PAI-RBP1 domain-containing protein	SERBP1		HABP4_PAI-RBP1 domain-containing protein OS=Capra hircus OX=9925 GN=SERBP1 PE=4 SV=1	1xOxidation [M13];1xTMT6plex [K2];1xTMT6plex [N-Term];1xPhospho [S1(99.9)]	A0A452G8G7 [321-338]	A0A452G8G7 1xPhospho [S321(98.7)]	1	25	2666.21	1.05	0.842898	0.895317	1.00949	0.915901	1.01524	1.18411	1.14749	1.11561	0.820986	0.0482905
[R].ASSAAPVASPAAPSPGSSGGGGFFSSLSNAVK.[Q]	1	A0A452E226	Synapsin I	SYN1		Synapsin I OS=Capra hircus OX=9925 GN=SYN1 PE=3 SV=1	1xTMT6plex [K32];1xTMT6plex [N-Term];1xPhospho [S2(98.1)]	A0A452E226 [54-85]	A0A452E226 1xPhospho [S55(98.1)]	0	20	3358.67	3.98	0.887104	0.94722	0.906033	0.913452	1.12186	1.05402	1.16492	1.1136	0.82027	0.0055673
[R].YQQETNVSQLPGRPKSPLSK.[M]	1	A0A452DN91	Uncharacterized protein	TANC2		Uncharacterized protein OS=Capra hircus OX=9925 GN=TANC2 PE=4 SV=1	2xTMT6plex [K15; K20];1xTMT6plex [N-Term];1xPhospho [S16(99.4)]	A0A452DN91 [1564-1583]	A0A452DN91 1xPhospho [S1579(99.4)]	1	17	3024.65	-2.28	0.834643	0.936867	0.965858	0.912456	1.21496	1.10703	1.01757	1.11319	0.81968	0.0447801
[R].LSSPVLHR.[L]	2	A0A452DQ87	ADF-H domain-containing protein	DBN1		ADF-H domain-containing protein OS=Capra hircus OX=9925 GN=DBN1 PE=4 SV=1	1xTMT6plex [N-Term];1xPhospho [S]	A0A452DQ87 [140-147]	A0A452DQ87 1xPhospho [S]	0	17	1217.66	1.17	0.898814	0.935389	0.916646	0.916949	1.12234	1.18586	1.0506	1.1196	0.818997	0.00745219
[R].GPGSPAGK.[G]	1	A0A452E4W8	WH2 domain-containing protein	JMY		WH2 domain-containing protein OS=Capra hircus OX=9925 GN=JMY PE=4 SV=1	1xTMT6plex [K8];1xTMT6plex [N-Term];1xPhospho [S4(100)]	A0A452E4W8 [72-79]	A0A452E4W8 1xPhospho [S75(100)]	0	23	1208.64	0.13	0.805306	0.917497	1.01116	0.911321	1.07429	1.1234	1.14213	1.11328	0.818594	0.032486
[R].STPLPGPPGSPR.[S]	1	A0A452G4Z9	Uncharacterized protein	BRSK1		Uncharacterized protein OS=Capra hircus OX=9925 GN=BRSK1 PE=4 SV=1	1xTMT6plex [N-Term];1xPhospho [S10(100)]	A0A452G4Z9 [498-509]	A0A452G4Z9 1xPhospho [S507(100)]	0	17	1471.75	0.43	0.992787	0.786912	0.972697	0.917465	1.10107	1.10178	1.16021	1.12102	0.81842	0.0409044
[K].APLQPQQPPATSPGGGDEKPSGK.[E]	1	A0A452EY73	26S proteasome non-ATPase regulatory subunit 2	PSMD2	FUNCTION: Component of the 26S proteasome, a multiprotein complex involved in the ATP-dependent degradation of ubiquitinated proteins. This complex plays a key role in the maintenance of protein homeostasis by removing misfolded or damaged proteins, which could impair cellular functions, and by removing proteins whose functions are no longer required. Therefore, the proteasome participates in num…	26S proteasome non-ATPase regulatory subunit 2 OS=Capra hircus OX=9925 GN=PSMD2 PE=3 SV=1	2xTMT6plex [K19; K23];1xTMT6plex [N-Term];1xPhospho [S12(98.1)]	A0A452EY73 [80-102]	A0A452EY73 1xPhospho [S91(98.1)]	0	14	3011.58	0.76	0.899916	0.910258	0.928477	0.912884	1.19801	1.06628	1.08316	1.11582	0.81813	0.0086059
[R].APSPAPGPPSR.[R]	2	A0A452DZ03	GRIN_C domain-containing protein	GPRIN1		GRIN_C domain-containing protein OS=Capra hircus OX=9925 GN=GPRIN1 PE=4 SV=1	1xTMT6plex [N-Term];1xPhospho [S3(100)]	A0A452DZ03 [758-768]	A0A452DZ03 1xPhospho [S760(100)]	0	7	1342.67	-0.31	0.911567	0.851034	0.977859	0.913486	1.11886	1.09924	1.13695	1.11835	0.816816	0.00583971
[K].NTTSPSK.[Q]	1	A0A452EQU6	Tudor domain-containing protein	LOC102176643		Tudor domain-containing protein OS=Capra hircus OX=9925 GN=LOC102176643 PE=4 SV=1	1xTMT6plex [K7];1xTMT6plex [N-Term];1xPhospho [S4(95.7)]	A0A452EQU6 [85-91]	A0A452EQU6 1xPhospho [S88(95.7)]	0	5	1272.66	2.19	0.860604	1.012	0.862868	0.911823	1.12327	1.09858	1.12784	1.11656	0.816634	0.0158427
[R].KASSSDDEAGPKPLGGDSQR.[A]	1	A0A452EGT7	Uncharacterized protein	AKAP12		Uncharacterized protein OS=Capra hircus OX=9925 GN=AKAP12 PE=4 SV=1	2xTMT6plex [K1; K12];1xTMT6plex [N-Term];1xPhospho [S3(99.7)]	A0A452EGT7 [586-605]	A0A452EGT7 1xPhospho [S588(99.7)]	1	5	2769.4	-2.5	0.808947	0.883202	1.03839	0.91018	1.12021	1.14525	1.08284	1.1161	0.8155	0.042289
[R].AADNHSDSEEELAAFCPQLDDSTVAR.[E]	1	A0A452FI73	Uncharacterized protein	RETREG3		Uncharacterized protein OS=Capra hircus OX=9925 GN=RETREG3 PE=3 SV=1	1xCarbamidomethyl [C16];1xTMT6plex [N-Term];2xPhospho [S6(100); S8(100)]	A0A452FI73 [253-278]	A0A452FI73 2xPhospho [S258(100); S260(100)]	0	6	3237.33	-7.16	0.901354	0.875668	0.961371	0.912798	1.13262	1.13144	1.09761	1.12056	0.814592	0.00172953
[R].TTLSPGEAKPQK.[T]	1	A0A452ESB1	CAP-ZIP_m domain-containing protein	LOC102191770		CAP-ZIP_m domain-containing protein OS=Capra hircus OX=9925 GN=LOC102191770 PE=4 SV=1	2xTMT6plex [K9; K12];1xTMT6plex [N-Term];1xPhospho [S4(100)]	A0A452ESB1 [308-319]	A0A452ESB1 1xPhospho [S311(100)]	0	8	2024.14	0.06	0.880648	0.850337	1.00431	0.911764	1.12586	1.13922	1.09567	1.12025	0.813894	0.0129467
[K].ITLTEIEPSIETTTPEKTPEK.[Q]	1	A0A452DPE3	Uncharacterized protein			Uncharacterized protein OS=Capra hircus OX=9925 PE=4 SV=1	2xTMT6plex [K17; K21];1xTMT6plex [N-Term];1xPhospho [S/T]	A0A452DPE3 [283-303]	A0A452DPE3 1xPhospho [S/T]	1	17	3124.69	1.83	0.910904	1.01529	0.816334	0.914175	1.08397	1.17646	1.11159	1.12401	0.813317	0.0300414
[R].SLMSSPEDLTKDFEELKAEEVDVAK.[D]	1	A0A452EI94	Uncharacterized protein	MAP1B		Uncharacterized protein OS=Capra hircus OX=9925 GN=MAP1B PE=4 SV=1	3xTMT6plex [K11; K17; K25];1xTMT6plex [N-Term];1xPhospho [S/T]	A0A452EI94 [825-849]	A0A452EI94 1xPhospho [S/T]	2	10	3806.98	1.81	0.903741	0.834265	0.995037	0.911014	1.16186	1.12453	1.07974	1.12204	0.811925	0.0156251
[R].SVSGSPEPAAK.[K]	1	A0A452EMZ6	PWI domain-containing protein	SRRM1		PWI domain-containing protein OS=Capra hircus OX=9925 GN=SRRM1 PE=4 SV=1	1xTMT6plex [K11];1xTMT6plex [N-Term];1xPhospho [S5(98.4)]	A0A452EMZ6 [761-771]	A0A452EMZ6 1xPhospho [S765(98.4)]	0	29	1567.81	1.02	0.939061	0.848658	0.944718	0.910812	1.23666	1.07669	1.05295	1.1221	0.811702	0.0321754
[R].RNSLDGGGR.[S]	1	A0A452DM36	Kinesin motor domain-containing protein	KIF1C		Kinesin motor domain-containing protein OS=Capra hircus OX=9925 GN=KIF1C PE=3 SV=1	1xTMT6plex [N-Term];1xPhospho [S3(100)]	A0A452DM36 [1030-1038]	A0A452DM36 1xPhospho [S1032(100)]	1	16	1240.6	-1.19	0.804102	0.999719	0.909668	0.904496	1.18081	1.05101	1.11739	1.11641	0.810187	0.0353739
[R].SQPEKELEEEEWVIVSEEEIEEAK.[Q]	1	A0A452F4F3	Uncharacterized protein	ANK2		Uncharacterized protein OS=Capra hircus OX=9925 GN=ANK2 PE=4 SV=1	2xTMT6plex [K5; K24];1xTMT6plex [N-Term];1xPhospho [S16(100)]	A0A452F4F3 [1561-1584]	A0A452F4F3 1xPhospho [S1576(100)]	1	13	3655.81	0.04	0.889866	0.877484	0.956422	0.907924	1.1909	1.09178	1.08429	1.12233	0.808967	0.00707976
[K].YLSFTPPEK.[D]	1	A0A452F5N3	Non-specific serine/threonine protein kinase	PAK2		Non-specific serine/threonine protein kinase OS=Capra hircus OX=9925 GN=PAK2 PE=4 SV=1	1xTMT6plex [K9];1xTMT6plex [N-Term];1xPhospho [S3(100)]	A0A452F5N3 [139-147]	A0A452F5N3 1xPhospho [S141(100)]	0	27	1619.85	0.33	0.791644	0.923996	0.997682	0.904441	1.09198	1.10747	1.15762	1.11902	0.808241	0.0277332
[K].HGSASPEHLQK.[A]	3	A0A452EX46	Uncharacterized protein	CCDC85A		Uncharacterized protein OS=Capra hircus OX=9925 GN=CCDC85A PE=3 SV=1	1xTMT6plex [K11];1xTMT6plex [N-Term];1xPhospho [S5(98.7)]	A0A452EX46 [244-254]	A0A452EX46 1xPhospho [S248(98.7)]	0	40	1728.88	0.11	0.787031	0.894015	1.03322	0.904754	1.08176	1.13356	1.14428	1.11987	0.807911	0.0435327
[K].TSTPTHR.[S]	1	A0A452DYR6	Oxysterol-binding protein	OSBPL6		Oxysterol-binding protein OS=Capra hircus OX=9925 GN=OSBPL6 PE=3 SV=1	1xTMT6plex [N-Term];1xPhospho [S/T]	A0A452DYR6 [14-20]	A0A452DYR6 1xPhospho [S/T]	0	10	1108.53	-0.75	0.898393	0.881169	0.94266	0.907407	1.1584	1.1068	1.1095	1.1249	0.806653	0.000936351
[R].TTEGPASPR.[G]	2	A0A452EWU2	Uncharacterized protein	ARHGAP22		Uncharacterized protein OS=Capra hircus OX=9925 GN=ARHGAP22 PE=4 SV=1	1xTMT6plex [N-Term];1xPhospho [S7(100)]	A0A452EWU2 [367-375]	A0A452EWU2 1xPhospho [S373(100)]	0	25	1224.58	-0.78	0.857508	0.812265	1.05113	0.906969	1.11834	1.15379	1.10152	1.12455	0.806515	0.0438267
[K].IVQSSPSSPSSDGK.[Q]	1	A0A452E5X3	Oxysterol-binding protein	OSBP2		Oxysterol-binding protein OS=Capra hircus OX=9925 GN=OSBP2 PE=3 SV=1	1xTMT6plex [K14];1xTMT6plex [N-Term];1xPhospho [S]	A0A452E5X3 [321-334]	A0A452E5X3 1xPhospho [S]	0	14	1913.96	-0.14	1.03757	0.853234	0.845701	0.912167	1.19492	1.1248	1.07978	1.13317	0.80497	0.035963
[R].TASLTSAASIDGNR.[S]	7	A0A452EAZ5	N-myc downstream-regulated gene 2 protein	NDRG2		N-myc downstream-regulated gene 2 protein OS=Capra hircus OX=9925 GN=NDRG2 PE=3 SV=1	1xTMT6plex [N-Term];1xPhospho [S3(96.2)]	A0A452EAZ5 [326-339]	A0A452EAZ5 1xPhospho [S328(100)]	0	60	1672.81	1.32	0.806144	0.924842	0.975167	0.902051	1.11626	1.11009	1.14357	1.12331	0.803032	0.0123933
[R].HPPVSPSGK.[T]	1	A0A452F4F3	Uncharacterized protein	ANK2		Uncharacterized protein OS=Capra hircus OX=9925 GN=ANK2 PE=4 SV=1	1xTMT6plex [K9];1xTMT6plex [N-Term];1xPhospho [S5(100)]	A0A452F4F3 [1882-1890]	A0A452F4F3 1xPhospho [S1886(100)]	0	8	1443.78	-1.13	0.770177	0.93496	1.00095	0.90203	1.08099	1.15731	1.132	1.12344	0.802921	0.0374195
[K].SMSHQAAIASQR.[F]	1	A0A452F1Z0	Uncharacterized protein	VPS26B		Uncharacterized protein OS=Capra hircus OX=9925 GN=VPS26B PE=3 SV=1	1xOxidation [M2];1xTMT6plex [N-Term];1xPhospho [S]	A0A452F1Z0 [299-310]	A0A452F1Z0 1xPhospho [S]	0	31	1611.75	1.07	0.967855	0.859354	0.90319	0.910133	1.05581	1.18544	1.16013	1.13379	0.802735	0.01156
[R].VGGYATSPSSPK.[K]	1	A0A452EHN2	WD_REPEATS_REGION domain-containing protein	EML2		WD_REPEATS_REGION domain-containing protein OS=Capra hircus OX=9925 GN=EML2 PE=3 SV=1	1xTMT6plex [K12];1xTMT6plex [N-Term];1xPhospho [S10(97.8)]	A0A452EHN2 [153-164]	A0A452EHN2 1xPhospho [S162(97.8)]	0	13	1688.87	1.7	0.909843	0.888154	0.914238	0.904078	1.26593	1.0634	1.05043	1.12659	0.802492	0.0339225
[K].EASPDQISPVSDMTSTGLFQDKQEGK.[S]	3	A0A452EI94	Uncharacterized protein	MAP1B		Uncharacterized protein OS=Capra hircus OX=9925 GN=MAP1B PE=4 SV=1	2xTMT6plex [K22; K26];1xTMT6plex [N-Term];1xPhospho [S8(100)]	A0A452EI94 [1435-1460]	A0A452EI94 1xPhospho [S1442(100)]	1	42	3562.76	1.59	0.859244	0.864447	0.989764	0.904485	1.08327	1.17742	1.12855	1.12975	0.800608	0.0112238
[K].SQSLTNAFNLPEPAPPRPSLSQDEVK.[A]	1	A0A452E226	Synapsin I	SYN1		Synapsin I OS=Capra hircus OX=9925 GN=SYN1 PE=3 SV=1	1xTMT6plex [K26];1xTMT6plex [N-Term];1xPhospho [S/T]	A0A452E226 [666-691]	A0A452E226 1xPhospho [S/T]	0	19	3360.72	7.31	0.886683	0.90239	0.929243	0.906105	1.15333	1.20368	1.03964	1.13222	0.800294	0.0107009
[R].RYTPYPNLYPDQSPSEDWTMEER.[F]	1	A0A452EPW7	Chloride channel protein	CLCN6		Chloride channel protein OS=Capra hircus OX=9925 GN=CLCN6 PE=3 SV=1	1xTMT6plex [N-Term];1xPhospho [S13(100)]	A0A452EPW7 [704-726]	A0A452EPW7 1xPhospho [S716(100)]	1	36	3183.4	1.65	0.918339	0.882121	0.923162	0.907874	1.07427	1.23023	1.10062	1.13504	0.799861	0.010404
[R].QPSSPGPPPR.[D]	2	A0A452G7L6	Uncharacterized protein	SNTA1		Uncharacterized protein OS=Capra hircus OX=9925 GN=SNTA1 PE=3 SV=1	1xTMT6plex [N-Term];1xPhospho [S]	A0A452G7L6 [192-201]	A0A452G7L6 1xPhospho [S]	0	11	1328.66	0.46	0.884165	0.881514	0.93629	0.900656	1.24514	1.08278	1.06092	1.12961	0.797314	0.0196586
[R].LTVEEATASVSEGGGLQGISMKDSDEEDEEDD.[-]	1	A0A452EP04	Uncharacterized protein	CADPS		Uncharacterized protein OS=Capra hircus OX=9925 GN=CADPS PE=4 SV=1	1xOxidation [M21];1xTMT6plex [K22];1xTMT6plex [N-Term];1xPhospho [T7(95.5)]	A0A452EP04 [740-771]	A0A452EP04 1xPhospho [T746(95.5)]	1	34	3896.7	0.02	0.993353	0.860729	0.867797	0.907293	1.18728	1.20962	1.0254	1.14077	0.795337	0.0319764
[R].QNLQSPK.[S]	1	A0A452G3C4	Constitutive NOS	NOS1		Constitutive NOS OS=Capra hircus OX=9925 GN=NOS1 PE=3 SV=1	1xTMT6plex [K7];1xTMT6plex [N-Term];1xPhospho [S5(100)]	A0A452G3C4 [1040-1046]	A0A452G3C4 1xPhospho [S1044(100)]	0	17	1352.73	0.9	0.914849	0.860666	0.936297	0.903937	1.1744	1.21271	1.02594	1.13768	0.794541	0.018828
[R].RGSDSEK.[R]	1	A0A452DM87	Uncharacterized protein	AGAP2		Uncharacterized protein OS=Capra hircus OX=9925 GN=AGAP2 PE=3 SV=1	1xTMT6plex [K7];1xTMT6plex [N-Term];1xPhospho [S3(100)]	A0A452DM87 [650-656]	A0A452DM87 1xPhospho [S652(100)]	1	6	1316.66	-1.2	0.901133	0.944693	0.863228	0.903018	1.04121	1.22981	1.148	1.13967	0.792348	0.0163998
[R].HSSLHTESDEDIAPAQR.[V]	2	A0A452FXX3	AP-3 complex subunit delta	AP3D1		AP-3 complex subunit delta OS=Capra hircus OX=9925 GN=AP3D1 PE=3 SV=1	1xTMT6plex [N-Term];1xPhospho [S8(100)]	A0A452FXX3 [757-773]	A0A452FXX3 1xPhospho [S764(100)]	0	73	2202	-0.1	0.868601	0.902357	0.924137	0.898365	1.21668	1.13187	1.05497	1.13451	0.791856	0.00878454
[K].GSLDSDNDDSDCPYSEK.[V]	2	A0A452FA81	Anion exchange protein	SLC4A4		Anion exchange protein OS=Capra hircus OX=9925 GN=SLC4A4 PE=3 SV=1	1xCarbamidomethyl [C12];1xTMT6plex [K17];1xTMT6plex [N-Term];2xPhospho [S5(99.9); S10(100)]	A0A452FA81 [1025-1041]	A0A452FA81 2xPhospho [S1029(99.9); S1034(100)]	0	20	2521.97	0.83	0.804782	0.867985	1.01081	0.894525	1.10312	1.07984	1.20602	1.12966	0.791852	0.0312088
[K].ASTDNSPSSKAEDAPAKEEPK.[Q]	5	A0A452F569	Axonal membrane protein GAP-43	GAP43		Axonal membrane protein GAP-43 OS=Capra hircus OX=9925 GN=GAP43 PE=3 SV=1	3xTMT6plex [K10; K17; K21];1xTMT6plex [N-Term];1xPhospho [S6(95.7)]	A0A452F569 [146-166]	A0A452F569 1xPhospho [S151(99.9)]	2	22	3155.63	1.05	0.88301	0.817771	1.00397	0.901585	1.06073	1.22796	1.12729	1.13866	0.791795	0.0315324
[K].EGEEPTVYSDEEEPKDESTRK.[N]	2	A0A452DL24	Cytochrome b5 heme-binding domain-containing protein	PGRMC1		Cytochrome b5 heme-binding domain-containing protein OS=Capra hircus OX=9925 GN=PGRMC1 PE=4 SV=1	2xTMT6plex [K15; K21];1xTMT6plex [N-Term];1xPhospho [S9(99.9)]	A0A452DL24 [172-192]	A0A452DL24 1xPhospho [S180(99.9)]	2	5	3221.53	4.57	0.956617	0.846092	0.901688	0.901466	1.10425	1.1401	1.17448	1.13961	0.79103	0.00324551
[R].SVVSFDEVK.[E]	1	A0A452DUJ1	Uncharacterized protein	SAFB		Uncharacterized protein OS=Capra hircus OX=9925 GN=SAFB PE=4 SV=1	1xTMT6plex [K9];1xTMT6plex [N-Term];1xPhospho [S4(100)]	A0A452DUJ1 [589-597]	A0A452DUJ1 1xPhospho [S592(100)]	0	26	1547.81	4.77	0.819018	0.861618	1.00652	0.895719	1.19795	1.13536	1.06586	1.13306	0.790532	0.0255627
[R].YTPYPNLYPDQSPSEDWTMEER.[F]	1	A0A452EPW7	Chloride channel protein	CLCN6		Chloride channel protein OS=Capra hircus OX=9925 GN=CLCN6 PE=3 SV=1	1xOxidation [M19];1xTMT6plex [N-Term];1xPhospho [Y/S/T]	A0A452EPW7 [705-726]	A0A452EPW7 1xPhospho [Y/S/T]	0	9	3043.29	0.26	1.02105	0.838296	0.847871	0.902407	1.18549	1.11501	1.1268	1.14243	0.789899	0.0191991
[R].SYSAGEASEVSR.[N]	1	A0A452F5W8	HECT-type E3 ubiquitin transferase	HECW1		HECT-type E3 ubiquitin transferase OS=Capra hircus OX=9925 GN=HECW1 PE=4 SV=1	1xTMT6plex [N-Term];1xPhospho [S3(100)]	A0A452F5W8 [1040-1051]	A0A452F5W8 1xPhospho [S1042(100)]	0	16	1551.69	-0.9	0.785754	0.841367	1.05234	0.893153	1.1272	1.1018	1.16334	1.13078	0.789857	0.0460092
[K].AAATPESQEPQAK.[G]	3	A0A452FPL9	Uncharacterized protein	MARCKSL1		Uncharacterized protein OS=Capra hircus OX=9925 GN=MARCKSL1 PE=3 SV=1	1xTMT6plex [K13];1xTMT6plex [N-Term];1xPhospho [T4(100)]	A0A452FPL9 [145-157]	A0A452FPL9 1xPhospho [T148(100)]	0	20	1865.94	-0.21	0.778163	0.975278	0.922946	0.892129	1.11881	1.06857	1.20227	1.12989	0.789574	0.0282034
[R].VSDQNSPVLPK.[K]	1	A0A452FHX9	Ubiquitinyl hydrolase 1	USP24		Ubiquitinyl hydrolase 1 OS=Capra hircus OX=9925 GN=USP24 PE=3 SV=1	1xTMT6plex [K11];1xTMT6plex [N-Term];1xPhospho [S6(100)]	A0A452FHX9 [2040-2050]	A0A452FHX9 1xPhospho [S2045(100)]	0	20	1721.92	1.04	0.897038	0.922366	0.871545	0.896983	1.11797	1.13656	1.16419	1.13957	0.787121	0.000259311
[R].SLESDNEEK.[A]	2	A0A452DL21	Uncharacterized protein	L1CAM		Uncharacterized protein OS=Capra hircus OX=9925 GN=L1CAM PE=3 SV=1	1xTMT6plex [K9];1xTMT6plex [N-Term];1xPhospho [S4(100)]	A0A452DL21 [1178-1186]	A0A452DL21 1xPhospho [S1181(100)]	0	33	1588.75	-0.45	0.883876	0.872102	0.922227	0.892735	1.21622	1.04192	1.15035	1.13617	0.785744	0.010097
[R].SQSESSDEVTELDLSHGK.[K]	1	A0A452E675	C2 domain-containing protein	C2CD5		C2 domain-containing protein OS=Capra hircus OX=9925 GN=C2CD5 PE=4 SV=1	1xTMT6plex [K18];1xTMT6plex [N-Term];1xPhospho [S/T]	A0A452E675 [681-698]	A0A452E675 1xPhospho [S/T]	0	49	2486.17	0.43	0.824468	1.02286	0.833633	0.893653	1.1625	1.14912	1.10278	1.13813	0.785191	0.0219386
[R].GGGAPLPPSGSKDQALGAGGEFGGHDKPK.[I]	8	A0A452E4X8	Aa_trans domain-containing protein	SLC32A1		Aa_trans domain-containing protein OS=Capra hircus OX=9925 GN=SLC32A1 PE=4 SV=1	3xTMT6plex [K12; K27; K29];1xTMT6plex [N-Term];1xPhospho [S9(96.2)]	A0A452E4X8 [88-116]	A0A452E4X8 1xPhospho [S96(95.4)]	1	36	3685.95	1.77	0.838145	0.857958	0.976707	0.890937	1.07333	1.09378	1.24692	1.13801	0.782888	0.0240191
[R].AGSLESDGCPKEPAK.[T]	1	A0A452FRT8	Methyl-CpG-binding protein 2	MECP2	FUNCTION: Chromosomal protein that binds to methylated DNA. It can bind specifically to a single methyl-CpG pair. It is not influenced by sequences flanking the methyl-CpGs. Binds both 5-methylcytosine (5mC) and 5-hydroxymethylcytosine (5hmC)-containing DNA, with a preference for 5-methylcytosine (5mC). {ECO:0000256|PIRNR:PIRNR038006}.	Methyl-CpG-binding protein 2 OS=Capra hircus OX=9925 GN=MECP2 PE=4 SV=1	1xCarbamidomethyl [C9];2xTMT6plex [K11; K15];1xTMT6plex [N-Term];1xPhospho [S3(100)]	A0A452FRT8 [416-430]	A0A452FRT8 1xPhospho [S418(100)]	1	34	2313.18	0.71	0.856888	0.942483	0.873758	0.891043	1.05169	1.07349	1.29137	1.13885	0.782406	0.0375062
[R].SYSPDGKESPSDKK.[S]	2	A0A452G4H1	Uncharacterized protein	MATR3		Uncharacterized protein OS=Capra hircus OX=9925 GN=MATR3 PE=4 SV=1	3xTMT6plex [K7; K13; K14];1xTMT6plex [N-Term];2xPhospho [S3(99.6); S9(99.6)]	A0A452G4H1 [596-609]	A0A452G4H1 2xPhospho [S598(100); S604(99.8)]	2	5	2601.3	0.42	0.802508	0.875172	0.992318	0.889999	1.04379	1.14632	1.22885	1.13965	0.78094	0.0315504
[R].DVMSDETNNEETESPSQEFVNITK.[Y]	1	A0A452EI94	Uncharacterized protein	MAP1B		Uncharacterized protein OS=Capra hircus OX=9925 GN=MAP1B PE=4 SV=1	1xTMT6plex [K24];1xTMT6plex [N-Term];1xPhospho [T12(94)]	A0A452EI94 [1138-1161]	A0A452EI94 1xPhospho [T1149(94)]	0	76	3281.48	1.95	0.939774	0.873807	0.871583	0.895055	1.14309	1.17065	1.12964	1.14779	0.779805	0.000574571
[K].SHHANSPTAGAAK.[S]	2	A0A452DL06	Microtubule-associated protein RP/EB family member 2	MAPRE2		Microtubule-associated protein RP/EB family member 2 OS=Capra hircus OX=9925 GN=MAPRE2 PE=3 SV=1	1xTMT6plex [K13];1xTMT6plex [N-Term];1xPhospho [S6(100)]	A0A452DL06 [183-195]	A0A452DL06 1xPhospho [S188(100)]	0	44	1786.9	-1.91	0.944998	0.850727	0.874125	0.88995	1.22	0.989455	1.21464	1.14137	0.779724	0.0361992
[R].FFTTGSDSESESSLSGEELVTKPVGGNYGK.[Q]	1	A0A452G0I1	Eukaryotic translation initiation factor 3 subunit C	LOC102182187	FUNCTION: Component of the eukaryotic translation initiation factor 3 (eIF-3) complex, which is required for several steps in the initiation of protein synthesis. The eIF-3 complex associates with the 40S ribosome and facilitates the recruitment of eIF-1, eIF-1A, eIF-2:GTP:methionyl-tRNAi and eIF-5 to form the 43S pre-initiation complex (43S PIC). The eIF-3 complex stimulates mRNA recruitment to …	Eukaryotic translation initiation factor 3 subunit C OS=Capra hircus OX=9925 GN=LOC102182187 PE=3 SV=1	2xTMT6plex [K22; K30];1xTMT6plex [N-Term];2xPhospho [S10(89.7); S/T/Y]	A0A452G0I1 [4-33]	A0A452G0I1 2xPhospho [S13(89.7); S/T/Y]	0	5	3956.87	-1.13	0.946814	0.849343	0.894174	0.896777	1.05726	1.23535	1.16044	1.15102	0.779118	0.012417
[K].QQGHEPVSPR.[S]	1	A0A452FNS5	WW domain-containing protein	WAC		WW domain-containing protein OS=Capra hircus OX=9925 GN=WAC PE=4 SV=1	1xTMT6plex [N-Term];1xPhospho [S8(100)]	A0A452FNS5 [504-513]	A0A452FNS5 1xPhospho [S511(100)]	0	28	1443.69	-0.25	0.898921	0.855887	0.916676	0.890495	1.0566	1.09751	1.27937	1.14449	0.778069	0.0230172
[R].KLDAEIAPEEKGSGDDEGISR.[R]	1	A0A452DL89	mRNA cap guanine-N7 methyltransferase	RNMT		mRNA cap guanine-N7 methyltransferase OS=Capra hircus OX=9925 GN=RNMT PE=3 SV=1	2xTMT6plex [K1; K11];1xTMT6plex [N-Term];1xPhospho [S13(100)]	A0A452DL89 [84-104]	A0A452DL89 1xPhospho [S96(100)]	2	8	2983.52	-0.73	0.971552	0.787518	0.917213	0.892095	1.2212	1.07661	1.14294	1.14692	0.777819	0.0207148
[K].KAEGAALANAAGVVESTSQAGDRGSVSSYDR.[G]	1	A0A452DZB4	Protein kinase C and casein kinase substrate in neurons protein 1	PACSIN1		Protein kinase C and casein kinase substrate in neurons protein 1 OS=Capra hircus OX=9925 GN=PACSIN1 PE=3 SV=1	1xTMT6plex [K1];1xTMT6plex [N-Term];1xPhospho [S/T/Y]	A0A452DZB4 [322-352]		2	19	3562.75	1.27	0.889156	0.881858	0.891293	0.887436	1.1015	1.01888	1.30496	1.14178	0.777239	0.0403177
[K].ATVTPSPVK.[G]	1	A0A452ERP6	Uncharacterized protein	NUCKS1		Uncharacterized protein OS=Capra hircus OX=9925 GN=NUCKS1 PE=4 SV=1	1xTMT6plex [K9];1xTMT6plex [N-Term];1xPhospho [S6(100)]	A0A452ERP6 [181-189]	A0A452ERP6 1xPhospho [S186(100)]	0	23	1437.81	0.31	0.843328	0.980981	0.849678	0.891329	1.13041	1.21358	1.09681	1.14694	0.777139	0.0107695
[R].SAKDSDDEEEVVHVDR.[D]	1	A0A452EW87	t-SNARE coiled-coil homology domain-containing protein	STX1B		t-SNARE coiled-coil homology domain-containing protein OS=Capra hircus OX=9925 GN=STX1B PE=3 SV=1	1xTMT6plex [K3];1xTMT6plex [N-Term];1xPhospho [S5(98.2)]	A0A452EW87 [10-25]	A0A452EW87 1xPhospho [S14(98.2)]	1	36	2368.11	0.45	0.7411	0.918659	0.993643	0.884467	1.19418	1.14185	1.08383	1.13995	0.775882	0.034869
[R].LQEGLDISHLQGQEELLSSQEKSPGVK.[D]	1	A0A452GAK5	Uncharacterized protein	SLC12A2		Uncharacterized protein OS=Capra hircus OX=9925 GN=SLC12A2 PE=3 SV=1	2xTMT6plex [K22; K27];1xTMT6plex [N-Term];2xPhospho [S19(96.7); S23(96.7)]	A0A452GAK5 [880-906]	A0A452GAK5 2xPhospho [S898(96.7); S902(96.7)]	1	9	3796.94	1.82	0.813672	0.922907	0.920742	0.885774	1.29822	1.10535	1.02337	1.14231	0.775421	0.045033
[R].TNSTGGSSGSSVGGGGGK.[T]	2	A0A452DQP2	Uncharacterized protein	ERC1		Uncharacterized protein OS=Capra hircus OX=9925 GN=ERC1 PE=4 SV=1	1xTMT6plex [K18];1xTMT6plex [N-Term];1xPhospho [S/T]	A0A452DQP2 [35-52]		0	8	1991.94	-3.02	0.829787	0.882734	0.944509	0.885677	1.20857	1.09929	1.12278	1.14355	0.774499	0.00534457
[R].GSSQPNLSTSYSEQEYGK.[A]	2	A0A452G7G3	ENTH domain-containing protein	EPN2		ENTH domain-containing protein OS=Capra hircus OX=9925 GN=EPN2 PE=3 SV=1	1xTMT6plex [K18];1xTMT6plex [N-Term];1xPhospho [S/T/Y]	A0A452G7G3 [171-188]	A0A452G7G3 1xPhospho [S/T/Y]	0	63	2500.16	1.03	1.02084	0.78429	0.874532	0.893222	1.13403	1.13387	1.19532	1.15441	0.77375	0.0221036
[R].KQSEVEADLGYPGGK.[A]	1	A0A452EDH8	WD_REPEATS_REGION domain-containing protein	DMXL2		WD_REPEATS_REGION domain-containing protein OS=Capra hircus OX=9925 GN=DMXL2 PE=4 SV=1	2xTMT6plex [K1; K15];1xTMT6plex [N-Term];1xPhospho [S3(100)]	A0A452EDH8 [2638-2652]	A0A452EDH8 1xPhospho [S2640(100)]	1	46	2345.24	0.31	0.864446	0.767266	1.03703	0.889582	1.15046	1.2323	1.06965	1.1508	0.773009	0.0466031
[R].SNSWQGNLGGNR.[K]	1	A0A452FIP7	Uncharacterized protein	ADAM22		Uncharacterized protein OS=Capra hircus OX=9925 GN=ADAM22 PE=4 SV=1	1xTMT6plex [N-Term];1xPhospho [S3(100)]	A0A452FIP7 [792-803]	A0A452FIP7 1xPhospho [S794(100)]	0	40	1598.73	0.12	0.933602	0.813507	0.924189	0.890433	1.07971	1.2396	1.15252	1.15728	0.76942	0.0113925
[R].AQKPTPPASPTPQPAQERPPSSPVYEDAAPFR.[A]	1	A0A452G9B4	SH3 domain-containing protein	CTTN		SH3 domain-containing protein OS=Capra hircus OX=9925 GN=CTTN PE=4 SV=1	1xTMT6plex [K3];1xTMT6plex [N-Term];1xPhospho [S22(94.7)]	A0A452G9B4 [360-391]	A0A452G9B4 1xPhospho [S381(94.7)]	0	6	3953	0.74	0.848652	0.83485	0.964282	0.882595	1.28709	1.08314	1.07154	1.14726	0.769309	0.0310307
[K].NLEELEEKSASPPPAEPVSLPQEPPK.[A]	3	A0A452EIC9	Uncharacterized protein	G3BP2		Uncharacterized protein OS=Capra hircus OX=9925 GN=G3BP2 PE=4 SV=1	2xTMT6plex [K8; K26];1xTMT6plex [N-Term];1xPhospho [S11(100)]	A0A452EIC9 [217-242]	A0A452EIC9 1xPhospho [S227(100)]	1	43	3579.88	-5.18	0.862381	0.781258	1.00797	0.88387	1.14523	1.11299	1.18943	1.14922	0.769107	0.0191914
[K].NYTNSPEESSK.[A]	1	A0A452DKQ2	Protein IMPACT	IMPACT		Protein IMPACT OS=Capra hircus OX=9925 GN=IMPACT PE=3 SV=1	1xTMT6plex [K11];1xTMT6plex [N-Term];1xPhospho [S5(99.9)]	A0A452DKQ2 [291-301]	A0A452DKQ2 1xPhospho [S295(99.9)]	0	27	1793.84	-0.81	0.998124	0.895199	0.776769	0.890031	1.21759	1.16789	1.09112	1.15887	0.768018	0.0218903
[K].EGALSRASDESLNKIQEVESPVFK.[E]	4	A0A452FTH4	Phosphate transporter	SLC20A2	FUNCTION: Sodium-phosphate symporter which plays a fundamental housekeeping role in phosphate transport. {ECO:0000256|RuleBase:RU363058}.	Phosphate transporter OS=Capra hircus OX=9925 GN=SLC20A2 PE=3 SV=1	2xTMT6plex [K14; K24];1xTMT6plex [N-Term];2xPhospho [S8(100); S11(100)]	A0A452FTH4 [249-272]	A0A452FTH4 2xPhospho [S256(100); S259(100)]	2	22	3480.76	0.84	0.791826	0.897024	0.950473	0.879775	1.1857	1.12082	1.13945	1.14866	0.765916	0.00596062
[R].DSAPSPK.[L]	2	A0A452ERV1	Uncharacterized protein	RAB11FIP5		Uncharacterized protein OS=Capra hircus OX=9925 GN=RAB11FIP5 PE=4 SV=1	1xTMT6plex [K7];1xTMT6plex [N-Term];1xPhospho [S5(100)]	A0A452ERV1 [292-298]	A0A452ERV1 1xPhospho [S296(100)]	0	12	1239.64	-0.37	0.85898	0.763523	1.0302	0.884233	1.09794	1.21457	1.15413	1.15555	0.765207	0.0331175
[R].SVSSSSYR.[R]	1	A0A452FEN1	Vimentin	VIM		Vimentin OS=Capra hircus OX=9925 GN=VIM PE=3 SV=1	1xTMT6plex [N-Term];1xPhospho [S5(95.6)]	A0A452FEN1 [5-12]	A0A452FEN1 1xPhospho [S9(95.6)]	0	12	1181.54	0.09	0.859864	0.874856	0.90279	0.87917	1.15216	1.07007	1.23425	1.15216	0.763063	0.00509925
[K].AGSGTEPKPQAAIRSPQGLELALPSR.[E]	1	A0A452F4F3	Uncharacterized protein	ANK2		Uncharacterized protein OS=Capra hircus OX=9925 GN=ANK2 PE=4 SV=1	1xTMT6plex [K8];1xTMT6plex [N-Term];1xPhospho [S15(99.6)]	A0A452F4F3 [2374-2399]	A0A452F4F3 1xPhospho [S2388(99.6)]	1	5	3169.71	0.32	0.999378	0.92423	0.73934	0.887649	1.14944	1.20516	1.1398	1.1648	0.762063	0.0256172
[K].AEDGATPSPSNETPK.[K]	1	A0A452E037	Uncharacterized protein	MARCKS		Uncharacterized protein OS=Capra hircus OX=9925 GN=MARCKS PE=3 SV=1	1xTMT6plex [K15];1xTMT6plex [N-Term];2xPhospho [T6(93.4); S8(93.4)]	A0A452E037 [137-151]	A0A452E037 2xPhospho [T142(93.4); S144(93.4)]	0	12	2118.94	4.18	0.751533	0.889615	0.978205	0.873118	1.1704	1.05838	1.21661	1.14846	0.76025	0.0272653
[R].AGATLEIKDTVSPVLDEKLSPPK.[S]	1	A0A452EI94	Uncharacterized protein	MAP1B		Uncharacterized protein OS=Capra hircus OX=9925 GN=MAP1B PE=4 SV=1	3xTMT6plex [K8; K18; K23];1xTMT6plex [N-Term];1xPhospho [S20(100)]	A0A452EI94 [1232-1254]	A0A452EI94 1xPhospho [S1251(100)]	2	1	3404.95	1.1	0.998892	0.75832	0.892965	0.883392	1.17328	1.1435	1.1763	1.16436	0.758694	0.0162468
[K].HSLAEEEESAKAEADAHIK.[E]	1	A0A452EI94	Uncharacterized protein	MAP1B		Uncharacterized protein OS=Capra hircus OX=9925 GN=MAP1B PE=4 SV=1	2xTMT6plex [K11; K19];1xTMT6plex [N-Term];1xPhospho [S9(100)]	A0A452EI94 [966-984]	A0A452EI94 1xPhospho [S974(100)]	1	29	2832.44	-0.43	0.874697	0.909352	0.83845	0.874166	1.25396	0.985092	1.22133	1.15346	0.757863	0.0327496
[K].LDHELSLDRESEAGTGSSEHEDAEREGSPR.[T]	2	A0A452EDW9; A0A452EDH8	WD_REPEATS_REGION domain-containing protein;WD_REPEATS_REGION domain-containing protein	DMXL2;DMXL2		WD_REPEATS_REGION domain-containing protein OS=Capra hircus OX=9925 GN=DMXL2 PE=4 SV=1;WD_REPEATS_REGION domain-containing protein OS=Capra hircus OX=9925 GN=DMXL2 PE=4 SV=1	1xTMT6plex [N-Term];1xPhospho [S28(100)]	A0A452EDW9 [446-475]; A0A452EDH8 [446-475]	A0A452EDW9 1xPhospho [S473(100)]; A0A452EDH8 1xPhospho [S473(100)]	2	21	3604.6	0.39	0.856624	0.750692	1.03296	0.880092	1.1708	1.25465	1.06257	1.16267	0.756955	0.0466513
[K].IYEFPETDDEEENKLVK.[K]	1	A0A452EIK3	Septin-7	SEPTIN7		Septin-7 OS=Capra hircus OX=9925 GN=SEPTIN7 PE=3 SV=1	2xTMT6plex [K14; K17];1xTMT6plex [N-Term];1xPhospho [T7(100)]	A0A452EIK3 [215-231]	A0A452EIK3 1xPhospho [T221(100)]	1	33	2865.44	2.95	0.861656	0.929919	0.834933	0.875503	1.22056	1.11691	1.14265	1.16004	0.754719	0.00249511
[R].TASPPPPPKR.[R]	1	A0A452EMZ6	PWI domain-containing protein	SRRM1		PWI domain-containing protein OS=Capra hircus OX=9925 GN=SRRM1 PE=4 SV=1	1xTMT6plex [K9];1xTMT6plex [N-Term];2xPhospho [T1(100); S3(100)]	A0A452EMZ6 [624-633]	A0A452EMZ6 2xPhospho [T624(100); S626(100)]	1	2	1665.85	-0.01	0.943085	0.785539	0.910735	0.879786	1.14874	1.21608	1.14132	1.16871	0.752782	0.00572959
[R].NRSADEGEPSEGK.[A]	1	A0A452DYJ9	Tankyrase_bdg_C domain-containing protein	TNKS1BP1		Tankyrase_bdg_C domain-containing protein OS=Capra hircus OX=9925 GN=TNKS1BP1 PE=4 SV=1	1xTMT6plex [K13];1xTMT6plex [N-Term];1xPhospho [S3(100)]	A0A452DYJ9 [1584-1596]	A0A452DYJ9 1xPhospho [S1586(100)]	1	10	1913.9	0.54	0.848478	0.881701	0.886671	0.872283	1.05562	1.11087	1.32082	1.16244	0.75039	0.0237357
[R].DKPMYDEIFYTLSPVDGK.[I]	1	A0A452F1T8	Uncharacterized protein	EHD3		Uncharacterized protein OS=Capra hircus OX=9925 GN=EHD3 PE=4 SV=1	2xTMT6plex [K2; K18];1xTMT6plex [N-Term];1xPhospho [S13(100)]	A0A452F1T8 [444-461]	A0A452F1T8 1xPhospho [S456(100)]	0	48	2885.47	1.15	0.766335	0.82235	1.02995	0.872878	1.11765	1.27277	1.10369	1.1647	0.749443	0.0393351
[K].ANLSPHR.[E]	2	A0A452FGR4	Proteasome inhibitor PI31 subunit	PSMF1		Proteasome inhibitor PI31 subunit OS=Capra hircus OX=9925 GN=PSMF1 PE=3 SV=1	1xTMT6plex [N-Term];1xPhospho [S4(100)]	A0A452FGR4 [156-162]	A0A452FGR4 1xPhospho [S159(100)]	0	24	1103.56	0.09	0.841599	0.807027	0.95898	0.869202	1.32507	1.09216	1.07105	1.16276	0.747533	0.0348336
[R].RPVSVSPSSSQEISENQYAVICSEK.[Q]	1	A0A452E2M2	Uncharacterized protein	STXBP5		Uncharacterized protein OS=Capra hircus OX=9925 GN=STXBP5 PE=3 SV=1	1xCarbamidomethyl [C22];1xTMT6plex [K25];1xTMT6plex [N-Term];1xPhospho [S/Y]	A0A452E2M2 [898-922]	A0A452E2M2 1xPhospho [S/Y]	0	44	3319.63	2.18	0.790864	0.909433	0.896582	0.865626	1.20576	1.03266	1.23923	1.15922	0.746735	0.016737
[R].AERGSPSR.[S]	1	A0A452FHV4	F-box domain-containing protein	FBXO41		F-box domain-containing protein OS=Capra hircus OX=9925 GN=FBXO41 PE=4 SV=1	1xTMT6plex [N-Term];1xPhospho [S5(100)]	A0A452FHV4 [523-530]	A0A452FHV4 1xPhospho [S527(100)]	1	9	1168.57	0.03	0.737753	0.853637	1.00835	0.866581	1.12292	1.15218	1.20889	1.16133	0.746198	0.0231794
[R].FFTTGSDSESESSLSGEELVTKPVGGNYGK.[Q]	1	A0A452G0I1	Eukaryotic translation initiation factor 3 subunit C	LOC102182187	FUNCTION: Component of the eukaryotic translation initiation factor 3 (eIF-3) complex, which is required for several steps in the initiation of protein synthesis. The eIF-3 complex associates with the 40S ribosome and facilitates the recruitment of eIF-1, eIF-1A, eIF-2:GTP:methionyl-tRNAi and eIF-5 to form the 43S pre-initiation complex (43S PIC). The eIF-3 complex stimulates mRNA recruitment to …	Eukaryotic translation initiation factor 3 subunit C OS=Capra hircus OX=9925 GN=LOC102182187 PE=3 SV=1	2xTMT6plex [K22; K30];1xTMT6plex [N-Term];2xPhospho [S6(89.2); S15(94.4)]	A0A452G0I1 [4-33]	A0A452G0I1 2xPhospho [S9(89.2); S18(94.4)]	0	63	3956.87	-1.2	0.800901	0.776148	1.03375	0.870268	1.05233	1.22312	1.22702	1.16749	0.745419	0.0413541
[K].DGKEASPDQISPVSDMTSTGLFQDK.[Q]	2	A0A452EI94	Uncharacterized protein	MAP1B		Uncharacterized protein OS=Capra hircus OX=9925 GN=MAP1B PE=4 SV=1	2xTMT6plex [K3; K25];1xTMT6plex [N-Term];1xPhospho [S6(100)]	A0A452EI94 [1432-1456]	A0A452EI94 1xPhospho [S1437(100)]	1	42	3420.68	-3.05	0.779177	0.798727	1.03167	0.869858	1.10063	1.23972	1.16091	1.16709	0.745325	0.0304296
[K].SVNEILGLAESSPKEPK.[A]	1	A0A452EYJ8	Uncharacterized protein	CAAP1		Uncharacterized protein OS=Capra hircus OX=9925 GN=CAAP1 PE=4 SV=1	2xTMT6plex [K14; K17];1xTMT6plex [N-Term];1xPhospho [S]	A0A452EYJ8 [302-318]	A0A452EYJ8 1xPhospho [S]	1	22	2565.41	-0.24	0.913935	0.76285	0.940637	0.872474	1.12237	1.17039	1.22153	1.17143	0.744795	0.00866513
[K].GHKHEDGTQSDSEDPLAK.[V]	1	A0A452FNB5	FHA domain-containing protein	CEP170B		FHA domain-containing protein OS=Capra hircus OX=9925 GN=CEP170B PE=3 SV=1	2xTMT6plex [K3; K18];1xTMT6plex [N-Term];1xPhospho [S10(97)]	A0A452FNB5 [346-363]	A0A452FNB5 1xPhospho [S355(97)]	1	33	2718.33	0.35	0.709355	0.8877	0.999547	0.865534	1.14283	1.20486	1.14349	1.16373	0.74376	0.0265658
[R].GSEEDPLLSPVETWK.[G]	2	A0A452E5T2	Uncharacterized protein	ARHGAP5		Uncharacterized protein OS=Capra hircus OX=9925 GN=ARHGAP5 PE=4 SV=1	1xTMT6plex [K15];1xTMT6plex [N-Term];1xPhospho [S9(100)]	A0A452E5T2 [1195-1209]	A0A452E5T2 1xPhospho [S1203(100)]	0	24	2225.11	0.9	0.85306	0.805751	0.958366	0.872392	1.03609	1.29527	1.19386	1.17507	0.742415	0.0261782
[K].GGSGEGSEEAGTESLQPVGVSAK.[K]	1	A0A452E2B2	IRG-type G domain-containing protein	IRGQ		IRG-type G domain-containing protein OS=Capra hircus OX=9925 GN=IRGQ PE=3 SV=1	1xTMT6plex [K23];1xTMT6plex [N-Term];1xPhospho [S3(100)]	A0A452E2B2 [382-404]	A0A452E2B2 1xPhospho [S384(100)]	0	46	2671.29	-0.52	0.828195	0.813698	0.960156	0.867349	1.09605	1.14763	1.26139	1.16835	0.742368	0.0111663
[K].GSTESCNTTTEDEDLKAAPLR.[T]	1	A0A452E2S8	Calcium/calmodulin-dependent protein kinase	CAMK2G		Calcium/calmodulin-dependent protein kinase OS=Capra hircus OX=9925 GN=CAMK2G PE=3 SV=1	1xCarbamidomethyl [C6];1xTMT6plex [K16];1xTMT6plex [N-Term];1xPhospho [S5(99.9)]	A0A452E2S8 [390-410]	A0A452E2S8 1xPhospho [S394(99.9)]	1	11	2833.33	2.94	0.765449	0.923002	0.907126	0.865192	1.11123	1.1459	1.2397	1.16561	0.742267	0.00889515
[R].ASISPMDEPVPDSESPIEK.[V]	2	A0A452EI94	Uncharacterized protein	MAP1B		Uncharacterized protein OS=Capra hircus OX=9925 GN=MAP1B PE=4 SV=1	1xOxidation [M6];1xTMT6plex [K19];1xTMT6plex [N-Term];1xPhospho [S15(96.8)]	A0A452EI94 [1374-1392]	A0A452EI94 1xPhospho [S1388(100)]	0	34	2582.23	2.79	0.901568	0.744451	0.961702	0.86924	1.14718	1.14091	1.22749	1.17186	0.741762	0.0127266
[K].QQLSPSPGQEAGILPETEK.[A]	1	A0A452E6C4	Uncharacterized protein	CPEB4		Uncharacterized protein OS=Capra hircus OX=9925 GN=CPEB4 PE=3 SV=1	1xTMT6plex [K19];1xTMT6plex [N-Term];1xPhospho [S4(98.3)]	A0A452E6C4 [94-112]	A0A452E6C4 1xPhospho [S97(98.3)]	0	27	2547.31	-3.12	0.859998	0.798455	0.957534	0.871996	1.10381	1.31899	1.10986	1.17756	0.740513	0.022478
[R].HGLSPDLNMAQGYSEESEEERGPAR.[G]	1	A0A452FVD8	Uncharacterized protein	CHGB		Uncharacterized protein OS=Capra hircus OX=9925 GN=CHGB PE=3 SV=1	1xTMT6plex [N-Term];1xPhospho [S17(99.8)]	A0A452FVD8 [362-386]	A0A452FVD8 1xPhospho [S378(99.8)]	1	38	3068.36	0.68	0.980542	0.787905	0.847249	0.871899	1.26467	1.18869	1.08443	1.17926	0.739359	0.0164455
[K].AQSPGTPR.[L]	1	A0A452F3F1	ANK_REP_REGION domain-containing protein	KANK1		ANK_REP_REGION domain-containing protein OS=Capra hircus OX=9925 GN=KANK1 PE=4 SV=1	1xTMT6plex [N-Term];1xPhospho [T6(99.9)]	A0A452F3F1 [1333-1340]	A0A452F3F1 1xPhospho [T1338(99.9)]	0	14	1122.55	0.74	0.78859	1.0607	0.745145	0.864813	1.08318	1.1775	1.25349	1.17139	0.73828	0.0499085
[K].IAELEEEQSQGSTTNSDWMK.[N]	1	A0A452EI94	Uncharacterized protein	MAP1B		Uncharacterized protein OS=Capra hircus OX=9925 GN=MAP1B PE=4 SV=1	1xTMT6plex [K20];1xTMT6plex [N-Term];1xPhospho [S16(100)]	A0A452EI94 [328-347]	A0A452EI94 1xPhospho [S343(100)]	0	84	2821.3	0.41	0.743359	0.837745	1.00293	0.861345	1.20699	1.16655	1.13242	1.16866	0.737039	0.0175858
[K].TEDGGWEWSDDEFDEESEEGKAAISQLR.[S]	2	A0A452EZ97	Non-specific serine/threonine protein kinase	OXSR1		Non-specific serine/threonine protein kinase OS=Capra hircus OX=9925 GN=OXSR1 PE=4 SV=1	1xTMT6plex [K21];1xTMT6plex [N-Term];1xPhospho [S9(100)]	A0A452EZ97 [331-358]	A0A452EZ97 1xPhospho [S339(100)]	1	48	3753.65	0.96	0.765511	0.816585	1.00385	0.861981	1.14752	1.16036	1.20091	1.1696	0.736989	0.014318
[R].ADSREDEISPPPPNPVVK.[G]	3	A0A452E8D8	Uncharacterized protein	PRKAR1A		Uncharacterized protein OS=Capra hircus OX=9925 GN=PRKAR1A PE=3 SV=1	1xTMT6plex [K18];1xTMT6plex [N-Term];1xPhospho [S9(100)]	A0A452E8D8 [74-91]	A0A452E8D8 1xPhospho [S82(100)]	1	26	2485.27	-0.28	0.987709	0.797367	0.82719	0.870755	1.19688	1.1997	1.15042	1.18234	0.736471	0.00703754
[K].ATSPLIEETPIGSIK.[D]	2	A0A452F4F3	Uncharacterized protein	ANK2		Uncharacterized protein OS=Capra hircus OX=9925 GN=ANK2 PE=4 SV=1	1xTMT6plex [K15];1xTMT6plex [N-Term];1xPhospho [S3(99.9)]	A0A452F4F3 [1733-1747]	A0A452F4F3 1xPhospho [S1735(99.9)]	0	29	2094.15	0.6	0.73003	0.845912	1.0136	0.863181	1.0721	1.26433	1.18112	1.17252	0.736177	0.0357639
[R].ANQELRSSPGVNR.[E]	1	A0A452FDB3	Protein transport protein sec16	SEC16A	FUNCTION: Plays a role in the organization of the endoplasmic reticulum exit sites (ERES), also known as transitional endoplasmic reticulum (tER). Required for secretory cargo traffic from the endoplasmic reticulum to the Golgi apparatus. {ECO:0000256|RuleBase:RU364101}.	Protein transport protein sec16 OS=Capra hircus OX=9925 GN=SEC16A PE=3 SV=1	1xTMT6plex [N-Term];1xPhospho [S]	A0A452FDB3 [312-324]	A0A452FDB3 1xPhospho [S]	1	4	1736.86	1.2	0.752954	0.850451	0.974748	0.859384	1.25215	1.10868	1.14255	1.16779	0.735904	0.0163517
[R].HPLCPGSSPAR.[Q]	1	A0A452DZI8	Uncharacterized protein	ABTB2		Uncharacterized protein OS=Capra hircus OX=9925 GN=ABTB2 PE=4 SV=1	1xCarbamidomethyl [C4];1xTMT6plex [N-Term];1xPhospho [S]	A0A452DZI8 [524-534]	A0A452DZI8 1xPhospho [S]	0	6	1487.7	-0.78	0.742163	0.792529	1.04374	0.859477	1.09798	1.13326	1.27432	1.16852	0.735526	0.0455059
[R].GMYDGPVFDLTTTPK.[A]	2	A0A452F4M6	Amidohydro-rel domain-containing protein	DPYSL3		Amidohydro-rel domain-containing protein OS=Capra hircus OX=9925 GN=DPYSL3 PE=3 SV=1	1xTMT6plex [K15];1xTMT6plex [N-Term];1xPhospho [T13(95.5)]	A0A452F4M6 [611-625]	A0A452F4M6 1xPhospho [T623(98.1)]	0	53	2180.08	0.52	0.750608	0.834941	0.994527	0.860026	1.13791	1.14177	1.22849	1.16939	0.735448	0.0161667
[K].TDKQPPVSPTSK.[T]	2	A0A452F4F3	Uncharacterized protein	ANK2		Uncharacterized protein OS=Capra hircus OX=9925 GN=ANK2 PE=4 SV=1	2xTMT6plex [K3; K12];1xTMT6plex [N-Term];1xPhospho [S8(97.4)]	A0A452F4F3 [1950-1961]	A0A452F4F3 1xPhospho [S1957(99.9)]	1	14	2052.13	0.46	0.723681	0.850989	1.00688	0.860517	1.07161	1.2355	1.21224	1.17312	0.733531	0.0317702
[R].TGGIGDSRPPSFHPHAGGGSQENLDNDTETDSLVSAQR.[E]	1	A0A452EF16	Uncharacterized protein	DVL3		Uncharacterized protein OS=Capra hircus OX=9925 GN=DVL3 PE=3 SV=1	1xTMT6plex [N-Term];1xPhospho [S/T]	A0A452EF16 [106-143]	A0A452EF16 1xPhospho [S/T]	0	32	4215.92	1.15	0.886429	0.823263	0.880613	0.863435	1.21204	1.19824	1.13447	1.18158	0.730744	0.000524898
[R].GDTEDRRSPGQK.[T]	1	A0A452FMR0	Uncharacterized protein	RPH3A		Uncharacterized protein OS=Capra hircus OX=9925 GN=RPH3A PE=4 SV=1	1xTMT6plex [K12];1xTMT6plex [N-Term];1xPhospho [S8(95.8)]	A0A452FMR0 [197-208]	A0A452FMR0 1xPhospho [S204(95.8)]	2	6	1883.94	0.7	0.669647	0.925002	0.976315	0.856988	1.19766	1.26568	1.05989	1.17441	0.729717	0.0477619
[K].SSPATTVTSPNSTPAK.[T]	1	A0A452FMG7	ENTH domain-containing protein	SNAP91		ENTH domain-containing protein OS=Capra hircus OX=9925 GN=SNAP91 PE=3 SV=1	1xTMT6plex [K16];1xTMT6plex [N-Term];2xPhospho [S2(95.7); T5(95.7)]	A0A452FMG7 [303-318]	A0A452FMG7 2xPhospho [S304(95.7); T307(95.7)]	0	15	2164.03	0.15	0.799745	0.806225	0.973316	0.859762	1.1504	1.25137	1.14313	1.18163	0.727605	0.00848306
[R].SLSFSEESPSKETSLDISSK.[Q]	1	A0A452EVM6	Uncharacterized protein	MAP1A		Uncharacterized protein OS=Capra hircus OX=9925 GN=MAP1A PE=4 SV=1	2xTMT6plex [K11; K20];1xTMT6plex [N-Term];3xPhospho [S5(100); S8(100); T/S]	A0A452EVM6 [1432-1451]	A0A452EVM6 3xPhospho [S1436(100); S1439(100); T/S]	1	14	3085.43	-0.39	0.859731	0.745274	0.979666	0.861557	1.29405	1.25419	1.00499	1.18441	0.727414	0.0460137
[R].RASGASLPR.[V]	1	A0A452FQK0	Uncharacterized protein	ANKS1A		Uncharacterized protein OS=Capra hircus OX=9925 GN=ANKS1A PE=4 SV=1	1xTMT6plex [N-Term];1xPhospho [S3(100)]	A0A452FQK0 [548-556]	A0A452FQK0 1xPhospho [S550(100)]	1	29	1223.65	-1.32	0.776224	0.796313	0.991071	0.854536	1.11915	1.12612	1.28572	1.177	0.726032	0.0210925
[R].LIRPEYAWIVQPASGAVYDRPGASPK.[R]	1	A0A452FJN4	Uncharacterized protein	NUP160		Uncharacterized protein OS=Capra hircus OX=9925 GN=NUP160 PE=4 SV=1	1xTMT6plex [K26];1xTMT6plex [N-Term];1xPhospho [S24(100)]	A0A452FJN4 [1100-1125]	A0A452FJN4 1xPhospho [S1123(100)]	0	3	3379.8	0.64	0.934589	0.817596	0.835735	0.86264	1.1947	1.21627	1.15385	1.18828	0.725959	0.00132349
[R].LQPDRGSPK.[K]	1	A0A452F1C4	SAP domain-containing protein	ACIN1		SAP domain-containing protein OS=Capra hircus OX=9925 GN=ACIN1 PE=4 SV=1	1xTMT6plex [K9];1xTMT6plex [N-Term];1xPhospho [S7(100)]	A0A452F1C4 [717-725]	A0A452F1C4 1xPhospho [S723(100)]	1	6	1535.83	0.3	0.760349	0.785936	1.02272	0.856336	1.14027	1.23819	1.16457	1.18101	0.725089	0.0214612
[K].ISNEHSPK.[L]	2	A0A452F312	Uncharacterized protein	DLGAP1		Uncharacterized protein OS=Capra hircus OX=9925 GN=DLGAP1 PE=3 SV=1	1xTMT6plex [K8];1xTMT6plex [N-Term];1xPhospho [S6(96.1)]	A0A452F312 [392-399]	A0A452F312 1xPhospho [S397(100)]	0	13	1449.75	-0.17	0.688025	0.804898	1.05733	0.850084	1.17373	1.11929	1.22734	1.17345	0.724429	0.0462656
[K].ADGETASDSESRVEAATLPPSADDTPEVLNR.[A]	2	A0A452FIL4	Phosphatidate cytidylyltransferase	CDS2	FUNCTION: Catalyzes the conversion of phosphatidic acid (PA) to CDP-diacylglycerol (CDP-DAG), an essential intermediate in the synthesis of phosphatidylglycerol, cardiolipin and phosphatidylinositol. {ECO:0000256|PIRNR:PIRNR018269}.	Phosphatidate cytidylyltransferase OS=Capra hircus OX=9925 GN=CDS2 PE=3 SV=1	1xTMT6plex [N-Term];1xPhospho [T/S]	A0A452FIL4 [27-57]		1	18	3509.61	1.29	0.849582	1.01629	0.717396	0.861089	1.07669	1.30793	1.18608	1.19024	0.723461	0.0394559
[R].HHSQEALQAEAASPPR.[T]	1	A0A452DXJ4	Inactive phosphatidylinositol 3-phosphatase 12	MTMR12		Inactive phosphatidylinositol 3-phosphatase 12 OS=Capra hircus OX=9925 GN=MTMR12 PE=3 SV=1	1xTMT6plex [N-Term];1xPhospho [S13(100)]	A0A452DXJ4 [671-686]	A0A452DXJ4 1xPhospho [S683(100)]	0	3	2037.97	-0.83	0.79427	0.794904	0.98394	0.857704	1.00862	1.29427	1.2579	1.18693	0.722625	0.0399384
[K].TGQAGSLSGSPKPFSPQVSTPVTTK.[T]	1	A0A452G3H0	Uncharacterized protein	ZMYND8		Uncharacterized protein OS=Capra hircus OX=9925 GN=ZMYND8 PE=4 SV=1	2xTMT6plex [K12; K25];1xTMT6plex [N-Term];1xPhospho [S/T]	A0A452G3H0 [497-521]	A0A452G3H0 1xPhospho [S/T]	0	28	3226.73	1.45	0.817046	0.77826	0.953795	0.8497	1.25828	0.983956	1.28604	1.17609	0.722478	0.0413968
[K].NEKHSPVSPSAK.[T]	1	A0A452F4F3	Uncharacterized protein	ANK2		Uncharacterized protein OS=Capra hircus OX=9925 GN=ANK2 PE=4 SV=1	2xTMT6plex [K3; K12];1xTMT6plex [N-Term];2xPhospho [S5(100); S8(100)]	A0A452F4F3 [1831-1842]	A0A452F4F3 2xPhospho [S1835(100); S1838(100)]	1	18	2128.08	0.65	0.871739	0.702138	0.990787	0.854888	1.23206	1.12385	1.19705	1.18432	0.721838	0.0212755
[R].HVSESPNR.[K]	4	A0A452EHP9	PPIase cyclophilin-type domain-containing protein	PPIG		PPIase cyclophilin-type domain-containing protein OS=Capra hircus OX=9925 GN=PPIG PE=4 SV=1	1xTMT6plex [N-Term];1xPhospho [S5(100)]	A0A452EHP9 [410-417]	A0A452EHP9 1xPhospho [S414(100)]	0	22	1234.58	-0.37	0.839365	0.828504	0.902961	0.856943	1.26914	1.23478	1.05784	1.18726	0.721785	0.00893524
[R].KTSPASVDYPESQK.[S]	1	A0A452F646	C2H2-type domain-containing protein	CHAMP1		C2H2-type domain-containing protein OS=Capra hircus OX=9925 GN=CHAMP1 PE=4 SV=1	2xTMT6plex [K1; K14];1xTMT6plex [N-Term];1xPhospho [S3(98.1)]	A0A452F646 [446-459]	A0A452F646 1xPhospho [S448(98.1)]	1	25	2304.21	0.44	0.9184	0.77594	0.876568	0.856969	1.15634	1.15858	1.25311	1.18934	0.720541	0.00328976
[R].QSSVTSQSQDVANLSSPSR.[I]	1	A0A452F0J9	Calcium-transporting ATPase	ATP2B2	FUNCTION: This magnesium-dependent enzyme catalyzes the hydrolysis of ATP coupled with the transport of calcium. {ECO:0000256|RuleBase:RU361146}.	Calcium-transporting ATPase OS=Capra hircus OX=9925 GN=ATP2B2 PE=3 SV=1	1xTMT6plex [N-Term];1xPhospho [S/T]	A0A452F0J9 [1119-1137]	A0A452F0J9 1xPhospho [S/T]	0	26	2287.08	0.63	0.835074	0.870249	0.847267	0.850863	1.18815	1.05531	1.30304	1.18217	0.719748	0.0101719
[R].GGLSPANDTGAK.[K]	1	A0A452DX74	Glycylpeptide N-tetradecanoyltransferase	NMT1	FUNCTION: Adds a myristoyl group to the N-terminal glycine residue of certain cellular proteins. {ECO:0000256|RuleBase:RU000586}.	Glycylpeptide N-tetradecanoyltransferase OS=Capra hircus OX=9925 GN=NMT1 PE=3 SV=1	1xTMT6plex [K12];1xTMT6plex [N-Term];1xPhospho [S4(99.9)]	A0A452DX74 [44-55]	A0A452DX74 1xPhospho [S47(99.9)]	0	15	1625.83	0.36	0.720991	0.856614	0.975907	0.851171	1.18455	1.22286	1.14072	1.18271	0.719681	0.0127945
[K].SPSFASEWDEIEK.[I]	1	A0A452FQK0	Uncharacterized protein	ANKS1A		Uncharacterized protein OS=Capra hircus OX=9925 GN=ANKS1A PE=4 SV=1	1xTMT6plex [K13];1xTMT6plex [N-Term];1xPhospho [S3(100)]	A0A452FQK0 [660-672]	A0A452FQK0 1xPhospho [S662(100)]	0	53	2062.98	1	0.752005	0.750523	1.05013	0.850887	1.06863	1.18823	1.29282	1.18323	0.719122	0.0489666
[R].VKSPGDYSNFDQEFLNEKPRLSYSDK.[N]	2	A0A452EQI0	Protein kinase C delta type	PRKCD	FUNCTION: Calcium-independent, phospholipid- and diacylglycerol (DAG)-dependent serine/threonine-protein kinase that plays contrasting roles in cell death and cell survival by functioning as a pro-apoptotic protein during DNA damage-induced apoptosis, but acting as an anti-apoptotic protein during cytokine receptor-initiated cell death, is involved in tumor suppression. {ECO:0000256|PIRNR:PIRNR00…	Protein kinase C delta type OS=Capra hircus OX=9925 GN=PRKCD PE=3 SV=1	3xTMT6plex [K2; K18; K26];1xTMT6plex [N-Term];1xPhospho [S22(95.2)]	A0A452EQI0 [622-647]	A0A452EQI0 1xPhospho [S643(96.7)]	2	15	4060.09	6.57	0.717937	0.820531	1.00854	0.849002	1.10645	1.2297	1.22031	1.18549	0.716163	0.0230622
[R].SQSSDTEQQSPTSGGGK.[V]	1	A0A452ECI7	RRM domain-containing protein	EIF4B		RRM domain-containing protein OS=Capra hircus OX=9925 GN=EIF4B PE=4 SV=1	1xTMT6plex [K17];1xTMT6plex [N-Term];1xPhospho [S13(94.4)]	A0A452ECI7 [500-516]	A0A452ECI7 1xPhospho [S512(94.4)]	0	19	2219.02	0.41	0.782245	0.767634	0.987974	0.845951	1.27769	1.07293	1.19931	1.18331	0.714901	0.0220818
[K].GSPSTSR.[K]	1	A0A452F937	Ubiquitinyl hydrolase 1	USP32		Ubiquitinyl hydrolase 1 OS=Capra hircus OX=9925 GN=USP32 PE=4 SV=1	1xTMT6plex [N-Term];1xPhospho [S/T]	A0A452F937 [1390-1396]	A0A452F937 1xPhospho [S/T]	0	8	1000.47	0.03	0.779198	0.79293	0.989316	0.853815	1.15848	1.37062	1.05559	1.1949	0.714551	0.0412306
[R].HSPQQPSSGSLR.[S]	2	A0A452EZP8	Uncharacterized protein	TJP1		Uncharacterized protein OS=Capra hircus OX=9925 GN=TJP1 PE=4 SV=1	1xTMT6plex [N-Term];1xPhospho [S]	A0A452EZP8 [309-320]	A0A452EZP8 1xPhospho [S]	0	16	1589.76	0.89	0.670805	0.925505	0.93433	0.843547	1.09021	1.11924	1.33249	1.18065	0.714479	0.0431151
[K].NSQEDSEDSEEKDVK.[T]	2	A0A452ERP6	Uncharacterized protein	NUCKS1		Uncharacterized protein OS=Capra hircus OX=9925 GN=NUCKS1 PE=4 SV=1	2xTMT6plex [K12; K15];1xTMT6plex [N-Term];2xPhospho [S6(100); S9(100)]	A0A452ERP6 [58-72]	A0A452ERP6 2xPhospho [S63(100); S66(100)]	1	15	2586.15	1.21	0.695525	0.889877	0.952032	0.845811	1.23224	1.18084	1.1384	1.18382	0.714474	0.0145165
[K].QQGSSSPQR.[A]	1	A0A452E3Z6	Uncharacterized protein	MAPKBP1		Uncharacterized protein OS=Capra hircus OX=9925 GN=MAPKBP1 PE=4 SV=1	1xTMT6plex [N-Term];1xPhospho [S6(96.5)]	A0A452E3Z6 [751-759]	A0A452E3Z6 1xPhospho [S756(96.5)]	0	17	1283.59	0.78	0.738182	0.895647	0.892017	0.841949	1.30397	1.00256	1.23293	1.17982	0.713624	0.032096
[R].VDIVTEEMPENALPSDEDDKDPNDPYR.[A]	3	A0A452FXX3	AP-3 complex subunit delta	AP3D1		AP-3 complex subunit delta OS=Capra hircus OX=9925 GN=AP3D1 PE=3 SV=1	1xTMT6plex [K20];1xTMT6plex [N-Term];1xPhospho [S15(100)]	A0A452FXX3 [774-800]	A0A452FXX3 1xPhospho [S788(100)]	1	45	3641.66	3.18	0.853031	0.766393	0.932619	0.850681	1.17555	1.19253	1.21067	1.19292	0.713108	0.00222041
[R].SGSGGGSAK.[E]	1	A0A452EBB3	Non-specific serine/threonine protein kinase	WNK1		Non-specific serine/threonine protein kinase OS=Capra hircus OX=9925 GN=WNK1 PE=4 SV=1	1xTMT6plex [K9];1xTMT6plex [N-Term];1xPhospho [S3(99.9)]	A0A452EBB3 [184-192]	A0A452EBB3 1xPhospho [S186(99.9)]	0	21	1245.62	-0.38	0.719206	0.848162	0.959201	0.84219	1.23441	1.07896	1.23558	1.18298	0.711922	0.0170828
[K].ESTSSSKSPPR.[K]	1	A0A452DX80	Uncharacterized protein	GTF2I		Uncharacterized protein OS=Capra hircus OX=9925 GN=GTF2I PE=4 SV=1	1xTMT6plex [K7];1xTMT6plex [N-Term];1xPhospho [T3(92.3)]	A0A452DX80 [796-806]	A0A452DX80 1xPhospho [T798(92.3)]	1	6	1700.86	-0.08	0.737158	0.819182	0.977547	0.844629	1.08742	1.1488	1.32449	1.1869	0.711623	0.0268132
[K].LTFDSSFSPNTGKK.[N]	1	A0A452FXM5	Voltage-dependent anion-selective channel protein 1	VDAC1		Voltage-dependent anion-selective channel protein 1 OS=Capra hircus OX=9925 GN=VDAC1 PE=3 SV=1	2xTMT6plex [K13; K14];1xTMT6plex [N-Term];1xPhospho [S8(97.7)]	A0A452FXM5 [97-110]	A0A452FXM5 1xPhospho [S104(97.7)]	1	25	2296.22	1.09	0.619035	0.880838	1.01875	0.839542	1.20178	1.13676	1.2048	1.18111	0.710806	0.045789
[K].IVPNVDAGSIISDTERSDDGKESGK.[E]	1	A0A452FXY6	Uncharacterized protein	NBEA		Uncharacterized protein OS=Capra hircus OX=9925 GN=NBEA PE=3 SV=1	2xTMT6plex [K21; K25];1xTMT6plex [N-Term];1xPhospho [S/T]	A0A452FXY6 [1230-1254]	A0A452FXY6 1xPhospho [S/T]	2	9	3356.72	0.41	0.932094	0.649154	0.970785	0.850678	1.14253	1.17704	1.2761	1.19856	0.709752	0.0331635
[R].SASTISK.[S]	1	A0A452E8L3	Potassium voltage-gated channel subfamily A member 2	KCNA2		Potassium voltage-gated channel subfamily A member 2 OS=Capra hircus OX=9925 GN=KCNA2 PE=3 SV=1	1xTMT6plex [K7];1xTMT6plex [N-Term];1xPhospho [S1(100)]	A0A452E8L3 [449-455]	A0A452E8L3 1xPhospho [S449(100)]	0	24	1231.67	1.61	0.789449	0.855777	0.89398	0.846402	1.23698	1.19583	1.1452	1.19267	0.709671	0.00102352
[R].RDSSGGSK.[D]	1	A0A452FIT0	AMPKBI domain-containing protein	PRKAB1		AMPKBI domain-containing protein OS=Capra hircus OX=9925 GN=PRKAB1 PE=3 SV=1	1xTMT6plex [K8];1xTMT6plex [N-Term];1xPhospho [S3(98.3)]	A0A452FIT0 [22-29]	A0A452FIT0 1xPhospho [S24(98.3)]	1	18	1331.67	-0.03	0.690324	0.822621	1.0233	0.845414	1.0539	1.28841	1.23193	1.19142	0.709588	0.0446922
[R].SKTPPSNLSPIEDASPTEELR.[Q]	1	A0A452ESF5	Uncharacterized protein	BSN		Uncharacterized protein OS=Capra hircus OX=9925 GN=BSN PE=4 SV=1	1xTMT6plex [K2];1xTMT6plex [N-Term];1xPhospho [S15(97.3)]	A0A452ESF5 [1068-1088]	A0A452ESF5 1xPhospho [S1082(97.3)]	1	34	2806.43	1.78	0.926908	0.715539	0.910646	0.851031	1.12463	1.19508	1.27848	1.1994	0.709549	0.0127286
[R].RSESEGKDAPSEETQSTQK.[Q]	1	A0A452F4F3	Uncharacterized protein	ANK2		Uncharacterized protein OS=Capra hircus OX=9925 GN=ANK2 PE=4 SV=1	2xTMT6plex [K7; K19];1xTMT6plex [N-Term];1xPhospho [S/T]	A0A452F4F3 [1654-1672]	A0A452F4F3 1xPhospho [S/T]	2	7	2861.41	0.92	0.719538	0.841346	0.968371	0.843085	1.10565	1.18836	1.27573	1.18991	0.708526	0.0163229
[K].KLDPAQSASRENLLEEQGSIALR.[Q]	2	A0A452EHE9	Spectrin alpha chain, non-erythrocytic 1	SPTAN1		Spectrin alpha chain, non-erythrocytic 1 OS=Capra hircus OX=9925 GN=SPTAN1 PE=3 SV=1	1xTMT6plex [K1];1xTMT6plex [N-Term];1xPhospho [S]	A0A452EHE9 [1023-1045]	A0A452EHE9 1xPhospho [S]	2	47	3063.62	0.45	0.627742	0.960678	0.940361	0.842927	1.12289	1.31053	1.13878	1.19073	0.707905	0.0478635
[K].VLSPLRSPPLIGSESAYESFLSADDKAPGR.[G]	2	A0A452EI94	Uncharacterized protein	MAP1B		Uncharacterized protein OS=Capra hircus OX=9925 GN=MAP1B PE=4 SV=1	1xTMT6plex [K26];1xTMT6plex [N-Term];1xPhospho [S7(100)]	A0A452EI94 [1393-1422]	A0A452EI94 1xPhospho [S1399(100)]	2	28	3697.92	1.7	0.663331	0.833324	1.02618	0.840945	1.11734	1.25213	1.20514	1.19154	0.705765	0.0351858
[K].ATGTSGSPAKTPEEIVTPPEEER.[L]	3	A0A452F4F3	Uncharacterized protein	ANK2		Uncharacterized protein OS=Capra hircus OX=9925 GN=ANK2 PE=4 SV=1	1xTMT6plex [K10];1xTMT6plex [N-Term];3xPhospho [T11(96); T17(100); S/T]	A0A452F4F3 [3764-3786]	A0A452F4F3 3xPhospho [T3774(98.8); T3780(100); S/T]	1	32	3081.39	-0.03	0.848496	0.676231	1.0068	0.843841	1.20963	1.16459	1.21964	1.19795	0.704402	0.0217188
[R].TISDGTISASK.[Q]	2	A0A452EN57	Formin-binding protein 1-like	FNBP1L		Formin-binding protein 1-like OS=Capra hircus OX=9925 GN=FNBP1L PE=3 SV=1	1xTMT6plex [K11];1xTMT6plex [N-Term];1xPhospho [S3(100)]	A0A452EN57 [293-303]	A0A452EN57 1xPhospho [S295(100)]	0	42	1617.85	0.56	0.701497	0.791841	1.02286	0.838733	1.08805	1.1886	1.30276	1.19314	0.702965	0.035942
[K].LADDQGDMDLQISPDRK.[T]	4	A0A452F4F3	Uncharacterized protein	ANK2		Uncharacterized protein OS=Capra hircus OX=9925 GN=ANK2 PE=4 SV=1	1xOxidation [M8];1xTMT6plex [K17];1xTMT6plex [N-Term];1xPhospho [S13(100)]	A0A452F4F3 [2096-2112]	A0A452F4F3 1xPhospho [S2108(100)]	1	49	2471.19	0.62	0.650614	0.820421	1.04198	0.83767	1.14208	1.24654	1.19239	1.19367	0.701759	0.0385437
[K].ENMSGDKQASTFCGTPDYIAPEILQGLK.[Y]	1	A0A452EQI0	Protein kinase C delta type	PRKCD	FUNCTION: Calcium-independent, phospholipid- and diacylglycerol (DAG)-dependent serine/threonine-protein kinase that plays contrasting roles in cell death and cell survival by functioning as a pro-apoptotic protein during DNA damage-induced apoptosis, but acting as an anti-apoptotic protein during cytokine receptor-initiated cell death, is involved in tumor suppression. {ECO:0000256|PIRNR:PIRNR00…	Protein kinase C delta type OS=Capra hircus OX=9925 GN=PRKCD PE=3 SV=1	1xCarbamidomethyl [C13];2xTMT6plex [K7; K28];1xTMT6plex [N-Term];1xPhospho [S/T/Y]	A0A452EQI0 [495-522]	A0A452EQI0 1xPhospho [S/T/Y]	1	24	3837.9	-1.54	0.84908	0.821196	0.858347	0.842874	1.30979	1.18492	1.1088	1.20117	0.701712	0.00386489
[K].SGSEDEMKEADESTGSGDGPIK.[S]	1	A0A452EPL0	Uncharacterized protein	CLGN		Uncharacterized protein OS=Capra hircus OX=9925 GN=CLGN PE=3 SV=1	2xTMT6plex [K8; K22];1xTMT6plex [N-Term];1xPhospho [S3(97.9)]	A0A452EPL0 [575-596]	A0A452EPL0 1xPhospho [S577(97.9)]	1	17	2993.39	-0.04	0.778208	0.82761	0.91263	0.839483	1.21486	1.15009	1.22464	1.19653	0.701596	0.00144793
[K].TDATDGRDYNASASTISPPSSMEEDKFSR.[S]	1	A0A452EI94	Uncharacterized protein	MAP1B		Uncharacterized protein OS=Capra hircus OX=9925 GN=MAP1B PE=4 SV=1	1xTMT6plex [K26];1xTMT6plex [N-Term];1xPhospho [S/T/Y]	A0A452EI94 [1188-1216]	A0A452EI94 1xPhospho [S/T/Y]	2	16	3673.67	1.01	0.740235	0.913378	0.876013	0.843208	1.03467	1.33049	1.24157	1.20224	0.701364	0.0246102
[K].IDASKNEEDEGHSNSSPR.[H]	1	A0A452FN01	Uncharacterized protein	HNRNPD		Uncharacterized protein OS=Capra hircus OX=9925 GN=HNRNPD PE=4 SV=1	1xTMT6plex [K5];1xTMT6plex [N-Term];1xPhospho [S]	A0A452FN01 [68-85]	A0A452FN01 1xPhospho [S]	1	8	2510.16	-1.23	0.924276	0.817659	0.790544	0.84416	1.31045	1.16286	1.14198	1.20509	0.700493	0.00571448
[R].DQRPSSPIR.[H]	1	A0A452FCE5	C3H1-type domain-containing protein	ZC3H13		C3H1-type domain-containing protein OS=Capra hircus OX=9925 GN=ZC3H13 PE=4 SV=1	1xTMT6plex [N-Term];1xPhospho [S]	A0A452FCE5 [639-647]	A0A452FCE5 1xPhospho [S]	0	1	1364.69	-3.48	0.669585	0.798948	1.03294	0.833823	1.13918	1.11234	1.3202	1.19057	0.700356	0.0459619
[R].RVNSPESER.[L]	3	A0A452E900	Protein kinase domain-containing protein	TTBK1		Protein kinase domain-containing protein OS=Capra hircus OX=9925 GN=TTBK1 PE=4 SV=1	1xTMT6plex [N-Term];1xPhospho [S4(100)]	A0A452E900 [454-462]	A0A452E900 1xPhospho [S457(96.8)]	1	6	1382.66	-0.52	0.803724	0.771784	0.943396	0.839635	1.17733	1.17707	1.24668	1.20036	0.699488	0.00330801
[K].RPQQPNSPSAPR.[V]	1	A0A452ENY3	WD_REPEATS_REGION domain-containing protein	GTF3C2		WD_REPEATS_REGION domain-containing protein OS=Capra hircus OX=9925 GN=GTF3C2 PE=4 SV=1	1xTMT6plex [N-Term];1xPhospho [S7(97.9)]	A0A452ENY3 [107-118]	A0A452ENY3 1xPhospho [S113(97.9)]	0	28	1643.82	0.33	0.871377	0.760912	0.884859	0.839049	1.29508	1.09665	1.21221	1.20131	0.698443	0.00651412
[R].TSSKESSPIPSPTSDRK.[A]	1	A0A452EPK3	Spectrin beta chain	SPTBN1		Spectrin beta chain OS=Capra hircus OX=9925 GN=SPTBN1 PE=3 SV=1	2xTMT6plex [K4; K17];1xTMT6plex [N-Term];2xPhospho [S11(89.5); S/T]	A0A452EPK3 [2145-2161]	A0A452EPK3 2xPhospho [S2147(100); S/T]	2	16	2651.33	1.1	0.771979	0.812769	0.932834	0.839194	1.1192	1.252	1.23951	1.20357	0.697252	0.0047584
[K].AEGAGTEEEGTPKENETQAAAETTEVK.[E]	1	A0A452DTF4	Uncharacterized protein	BASP1		Uncharacterized protein OS=Capra hircus OX=9925 GN=BASP1 PE=3 SV=1	2xTMT6plex [K13; K27];1xTMT6plex [N-Term];2xPhospho [T6(100); T11(99.7)]	A0A452DTF4 [26-52]	A0A452DTF4 2xPhospho [T31(100); T36(99.7)]	1	25	3624.68	-0.39	0.77108	0.860404	0.884993	0.838826	1.16886	1.30449	1.14976	1.2077	0.694563	0.00349636
[R].HSDSIARSPCKSPK.[A]	1	A0A452ELR0	RRM domain-containing protein	SRSF12		RRM domain-containing protein OS=Capra hircus OX=9925 GN=SRSF12 PE=4 SV=1	1xCarbamidomethyl [C10];2xTMT6plex [K11; K14];1xTMT6plex [N-Term];3xPhospho [S4(99.6); S8(100); S12(100)]	A0A452ELR0 [217-230]	A0A452ELR0 3xPhospho [S220(99.6); S224(100); S228(100)]	2	4	2497.17	-6.19	0.802862	0.84806	0.865355	0.838759	1.02894	1.27014	1.32717	1.20875	0.693906	0.0165888
[K].GHSPAQK.[L]	2	A0A452DQ96	Uncharacterized protein			Uncharacterized protein OS=Capra hircus OX=9925 PE=4 SV=1	1xTMT6plex [K7];1xTMT6plex [N-Term];1xPhospho [S3(100)]	A0A452DQ96 [667-673]	A0A452DQ96 1xPhospho [S669(100)]	0	22	1262.67	0.25	0.658792	0.775821	1.05494	0.82985	1.1481	1.14363	1.29702	1.19625	0.69371	0.0456685
[K].SSPSKHQPPPIR.[N]	5	A0A452F078	Amidohydro-rel domain-containing protein	CRMP1		Amidohydro-rel domain-containing protein OS=Capra hircus OX=9925 GN=CRMP1 PE=3 SV=1	1xTMT6plex [K5];1xTMT6plex [N-Term];1xPhospho [S2(91.9)]	A0A452F078 [533-544]	A0A452F078 1xPhospho [S534(94.9)]	1	5	1869.01	0.2	0.908599	0.778732	0.835149	0.840827	1.12216	1.22914	1.28633	1.21254	0.69344	0.00368089
[R].TVEGLESPVAGPSSR.[R]	1	A0A452F5W8	HECT-type E3 ubiquitin transferase	HECW1		HECT-type E3 ubiquitin transferase OS=Capra hircus OX=9925 GN=HECW1 PE=4 SV=1	1xTMT6plex [N-Term];1xPhospho [S7(100)]	A0A452F5W8 [752-766]	A0A452F5W8 1xPhospho [S758(100)]	0	34	1794.88	-4.3	0.723804	0.809399	0.959609	0.830937	1.25001	1.11619	1.23078	1.19899	0.693029	0.0102839
[K].TQGAGSPR.[S]	1	A0A452EI67	Dystrobrevin	DTNA		Dystrobrevin OS=Capra hircus OX=9925 GN=DTNA PE=3 SV=1	1xTMT6plex [N-Term];1xPhospho [S6(100)]	A0A452EI67 [495-502]	A0A452EI67 1xPhospho [S500(100)]	0	25	1082.52	-2.11	0.773186	0.835924	0.876118	0.828409	1.22912	1.01332	1.35666	1.1997	0.690512	0.0237906
[R].SLKEENFVASIELWSK.[H]	1	A0A452DQ03	MAP kinase-activating death domain protein	MADD		MAP kinase-activating death domain protein OS=Capra hircus OX=9925 GN=MADD PE=3 SV=1	2xTMT6plex [K3; K16];1xTMT6plex [N-Term];1xPhospho [S1(100)]	A0A452DQ03 [1109-1124]	A0A452DQ03 1xPhospho [S1109(100)]	1	59	2647.44	-0.61	0.647723	0.876952	0.958691	0.827789	1.1702	1.18889	1.24505	1.20138	0.689033	0.0175178
[K].HLEAADKGHSPAQK.[L]	2	A0A452DQ96	Uncharacterized protein			Uncharacterized protein OS=Capra hircus OX=9925 PE=4 SV=1	2xTMT6plex [K7; K14];1xTMT6plex [N-Term];1xPhospho [S10(100)]	A0A452DQ96 [660-673]	A0A452DQ96 1xPhospho [S669(100)]	1	13	2256.21	-1.04	0.689993	0.748457	1.04451	0.827652	1.20948	1.1734	1.22741	1.20343	0.687744	0.0275506
[R].SLAALDALNTDDENDEEEYEAWK.[V]	3	A0A452EIU8	MFAP1 domain-containing protein	MFAP1		MFAP1 domain-containing protein OS=Capra hircus OX=9925 GN=MFAP1 PE=3 SV=1	1xTMT6plex [K23];1xTMT6plex [N-Term];1xPhospho [T10(100)]	A0A452EIU8 [258-280]	A0A452EIU8 1xPhospho [T267(100)]	0	89	3179.43	-0.36	0.644988	0.796465	1.03345	0.824969	1.16288	1.13234	1.30491	1.20004	0.68745	0.0398448
[R].FDWGPAPPTTFKPNSPDLAK.[H]	1	A0A452EX23	Uncharacterized protein	PCDH9		Uncharacterized protein OS=Capra hircus OX=9925 GN=PCDH9 PE=4 SV=1	2xTMT6plex [K12; K20];1xTMT6plex [N-Term];1xPhospho [T/S]	A0A452EX23 [918-937]	A0A452EX23 1xPhospho [T/S]	0	28	2953.55	0.32	0.805445	0.795038	0.900068	0.833517	1.23573	1.25253	1.15055	1.21293	0.687191	0.00117515
[K].EGSLGDDLLPLGSAEPEQQEGASAGAPSPTLELASR.[S]	1	A0A452EBU5	BTB domain-containing protein	KCTD12		BTB domain-containing protein OS=Capra hircus OX=9925 GN=KCTD12 PE=4 SV=1	1xTMT6plex [N-Term];2xPhospho [S3(100); S28(94.1)]	A0A452EBU5 [152-187]	A0A452EBU5 2xPhospho [S154(100); S179(94.1)]	0	22	3938.81	11.44	0.677592	0.835679	0.981606	0.831626	1.23198	1.35216	1.04719	1.21044	0.687042	0.0385654
[R].RSSLDGSESAK.[T]	1	A0A452F9R9	G_PROTEIN_RECEP_F1_2 domain-containing protein	GPR162		G_PROTEIN_RECEP_F1_2 domain-containing protein OS=Capra hircus OX=9925 GN=GPR162 PE=4 SV=1	1xTMT6plex [K11];1xTMT6plex [N-Term];1xPhospho [S]	A0A452F9R9 [254-264]	A0A452F9R9 1xPhospho [S]	1	36	1674.85	-0.61	0.890332	0.719412	0.886215	0.831986	1.24426	1.09938	1.29093	1.21152	0.686727	0.00924482
[R].GGSAPEGAAYAAPPRGSSPK.[Q]	1	A0A452EH59	Uncharacterized protein	CTNND2		Uncharacterized protein OS=Capra hircus OX=9925 GN=CTNND2 PE=3 SV=1	1xTMT6plex [K20];1xTMT6plex [N-Term];1xPhospho [S/Y]	A0A452EH59 [196-215]	A0A452EH59 1xPhospho [S/Y]	1	10	2366.19	2.36	0.709679	0.798484	0.969025	0.825729	1.23746	1.13373	1.24388	1.20503	0.685238	0.0107182
[R].TLSQSSESGTLSSGPPGHTMEVSC.[-]	2	A0A452EAZ5	N-myc downstream-regulated gene 2 protein	NDRG2		N-myc downstream-regulated gene 2 protein OS=Capra hircus OX=9925 GN=NDRG2 PE=3 SV=1	1xCarbamidomethyl [C24];1xTMT6plex [N-Term];1xPhospho [S6(96)]	A0A452EAZ5 [344-367]	A0A452EAZ5 1xPhospho [S349(95.4)]	0	46	2745.19	1.47	0.965273	0.655287	0.892317	0.837626	1.18987	1.26323	1.21571	1.22293	0.684931	0.0159509
[R].TSMGGTQQQFVEGVR.[M]	1	A0A2Z4FR65	Beta-catenin	CTNNB1		Beta-catenin OS=Capra hircus OX=9925 GN=CTNNB1 PE=2 SV=1	1xOxidation [M3];1xTMT6plex [N-Term];1xPhospho [S2(99.8)]	A0A2Z4FR65 [551-565]	A0A2Z4FR65 1xPhospho [S552(99.8)]	0	19	1949.9	-0.22	0.707343	0.744975	1.0314	0.827906	1.14441	1.22851	1.25336	1.20876	0.684923	0.0239563
[K].ATVDQEFQKSLPELQEGK.[I]	1	A0A452F3V5	Sodium channel protein	SCN7A	FUNCTION: Mediates the voltage-dependent sodium ion permeability of excitable membranes. Assuming opened or closed conformations in response to the voltage difference across the membrane, the protein forms a sodium-selective channel through which Na(+) ions may pass in accordance with their electrochemical gradient. {ECO:0000256|RuleBase:RU361132}.	Sodium channel protein OS=Capra hircus OX=9925 GN=SCN7A PE=3 SV=1	2xTMT6plex [K9; K18];1xTMT6plex [N-Term];1xPhospho [S10(100)]	A0A452F3V5 [274-291]	A0A452F3V5 1xPhospho [S283(100)]	1	12	2814.49	1.06	0.727345	0.983321	0.785501	0.832056	1.00563	1.34979	1.29296	1.21612	0.684186	0.0434191
[R].QSYSESPQLLSPTPPEGEQDDR.[S]	1	A0A452F946	Uncharacterized protein	ABLIM2		Uncharacterized protein OS=Capra hircus OX=9925 GN=ABLIM2 PE=4 SV=1	1xTMT6plex [N-Term];1xPhospho [T13(100)]	A0A452F946 [369-390]	A0A452F946 1xPhospho [T381(100)]	0	26	2769.25	1.04	0.879706	0.771183	0.832946	0.827945	1.17786	1.02543	1.42897	1.21076	0.683824	0.0347259
[R].KSSTPEEVK.[K]	1	A0A452FYV6	Cofilin, non-muscle isoform	CFL1		Cofilin, non-muscle isoform OS=Capra hircus OX=9925 GN=CFL1 PE=3 SV=1	2xTMT6plex [K1; K9];1xTMT6plex [N-Term];1xPhospho [T4(98.2)]	A0A452FYV6 [21-29]	A0A452FYV6 1xPhospho [T24(98.2)]	1	15	1771.98	2.48	0.57965	0.862305	1.02784	0.823266	1.13087	1.26307	1.22275	1.20556	0.682889	0.0488459
[K].TEQSVTPEQQKK.[L]	1	A0A452DZB4	Protein kinase C and casein kinase substrate in neurons protein 1	PACSIN1		Protein kinase C and casein kinase substrate in neurons protein 1 OS=Capra hircus OX=9925 GN=PACSIN1 PE=3 SV=1	2xTMT6plex [K11; K12];1xTMT6plex [N-Term];1xPhospho [T6(100)]	A0A452DZB4 [179-190]	A0A452DZB4 1xPhospho [T184(100)]	1	33	2170.17	0.4	0.68889	0.798085	0.997651	0.828209	1.17881	1.35515	1.11307	1.21568	0.681272	0.028624
[R].SLSDPKPLSPTAEESAK.[E]	2	A0A452ESF5	Uncharacterized protein	BSN		Uncharacterized protein OS=Capra hircus OX=9925 GN=BSN PE=4 SV=1	2xTMT6plex [K6; K17];1xTMT6plex [N-Term];1xPhospho [S3(100)]	A0A452ESF5 [2823-2839]	A0A452ESF5 1xPhospho [S2825(100)]	0	16	2524.35	0.8	0.786675	0.845654	0.85617	0.8295	1.17168	1.30179	1.18621	1.21989	0.679977	0.00110123
[K].SAYQEYDSDSDVPEELKR.[D]	2	A0A452EEJ7	Uncharacterized protein	VPS50		Uncharacterized protein OS=Capra hircus OX=9925 GN=VPS50 PE=4 SV=1	1xTMT6plex [K17];1xTMT6plex [N-Term];1xPhospho [S8(100)]	A0A452EEJ7 [548-565]	A0A452EEJ7 1xPhospho [S555(98.3)]	1	25	2669.24	-4.92	0.764554	0.75808	0.948993	0.823876	1.25558	1.18575	1.20548	1.2156	0.67775	0.00402804
[K].HSLAEEEESAKAEADAHIK.[E]	1	A0A452EI94	Uncharacterized protein	MAP1B		Uncharacterized protein OS=Capra hircus OX=9925 GN=MAP1B PE=4 SV=1	2xTMT6plex [K11; K19];1xTMT6plex [N-Term];1xPhospho [S2(100)]	A0A452EI94 [966-984]	A0A452EI94 1xPhospho [S967(100)]	1	21	2832.44	0.26	0.588739	0.898893	0.961537	0.81639	1.15889	1.11864	1.33654	1.20469	0.677676	0.0435323
[K].ISQRDPSPESNK.[K]	1	A0A452EJM2	Uncharacterized protein	PHC3		Uncharacterized protein OS=Capra hircus OX=9925 GN=PHC3 PE=4 SV=1	1xTMT6plex [K12];1xTMT6plex [N-Term];1xPhospho [S7(100)]	A0A452EJM2 [257-268]	A0A452EJM2 1xPhospho [S263(100)]	1	6	1895.96	-0.69	0.641946	0.805542	1.00372	0.817069	1.23106	1.10374	1.28608	1.20696	0.676966	0.0295915
[K].GMSQTNLITTVTPEKK.[A]	1	A0A452FVF1	FERM domain-containing protein	EPB41L3		FERM domain-containing protein OS=Capra hircus OX=9925 GN=EPB41L3 PE=4 SV=1	2xTMT6plex [K15; K16];1xTMT6plex [N-Term];1xPhospho [T/S]	A0A452FVF1 [490-505]	A0A452FVF1 1xPhospho [T/S]	1	9	2515.38	1.22	0.705476	0.756458	1.00694	0.82296	1.14641	1.29918	1.21259	1.2194	0.674891	0.0183953
[K].IAAPELHKGDSDSEEDEPTK.[K]	1	A0A452FYQ5	Uncharacterized protein	PRCC		Uncharacterized protein OS=Capra hircus OX=9925 GN=PRCC PE=4 SV=1	2xTMT6plex [K8; K20];1xTMT6plex [N-Term];1xPhospho [S/T]	A0A452FYQ5 [148-167]	A0A452FYQ5 1xPhospho [S/T]	1	9	2935.45	0.3	0.823019	0.76644	0.875594	0.821684	1.27842	1.10514	1.27055	1.21804	0.674598	0.00359557
[R].TSSKESSPIPSPTSDRK.[A]	1	A0A452EPK3	Spectrin beta chain	SPTBN1		Spectrin beta chain OS=Capra hircus OX=9925 GN=SPTBN1 PE=3 SV=1	2xTMT6plex [K4; K17];1xTMT6plex [N-Term];3xPhospho [S11(84); T/S]	A0A452EPK3 [2145-2161]	A0A452EPK3 3xPhospho [S2155(100); S/T]	2	18	2731.3	0.5	0.925549	0.667394	0.885036	0.825993	1.30536	1.17459	1.19971	1.22655	0.673425	0.0110755
[R].TSSESIYSRPGSSIPGSPGHTIYAK.[V]	1	A0A452EGB5	Uncharacterized protein	ABLIM1		Uncharacterized protein OS=Capra hircus OX=9925 GN=ABLIM1 PE=4 SV=1	1xTMT6plex [K25];1xTMT6plex [N-Term];2xPhospho [S8(44.1); S12(44.1)]	A0A452EGB5 [395-419]	A0A452EGB5 2xPhospho [S402(44.1); S406(44.1)]	0	15	3197.53	-1.23	0.583002	0.872701	0.990677	0.81546	1.10411	1.20662	1.32334	1.21136	0.673178	0.0442661
[K].EEATYGVWAERDSDEERPSFGGK.[R]	1	A0A452EYY0	Tuftelin-interacting protein 11	TFIP11	FUNCTION: Involved in pre-mRNA splicing, specifically in spliceosome disassembly during late-stage splicing events. Intron turnover seems to proceed through reactions in two lariat-intron associated complexes termed Intron Large (IL) and Intron Small (IS). In cooperation with DHX15 seems to mediate the transition of the U2, U5 and U6 snRNP-containing IL complex to the snRNP-free IS complex leadin…	Tuftelin-interacting protein 11 OS=Capra hircus OX=9925 GN=TFIP11 PE=3 SV=1	1xTMT6plex [K23];1xTMT6plex [N-Term];1xPhospho [S13(100)]	A0A452EYY0 [47-69]	A0A452EYY0 1xPhospho [S59(100)]	1	15	3153.46	1.63	0.672673	0.779622	1.00999	0.82076	1.11458	1.30751	1.23724	1.21978	0.672877	0.0251567
[R].VQRPHSSPPR.[F]	1	A0A452FH16	Uncharacterized protein	TCP11L1		Uncharacterized protein OS=Capra hircus OX=9925 GN=TCP11L1 PE=3 SV=1	1xTMT6plex [N-Term];1xPhospho [S]	A0A452FH16 [50-59]	A0A452FH16 1xPhospho [S]	0	7	1469.76	0.16	0.625076	0.85818	0.95604	0.813099	1.17913	1.10735	1.34607	1.21085	0.67151	0.0302817
[R].RSPSADQSLEDSPSK.[V]	1	A0A452E7I4	Uncharacterized protein	KCNQ2		Uncharacterized protein OS=Capra hircus OX=9925 GN=KCNQ2 PE=4 SV=1	1xTMT6plex [K15];1xTMT6plex [N-Term];1xPhospho [S2(96.4)]	A0A452E7I4 [468-482]	A0A452E7I4 1xPhospho [S469(96.4)]	1	30	2142.05	0.91	0.688509	0.775185	0.986654	0.816783	1.11853	1.18846	1.34603	1.21767	0.670773	0.0226573
[K].DSGSSSVFAESPGGK.[T]	2	A0A452FM89	AIP3 domain-containing protein	SRCIN1		AIP3 domain-containing protein OS=Capra hircus OX=9925 GN=SRCIN1 PE=4 SV=1	1xTMT6plex [K15];1xTMT6plex [N-Term];1xPhospho [S11(100)]	A0A452FM89 [575-589]	A0A452FM89 1xPhospho [S585(100)]	0	50	1949.93	-0.26	0.582361	0.848242	1.01066	0.813754	1.08642	1.22432	1.33258	1.21444	0.670064	0.0494232
[K].SSSSASSEASETCQSVSECSSPTSDWAK.[A]	1	A0A452EXT8	IMD domain-containing protein	MTSS2		IMD domain-containing protein OS=Capra hircus OX=9925 GN=MTSS2 PE=4 SV=1	2xCarbamidomethyl [C13; C19];1xTMT6plex [K28];1xTMT6plex [N-Term];1xPhospho [S/T]	A0A452EXT8 [317-344]		0	11	3477.47	-12.09	0.99814	0.68033	0.812835	0.830435	1.03399	1.35306	1.33717	1.24141	0.668948	0.0415343
[K].KKSLDDEVNAFK.[Q]	1	A0A452DS90	Septin-type G domain-containing protein	SEPTIN6		Septin-type G domain-containing protein OS=Capra hircus OX=9925 GN=SEPTIN6 PE=3 SV=1	3xTMT6plex [K1; K2; K12];1xTMT6plex [N-Term];1xPhospho [S3(100)]	A0A452DS90 [384-395]	A0A452DS90 1xPhospho [S386(100)]	2	12	2390.35	0.5	0.718395	0.70174	1.02656	0.815564	1.2589	1.19332	1.21164	1.22129	0.667791	0.0194734
[R].SPTRGELSASPR.[L]	1	A0A452E7D3	CTD domain-containing protein	SRRM2		CTD domain-containing protein OS=Capra hircus OX=9925 GN=SRRM2 PE=4 SV=1	1xTMT6plex [N-Term];1xPhospho [S1(99.9)]	A0A452E7D3 [1028-1039]	A0A452E7D3 1xPhospho [S1028(99.9)]	1	22	1566.78	0.35	0.715163	0.67558	1.05429	0.81501	1.14386	1.17816	1.34039	1.22081	0.6676	0.0393636
[R].RGPSPAGSR.[D]	2	A0A452F0K5	Uncharacterized protein	MAP6D1		Uncharacterized protein OS=Capra hircus OX=9925 GN=MAP6D1 PE=3 SV=1	1xTMT6plex [N-Term];1xPhospho [S4(100)]	A0A452F0K5 [50-58]	A0A452F0K5 1xPhospho [S53(100)]	1	33	1193.6	-0.06	0.822445	0.795531	0.842489	0.820155	1.32892	1.24722	1.11281	1.22965	0.666984	0.00314473
[R].SKESVPEFPLSPPK.[K]	2	A0A452FTR2	Stathmin	STMN1		Stathmin OS=Capra hircus OX=9925 GN=STMN1 PE=3 SV=1	2xTMT6plex [K2; K14];1xTMT6plex [N-Term];1xPhospho [S11(100)]	A0A452FTR2 [28-41]	A0A452FTR2 1xPhospho [S38(100)]	1	35	2309.28	0.81	0.678144	0.768133	0.996837	0.814371	1.11922	1.21058	1.33333	1.22105	0.666946	0.0230005
[K].SLQDEGQSAVPPLMTSPEAVVAMGQK.[H]	1	A0A452EJF0	Microtubule-associated protein	MAP4		Microtubule-associated protein OS=Capra hircus OX=9925 GN=MAP4 PE=4 SV=1	1xTMT6plex [K26];1xTMT6plex [N-Term];1xPhospho [T15(96.9)]	A0A452EJF0 [560-585]	A0A452EJF0 1xPhospho [T574(96.9)]	0	40	3208.6	0.57	0.753855	0.646147	1.05748	0.819159	1.12047	1.34467	1.2276	1.23091	0.66549	0.0415754
[K].KLSVPASDEEDEVPAPVPR.[G]	2	A0A452F104	ATP binding cassette subfamily F member 1	ABCF1		ATP binding cassette subfamily F member 1 OS=Capra hircus OX=9925 GN=ABCF1 PE=4 SV=1	1xTMT6plex [K1];1xTMT6plex [N-Term];1xPhospho [S7(100)]	A0A452F104 [105-123]	A0A452F104 1xPhospho [S111(100)]	1	24	2573.33	-0.53	1.01964	0.573923	0.890388	0.827984	1.14505	1.38876	1.20932	1.24771	0.663602	0.049979
[R].SPNPTTSASSRNSPPPPTK.[E]	2	A0A452FAZ4	NAD-dependent protein deacetylase	SIRT2	FUNCTION: NAD-dependent protein deacetylase. {ECO:0000256|PIRNR:PIRNR037938}.	NAD-dependent protein deacetylase OS=Capra hircus OX=9925 GN=SIRT2 PE=3 SV=1	1xTMT6plex [K19];1xTMT6plex [N-Term];1xPhospho [S/T]	A0A452FAZ4 [323-341]	A0A452FAZ4 1xPhospho [S/T]	1	23	2461.25	0.73	0.729842	0.862276	0.85508	0.815733	1.16993	1.29031	1.23039	1.23021	0.663084	0.00169311
[K].LPSINDLDSIFGPVLSPK.[S]	1	A0A452E7X4	Endophilin-3-interacting protein	SGIP1		Endophilin-3-interacting protein OS=Capra hircus OX=9925 GN=SGIP1 PE=4 SV=1	1xTMT6plex [K18];1xTMT6plex [N-Term];1xPhospho [S16(100)]	A0A452E7X4 [271-288]	A0A452E7X4 1xPhospho [S286(100)]	0	82	2450.33	1.7	0.717438	0.734872	1.00164	0.817983	1.20205	1.45976	1.04974	1.23719	0.661164	0.0499357
[R].SWEESPER.[G]	1	A0A452E1R7	Uncharacterized protein	TJP2		Uncharacterized protein OS=Capra hircus OX=9925 GN=TJP2 PE=4 SV=1	1xTMT6plex [N-Term];1xPhospho [S5(100)]	A0A452E1R7 [147-154]	A0A452E1R7 1xPhospho [S151(100)]	0	16	1328.57	0.42	0.58924	0.898155	0.925349	0.804248	1.30537	1.13361	1.21994	1.21964	0.659413	0.0248719
[R].GPDEALEDGEEGSDDDAEWVVTK.[D]	1	A0A452EA50	Uncharacterized protein	EHD2		Uncharacterized protein OS=Capra hircus OX=9925 GN=EHD2 PE=4 SV=1	1xTMT6plex [K23];1xTMT6plex [N-Term];1xPhospho [S13(100)]	A0A452EA50 [426-448]	A0A452EA50 1xPhospho [S438(100)]	0	29	3001.32	-2.07	0.689775	0.821899	0.923246	0.81164	1.00603	1.32955	1.3674	1.23433	0.657557	0.0336802
[K].DITLSSEEESEEGAGHPK.[T]	2	A0A452G6K3	Uncharacterized protein	RABL6		Uncharacterized protein OS=Capra hircus OX=9925 GN=RABL6 PE=4 SV=1	1xTMT6plex [K18];1xTMT6plex [N-Term];2xPhospho [S5(95.8); S6(99.8)]	A0A452G6K3 [457-474]	A0A452G6K3 2xPhospho [S461(99.9); S462(99.9)]	0	61	2533.11	-0.63	0.579433	1.02414	0.820689	0.808088	1.18836	1.34921	1.15341	1.23032	0.656809	0.0409764
[K].VTGSLETK.[Y]	1	A0A452FXM5	Voltage-dependent anion-selective channel protein 1	VDAC1		Voltage-dependent anion-selective channel protein 1 OS=Capra hircus OX=9925 GN=VDAC1 PE=3 SV=1	1xTMT6plex [K8];1xTMT6plex [N-Term];1xPhospho [S4(98.3)]	A0A452FXM5 [54-61]	A0A452FXM5 1xPhospho [S57(98.3)]	0	20	1372.75	1.27	0.635973	0.712182	1.05897	0.802375	1.19675	1.12603	1.35173	1.22483	0.655088	0.0446172
[R].SLDGASVNENHEIYMK.[D]	1	A0A452FVF1	FERM domain-containing protein	EPB41L3		FERM domain-containing protein OS=Capra hircus OX=9925 GN=EPB41L3 PE=4 SV=1	1xTMT6plex [K16];1xTMT6plex [N-Term];1xPhospho [S1(100)]	A0A452FVF1 [457-472]	A0A452FVF1 1xPhospho [S457(100)]	0	33	2345.12	-0.61	0.555894	0.790942	1.0512	0.799344	1.30024	1.13706	1.22839	1.2219	0.654183	0.0485554
[R].ESEDVSERDSDKEMAANSAVVQDITK.[E]	1	A0A452EGT7	Uncharacterized protein	AKAP12		Uncharacterized protein OS=Capra hircus OX=9925 GN=AKAP12 PE=4 SV=1	1xOxidation [M14];2xTMT6plex [K12; K26];1xTMT6plex [N-Term];1xPhospho [S10(93.5)]	A0A452EGT7 [14-39]	A0A452EGT7 1xPhospho [S23(93.5)]	2	45	3636.76	-1.47	0.767667	0.781918	0.895171	0.814919	1.03264	1.47103	1.23775	1.24714	0.653429	0.0313143
[K].VYQFPDCDSDEDEDFKSQDLALK.[E]	7	A0A452FZD4	Septin-type G domain-containing protein	SEPTIN4		Septin-type G domain-containing protein OS=Capra hircus OX=9925 GN=SEPTIN4 PE=3 SV=1	1xCarbamidomethyl [C7];2xTMT6plex [K16; K23];1xTMT6plex [N-Term];1xPhospho [S9(100)]	A0A452FZD4 [316-338]	A0A452FZD4 1xPhospho [S324(100)]	1	29	3531.65	0.39	0.726469	0.683205	0.990684	0.800119	1.20209	1.05585	1.43464	1.23086	0.650048	0.0421944
[R].GSPPASPR.[A]	1	A0A452E6M0	Uncharacterized protein	RIMS1		Uncharacterized protein OS=Capra hircus OX=9925 GN=RIMS1 PE=4 SV=1	1xTMT6plex [N-Term];1xPhospho [S6(97.3)]	A0A452E6M0 [418-425]	A0A452E6M0 1xPhospho [S423(97.3)]	0	11	1077.53	0.42	0.624392	0.71857	1.05954	0.800835	1.12577	1.22991	1.34346	1.23305	0.649476	0.0418461
[R].CLSPDDSTVK.[M]	2	A0A452EVM6	Uncharacterized protein	MAP1A		Uncharacterized protein OS=Capra hircus OX=9925 GN=MAP1A PE=4 SV=1	1xCarbamidomethyl [C1];1xTMT6plex [K10];1xTMT6plex [N-Term];1xPhospho [S3(100)]	A0A452EVM6 [1219-1228]	A0A452EVM6 1xPhospho [S1221(100)]	0	25	1659.81	-0.11	0.759931	0.669117	0.982312	0.803787	1.13052	1.18442	1.40112	1.23869	0.648902	0.0250332
[R].RLSNVSSSGSINLLESPQLATLAEDVTAALAK.[Q]	1	A0A452DLW3	Microtubule-associated protein	MAP2		Microtubule-associated protein OS=Capra hircus OX=9925 GN=MAP2 PE=4 SV=1	1xTMT6plex [K32];1xTMT6plex [N-Term];2xPhospho [S/T]	A0A452DLW3 [1802-1833]	A0A452DLW3 2xPhospho [S/T]	1	28	3874	3.78	0.691529	0.629856	1.07396	0.798449	1.33779	1.09859	1.25885	1.23174	0.648228	0.0496809
[K].KEETPGTPK.[K]	1	A0A452FES5	Translocation protein SEC62	SEC62		Translocation protein SEC62 OS=Capra hircus OX=9925 GN=SEC62 PE=3 SV=1	2xTMT6plex [K1; K9];1xTMT6plex [N-Term];1xPhospho [T7(98)]	A0A452FES5 [156-164]	A0A452FES5 1xPhospho [T162(100)]	1	10	1753.97	0.18	0.583041	0.762927	1.04449	0.796821	1.16486	1.21169	1.32199	1.23285	0.646326	0.0373756
[K].QLSPESLGTLQFGELSLGKEEK.[G]	1	A0A452EVM6	Uncharacterized protein	MAP1A		Uncharacterized protein OS=Capra hircus OX=9925 GN=MAP1A PE=4 SV=1	2xTMT6plex [K19; K22];1xTMT6plex [N-Term];1xPhospho [S3(100)]	A0A452EVM6 [1452-1473]	A0A452EVM6 1xPhospho [S1454(100)]	1	10	3157.7	-0.3	0.669978	0.808382	0.916143	0.798167	1.28853	1.17051	1.25009	1.23638	0.64557	0.00523095
[K].GPQSPCER.[T]	1	A0A452DLJ3	Uncharacterized protein	ANK3		Uncharacterized protein OS=Capra hircus OX=9925 GN=ANK3 PE=4 SV=1	1xCarbamidomethyl [C6];1xTMT6plex [N-Term];1xPhospho [S4(100)]	A0A452DLJ3 [2302-2309]	A0A452DLJ3 1xPhospho [S2305(100)]	0	10	1239.54	-0.15	0.672026	0.842162	0.871647	0.795278	1.13924	1.16504	1.41671	1.24033	0.641184	0.0146851
[R].HATSSPK.[N]	2	A0A452E8C5	Uncharacterized protein	ADCY9		Uncharacterized protein OS=Capra hircus OX=9925 GN=ADCY9 PE=3 SV=1	1xTMT6plex [K7];1xTMT6plex [N-Term];1xPhospho [S/T]	A0A452E8C5 [361-367]	A0A452E8C5 1xPhospho [S/T]	0	11	1265.67	0.66	0.693717	0.736781	0.953513	0.79467	1.23125	1.13329	1.35507	1.23987	0.640929	0.0123662
[R].QETVECLR.[K]	1	A0A452E2S8	Calcium/calmodulin-dependent protein kinase	CAMK2G		Calcium/calmodulin-dependent protein kinase OS=Capra hircus OX=9925 GN=CAMK2G PE=3 SV=1	1xCarbamidomethyl [C6];1xTMT6plex [N-Term];1xPhospho [T3(100)]	A0A452E2S8 [285-292]	A0A452E2S8 1xPhospho [T287(100)]	0	21	1343.62	0.69	0.593679	0.84414	0.939605	0.792475	1.09307	1.16427	1.45205	1.23647	0.640919	0.0420493
[R].SLSFSEESPSKETSLDISSK.[Q]	2	A0A452EVM6	Uncharacterized protein	MAP1A		Uncharacterized protein OS=Capra hircus OX=9925 GN=MAP1A PE=4 SV=1	2xTMT6plex [K11; K20];1xTMT6plex [N-Term];2xPhospho [S8(96.5); S14(96.6)]	A0A452EVM6 [1432-1451]	A0A452EVM6 2xPhospho [S1439(99.8); S1445(95.6)]	1	40	3005.46	-0.53	0.799051	0.59761	1.00897	0.801878	1.30806	1.39498	1.07126	1.2581	0.637371	0.040797
[R].TRSDTEQEGK.[Y]	1	A0A452G815	Uncharacterized protein	THOC5		Uncharacterized protein OS=Capra hircus OX=9925 GN=THOC5 PE=3 SV=1	1xTMT6plex [K10];1xTMT6plex [N-Term];1xPhospho [T/S]	A0A452G815 [26-35]	A0A452G815 1xPhospho [T/S]	1	3	1688.83	-0.76	0.613894	0.873443	0.88493	0.790756	1.12047	1.21238	1.39858	1.24381	0.635752	0.0197861
[K].AHSGHSGSPR.[G]	4	A0A452FJU2	Uncharacterized protein	PRRT2		Uncharacterized protein OS=Capra hircus OX=9925 GN=PRRT2 PE=3 SV=1	1xTMT6plex [N-Term];1xPhospho [S8(100)]	A0A452FJU2 [230-239]	A0A452FJU2 1xPhospho [S237(100)]	0	48	1301.59	0.01	0.763769	0.771211	0.869891	0.801623	1.14836	1.48351	1.15687	1.26291	0.634741	0.0162153
[R].ASISPMDEPVPDSESPIEK.[V]	2	A0A452EI94	Uncharacterized protein	MAP1B		Uncharacterized protein OS=Capra hircus OX=9925 GN=MAP1B PE=4 SV=1	1xOxidation [M6];1xTMT6plex [K19];1xTMT6plex [N-Term];1xPhospho [S]	A0A452EI94 [1374-1392]	A0A452EI94 1xPhospho [S]	0	16	2582.23	-1.25	0.641631	0.831311	0.90445	0.792464	1.27129	1.30179	1.17626	1.24978	0.634082	0.00625962
[K].SLEPRPWSSTDSDGSVR.[S]	1	A0A452EJY2	Uncharacterized protein	R3HDM2		Uncharacterized protein OS=Capra hircus OX=9925 GN=R3HDM2 PE=4 SV=1	1xTMT6plex [N-Term];1xPhospho [S/T]	A0A452EJY2 [324-340]	A0A452EJY2 1xPhospho [S/T]	0	7	2185.01	0.82	0.843909	0.747757	0.823914	0.805193	1.04537	1.54617	1.2205	1.27068	0.633671	0.0358349
[K].KDDSHSAEDSEDEKEDHK.[S]	1	A0A452ERP6	Uncharacterized protein	NUCKS1		Uncharacterized protein OS=Capra hircus OX=9925 GN=NUCKS1 PE=4 SV=1	3xTMT6plex [K1; K14; K18];1xTMT6plex [N-Term];1xPhospho [S6(97.7)]	A0A452ERP6 [75-92]	A0A452ERP6 1xPhospho [S80(97.7)]	2	3	3097.48	-0.43	0.725146	0.737917	0.912489	0.791851	1.25531	1.19174	1.30327	1.25011	0.633427	0.00259973
[R].GPDSGAETEEEKDTWEEK.[K]	1	A0A452EVM6	Uncharacterized protein	MAP1A		Uncharacterized protein OS=Capra hircus OX=9925 GN=MAP1A PE=4 SV=1	2xTMT6plex [K12; K18];1xTMT6plex [N-Term];1xPhospho [T8(100)]	A0A452EVM6 [843-860]	A0A452EVM6 1xPhospho [T850(100)]	1	9	2804.31	-2.73	0.750535	0.579102	1.04743	0.792357	1.30692	1.25386	1.20411	1.25496	0.631379	0.0298038
[R].RSPSDEAPALEDK.[S]	2	A0A452FHG7	RanBD1 domain-containing protein	RANBP3		RanBD1 domain-containing protein OS=Capra hircus OX=9925 GN=RANBP3 PE=4 SV=1	1xTMT6plex [K13];1xTMT6plex [N-Term];1xPhospho [S2(97.9)]	A0A452FHG7 [213-225]	A0A452FHG7 1xPhospho [S214(100)]	1	46	1952.97	-0.09	0.652091	0.673189	1.0345	0.786592	1.16779	1.17073	1.40531	1.24794	0.63031	0.0348602
[R].NDSWGSFDLR.[A]	1	A0A452ESS1	Uncharacterized protein	NUFIP2		Uncharacterized protein OS=Capra hircus OX=9925 GN=NUFIP2 PE=4 SV=1	1xTMT6plex [N-Term];1xPhospho [S3(100)]	A0A452ESS1 [650-659]	A0A452ESS1 1xPhospho [S652(100)]	0	28	1505.66	0.85	0.615867	0.800613	0.944509	0.786996	1.1647	1.24064	1.34398	1.24977	0.629711	0.0129501
[K].AQPAPPELNSESEDYSPSSSETVR.[S]	1	A0A452FQ44	Uncharacterized protein	DCLK1		Uncharacterized protein OS=Capra hircus OX=9925 GN=DCLK1 PE=4 SV=1	1xTMT6plex [N-Term];1xPhospho [S16(99.9)]	A0A452FQ44 [712-735]	A0A452FQ44 1xPhospho [S727(99.9)]	0	58	2886.29	2.36	0.679928	0.819399	0.880721	0.793349	1.10817	1.41966	1.25496	1.26093	0.62918	0.012283
[K].SPPPPPPRR.[S]	1	A0A452FM89	AIP3 domain-containing protein	SRCIN1		AIP3 domain-containing protein OS=Capra hircus OX=9925 GN=SRCIN1 PE=4 SV=1	1xTMT6plex [N-Term];1xPhospho [S1(100)]	A0A452FM89 [1066-1074]	A0A452FM89 1xPhospho [S1066(100)]	1	2	1309.7	5.36	0.68014	0.680514	0.995048	0.785234	1.20821	1.18726	1.36419	1.25322	0.626574	0.0169852
[R].GPGPSRSPAGSTKGDGASGAAAEEDEELVK.[D]	1	A0A452F7H6	Uncharacterized protein	FARP1		Uncharacterized protein OS=Capra hircus OX=9925 GN=FARP1 PE=4 SV=1	2xTMT6plex [K13; K30];1xTMT6plex [N-Term];1xPhospho [S/T]	A0A452F7H6 [418-447]	A0A452F7H6 1xPhospho [S/T]	2	38	3594.79	-1.28	0.538112	0.797277	1.00597	0.780455	1.29751	1.1909	1.25068	1.24637	0.626184	0.0283878
[R].SLMSSPEDLTKDFEELKAEEVDVAK.[D]	2	A0A452EI94	Uncharacterized protein	MAP1B		Uncharacterized protein OS=Capra hircus OX=9925 GN=MAP1B PE=4 SV=1	1xOxidation [M3];3xTMT6plex [K11; K17; K25];1xTMT6plex [N-Term];2xPhospho [S4(100); S5(100)]	A0A452EI94 [825-849]	A0A452EI94 2xPhospho [S828(100); S829(100)]	2	17	3902.94	1.18	0.629837	0.787617	0.941758	0.786404	1.2287	1.31544	1.22583	1.25666	0.625791	0.00768224
[K].DQPPALPLAAEETANLPPSPPPSPASEQTVPVEEGLLTASK.[M]	4	A0A452DLW3	Microtubule-associated protein	MAP2		Microtubule-associated protein OS=Capra hircus OX=9925 GN=MAP2 PE=4 SV=1	1xTMT6plex [K41];1xTMT6plex [N-Term];1xPhospho [T13(87.7)]	A0A452DLW3 [118-158]	A0A452DLW3 1xPhospho [T130(94.1)]	0	34	4684.41	0.28	0.605042	0.710215	1.04084	0.785367	1.18171	1.32041	1.2646	1.25557	0.625506	0.0266908
[K].SPVVSGDTSPR.[H]	5	O02828	Microtubule-associated protein tau	MAPT	FUNCTION: Promotes microtubule assembly and stability, and might be involved in the establishment and maintenance of neuronal polarity. The C-terminus binds axonal microtubules while the N-terminus binds neural plasma membrane components, suggesting that tau functions as a linker protein between both. Axonal polarity is predetermined by tau localization (in the neuronal cell) in the domain of the…	Microtubule-associated protein tau OS=Capra hircus OX=9925 GN=MAPT PE=2 SV=3	1xTMT6plex [N-Term];1xPhospho [S9(94.8)]	O02828 [358-368]	O02828 1xPhospho [S366(97.8)]	0	40	1410.68	0.15	0.520997	0.812356	1.01657	0.783308	1.09614	1.36642	1.30041	1.25432	0.624487	0.0463525
[R].QQGSPLSSSK.[D]	1	A0A452FYW4	Uncharacterized protein	GIT2		Uncharacterized protein OS=Capra hircus OX=9925 GN=GIT2 PE=4 SV=1	1xTMT6plex [K10];1xTMT6plex [N-Term];1xPhospho [S4(100)]	A0A452FYW4 [338-347]	A0A452FYW4 1xPhospho [S341(100)]	0	8	1556.81	1.07	0.707539	0.643611	0.991635	0.780929	1.39534	1.06639	1.29315	1.25163	0.623931	0.0311757
[K].ETESAPGSPR.[A]	1	A0A452ELS8	HTH La-type RNA-binding domain-containing protein	LARP1		HTH La-type RNA-binding domain-containing protein OS=Capra hircus OX=9925 GN=LARP1 PE=4 SV=1	1xTMT6plex [N-Term];1xPhospho [S8(98.2)]	A0A452ELS8 [495-504]	A0A452ELS8 1xPhospho [S502(98.2)]	0	21	1339.61	0.77	0.644174	0.831462	0.864787	0.780141	1.33167	1.1185	1.30495	1.25171	0.623263	0.00796509
[R].KLSEADNR.[K]	2	A0A452EC19	Signal sequence receptor subunit gamma	SSR3		Signal sequence receptor subunit gamma OS=Capra hircus OX=9925 GN=SSR3 PE=3 SV=1	1xTMT6plex [K1];1xTMT6plex [N-Term];1xPhospho [S3(100)]	A0A452EC19 [103-110]	A0A452EC19 1xPhospho [S105(100)]	1	9	1470.77	0.05	0.596507	0.737925	1.00786	0.780764	1.22248	1.22134	1.3164	1.25341	0.622914	0.0192688
[K].GNKSPSPPPDGSPAATPEIR.[V]	4	A0A452F2J1	Uncharacterized protein	BIN1		Uncharacterized protein OS=Capra hircus OX=9925 GN=BIN1 PE=4 SV=1	1xTMT6plex [K3];1xTMT6plex [N-Term];2xPhospho [S4(100); S6(100)]	A0A452F2J1 [293-312]	A0A452F2J1 2xPhospho [S296(100); S298(100)]	1	29	2593.25	0.32	0.704165	0.789115	0.863066	0.785449	0.994475	1.27739	1.51673	1.26286	0.621958	0.038928
[K].ASTDNSPSSKAEDAPAKEEPK.[Q]	1	A0A452F569	Axonal membrane protein GAP-43	GAP43		Axonal membrane protein GAP-43 OS=Capra hircus OX=9925 GN=GAP43 PE=3 SV=1	3xTMT6plex [K10; K17; K21];1xTMT6plex [N-Term];2xPhospho [S8(93.7); S9(93.7)]	A0A452F569 [146-166]	A0A452F569 2xPhospho [S153(93.7); S154(93.7)]	2	9	3235.59	-3.28	0.707256	0.710599	0.939584	0.785813	1.24109	1.32962	1.22429	1.265	0.621196	0.00457699
[K].EKTPSPKEEDEEPESPLEK.[K]	1	A0A452ERP6	Uncharacterized protein	NUCKS1		Uncharacterized protein OS=Capra hircus OX=9925 GN=NUCKS1 PE=4 SV=1	3xTMT6plex [K2; K7; K19];1xTMT6plex [N-Term];2xPhospho [T3(100); S5(100)]	A0A452ERP6 [205-223]	A0A452ERP6 2xPhospho [T207(100); S209(100)]	2	19	3274.62	7	0.972497	0.684227	0.738826	0.798516	1.06488	1.50326	1.29316	1.2871	0.6204	0.0340417
[R].RNTYVCSER.[T]	1	A0A452F5R9	Non-specific serine/threonine protein kinase	MARK3		Non-specific serine/threonine protein kinase OS=Capra hircus OX=9925 GN=MARK3 PE=3 SV=1	1xCarbamidomethyl [C6];1xTMT6plex [N-Term];1xPhospho [T3(100)]	A0A452F5R9 [505-513]	A0A452F5R9 1xPhospho [T507(100)]	1	3	1493.68	2.78	0.69251	0.822338	0.834867	0.783239	1.45473	1.27206	1.06131	1.2627	0.620288	0.0173062
[R].SPAAPGGAPAEAGGDAVR.[A]	1	A0A452FPH6	F-box domain-containing protein	FBXL17		F-box domain-containing protein OS=Capra hircus OX=9925 GN=FBXL17 PE=4 SV=1	1xTMT6plex [N-Term];1xPhospho [S1(100)]	A0A452FPH6 [233-250]	A0A452FPH6 1xPhospho [S233(100)]	0	17	1859.89	-1.5	0.699752	0.766672	0.88001	0.782144	1.35383	1.23573	1.19682	1.26213	0.619703	0.00245573
[K].EPGKEASTPGK.[A]	1	A0A452DPX3	IF rod domain-containing protein	NEFH		IF rod domain-containing protein OS=Capra hircus OX=9925 GN=NEFH PE=3 SV=1	2xTMT6plex [K4; K11];1xTMT6plex [N-Term];1xPhospho [S/T]	A0A452DPX3 [1009-1019]	A0A452DPX3 1xPhospho [S/T]	1	5	1868.01	0.42	0.501673	0.7745	1.05374	0.776637	1.22926	1.34823	1.19789	1.25846	0.617132	0.0438651
[R].RLPPGPAPTVATAAASPGPAPAASPPGAPASPR.[A]	2	A0A452FLF4	Cyclic nucleotide-binding domain-containing protein	HCN2		Cyclic nucleotide-binding domain-containing protein OS=Capra hircus OX=9925 GN=HCN2 PE=3 SV=1	1xTMT6plex [N-Term];1xPhospho [S24(100)]	A0A452FLF4 [766-798]	A0A452FLF4 1xPhospho [S789(100)]	1	25	3264.71	-1.96	0.824999	0.685558	0.840861	0.783806	1.37429	1.22939	1.20867	1.27079	0.616788	0.0024608
[K].AAQGQAGSPDKGK.[H]	3	A0A452FM89	AIP3 domain-containing protein	SRCIN1		AIP3 domain-containing protein OS=Capra hircus OX=9925 GN=SRCIN1 PE=4 SV=1	2xTMT6plex [K11; K13];1xTMT6plex [N-Term];1xPhospho [S8(100)]	A0A452FM89 [1174-1186]	A0A452FM89 1xPhospho [S1181(100)]	1	25	1982.07	-0.18	0.640971	0.757773	0.93209	0.776945	1.2285	1.20875	1.34665	1.2613	0.615986	0.00696663
[R].REGSYDR.[Y]	1	A0A452FCS8	Uncharacterized protein	NCOA5		Uncharacterized protein OS=Capra hircus OX=9925 GN=NCOA5 PE=4 SV=1	1xTMT6plex [N-Term];1xPhospho [S4(100)]	A0A452FCS8 [123-129]	A0A452FCS8 1xPhospho [S126(100)]	1	14	1191.54	-0.26	0.628155	0.681939	1.02386	0.777986	1.11538	1.31052	1.37153	1.26581	0.614617	0.0288166
[R].APPSPAGSPTR.[S]	1	A0A452FUX8	Aldolase_II domain-containing protein	ADD1		Aldolase_II domain-containing protein OS=Capra hircus OX=9925 GN=ADD1 PE=3 SV=1	1xTMT6plex [N-Term];1xPhospho [S8(96.8)]	A0A452FUX8 [668-678]	A0A452FUX8 1xPhospho [S675(96.8)]	0	18	1346.67	-0.87	0.742519	0.858305	0.737402	0.779409	1.09502	1.22528	1.48996	1.27009	0.613665	0.0161495
[K].AIGGIILTASHNPGGPNGDFGIK.[F]	1	A0A452F6J5	Uncharacterized protein	PGM1		Uncharacterized protein OS=Capra hircus OX=9925 GN=PGM1 PE=3 SV=1	1xTMT6plex [K23];1xTMT6plex [N-Term];1xPhospho [T/S]	A0A452F6J5 [126-148]	A0A452F6J5 1xPhospho [T/S]	0	12	2744.45	0.03	0.687426	0.854576	0.788685	0.776895	0.990528	1.26415	1.55817	1.27095	0.611272	0.0445656
[R].TSSKESSPIPSPTSDRK.[A]	1	A0A452EPK3	Spectrin beta chain	SPTBN1		Spectrin beta chain OS=Capra hircus OX=9925 GN=SPTBN1 PE=3 SV=1	2xTMT6plex [K4; K17];1xTMT6plex [N-Term];3xPhospho [S6(50); S7(50); S11(93.1)]	A0A452EPK3 [2145-2161]	A0A452EPK3 3xPhospho [S2150(50); S2151(50); S2155(94.3)]	2	10	2731.3	0.07	0.709369	0.697937	0.911759	0.773022	1.40974	1.20442	1.19888	1.27101	0.608193	0.00711595
[K].KDEWGLVAPVSPGPLTPMK.[E]	1	A0A452DLW3	Microtubule-associated protein	MAP2		Microtubule-associated protein OS=Capra hircus OX=9925 GN=MAP2 PE=4 SV=1	2xTMT6plex [K1; K19];1xTMT6plex [N-Term];1xPhospho [S11(100)]	A0A452DLW3 [275-293]	A0A452DLW3 1xPhospho [S285(100)]	1	35	2789.53	0.04	0.595666	0.740263	0.977414	0.771115	1.0702	1.26613	1.46878	1.26837	0.607957	0.0359928
[K].AKTDHGAEIVYKSPVVSGDTSPR.[H]	1	O02828	Microtubule-associated protein tau	MAPT	FUNCTION: Promotes microtubule assembly and stability, and might be involved in the establishment and maintenance of neuronal polarity. The C-terminus binds axonal microtubules while the N-terminus binds neural plasma membrane components, suggesting that tau functions as a linker protein between both. Axonal polarity is predetermined by tau localization (in the neuronal cell) in the domain of the…	Microtubule-associated protein tau OS=Capra hircus OX=9925 GN=MAPT PE=2 SV=3	2xTMT6plex [K2; K12];1xTMT6plex [N-Term];3xPhospho [S13(92); S17(99.3); S21(92)]	O02828 [346-368]	O02828 3xPhospho [S358(92); S362(99.3); S366(92)]	2	20	3341.62	0.87	0.540077	0.76775	1.00576	0.771197	1.1669	1.40182	1.24832	1.27235	0.606122	0.0294441
[R].LSYAGGRPPSYAGSPVHHAAER.[L]	1	A0A452FM89	AIP3 domain-containing protein	SRCIN1		AIP3 domain-containing protein OS=Capra hircus OX=9925 GN=SRCIN1 PE=4 SV=1	1xTMT6plex [N-Term];1xPhospho [S/Y]	A0A452FM89 [394-415]	A0A452FM89 1xPhospho [S/Y]	0	7	2589.26	2.51	0.718117	0.744713	0.846744	0.769858	1.48593	1.15939	1.17219	1.2725	0.604995	0.0115199
[R].RNSSETTEIPGR.[L]	1	A0A452G4U5	CRAL-TRIO domain-containing protein	PRUNE2		CRAL-TRIO domain-containing protein OS=Capra hircus OX=9925 GN=PRUNE2 PE=4 SV=1	1xTMT6plex [N-Term];1xPhospho [S3(100)]	A0A452G4U5 [1196-1207]	A0A452G4U5 1xPhospho [S1198(100)]	1	20	1655.8	1.18	0.784382	0.859666	0.685638	0.776562	1.35922	1.40425	1.10313	1.28887	0.602515	0.00857057
[R].MVQAPSQSALPPAQDRPRSPVPSAFSDQSR.[S]	2	A0A452E7D3	CTD domain-containing protein	SRRM2		CTD domain-containing protein OS=Capra hircus OX=9925 GN=SRRM2 PE=4 SV=1	1xTMT6plex [N-Term];1xPhospho [S19(99.9)]	A0A452E7D3 [2339-2368]	A0A452E7D3 1xPhospho [S2357(99.9)]	1	16	3516.73	-1.5	0.885575	0.671178	0.758012	0.771588	1.30092	1.16385	1.39472	1.28649	0.59976	0.00490262
[K].TIEAHSR.[M]	2	A0A452G996; A0A452G9S2	Dihydropyrimidinase-related protein 2;Dihydropyrimidinase-related protein 2	DPYSL2;DPYSL2		Dihydropyrimidinase-related protein 2 OS=Capra hircus OX=9925 GN=DPYSL2 PE=3 SV=1;Dihydropyrimidinase-related protein 2 OS=Capra hircus OX=9925 GN=DPYSL2 PE=3 SV=1	1xTMT6plex [N-Term];1xPhospho [S6(100)]	A0A452G996 [57-63]; A0A452G9S2 [162-168]	A0A452G996 1xPhospho [S62(100)]; A0A452G9S2 1xPhospho [S167(100)]	0	18	1122.55	-1.74	0.843607	0.739772	0.734419	0.772599	1.39888	1.28101	1.18897	1.28962	0.59909	0.00182841
[K].SSAQSPEK.[Q]	2	A0A452FH58	Uncharacterized protein	VPS13C		Uncharacterized protein OS=Capra hircus OX=9925 GN=VPS13C PE=3 SV=1	1xTMT6plex [K8];1xTMT6plex [N-Term];1xPhospho [S5(100)]	A0A452FH58 [794-801]	A0A452FH58 1xPhospho [S798(100)]	0	21	1371.69	-0.42	0.500803	0.680438	1.10237	0.761204	1.2289	1.29983	1.28929	1.27268	0.598113	0.0465382
[K].AAFSKDESKEPIVEVR.[T]	2	A0A452EEY9	Uncharacterized protein	NCAM1		Uncharacterized protein OS=Capra hircus OX=9925 GN=NCAM1 PE=4 SV=1	2xTMT6plex [K5; K9];1xTMT6plex [N-Term];1xPhospho [S4(100)]	A0A452EEY9 [657-672]	A0A452EEY9 1xPhospho [S660(100)]	2	26	2572.4	-2.06	0.638415	0.762086	0.903036	0.767846	1.0533	1.3776	1.4215	1.28413	0.597948	0.0205845
[R].NRTPSDVK.[E]	1	A0A452EA17	LRRcap domain-containing protein	ANP32A		LRRcap domain-containing protein OS=Capra hircus OX=9925 GN=ANP32A PE=4 SV=1	1xTMT6plex [K8];1xTMT6plex [N-Term];1xPhospho [T3(100)]	A0A452EA17 [13-20]	A0A452EA17 1xPhospho [T15(100)]	1	13	1454.78	-0.38	0.632206	0.662099	0.995742	0.763349	1.06755	1.32751	1.45906	1.28471	0.594182	0.0333994
[K].ALESAFVPYEKPLPDDISPQK.[V]	1	A0A452ECR1	Uncharacterized protein	PCLO		Uncharacterized protein OS=Capra hircus OX=9925 GN=PCLO PE=4 SV=1	2xTMT6plex [K11; K21];1xTMT6plex [N-Term];1xPhospho [Y9(98.2)]	A0A452ECR1 [3634-3654]	A0A452ECR1 1xPhospho [Y3642(98.2)]	0	10	3111.66	1.34	0.776082	0.714649	0.806775	0.765835	1.1246	1.2929	1.46125	1.29291	0.592332	0.00640778
[K].DDSHSAEDSEDEKEDHK.[S]	1	A0A452ERP6	Uncharacterized protein	NUCKS1		Uncharacterized protein OS=Capra hircus OX=9925 GN=NUCKS1 PE=4 SV=1	2xTMT6plex [K13; K17];1xTMT6plex [N-Term];1xPhospho [S9(100)]	A0A452ERP6 [76-92]	A0A452ERP6 1xPhospho [S84(100)]	1	9	2740.22	0.76	0.594714	0.677352	1.00159	0.757886	1.15413	1.2422	1.44842	1.28158	0.591366	0.0260186
[R].TLSKDDVNYK.[M]	1	A0A452ER53	L-serine-phosphatidylethanolamine phosphatidyltransferase	PTDSS1		L-serine-phosphatidylethanolamine phosphatidyltransferase OS=Capra hircus OX=9925 GN=PTDSS1 PE=3 SV=1	2xTMT6plex [K4; K10];1xTMT6plex [N-Term];1xPhospho [S3(100)]	A0A452ER53 [9-18]	A0A452ER53 1xPhospho [S11(100)]	1	1	1950.06	0.68	0.685441	0.778231	0.819408	0.761027	1.25406	1.33522	1.28996	1.29308	0.588539	0.000320628
[K].SKPAGSDGERR.[G]	1	A0A452FD46	Uncharacterized protein	HNRNPUL2		Uncharacterized protein OS=Capra hircus OX=9925 GN=HNRNPUL2 PE=4 SV=1	1xTMT6plex [K2];1xTMT6plex [N-Term];1xPhospho [S6(100)]	A0A452FD46 [189-199]	A0A452FD46 1xPhospho [S194(100)]	1	4	1697.87	0.22	0.648552	0.659843	0.966077	0.758157	1.23147	1.27572	1.35748	1.28822	0.58853	0.00863027
[R].TSSKESSPIPSPTSDR.[K]	1	A0A452EPK3	Spectrin beta chain	SPTBN1		Spectrin beta chain OS=Capra hircus OX=9925 GN=SPTBN1 PE=3 SV=1	1xTMT6plex [K4];1xTMT6plex [N-Term];2xPhospho [S3(98); S7(98)]	A0A452EPK3 [2145-2160]	A0A452EPK3 2xPhospho [S2147(98); S2151(98)]	1	34	2294.07	0.7	0.647092	0.644676	0.984287	0.758685	1.12711	1.37603	1.38083	1.29466	0.586013	0.0188693
[K].ESLKEEDESDDDNM.[-]	2	A0A452EWR7	Proteasome subunit alpha type	PSMA3		Proteasome subunit alpha type OS=Capra hircus OX=9925 GN=PSMA3 PE=3 SV=1	1xOxidation [M14];1xTMT6plex [K4];1xTMT6plex [N-Term];1xPhospho [S9(100)]	A0A452EWR7 [242-255]	A0A452EWR7 1xPhospho [S250(100)]	1	44	2209.91	1.24	0.750149	0.772493	0.755252	0.759298	1.34094	1.26275	1.28371	1.2958	0.585968	2.50115e-05
[K].SPVEAKSPEK.[AEP]	1	A0A452DPX3	IF rod domain-containing protein	NEFH		IF rod domain-containing protein OS=Capra hircus OX=9925 GN=NEFH PE=3 SV=1	2xTMT6plex [K6; K10];1xTMT6plex [N-Term];1xPhospho [S7(100)]	A0A452DPX3 [532-541]; [544-553]; [556-565]; [582-591]; [622-631]; [668-677]; [694-703]; [803-812]	A0A452DPX3 1xPhospho [S538(100)]; 1xPhospho [S550(100)]; 1xPhospho [S562(100)]; 1xPhospho [S588(100)]; 1xPhospho [S628(100)]; 1xPhospho [S674(100)]; 1xPhospho [S700(100)]; 1xPhospho [S809(100)]	1	5	1839.02	-0.19	0.677119	0.609941	0.984696	0.757252	1.30783	1.34708	1.23403	1.29631	0.584159	0.010897
[K].LGGDVSPTQIDVSQFGSLK.[E]	2	A0A452EI94	Uncharacterized protein	MAP1B		Uncharacterized protein OS=Capra hircus OX=9925 GN=MAP1B PE=4 SV=1	1xTMT6plex [K19];1xTMT6plex [N-Term];1xPhospho [S6(100)]	A0A452EI94 [1496-1514]	A0A452EI94 1xPhospho [S1501(100)]	0	47	2486.29	0.91	0.535015	0.714361	1.01073	0.753368	1.18491	1.41916	1.27721	1.29376	0.582309	0.0249649
[R].SSSISSIDKDSK.[E]	1	A0A452FK37	Uncharacterized protein	STXBP5L		Uncharacterized protein OS=Capra hircus OX=9925 GN=STXBP5L PE=3 SV=1	2xTMT6plex [K9; K12];1xTMT6plex [N-Term];1xPhospho [S11(95.6)]	A0A452FK37 [817-828]	A0A452FK37 1xPhospho [S827(95.6)]	1	2	2021.08	0.57	0.608382	0.655446	0.991739	0.751855	1.27803	1.28422	1.31477	1.29234	0.581777	0.0111782
[K].FGIHVYQFPECDSDEDEDFKQQDR.[E]	3	A0A452DL74	Septin-5	SEPTIN5		Septin-5 OS=Capra hircus OX=9925 GN=SEPTIN5 PE=3 SV=1	1xCarbamidomethyl [C11];1xTMT6plex [K20];1xTMT6plex [N-Term];1xPhospho [S13(100)]	A0A452DL74 [223-246]	A0A452DL74 1xPhospho [S235(100)]	1	47	3542.56	0.27	0.643292	0.59749	1.00552	0.748768	1.1751	1.11507	1.57233	1.2875	0.581567	0.0492214
[R].DDSKEVEKSDEDSDGDRPQASPELGPGFK.[V]	1	A0A452ESD1	Uncharacterized protein	CHGA		Uncharacterized protein OS=Capra hircus OX=9925 GN=CHGA PE=3 SV=1	3xTMT6plex [K4; K8; K29];1xTMT6plex [N-Term];1xPhospho [S3(99.4)]	A0A452ESD1 [134-162]	A0A452ESD1 1xPhospho [S136(99.4)]	2	5	4131.02	3.01	0.988833	0.563657	0.738138	0.763543	1.23984	1.28189	1.41817	1.3133	0.581393	0.0150518
[R].VKSPSPK.[S]	1	A0A452FVX5	Uncharacterized protein	U2SURP		Uncharacterized protein OS=Capra hircus OX=9925 GN=U2SURP PE=4 SV=1	2xTMT6plex [K2; K7];1xTMT6plex [N-Term];2xPhospho [S3(100); S5(100)]	A0A452FVX5 [944-950]	A0A452FVX5 2xPhospho [S946(100); S948(100)]	1	3	1589.87	0.46	0.738334	0.715482	0.802538	0.752118	1.16857	1.16325	1.55772	1.29651	0.580109	0.0150064
[K].EGEEPTVYSDEEEPKDESTR.[K]	1	A0A452DL24	Cytochrome b5 heme-binding domain-containing protein	PGRMC1		Cytochrome b5 heme-binding domain-containing protein OS=Capra hircus OX=9925 GN=PGRMC1 PE=4 SV=1	1xTMT6plex [K15];1xTMT6plex [N-Term];1xPhospho [S9(100)]	A0A452DL24 [172-191]	A0A452DL24 1xPhospho [S180(100)]	1	35	2864.28	0.85	0.747213	0.575722	0.942605	0.75518	1.14684	1.29666	1.46285	1.30211	0.579964	0.0173872
[R].GLPATEQQDDGDSLEEDSPR.[A]	2	A0A452F3B1	NAC-A/B domain-containing protein	NACAD		NAC-A/B domain-containing protein OS=Capra hircus OX=9925 GN=NACAD PE=4 SV=1	1xTMT6plex [N-Term];1xPhospho [S13(100)]	A0A452F3B1 [2116-2135]	A0A452F3B1 1xPhospho [S2128(100)]	0	81	2468.07	0.28	0.733621	0.70259	0.83701	0.75774	1.01254	1.43435	1.479	1.30863	0.579034	0.0232553
[K].SQEPIPDDQKVSDDDKEK.[G]	1	A0A452FDF6	Uncharacterized protein	MTDH		Uncharacterized protein OS=Capra hircus OX=9925 GN=MTDH PE=4 SV=1	3xTMT6plex [K10; K16; K18];1xTMT6plex [N-Term];1xPhospho [S12(100)]	A0A452FDF6 [416-433]	A0A452FDF6 1xPhospho [S427(100)]	2	1	3069.58	-0.14	0.883027	0.6607	0.735681	0.759803	1.23102	1.35253	1.35674	1.31343	0.578489	0.00200449
[R].AGDLLEDSPKRPK.[E]	1	A0A452EYQ8	Uncharacterized protein	HDGF		Uncharacterized protein OS=Capra hircus OX=9925 GN=HDGF PE=4 SV=1	2xTMT6plex [K10; K13];1xTMT6plex [N-Term];1xPhospho [S8(100)]	A0A452EYQ8 [178-190]	A0A452EYQ8 1xPhospho [S185(100)]	1	24	2193.22	1.21	0.510337	0.707251	1.01728	0.744957	1.21132	1.23293	1.42091	1.28839	0.578209	0.0283774
[R].RSSDPSLNEK.[W]	2	A0A452EVB1	Phosphatidylinositol-3-phosphate phosphatase	MTMR3		Phosphatidylinositol-3-phosphate phosphatase OS=Capra hircus OX=9925 GN=MTMR3 PE=3 SV=1	1xTMT6plex [K10];1xTMT6plex [N-Term];1xPhospho [S]	A0A452EVB1 [631-640]	A0A452EVB1 1xPhospho [S]	1	19	1670.85	0.98	0.574612	0.677379	0.9976	0.749863	1.25818	1.37545	1.26061	1.29808	0.577671	0.0146331
[K].NSTPSEPGSGR.[G]	1	A0A452EYQ8	Uncharacterized protein	HDGF		Uncharacterized protein OS=Capra hircus OX=9925 GN=HDGF PE=4 SV=1	1xTMT6plex [N-Term];1xPhospho [S5(99.9)]	A0A452EYQ8 [218-228]	A0A452EYQ8 1xPhospho [S222(99.9)]	0	9	1397.63	-2.13	0.848343	0.562655	0.85319	0.754729	1.20602	1.2299	1.48555	1.30716	0.577383	0.0136
[R].AEAGLAAAGAQPPPSQSPEEDVKK.[E]	1	A0A452EPV3	Threonyl-tRNA synthetase	TARS3		Threonyl-tRNA synthetase OS=Capra hircus OX=9925 GN=TARS3 PE=3 SV=1	2xTMT6plex [K23; K24];1xTMT6plex [N-Term];1xPhospho [S]	A0A452EPV3 [91-114]	A0A452EPV3 1xPhospho [S]	1	36	3115.63	2.93	0.476644	0.712741	1.04624	0.745208	1.17753	1.31865	1.37693	1.29104	0.577217	0.0358737
[R].AAEEAFVNDIEESSPGTEWER.[V]	1	A0A452ETA7	Clathrin light chain	CLTA	FUNCTION: Clathrin is the major protein of the polyhedral coat of coated pits and vesicles. {ECO:0000256|RuleBase:RU363137}.	Clathrin light chain OS=Capra hircus OX=9925 GN=CLTA PE=3 SV=1	1xTMT6plex [N-Term];1xPhospho [S/T]	A0A452ETA7 [158-178]	A0A452ETA7 1xPhospho [S/T]	0	6	2675.17	-0.1	0.932365	0.682262	0.660969	0.758532	1.35733	1.36442	1.23844	1.32006	0.574617	0.00430019
[K].SPVVSGDTSPR.[H]	1	O02828	Microtubule-associated protein tau	MAPT	FUNCTION: Promotes microtubule assembly and stability, and might be involved in the establishment and maintenance of neuronal polarity. The C-terminus binds axonal microtubules while the N-terminus binds neural plasma membrane components, suggesting that tau functions as a linker protein between both. Axonal polarity is predetermined by tau localization (in the neuronal cell) in the domain of the…	Microtubule-associated protein tau OS=Capra hircus OX=9925 GN=MAPT PE=2 SV=3	1xTMT6plex [N-Term];2xPhospho [S5(99.8); S9(96.2)]	O02828 [358-368]	O02828 2xPhospho [S362(99.8); S366(96.2)]	0	15	1490.65	0.1	0.707626	0.78928	0.751235	0.74938	1.50453	1.32218	1.09504	1.30725	0.573249	0.00988731
[R].DRVESPK.[F]	1	A0A452E4S9	Ribosomal_L7Ae domain-containing protein	SECISBP2		Ribosomal_L7Ae domain-containing protein OS=Capra hircus OX=9925 GN=SECISBP2 PE=4 SV=1	1xTMT6plex [K7];1xTMT6plex [N-Term];1xPhospho [S5(100)]	A0A452E4S9 [416-422]	A0A452E4S9 1xPhospho [S420(100)]	1	3	1368.73	-2.29	0.639061	0.68813	0.906485	0.744559	1.19429	1.2826	1.43575	1.30421	0.570888	0.00666535
[K].MNEDAQEDSDKSEEEKDYK.[S]	1	A0A452F4F3	Uncharacterized protein	ANK2		Uncharacterized protein OS=Capra hircus OX=9925 GN=ANK2 PE=4 SV=1	3xTMT6plex [K11; K16; K19];1xTMT6plex [N-Term];1xPhospho [S/Y]	A0A452F4F3 [2703-2721]	A0A452F4F3 1xPhospho [S/Y]	2	8	3286.55	1.48	0.793585	0.627627	0.827851	0.749687	1.245	1.32686	1.37323	1.31503	0.570092	0.00144409
[K].AELVLIDEDDEKSLR.[E]	1	A0A452G2W9	Uncharacterized protein			Uncharacterized protein OS=Capra hircus OX=9925 PE=3 SV=1	1xTMT6plex [K12];1xTMT6plex [N-Term];1xPhospho [S13(100)]	A0A452G2W9 [302-316]	A0A452G2W9 1xPhospho [S314(100)]	1	14	2283.19	1.3	0.748291	0.483949	1.0174	0.749881	1.22391	1.42058	1.30412	1.3162	0.56973	0.0260989
[K].TEDGDWEWSDDEMDEKSEEGK.[A]	1	A0A452F8P3	Non-specific serine/threonine protein kinase	STK39		Non-specific serine/threonine protein kinase OS=Capra hircus OX=9925 GN=STK39 PE=4 SV=1	1xOxidation [M13];2xTMT6plex [K16; K21];1xTMT6plex [N-Term];1xPhospho [S9(100)]	A0A452F8P3 [370-390]	A0A452F8P3 1xPhospho [S378(100)]	1	23	3300.4	0.86	0.554818	0.72053	0.945061	0.740136	1.34718	1.27015	1.28399	1.30044	0.569144	0.00834243
[K].LDEGTPPEPK.[G]	3	A0A452FHY8	Uncharacterized protein	TLN2		Uncharacterized protein OS=Capra hircus OX=9925 GN=TLN2 PE=4 SV=1	1xTMT6plex [K10];1xTMT6plex [N-Term];1xPhospho [T5(100)]	A0A452FHY8 [1839-1848]	A0A452FHY8 1xPhospho [T1843(100)]	0	33	1620.83	0.1	0.653784	0.59539	0.988868	0.746014	1.23409	1.39481	1.30377	1.31089	0.56909	0.0125666
[K].GEATAERPGEAAVASSPSK.[A]	1	A0A452E037	Uncharacterized protein	MARCKS		Uncharacterized protein OS=Capra hircus OX=9925 GN=MARCKS PE=3 SV=1	1xTMT6plex [K19];1xTMT6plex [N-Term];1xPhospho [S16(95.5)]	A0A452E037 [12-30]	A0A452E037 1xPhospho [S27(95.5)]	0	23	2353.18	-1.15	0.491893	0.682354	1.03524	0.736496	1.17528	1.32631	1.40773	1.3031	0.565186	0.0307076
[K].QFLSETEKLSPEDR.[A]	1	A0A452F7W2	Ubiquitin carboxyl-terminal hydrolase isozyme L1	UCHL1		Ubiquitin carboxyl-terminal hydrolase isozyme L1 OS=Capra hircus OX=9925 GN=UCHL1 PE=3 SV=1	1xTMT6plex [K8];1xTMT6plex [N-Term];1xPhospho [S10(99.9)]	A0A452F7W2 [141-154]	A0A452F7W2 1xPhospho [S150(99.9)]	1	22	2217.12	0.09	0.415233	0.75541	1.02117	0.730605	1.24595	1.38691	1.28925	1.30737	0.558836	0.0329045
[R].KDSDDEKSDR.[N]	1	A0A452DUB4	Uncharacterized protein	GAPVD1		Uncharacterized protein OS=Capra hircus OX=9925 GN=GAPVD1 PE=3 SV=1	2xTMT6plex [K1; K7];1xTMT6plex [N-Term];1xPhospho [S3(99.9)]	A0A452DUB4 [965-974]	A0A452DUB4 1xPhospho [S967(99.9)]	2	6	1961.98	0.44	0.506371	0.723565	0.969765	0.733234	1.23547	1.38894	1.31372	1.31271	0.558564	0.0147346
[K].SSPEALDFIR.[R]	1	A0A452E405	Rho-GAP domain-containing protein	ARHGAP36		Rho-GAP domain-containing protein OS=Capra hircus OX=9925 GN=ARHGAP36 PE=4 SV=1	1xTMT6plex [N-Term];1xPhospho [S2(98)]	A0A452E405 [426-435]	A0A452E405 1xPhospho [S427(98)]	0	17	1443.71	1.15	0.652642	0.562659	0.991327	0.735543	1.21192	1.39388	1.36311	1.32297	0.555979	0.014449
[R].GTESPFEGKDGKEASPDQISPVSDMTSTGLFQDK.[Q]	1	A0A452EI94	Uncharacterized protein	MAP1B		Uncharacterized protein OS=Capra hircus OX=9925 GN=MAP1B PE=4 SV=1	1xOxidation [M25];3xTMT6plex [K9; K12; K34];1xTMT6plex [N-Term];2xPhospho [S15(100); S20(86.4)]	A0A452EI94 [1423-1456]	A0A452EI94 2xPhospho [S1437(100); S1442(86.4)]	2	17	4678.23	-2.32	0.670259	0.740078	0.808143	0.739493	1.17088	1.52759	1.29299	1.33049	0.555807	0.00617953
[R].RGSGDTSSLIDPDTSLSELR.[DE]	1	A0A452FHL9	Uncharacterized protein	LRRFIP2		Uncharacterized protein OS=Capra hircus OX=9925 GN=LRRFIP2 PE=3 SV=1	1xTMT6plex [N-Term];1xPhospho [S3(100)]	A0A452FHL9 [94-113]	A0A452FHL9 1xPhospho [S96(100)]	1	32	2415.16	0.76	0.62717	0.720616	0.860192	0.735993	1.44288	1.46184	1.07035	1.32503	0.555455	0.0150808
[K].GEVPPKETPK.[K]	3	A0A452FPL9	Uncharacterized protein	MARCKSL1		Uncharacterized protein OS=Capra hircus OX=9925 GN=MARCKSL1 PE=3 SV=1	2xTMT6plex [K6; K10];1xTMT6plex [N-Term];1xPhospho [T8(100)]	A0A452FPL9 [78-87]	A0A452FPL9 1xPhospho [T85(100)]	1	7	1849.04	0.56	0.471005	0.662613	1.03578	0.723131	1.34197	1.18501	1.39253	1.3065	0.553487	0.0301536
[R].GYSFTTTAER.[EG]	1	A0A452EGB1	Uncharacterized protein	ACTB		Uncharacterized protein OS=Capra hircus OX=9925 GN=ACTB PE=3 SV=1	1xTMT6plex [N-Term];1xPhospho [T7(97.9)]	A0A452EGB1 [197-206]	A0A452EGB1 1xPhospho [T203(97.9)]	0	14	1441.66	1.09	0.376668	0.80841	0.992361	0.725813	1.29748	1.41185	1.22472	1.31135	0.553486	0.0371156
[R].VSTSKHSLAEEEESAK.[A]	5	A0A452EI94	Uncharacterized protein	MAP1B		Uncharacterized protein OS=Capra hircus OX=9925 GN=MAP1B PE=4 SV=1	2xTMT6plex [K5; K16];1xTMT6plex [N-Term];1xPhospho [S7(99.6)]	A0A452EI94 [961-976]	A0A452EI94 1xPhospho [S967(100)]	1	28	2499.29	0.55	0.66239	0.717817	0.812409	0.730872	1.32933	1.29449	1.3456	1.32314	0.552377	0.00021556
[R].AAAAATGPPAAPDGASPGDSAR.[Q]	1	A0A452F9R5	Uncharacterized protein	CASKIN1		Uncharacterized protein OS=Capra hircus OX=9925 GN=CASKIN1 PE=4 SV=1	1xTMT6plex [N-Term];1xPhospho [S16(97.3)]	A0A452F9R5 [1340-1361]	A0A452F9R5 1xPhospho [S1355(97.3)]	0	47	2188.02	0.69	0.497299	0.795024	0.891631	0.727985	1.17939	1.38989	1.38711	1.3188	0.552006	0.0127171
[R].ASVDQQEPVSPVVSPQQSPPASPHTWR.[K]	1	A0A452FPQ6	Uncharacterized protein	REPS1		Uncharacterized protein OS=Capra hircus OX=9925 GN=REPS1 PE=4 SV=1	1xTMT6plex [N-Term];2xPhospho [S18(94.8); S/T]	A0A452FPQ6 [153-179]	A0A452FPQ6 2xPhospho [S170(94.8); S/T]	0	9	3300.53	-7.23	0.88766	0.600285	0.735241	0.741062	1.20539	1.48023	1.34807	1.34456	0.551155	0.00627532
[R].LSLDQEEEEDANRESGGNISEKEDAAAER.[E]	1	B6F238	p97Bcnt protein	p97bcnt		p97Bcnt protein OS=Capra hircus OX=9925 GN=p97bcnt PE=2 SV=1	1xTMT6plex [K22];1xTMT6plex [N-Term];1xPhospho [S20(100)]	B6F238 [67-95]	B6F238 1xPhospho [S86(100)]	2	21	3729.71	0.5	0.492321	0.634146	1.03582	0.720762	1.28004	1.27243	1.39962	1.31736	0.547125	0.0237245
[R].GPDSGAETEEEKDTWEEK.[K]	1	A0A452EVM6	Uncharacterized protein	MAP1A		Uncharacterized protein OS=Capra hircus OX=9925 GN=MAP1A PE=4 SV=1	2xTMT6plex [K12; K18];1xTMT6plex [N-Term];1xPhospho [S4(97.7)]	A0A452EVM6 [843-860]	A0A452EVM6 1xPhospho [S846(97.7)]	1	1	2804.31	-3.32	0.43649	0.78471	0.934659	0.71862	1.55443	1.26813	1.12083	1.31446	0.546702	0.0377492
[R].NIDQSEFEGFSFVNSEFLKPEVK.[S]	1	A0A452EYA6	Protein kinase C	PRKCB		Protein kinase C OS=Capra hircus OX=9925 GN=PRKCB PE=3 SV=1	2xTMT6plex [K19; K23];1xTMT6plex [N-Term];1xPhospho [S11(97.7)]	A0A452EYA6 [650-672]	A0A452EYA6 1xPhospho [S660(97.7)]	0	45	3457.75	-0.37	0.449666	0.707046	0.990551	0.715754	1.26938	1.18736	1.48507	1.31394	0.54474	0.0291234
[R].ENPPVEDSSDEDDKRNPGNLYDK.[A]	1	A0A452EGI2	Dolichyl-diphosphooligosaccharide--protein glycotransferase	STT3B		Dolichyl-diphosphooligosaccharide--protein glycotransferase OS=Capra hircus OX=9925 GN=STT3B PE=3 SV=1	2xTMT6plex [K14; K23];1xTMT6plex [N-Term];2xPhospho [S8(100); S9(100)]	A0A452EGI2 [487-509]	A0A452EGI2 2xPhospho [S494(100); S495(100)]	2	3	3480.58	0.2	0.5335	0.701657	0.929075	0.72141	1.20016	1.32093	1.45239	1.32449	0.544669	0.011326
[K].EKGSGGEEEKGVVTNGLDVSPVDEK.[K]	1	A0A452FBM4	160 kDa neurofilament protein	NEFM		160 kDa neurofilament protein OS=Capra hircus OX=9925 GN=NEFM PE=3 SV=1	3xTMT6plex [K2; K10; K25];1xTMT6plex [N-Term];1xPhospho [S20(100)]	A0A452FBM4 [824-848]	A0A452FBM4 1xPhospho [S843(100)]	2	16	3555.86	-1.26	0.584945	0.550221	1.01952	0.71823	1.44392	1.19347	1.32986	1.32242	0.543119	0.0225888
[K].SDISPLTPR.[E]	1	A0A452EI94	Uncharacterized protein	MAP1B		Uncharacterized protein OS=Capra hircus OX=9925 GN=MAP1B PE=4 SV=1	1xTMT6plex [N-Term];1xPhospho [S4(97.4)]	A0A452EI94 [1782-1790]	A0A452EI94 1xPhospho [S1785(100)]	0	15	1294.66	0.77	0.488907	0.685529	0.986617	0.720351	1.4328	1.4049	1.14188	1.32652	0.543037	0.0242918
[K].DGPGETDAFSNNEGKELVPSGENK.[I]	1	A0A452DXG4	Glutaminase	GLS		Glutaminase OS=Capra hircus OX=9925 GN=GLS PE=3 SV=1	2xTMT6plex [K15; K24];1xTMT6plex [N-Term];1xPhospho [S10(100)]	A0A452DXG4 [111-134]	A0A452DXG4 1xPhospho [S120(100)]	1	32	3258.58	18.95	0.584999	0.764502	0.786063	0.711855	1.41311	0.994998	1.54507	1.31773	0.540215	0.0270042
[R].EPSLPVEPDSGGNTSPGVTANGEAR.[T]	1	A0A452F6X7	Guanine nucleotide exchange factor H1	ARHGEF2		Guanine nucleotide exchange factor H1 OS=Capra hircus OX=9925 GN=ARHGEF2 PE=4 SV=1	1xTMT6plex [N-Term];1xPhospho [T/S]	A0A452F6X7 [681-705]	A0A452F6X7 1xPhospho [T/S]	0	9	2747.27	0.35	1.10409	0.370994	0.732596	0.735895	1.29889	1.40843	1.38481	1.36404	0.539495	0.0427263
[K].GPDPEPTQPGASKSPPEAAR.[A]	1	A0A452EEY9	Uncharacterized protein	NCAM1		Uncharacterized protein OS=Capra hircus OX=9925 GN=NCAM1 PE=4 SV=1	1xTMT6plex [K13];1xTMT6plex [N-Term];1xPhospho [S14(100)]	A0A452EEY9 [869-888]	A0A452EEY9 1xPhospho [S882(100)]	1	25	2527.26	0.1	0.560647	0.658668	0.953144	0.724153	1.03299	1.59769	1.39896	1.34321	0.539119	0.0381166
[R].NSPPPPTKEEPR.[T]	2	A0A452FAZ4	NAD-dependent protein deacetylase	SIRT2	FUNCTION: NAD-dependent protein deacetylase. {ECO:0000256|PIRNR:PIRNR037938}.	NAD-dependent protein deacetylase OS=Capra hircus OX=9925 GN=SIRT2 PE=3 SV=1	1xTMT6plex [K8];1xTMT6plex [N-Term];1xPhospho [S2(100)]	A0A452FAZ4 [334-345]	A0A452FAZ4 1xPhospho [S335(100)]	1	22	1886.98	-0.35	0.490199	0.778139	0.872165	0.713501	1.32305	1.24557	1.40546	1.32469	0.538617	0.0078407
[K].AQLSPGIYEDTSAR.[R]	1	A0A452E1J1	Uncharacterized protein	NCOR1		Uncharacterized protein OS=Capra hircus OX=9925 GN=NCOR1 PE=3 SV=1	1xTMT6plex [N-Term];1xPhospho [S4(99.9)]	A0A452E1J1 [1469-1482]	A0A452E1J1 1xPhospho [S1472(99.9)]	0	5	1816.87	-3.9	0.735278	0.61449	0.813993	0.721254	1.30693	1.38527	1.34877	1.34699	0.535456	0.000551703
[K].AAQQTKGSYMEVEDNR.[S]	1	A0A452E2K9	Uncharacterized protein	AQP4		Uncharacterized protein OS=Capra hircus OX=9925 GN=AQP4 PE=3 SV=1	1xTMT6plex [K6];1xTMT6plex [N-Term];1xPhospho [S8(100)]	A0A452E2K9 [247-262]	A0A452E2K9 1xPhospho [S254(100)]	1	17	2365.13	-0.88	0.364751	0.730334	1.03347	0.709519	1.15428	1.38378	1.44457	1.32754	0.53446	0.0437938
[R].APQTSSPPPVR.[R]	3	A0A452EMZ6	PWI domain-containing protein	SRRM1		PWI domain-containing protein OS=Capra hircus OX=9925 GN=SRRM1 PE=4 SV=1	1xTMT6plex [N-Term];1xPhospho [S6(100)]	A0A452EMZ6 [700-710]	A0A452EMZ6 1xPhospho [S705(97.2)]	0	24	1445.74	-1.33	0.529627	0.778275	0.836324	0.714742	1.36007	1.5361	1.14447	1.34688	0.530664	0.0127063
[R].AGLREGSEEK.[V]	1	A0A452G2X1	FERM domain-containing protein	EPB41L1		FERM domain-containing protein OS=Capra hircus OX=9925 GN=EPB41L1 PE=4 SV=1	1xTMT6plex [K10];1xTMT6plex [N-Term];1xPhospho [S7(100)]	A0A452G2X1 [558-567]	A0A452G2X1 1xPhospho [S564(100)]	1	11	1613.83	2.17	0.456172	0.626835	1.03393	0.705647	1.32848	1.27279	1.39381	1.33169	0.529887	0.0231832
[K].GPDPEPTQPGASKSPPEAAR.[A]	2	A0A452EEY9	Uncharacterized protein	NCAM1		Uncharacterized protein OS=Capra hircus OX=9925 GN=NCAM1 PE=4 SV=1	1xTMT6plex [K13];1xTMT6plex [N-Term];1xPhospho [S/T]	A0A452EEY9 [869-888]	A0A452EEY9 1xPhospho [S/T]	1	11	2527.26	1.26	0.664969	0.601596	0.893586	0.72005	1.05772	1.6985	1.33669	1.3643	0.527779	0.0350639
[R].ALASPKSEAASVSTTNPAQGEDFKMDEGNFK.[T]	2	A0A452EEY9	Uncharacterized protein	NCAM1		Uncharacterized protein OS=Capra hircus OX=9925 GN=NCAM1 PE=4 SV=1	3xTMT6plex [K6; K24; K31];1xTMT6plex [N-Term];1xPhospho [S4(99.8)]	A0A452EEY9 [889-919]	A0A452EEY9 1xPhospho [S892(100)]	2	22	4224.13	0.91	0.467431	0.626359	1.03479	0.709525	1.07388	1.53006	1.43649	1.34681	0.526818	0.0436051
[R].TSPTGPK.[N]	2	A0A452FLU2	Uncharacterized protein	MAPRE3		Uncharacterized protein OS=Capra hircus OX=9925 GN=MAPRE3 PE=3 SV=1	1xTMT6plex [K7];1xTMT6plex [N-Term];1xPhospho [S2(94.8)]	A0A452FLU2 [161-167]	A0A452FLU2 1xPhospho [S162(97.9)]	0	1	1225.66	0.97	0.486383	0.669087	0.962365	0.705945	1.19625	1.35933	1.46701	1.34086	0.526486	0.016364
[R].KLPPPPEPPASPPEGHLVDSHTAPAAPR.[D]	1	A0A452G4F7	Spectrin beta chain	SPTBN2		Spectrin beta chain OS=Capra hircus OX=9925 GN=SPTBN2 PE=3 SV=1	1xTMT6plex [K1];1xTMT6plex [N-Term];1xPhospho [S11(93.3)]	A0A452G4F7 [2103-2130]	A0A452G4F7 1xPhospho [S2113(93.3)]	1	11	3400.78	-8.55	0.783651	0.591969	0.767356	0.714325	1.25813	1.37489	1.44394	1.35899	0.525631	0.00140716
[K].LGDSLQDLYR.[A]	1	A0A452F150	Uncharacterized protein	CNKSR2		Uncharacterized protein OS=Capra hircus OX=9925 GN=CNKSR2 PE=3 SV=1	1xTMT6plex [N-Term];1xPhospho [S4(99.9)]	A0A452F150 [906-915]	A0A452F150 1xPhospho [S909(99.9)]	0	6	1488.73	-0.51	0.638643	0.48459	1.00318	0.708805	1.54877	1.36287	1.1369	1.34951	0.525231	0.0300895
[K].KPDGVKESTESSNTTIEDEDVK.[A]	1	A0A452E1R3	Calcium/calmodulin-dependent protein kinase	CAMK2D		Calcium/calmodulin-dependent protein kinase OS=Capra hircus OX=9925 GN=CAMK2D PE=3 SV=1	3xTMT6plex [K1; K6; K22];1xTMT6plex [N-Term];1xPhospho [S/T]	A0A452E1R3 [322-343]	A0A452E1R3 1xPhospho [S/T]	1	23	3404.75	-1.07	0.722625	0.521728	0.876233	0.706862	1.10856	1.24029	1.70973	1.35286	0.522494	0.0367158
[R].SKSDLSDR.[Y]	1	A0A452G1E2	Uncharacterized protein	FAM110B		Uncharacterized protein OS=Capra hircus OX=9925 GN=FAM110B PE=3 SV=1	1xTMT6plex [K2];1xTMT6plex [N-Term];1xPhospho [S]	A0A452G1E2 [256-263]	A0A452G1E2 1xPhospho [S]	1	8	1445.74	-0.51	0.475604	0.646187	0.989763	0.703851	1.27147	1.46473	1.31149	1.34923	0.521668	0.0164376
[K].TETISFGSVSPGEVK.[L]	2	A0A452FVF1	FERM domain-containing protein	EPB41L3		FERM domain-containing protein OS=Capra hircus OX=9925 GN=EPB41L3 PE=4 SV=1	1xTMT6plex [K15];1xTMT6plex [N-Term];1xPhospho [S10(100)]	A0A452FVF1 [791-805]	A0A452FVF1 1xPhospho [S800(100)]	0	57	2076.07	-0.62	0.415931	0.65357	1.03385	0.701118	1.28864	1.46737	1.28524	1.34708	0.520471	0.027166
[K].AAFSKDESKEPIVEVR.[T]	1	A0A452EEY9	Uncharacterized protein	NCAM1		Uncharacterized protein OS=Capra hircus OX=9925 GN=NCAM1 PE=4 SV=1	2xTMT6plex [K5; K9];1xTMT6plex [N-Term];1xPhospho [S8(100)]	A0A452EEY9 [657-672]	A0A452EEY9 1xPhospho [S664(100)]	2	17	2572.4	0.43	0.535857	0.639896	0.935762	0.703838	1.3418	1.45825	1.26234	1.35413	0.519772	0.0080223
[K].VGSPSYLDK.[L]	1	A0A452EGH0	Mitogen-activated protein kinase	MAPK4		Mitogen-activated protein kinase OS=Capra hircus OX=9925 GN=MAPK4 PE=3 SV=1	1xTMT6plex [K9];1xTMT6plex [N-Term];1xPhospho [S3(100)]	A0A452EGH0 [428-436]	A0A452EGH0 1xPhospho [S430(100)]	0	7	1503.79	1.32	0.424129	0.725868	0.952319	0.700772	1.43564	1.50267	1.11372	1.35068	0.51883	0.0287826
[R].GMYDGPVFDLTTTPK.[A]	1	A0A452F4M6	Amidohydro-rel domain-containing protein	DPYSL3		Amidohydro-rel domain-containing protein OS=Capra hircus OX=9925 GN=DPYSL3 PE=3 SV=1	1xTMT6plex [K15];1xTMT6plex [N-Term];1xPhospho [T/Y]	A0A452F4M6 [611-625]	A0A452F4M6 1xPhospho [T/Y]	0	27	2180.08	-0.41	0.762409	0.785925	0.565992	0.704775	1.39367	1.25891	1.43069	1.36109	0.517802	0.0016609
[R].ASSDTGSLSPPWEQDRR.[M]	1	A0A452E4J3	Uncharacterized protein	CTAGE5		Uncharacterized protein OS=Capra hircus OX=9925 GN=CTAGE5 PE=4 SV=1	1xTMT6plex [N-Term];1xPhospho [S9(98)]	A0A452E4J3 [594-610]	A0A452E4J3 1xPhospho [S602(98)]	1	4	2198.01	1.86	0.700254	0.654738	0.767735	0.707576	1.22419	1.48897	1.38973	1.36763	0.517374	0.00141195
[K].TDDVSEKTSLADQEEIR.[T]	1	A0A452DXD5	Phospholipid-transporting ATPase	ATP8A1		Phospholipid-transporting ATPase OS=Capra hircus OX=9925 GN=ATP8A1 PE=3 SV=1	1xTMT6plex [K7];1xTMT6plex [N-Term];1xPhospho [S5(100)]	A0A452DXD5 [21-37]	A0A452DXD5 1xPhospho [S25(100)]	1	10	2474.21	2.45	0.691851	0.590205	0.836884	0.706313	1.1223	1.47627	1.50358	1.36738	0.516544	0.00965363
[K].TPSPPEEASPIPSPTASPNHTLAPASPAPVRPR.[S]	2	A0A452FDY4	Uncharacterized protein	AMPH		Uncharacterized protein OS=Capra hircus OX=9925 GN=AMPH PE=4 SV=1	1xTMT6plex [N-Term];1xPhospho [T1(97.4)]	A0A452FDY4 [260-292]	A0A452FDY4 1xPhospho [T260(95.5)]	0	13	3635.84	0.78	0.310702	0.750116	1.02037	0.69373	1.32268	1.47142	1.24637	1.34682	0.515086	0.0396153
[R].FYYSSGSSSPTHAK.[S]	5	A0A452E6K8	Claudin	CLDN11	FUNCTION: Plays a major role in tight junction-specific obliteration of the intercellular space, through calcium-independent cell-adhesion activity. {ECO:0000256|RuleBase:RU060637}.	Claudin OS=Capra hircus OX=9925 GN=CLDN11 PE=3 SV=1	1xTMT6plex [K14];1xTMT6plex [N-Term];1xPhospho [S/Y/T]	A0A452E6K8 [190-203]	A0A452E6K8 1xPhospho [S/Y/T]	0	52	2056.98	-0.57	0.591381	0.649249	0.848637	0.696422	1.38767	1.30227	1.38161	1.35718	0.513138	0.00132625
[K].SAASLNSR.[V]	6	A0A452FA14	Peptidase S1 domain-containing protein	LOC102179184		Peptidase S1 domain-containing protein OS=Capra hircus OX=9925 GN=LOC102179184 PE=4 SV=1	1xTMT6plex [N-Term];1xPhospho [S7(100)]	A0A452FA14 [115-122]	A0A452FA14 1xPhospho [S121(100)]	0	22	1114.55	0.27	0.466384	0.627761	1.00129	0.69848	1.25222	1.6071	1.23427	1.36453	0.511884	0.0289086
[K].LDPYDSSEDDKEYVGFATLPNQVHR.[K]	2	A0A452FZD4	Septin-type G domain-containing protein	SEPTIN4		Septin-type G domain-containing protein OS=Capra hircus OX=9925 GN=SEPTIN4 PE=3 SV=1	1xTMT6plex [K11];1xTMT6plex [N-Term];1xPhospho [S6(96.7)]	A0A452FZD4 [111-135]	A0A452FZD4 1xPhospho [S116(97.5)]	1	52	3433.64	1.01	0.458699	0.58079	1.02403	0.687839	1.41542	1.23799	1.39657	1.35	0.509512	0.0215091
[K].AEDGATPSPSNETPK.[K]	3	A0A452E037	Uncharacterized protein	MARCKS		Uncharacterized protein OS=Capra hircus OX=9925 GN=MARCKS PE=3 SV=1	1xTMT6plex [K15];1xTMT6plex [N-Term];1xPhospho [T/S]	A0A452E037 [137-151]	A0A452E037 1xPhospho [T/S]	0	35	2038.97	1.45	0.404442	0.674036	0.995163	0.691214	1.25634	1.46761	1.35002	1.35799	0.508998	0.0212656
[K].VQSLDAEKLSPK.[S]	1	A0A452EI94	Uncharacterized protein	MAP1B		Uncharacterized protein OS=Capra hircus OX=9925 GN=MAP1B PE=4 SV=1	2xTMT6plex [K8; K12];1xTMT6plex [N-Term];1xPhospho [S10(100)]	A0A452EI94 [1770-1781]	A0A452EI94 1xPhospho [S1779(100)]	1	6	2082.18	0.68	0.492513	0.64783	0.945974	0.695439	1.2059	1.5793	1.32156	1.36892	0.508021	0.0176006
[R].ERSPTFLER.[H]	1	A0A452FA81	Anion exchange protein	SLC4A4		Anion exchange protein OS=Capra hircus OX=9925 GN=SLC4A4 PE=3 SV=1	1xTMT6plex [N-Term];1xPhospho [S3(100)]	A0A452FA81 [1067-1075]	A0A452FA81 1xPhospho [S1069(100)]	1	15	1443.72	0.56	0.47799	0.601098	1.00113	0.693404	1.12853	1.57318	1.40681	1.36951	0.506317	0.0296962
[R].ELALSSPEDLTQDFEELKR.[E]	1	A0A452EVM6	Uncharacterized protein	MAP1A		Uncharacterized protein OS=Capra hircus OX=9925 GN=MAP1A PE=4 SV=1	1xTMT6plex [K18];1xTMT6plex [N-Term];2xPhospho [S5(100); S6(100)]	A0A452EVM6 [756-774]	A0A452EVM6 2xPhospho [S760(100); S761(100)]	1	26	2838.36	0.53	0.517225	0.518042	1.04084	0.692035	1.36134	1.51973	1.2282	1.36976	0.505225	0.0249194
[R].HSCSGSSPSR.[V]	1	A0A452E7D3	CTD domain-containing protein	SRRM2		CTD domain-containing protein OS=Capra hircus OX=9925 GN=SRRM2 PE=4 SV=1	1xCarbamidomethyl [C3];1xTMT6plex [N-Term];1xPhospho [S6(96.9)]	A0A452E7D3 [819-828]	A0A452E7D3 1xPhospho [S824(96.9)]	0	6	1370.57	-0.23	1.05288	0.492702	0.564406	0.703329	1.16251	1.33784	1.68215	1.39417	0.50448	0.0413292
[R].GTESPFEGKDGKEASPDQISPVSDMTSTGLFQDK.[Q]	1	A0A452EI94	Uncharacterized protein	MAP1B		Uncharacterized protein OS=Capra hircus OX=9925 GN=MAP1B PE=4 SV=1	3xTMT6plex [K9; K12; K34];1xTMT6plex [N-Term];1xPhospho [S20(95.4)]	A0A452EI94 [1423-1456]	A0A452EI94 1xPhospho [S1442(95.4)]	2	37	4582.27	-3.55	0.637531	0.643429	0.807037	0.695999	1.1512	1.57918	1.41533	1.3819	0.503653	0.00735727
[R].GSPTRPNPPVR.[N]	5	A0A452F4M6	Amidohydro-rel domain-containing protein	DPYSL3		Amidohydro-rel domain-containing protein OS=Capra hircus OX=9925 GN=DPYSL3 PE=3 SV=1	1xTMT6plex [N-Term];1xPhospho [S2(99.9)]	A0A452F4M6 [635-645]	A0A452F4M6 1xPhospho [S636(99.9)]	0	15	1486.77	0.12	0.357516	0.663736	1.01211	0.677789	1.18444	1.30776	1.58364	1.35861	0.498883	0.0378658
[K].FLEEKDKTQEQESPVQEDK.[I]	1	A0A452EVM6	Uncharacterized protein	MAP1A		Uncharacterized protein OS=Capra hircus OX=9925 GN=MAP1A PE=4 SV=1	3xTMT6plex [K5; K7; K19];1xTMT6plex [N-Term];1xPhospho [S13(100)]	A0A452EVM6 [1871-1889]	A0A452EVM6 1xPhospho [S1883(100)]	2	5	3303.72	1.61	0.470051	0.545673	1.03148	0.682402	1.352	1.40522	1.34991	1.36905	0.498451	0.0177945
[K].KPAEPGSPK.[T]	1	A0A452G1V2	RRM domain-containing protein	SRSF11		RRM domain-containing protein OS=Capra hircus OX=9925 GN=SRSF11 PE=4 SV=1	2xTMT6plex [K1; K9];1xTMT6plex [N-Term];1xPhospho [S7(100)]	A0A452G1V2 [388-396]	A0A452G1V2 1xPhospho [S394(100)]	0	14	1677.95	0.4	0.487207	0.58035	0.969558	0.679038	1.11625	1.39494	1.61359	1.37493	0.493873	0.0279371
[R].APPSPAGSPTRSPPAASPEPAPAQVAEEAASPAAEDPGSDGSPGK.[S]	2	A0A452FUX8	Aldolase_II domain-containing protein	ADD1		Aldolase_II domain-containing protein OS=Capra hircus OX=9925 GN=ADD1 PE=3 SV=1	1xTMT6plex [K45];1xTMT6plex [N-Term];2xPhospho [S4(96.1); S/T]	A0A452FUX8 [668-712]	A0A452FUX8 2xPhospho [S671(96.1); S/T]	1	10	4779.22	3.9	0.896369	0.596899	0.584948	0.692738	1.55627	1.61777	1.05856	1.41087	0.491002	0.0245449
[R].EFDELSPSAQR.[E]	1	A0A452G281	Calcium-transporting ATPase	ATP2A2	FUNCTION: This magnesium-dependent enzyme catalyzes the hydrolysis of ATP coupled with the transport of calcium. {ECO:0000256|RuleBase:RU361146}.	Calcium-transporting ATPase OS=Capra hircus OX=9925 GN=ATP2A2 PE=3 SV=1	1xTMT6plex [N-Term];1xPhospho [S8(100)]	A0A452G281 [640-650]	A0A452G281 1xPhospho [S647(100)]	0	17	1587.73	-0.5	0.484534	0.459957	1.05995	0.668146	1.38376	1.19287	1.53905	1.37189	0.487025	0.0329884
[R].SGSPETEAGPQGCATEPRPHR.[G]	1	A0A452EVM6	Uncharacterized protein	MAP1A		Uncharacterized protein OS=Capra hircus OX=9925 GN=MAP1A PE=4 SV=1	1xCarbamidomethyl [C13];1xTMT6plex [N-Term];1xPhospho [S/T]	A0A452EVM6 [2720-2740]	A0A452EVM6 1xPhospho [S/T]	0	2	2530.13	2.64	0.952304	0.713781	0.388414	0.684833	1.30274	1.39894	1.53399	1.41189	0.485047	0.0146628
[R].AGSPQMDDIK.[V]	1	A0A452G622	eIF-2B GDP-GTP exchange factor subunit epsilon	EIF2B5		eIF-2B GDP-GTP exchange factor subunit epsilon OS=Capra hircus OX=9925 GN=EIF2B5 PE=3 SV=1	1xTMT6plex [K10];1xTMT6plex [N-Term];1xPhospho [S3(100)]	A0A452G622 [545-554]	A0A452G622 1xPhospho [S547(100)]	0	22	1599.79	-4.23	0.701647	0.513141	0.807933	0.67424	1.28266	1.38556	1.52853	1.39892	0.481972	0.00292548
[R].DLESPSEENSRR.[T]	2	A0A452E992	Uncharacterized protein	BCAN		Uncharacterized protein OS=Capra hircus OX=9925 GN=BCAN PE=3 SV=1	1xTMT6plex [N-Term];1xPhospho [S6(97.7)]	A0A452E992 [605-616]	A0A452E992 1xPhospho [S610(99.9)]	1	30	1727.78	0.21	0.474114	0.626319	0.89239	0.664275	1.31678	1.41491	1.44486	1.39218	0.477146	0.00474853
[R].TITNLEGSPSR.[S]	1	A0A452DMV8	Uncharacterized protein	ERC2		Uncharacterized protein OS=Capra hircus OX=9925 GN=ERC2 PE=4 SV=1	1xTMT6plex [N-Term];1xPhospho [S10(97)]	A0A452DMV8 [7-17]	A0A452DMV8 1xPhospho [S16(97)]	0	9	1483.74	1.16	0.665802	0.546947	0.783188	0.665313	1.20167	1.51068	1.53354	1.4153	0.470087	0.00410319
[R].SLSTSGESLYHVLGLDK.[N]	2	A0A452G899	J domain-containing protein	DNAJC5		J domain-containing protein OS=Capra hircus OX=9925 GN=DNAJC5 PE=4 SV=1	1xTMT6plex [K17];1xTMT6plex [N-Term];2xPhospho [S/T/Y]	A0A452G899 [8-24]	A0A452G899 2xPhospho [S/T/Y]	0	17	2424.19	2.05	0.29685	0.671289	0.990334	0.652824	1.36758	1.4794	1.33447	1.39382	0.468372	0.0225156
[R].LVSQEHLLLSSPEALR.[Q]	1	A0A452EI85	Uncharacterized protein	SHISA7		Uncharacterized protein OS=Capra hircus OX=9925 GN=SHISA7 PE=4 SV=1	1xTMT6plex [N-Term];1xPhospho [S]	A0A452EI85 [428-443]	A0A452EI85 1xPhospho [S]	0	7	2101.13	1.89	0.575103	0.856811	0.552401	0.661438	1.34405	1.55779	1.34689	1.41624	0.467037	0.00334553
[K].KETESEAEDNLDDLEK.[H]	1	A0A452EMZ6	PWI domain-containing protein	SRRM1		PWI domain-containing protein OS=Capra hircus OX=9925 GN=SRRM1 PE=4 SV=1	2xTMT6plex [K1; K16];1xTMT6plex [N-Term];1xPhospho [S5(100)]	A0A452EMZ6 [879-894]	A0A452EMZ6 1xPhospho [S883(100)]	1	33	2632.28	0.1	0.43441	0.469496	1.0536	0.652502	1.16577	1.41234	1.62706	1.40172	0.465501	0.0359159
[R].TPTVDSPLEK.[NL]	1	A0A452DXV7	acidPPc domain-containing protein	PLPPR2		acidPPc domain-containing protein OS=Capra hircus OX=9925 GN=PLPPR2 PE=3 SV=1	1xTMT6plex [K10];1xTMT6plex [N-Term];1xPhospho [S6(100)]	A0A452DXV7 [307-316]	A0A452DXV7 1xPhospho [S312(100)]	0	9	1624.86	0.07	0.617428	0.619845	0.738308	0.658527	1.51498	1.46804	1.26287	1.4153	0.465292	0.000965267
[K].SESPKEPEQLR.[K]	1	A0A452G1X9	Helix-destabilizing protein	HNRNPA1		Helix-destabilizing protein OS=Capra hircus OX=9925 GN=HNRNPA1 PE=4 SV=1	1xTMT6plex [K5];1xTMT6plex [N-Term];1xPhospho [S3(98.2)]	A0A452G1X9 [4-14]	A0A452G1X9 1xPhospho [S6(98.2)]	1	4	1837.95	1.04	0.486295	0.57543	0.888537	0.650087	1.205	1.36482	1.65021	1.40668	0.462144	0.0132568
[K].AGETPSEEKK.[G]	1	A0A452F569	Axonal membrane protein GAP-43	GAP43		Axonal membrane protein GAP-43 OS=Capra hircus OX=9925 GN=GAP43 PE=3 SV=1	2xTMT6plex [K9; K10];1xTMT6plex [N-Term];1xPhospho [T4(98.2)]	A0A452F569 [102-111]	A0A452F569 1xPhospho [T105(98.2)]	1	7	1842.98	0.23	0.374248	0.48843	1.05005	0.637575	1.31401	1.45987	1.4762	1.4167	0.450044	0.0223227
[R].TASLTSAASIDGNR.[S]	2	A0A452EAZ5	N-myc downstream-regulated gene 2 protein	NDRG2		N-myc downstream-regulated gene 2 protein OS=Capra hircus OX=9925 GN=NDRG2 PE=3 SV=1	1xTMT6plex [N-Term];1xPhospho [T/S]	A0A452EAZ5 [326-339]	A0A452EAZ5 1xPhospho [S/T]	0	55	1672.81	0.15	0.427448	0.929432	0.579657	0.645512	1.21491	1.85961	1.25491	1.44314	0.447297	0.0357076
[K].SSYSSSPSHITR.[N]	1	A0A452FX63	Uncharacterized protein	AKAP6		Uncharacterized protein OS=Capra hircus OX=9925 GN=AKAP6 PE=4 SV=1	1xTMT6plex [N-Term];1xPhospho [S/Y/T]	A0A452FX63 [362-373]	A0A452FX63 1xPhospho [S/Y/T]	0	4	1617.75	0.06	0.632142	0.746453	0.533911	0.637502	1.40345	1.31274	1.57977	1.43199	0.445187	0.00133791
[R].TEEDSKSIKSDVPVYLK.[R]	1	A0A452G8M0	FHA domain-containing protein	CEP170		FHA domain-containing protein OS=Capra hircus OX=9925 GN=CEP170 PE=3 SV=1	3xTMT6plex [K6; K9; K17];1xTMT6plex [N-Term];2xPhospho [S5(99.9); S7(97.6)]	A0A452G8M0 [350-366]	A0A452G8M0 2xPhospho [S354(99.9); S356(97.6)]	2	5	3014.59	0.39	0.482227	0.503995	0.897649	0.627957	1.38426	1.41948	1.50185	1.4352	0.437541	0.00442204
[R].KTLGLEESPVQEDKAWEQEK.[Y]	1	A0A452EVM6	Uncharacterized protein	MAP1A		Uncharacterized protein OS=Capra hircus OX=9925 GN=MAP1A PE=4 SV=1	3xTMT6plex [K1; K14; K20];1xTMT6plex [N-Term];1xPhospho [S8(100)]	A0A452EVM6 [1920-1939]	A0A452EVM6 1xPhospho [S1927(100)]	2	30	3340.78	0.6	0.29759	0.528993	1.01641	0.61433	1.51795	1.52799	1.27813	1.44136	0.426216	0.0219139
[K].TSPPGKVNPESSGK.[I]	1	A0A452DZ03	GRIN_C domain-containing protein	GPRIN1		GRIN_C domain-containing protein OS=Capra hircus OX=9925 GN=GPRIN1 PE=4 SV=1	2xTMT6plex [K6; K14];1xTMT6plex [N-Term];1xPhospho [T/S]	A0A452DZ03 [407-420]	A0A452DZ03 1xPhospho [T/S]	1	11	2152.16	0.58	0.306711	0.498525	1.02829	0.611176	1.19923	1.58774	1.56586	1.45094	0.421227	0.0282888
[K].AEDGATPSPSNETPK.[K]	2	A0A452E037	Uncharacterized protein	MARCKS		Uncharacterized protein OS=Capra hircus OX=9925 GN=MARCKS PE=3 SV=1	1xTMT6plex [K15];1xTMT6plex [N-Term];1xPhospho [T13(100)]	A0A452E037 [137-151]	A0A452E037 1xPhospho [T149(100)]	0	45	2038.97	0.55	0.29261	0.419618	1.09198	0.601402	1.13217	1.51887	1.71738	1.45614	0.413012	0.0472056
[R].APGSPAGEGSGSPPK.[W]	5	A0A452FUX8	Aldolase_II domain-containing protein	ADD1		Aldolase_II domain-containing protein OS=Capra hircus OX=9925 GN=ADD1 PE=3 SV=1	1xTMT6plex [K15];1xTMT6plex [N-Term];1xPhospho [S4(91.1)]	A0A452FUX8 [355-369]	A0A452FUX8 1xPhospho [S358(100)]	0	56	1833.91	0.57	0.257634	0.603516	0.929613	0.596921	1.42043	1.48139	1.46564	1.45582	0.410024	0.0116227
[KR].GTNESLER.[Q]	1	A0A452FEN1; A0A452FV03	Vimentin;Glial fibrillary acidic protein	VIM;GFAP		Vimentin OS=Capra hircus OX=9925 GN=VIM PE=3 SV=1;Glial fibrillary acidic protein OS=Capra hircus OX=9925 GN=GFAP PE=3 SV=1	1xTMT6plex [N-Term];1xPhospho [S5(100)]	A0A452FEN1 [335-342]; A0A452FV03 [297-304]	A0A452FEN1 1xPhospho [S339(100)]; A0A452FV03 1xPhospho [S301(100)]	0	26	1214.56	0.31	0.193887	0.525824	1.04262	0.587444	1.29237	1.55566	1.55046	1.46616	0.400668	0.0283934
[R].LVSPEPPPK.[G]	1	A0A452G2X1	FERM domain-containing protein	EPB41L1		FERM domain-containing protein OS=Capra hircus OX=9925 GN=EPB41L1 PE=4 SV=1	1xTMT6plex [K9];1xTMT6plex [N-Term];1xPhospho [S3(100)]	A0A452G2X1 [376-384]	A0A452G2X1 1xPhospho [S378(100)]	0	16	1501.84	7.18	0.52646	0.478551	0.772594	0.592535	1.45199	1.40428	1.58306	1.47978	0.400422	0.00109855
[R].IGVEASEETPQTSSSSARPGSPSDQPQEAPQFER.[K]	1	A0A452F7F3	GYF domain-containing protein	GIGYF2		GYF domain-containing protein OS=Capra hircus OX=9925 GN=GIGYF2 PE=4 SV=1	1xTMT6plex [N-Term];1xPhospho [S21(96.1)]	A0A452F7F3 [362-395]	A0A452F7F3 1xPhospho [S382(96.1)]	0	40	3895.78	1.2	0.660601	0.417359	0.681558	0.586506	1.29908	1.59764	1.64196	1.5129	0.387671	0.00249803
[K].EASPDQISPVSDMTSTGLFQDK.[Q]	1	A0A452EI94	Uncharacterized protein	MAP1B		Uncharacterized protein OS=Capra hircus OX=9925 GN=MAP1B PE=4 SV=1	1xTMT6plex [K22];1xTMT6plex [N-Term];1xPhospho [S8(100)]	A0A452EI94 [1435-1456]	A0A452EI94 1xPhospho [S1442(100)]	0	86	2891.38	0.61	0.300245	0.412606	1.02577	0.579541	1.20611	1.71253	1.56883	1.49582	0.387439	0.0278133
[R].ASVDQQEPVSPVVSPQQSPPASPHTWR.[K]	1	A0A452FPQ6	Uncharacterized protein	REPS1		Uncharacterized protein OS=Capra hircus OX=9925 GN=REPS1 PE=4 SV=1	1xTMT6plex [N-Term];2xPhospho [S18(92.2); S22(92.8)]	A0A452FPQ6 [153-179]	A0A452FPQ6 2xPhospho [S170(92.2); S174(92.8)]	0	33	3300.53	2.01	0.592625	0.37627	0.728669	0.565855	1.30557	1.5285	1.7437	1.52592	0.370828	0.00414241
[K].AGSAETESATKASTDNSPSSK.[A]	1	A0A452F569	Axonal membrane protein GAP-43	GAP43		Axonal membrane protein GAP-43 OS=Capra hircus OX=9925 GN=GAP43 PE=3 SV=1	2xTMT6plex [K11; K21];1xTMT6plex [N-Term];2xPhospho [S13(95.9); S17(100)]	A0A452F569 [135-155]	A0A452F569 2xPhospho [S147(95.9); S151(100)]	1	44	2873.34	-0.5	0.296951	0.361013	1.00219	0.553383	1.32497	1.51813	1.69371	1.51227	0.365929	0.0183053
[K].AGETPSEEK.[K]	5	A0A452F569	Axonal membrane protein GAP-43	GAP43		Axonal membrane protein GAP-43 OS=Capra hircus OX=9925 GN=GAP43 PE=3 SV=1	1xTMT6plex [K9];1xTMT6plex [N-Term];1xPhospho [T4(98.6)]	A0A452F569 [102-110]	A0A452F569 1xPhospho [T105(100)]	0	34	1485.72	-0.34	0.225422	0.321403	1.08864	0.545154	1.24517	1.59957	1.71824	1.52099	0.358419	0.0338799
[R].GTESPFEGKDGK.[E]	1	A0A452EI94	Uncharacterized protein	MAP1B		Uncharacterized protein OS=Capra hircus OX=9925 GN=MAP1B PE=4 SV=1	2xTMT6plex [K9; K12];1xTMT6plex [N-Term];1xPhospho [S4(100)]	A0A452EI94 [1423-1434]	A0A452EI94 1xPhospho [S1426(100)]	1	9	2019.04	0.16	0.297355	0.563824	0.644973	0.502051	1.25727	1.63291	1.85742	1.58253	0.317245	0.00611685
[R].SLSTSGESLYHVLGLDK.[N]	4	A0A452G899	J domain-containing protein	DNAJC5		J domain-containing protein OS=Capra hircus OX=9925 GN=DNAJC5 PE=4 SV=1	1xTMT6plex [K17];1xTMT6plex [N-Term];1xPhospho [S3(88.4)]	A0A452G899 [8-24]	A0A452G899 1xPhospho [S10(98.1)]	0	35	2344.22	0.95	0.268343	0.278312	0.793865	0.44684	1.4731	1.71835	1.75398	1.64848	0.271062	0.00350044
